# Supplementary material for: A framework genetic map for Miscanthus sinensis from RNAseq-based markers shows recent tetraploidy
Source: BMC Genomics. 2012 Apr 24;13:142. doi: 10.1186/1471-2164-13-142 (PMC3355032; doi:10.1186/1471-2164-13-142)
Supplement: Additional file 2 — Fasta file of the M.sinensis RNAseq assembly. [file 1471-2164-13-142-S2.ZIP]

Archive with 1 entries (1 files):
- Supplementary File 1-GFUN_ESTassembly.fasta
