# Supplementary material for: A framework genetic map for Miscanthus sinensis from RNAseq-based markers shows recent tetraploidy
Source: BMC Genomics. 2012 Apr 24;13:142. doi: 10.1186/1471-2164-13-142 (PMC3355032; doi:10.1186/1471-2164-13-142)
Supplement: Additional file 2 — Fasta file of the M.sinensis RNAseq assembly. [file 1471-2164-13-142-S2.ZIP › Supplementary File 1-GFUN_ESTassembly.fasta]

>GFUNContig1
GCCATGTCGCCGTACGCCTGCACGAACCTCGCGTCGCCGACGCCGTGGTGGTGCGCGAAGTCCTCCTGCAGGCCGCCGCCGCCGTTGCCGACAGCAGCGCCGAGGTTGAGGCTGGTAGCGTACGGGCCGATGGCGCCGTCGAGGCTGGACAGGCCGACGCCGACGCCGACGCCGGCGGCGTCCATGCCACCGATTGCCTCCGACTTGAACGCGCTGAGGTGGTGGCCTGCTGCTGCGGCGCCGTGCTTTGCGTTTGCGGCGCTCGACGGGCTCTGGAACTCCTCGTGGTCCTCCGAGGATATCGCCTCGTCCGCCTTGCCCTTGTTGCCCGCCGCGTTCTCCGACGACGAGTGCGAGTCCATCTCCTCCCCTAATTCCTCCTTGTACATCTCCTCGATCATCGGCTTCCACAGACGAACGCGCGCGTTGATGAACCAGTTGGACACCTGACCCCTAGACAAGCCTGTCTGCCTAGCGAGCATCAGCTTCTCGGAATCTTTCGGGTACGGGTGGAGGAAATGCTCGAAGAGCCAGGCGCGGAGCACGGAGACGGCGGACTCCGGGAGGCCGCGCTGCGGGCGCCAGGCGTGCTGCGGCTGCTGCATCATGCCGAACTGCTGCATGGCGCGCTGCTGCCGCAGCTGCTGGTCGATGTAGCGCAGCCGGGACAGCCCGCCGCCCTGCGCCGAGGTGTCTTTCTCGCCCAGGCTCCGCCGCAGCGACTGCACCTGCGCGCCGACGGCGTCACGCAGCGACCGGAAGTGCCGGGAGATGGTCTGCAGCGCCAGCGCCGTGTACGGCCTCGCCGCGCCGGCGCCGGCCACCGCGTCGAAGGACGACATCACGATCTGCATCTGGTGGTGGTAGTGCCTGTACTTGCGGTCCACCTGATCCAGCAGCGCCGTCAGTGCCGACACTTTGTTCTGAAGGTCCGCGGAGGAGTTCCCCTCGTGCTCGTCGGCCTTGTCGTCGCTCGTCTCGGCGTCCTTGCCCTCGCCGCCGGAATCCTTGCCATGCTGGTTCTTGTCCCCCTTCCGCTTGATCGCGTCCCGGACATTGACCACCTCGTCCAGCAGCTCCCTCGCGGCCTTGAGGTACCTGGAGTTCTGGATGTAGATACTCTGCGCGTTCCTGCTCGCCATCGTCGACGCCTGGTTCGGGCTCAGCAAGGAGGCGGCGGCGGCCATGCCTGCCTGCGCCTGCCGGTACTGGTAAAGAGACACCGG
>GFUNContig2
GCGGTGGCGGTGGCTGCGAGATAGGGGGCCGGAGGACCTCGCAAGCCAACTTCCATGGCTTCCGCCTTCTCCGCCGCCGCCGCTGCTCTCCTCCTCCCCGTACACTTCCACCTGCTCATGATGCTCCTTTCGCCGTCCGCTGGGCAGCCTGGTTTTATCAGCTTGGACTGCGGGGGAGCTCGCGACCACATGGATGCCATCGGGATCCAGTGGACCTCCGACGCCACCTTCGTCTCCGGCGGCGGCCAGGCCGCGCAGCTGCTGGTCCAGGACGGCCAGCAGCAGCTGACCACCGTGCGCTACTTCCCCGCGGACAACAGGAAGTACTGCTACACCATGAACGTCAGGAACCGGACGCGCTACCTCGTCAGGGCCACTTTCCTCTACGGCAACTTCGACAACAGCAACGTCTACCCCAAGTTCGACATCTCCATCGGCGCGTCTCCCTGGTCAACCATTGTGGTCGACGACGCCACCACACCCGTCGTCGAGGAAGCCATTATCTTGGCTGCTGCTCCCACGCTCAGTGTTTGTCTCTCCAATGCCAGCACGGGACAGCCGTTCATCTCTACTCTCGAGCTTCGACAGTTTAATGGTTCGCTCTACTACACCACTGATGAGACGCGCTTCTTTCTTGGACTGTCTGCGAGGATAAATTTTGGTGCAGGAAGCAAT
>GFUNContig3
CCTCACCTGGCGCCTGGCGGCCTGCATTTCCTCGCCTGCTCCATCAACCTCCCGTCTCGCTCTGCTGCCGTCGCGGACGCGACGAGCGACGACGTGCCGTCGTGGATGCGACTAGCGACGACGTGCCGTCGCCCGCCTCTCCTCCTCCTCACCCGCTCCCTCGCCCTCCCCTTCTTCCCCGCACCCATAGTTGGCCCCAACGGCTTCTGGATCTTGCCGCTGCTCGATTCAGGGCGGGCGGTGCTGTTGCGGGATCTCGCCGGCCCGCGAGGCAGGCGAGGCACGGGCGCCTGGGCGGCCGAGGAGCGGCGCGGGCGCCAGACCGACCGTCCACCAAGGCACCGAGCCGCTGTAGCGCACTGCATCCGCGGAACAAGACACACACAATCTGCAGCCGCCGCAGCTTCCATCTCCAGAAGTGCACATGCTCCTCTG
>GFUNContig4
TTTCAGCTCAGCCGAGCAAGCTCCCCCGACCCCAACATCTCCTCCTTTAGCACACCCCACCTCCAGCTCTTTTAGGTCCTACTACACTCGCAACCTTCGCCCCGCCATGGGGTACGCGCAGCTCGTCATCGGCCCCGCTGGGAGCGGCAAGTCAACTTATTGCTCCAGTTTGTACGACCATTGCCAGACTCTGGGCAGGACAATTCATATTGTCAATCTCGATCCAGCTGCTGAGCACTTCGACTATCCTGTAGATATGGATATCAGAGAGCTGATTTCATTGGATGATGTTATGGAGGAGATTGGGCTGGGGCCAAATGGTGGTCTCATCTACTGCATGGAGCACCTAGAAGACAGCTTGGATGATTGGTTTGATGAACAGCTGGAGAACTACTTGGATGATGACTATCTTGTGTTTGATTGCCCTGGCCAGATTGAACTCTTCACGCATGTTCCAGTTCTGCGGAACTTTGTTGAGCACCTGAAACGAAAAAATTTCAATGTTTGCGCTGTTTACCTTCTTGATTCACAGTTTGTCAGTGATGTAACGAAATACATCAGTGGTTGCATGGCTTCTCTATCAGCTATGATTCAGCTTGAACTTCCTCATATCAACATCCTTTCAAAGATGGATCTGGTCTCCAACAAAAAAGAAGTAGAAGAGTACCTGGACCCGAATGCACAG
>GFUNContig5
AAATGATGAAACTACCGAGGGTACCATGCATGACAGCGACCACCCACTCACCTCCAGCCACCATTAGGGCCGCGGCCATGGCCCACCCGGCGCTAATGGCGGGGATTCCCTTTACTTTAATATACACATCCATACACCGGGCGCGTGGCG
>GFUNContig6
TGGCAACTTTCACATCCCCAGTTCTCTGCAACTTCATGACCATCGAACAGAAGAGCGCGCCTCTGCTGAACAACAGCACAAAATAGCCCCTGCACCTGAGCTTCCCAGGGACAAGGAGCGTGGCGACATTGCCGGGCTTCAGAGCGAGGCAAGACTTGCGCGTCGCCGCCGTCTACAAGCTGAAGCTCGTCGGCCCCGAACTCCTGCCGCGCTGGTGCGTGCTCCACGTGCGCCAGCAAGGTACTGGAGGGCCCCGTCGACCAGTCGGACCAGTCGTTCCTCGACGACACGCAGGTCGGCGCGGGGTATGCGCTCACCTGCGTCGCGTACCCGACGTCTGACTGCATCATCCAGACGCACAGGGAGGCAGACCTGTACTAGGTAGTCCGGTCCCACGCATGGCATGGATCAACCTTGCACTTCCATTTCCATAGCTCCATTCGGATTCGATCTTGAGTT
>GFUNContig7
CAGGACCTTGACGGTGAGCGGCACAGGCCGCACCCGCACGCTGTTGTTCCTCCAGGCCAGGTGCGTGCCGGTCACCACGATGGGGATGACGGGCAGCCCCGTCTGCAGCGCGGCGTGCACGAACCCCTTCTTGAAGGGCAGCAGCCTGCCGTTCTTGGATCGTGTGCCCTGTTTCATGGAGTGGATTGCAGCGGCAGGGTTGGAGCGGTCGATGCGCAGGTGGTTAGCCAGCACGTAGAGCTGCCCGAACAGCGGGTACCAGATGATCTGTGTGACAGAAGGCAGCCAGCCAGGCAAGTCATTGGTCGAGGGACGCTAGCTACATGTGCGTGTATCAGTGGACGGTACAGTGGGAGCGAGCCACATGACGAGGAAGATGTCCAGCGGCGACGCGTGGTTGCAGATGAAGATCCCCTCGTGTTGAGGTGCTCGGCGCCTTCCACTTTGATTGGGTTCCCCAGGATCCACAGCATGTAGATGTAGGCGAAGCCAAGCACGAGTGCACGGCGTACATAGCAGCATGCGTCCGGTGACGTG
>GFUNContig8
CACCACCCACTTCCAGTCGAAACCATGCTGAACCGCTTGGGAGCTGCCACCGCACCACCAACCACCACCCACTTCCAGTCGAAACCATGCTGAACCGCTTGGGAGCTGCCATCCTCGTCACTGGTTTCATCTGCCATGGAGATGTCTTGATCCAACGGCCCATCTGAATCCGTGATGGATATCTTGGTGGTCACTCGAGCCATGATGGCGCTGTGTGACAGCGTGTTTTCTGTGTCTCTCATTTGCTGATATGCTCTGAATCCAGACTGGAGTTTCTTCACAGCACCCCACATGCCGTGACGGACAGCAACCCTGGCGACATCTTTTGGTATGCCCATGTCCTCGTAGTGAAGCAAAGTTACTTCACACGCAGATTGCTGACCCACATGTTTAGGCGATTGAACAGCTCTAATACGCCAACTTGAGAAGTACAGCTCCACACGCCTCGGTTTTTCTTTCTTGGGCAATGATGGATATGGAACACCCTTTGTAGCACAATAGTAAGTCTTCCCAGATTCCCATATGCGTCCTCCAAAGATGTATTCACGGTCACTGCAAAAGAATGGGAACTTTTTTATCCAGTGGACAATTGTTGCTCCACTCTGAGGGAACTCATCCAAAGTTTTGGAGTATGCAAGCATTGGATCCCACTTTAGACGAAAATCACCATCCCAGAAGAAATCTCTAACTAGTTCAGGAGTAGCATCCTCAAAAATAGTGCGGCTCAGGCTCACGCCGCCAGGCCTTGTAGGTCATGTTGGAGGTTGTGCGCTCCATCAAATTCTGCCAAGCCGTATCCCCACTTTCCTTGTTATCTAAAAGTTGCAGAAGATGTTCTAGGTCCTTCTCAGTGACAGTATCTTG
>GFUNContig9
TATAATAGTAACTATAATACTAGATCAAACACCCTGCACCGGCGATCTTAGTCTATCTTACGCCGGTGAGTCACCTTACAGTTGCTTGCTCATATGTGCACACCCTTCTTCCCCGGTGGAATTCCCACCCTACTACTACTAGACTACTACTCTACCACGATCTCAGGCAGCTTCAGCATGCTGTGGCCGCAGCAGCTACTCCTCGTCGCCGCCGCTGTCGTCCCGGGGCACTTCACGTAGCTCCTGCAGCACGGGCTGGTCTCCCTGGCACACGCAGCCTGCGAGCTCGAGCAGGTGTCTCCACCTTTCACGCTGCAGCAGTTCTTGCTCGCGGAACAGTCGGTGGGCGCAGGGCTACCGCTGCAGTCTTTCGCCTTCCCGCAGTGCTCCCCCTTGTGTTCTTCGCTGTGGTGGTGGCCTTCATCTTTGGGAAGGGCAGCAATTGAAATCGTGACCGCTTCAACTGGCTTGGCTGCGATCTTGTCCTTGTCATGAGGCTCATGGCAGCAGTGGTGGCTGTGGTCATGGCAGTCCTTTTCTGGCTCCTCAATCTCCCCATGCTCATGCTTGTGCTGTCCATGGTCATGGTCATGGCAGTGGTGTGTTTCTGCAGCGTGCACAGTTTGCTGCTCAGCATGGCACTGATGCTCACAAGCATGCTCAACAGTAGGATGTGAATGGCTGTGCTCCTTGCAGTGACTGTGCTCATGTTCATGGCAGCCATGATCACCTTTAGCGTGTGAGTGGCTGTCCCCTTCGCAGTGCCTATGTTCATGTCCATGTCCATGGCCATGGCCATGGCAAGCACCCTCACTGTCAGCACGCTGAGTCTTGGGTTCTTTGCAGTGGCTGTGCTCATGGTCATGGCAATCCTGCTTGCCGGTGTGGTCATGGCTATGGCCATGGTCATGATCATGGAAACCATGGCTCTCCACAAGCACCTGGTTGCCTGCCTCTTTGCAGCGGTTATGGGTGTTGCCATGGTCATGGCAAACATGCTTTTCTGTAACCACATGGCTGCTGGGCTCTTTGCAGTGGTTGTGGCTGTGGCCGTGATCATGACAAGCATGCTTTTCTGTAGGGTGCTGGTTGCTCGGCTCTTTGCAGTGGGTGTGGGCATGGCCATGATCATGGCAACCATGCTTACCAGCAGACGACTCTTTGGAACAGCCTGTCGATTTGCACGGGCCATCTGAGCAGTGGCGGGAAACACAGTGCTTCTTTGCGTGCGACCCATGCTGTGAAGAGGCGCAACATTTCTTCACCTTCCGACCACCCTTTGATCTCAATAGCAACATGCTGTACATGATCACCAGCATGCATGTGCCAACATCTGCGAGAACGGCTGCCCAGATAAGCGGATGTCCAGAGAGTGCAAGTCCAACGATTGCAAGCTTGGTGATCACCGAGAAGATGATGTTCATCATGATAGTCCGGTGCGTCCTTCGTGCCAGCTGGACAGCCTTTGGGATCCTGCGGATGTCATTCGACATCAGAGTTATGTGGCTCGTCTCCATTGCAACAGCTGAACCAGATACGCCCATCGAGACTCCAACGTCAGCCTTGGCCAGTGCTGGGGCATCATTCATGCCATCACCGATCATCAGAGTAGGGCCATGTTTTGCCTTGAGTTCATCAACAATTTTCACTTTGTCCTCTGGAAGAAGTTCAGAGTGAACCTCATCAAGTATGTTCCCAAGCTGGTTCTGTGCATATGAAGCTGCTGCAGCACTATCCCCAGTAAGCATCACTGACTTGATGCCCAGTGACCTCAGCTGCCTGATGGCCTCAGTTGATCCAGTTCGGCAGGAATCCGAGAGAGTAAACACTCCGATCAATTGCCCTTTGCAGGCAACATATCCGATGGTAACTCCTTTCATATCTTTCATGTCAGGAACTGTTTCACATGAGGCCCTTGACAAAAT
>GFUNContig10
ACCGCCGCGAGCCCGCCGCCCCCGACGAAAGAGGACGACCTGGAGGACATCCCGGCCGCCGCGACGTGCGCGCGGCTCGGCGCCCTCGCCGCGGCGGCGGCGAGGGAGGAGGAGGAGCATGAGTAGGCCGCCGCGACGGGAGCCACCA
>GFUNContig11
GCTCAAAGAAATACTGCGGTGTCTACCAATGCCATCAGTGTAGCCTCAGAAGAAATTATTTCATTTCATGAAGTGGACATTGTAACACCATCACAGAAGCTATTGGCTAGAAAACTCTCGTGCAATGTGGTACAAGGGAAAGGCCTTCTTCTGACTGGTCCCAATGGTAGTGGAAAGAGTTCTATTTTTAGAGTGCTCAGGGATCTGTGGCCCACCTTCTCTGGGAGAGTTACCAAGCCCTCAGAAGGGATGTTTCATGTTCCTCAACGGCCATATACCAGCCTGGGTACTCTGCGGGATCAGATCATATACCCTCTCTCAATGGAGGAAGCGAAGATAAAAGTTCTTTCATTACATAGATCTGGTAGCAATTCTAGTGCCTCTGTACTGCTGGATGATCACCTGAAGACAATTCTAGAGAATGTCCGGCTGCTGTATCTCCTAGAAAGAGAAGGGTGGGATTCTACACCAAACTGGGAAGATGTTCTGTCATTAGGAGAACAACAGAGGCTTGGGATGGCTCGTTTGTTTTTCCATCATCCTAAGTTTGGTATCCTCGATGAGTGCACCAATGCTACGAGTGTTGATGTTGAAGAGCATCTGTACAGACTTGCAACTAGCATGGGCATAACTGTGATCACTTCCTCACAAAGGCCTGCTTTGATACCCTTCCATGCCTTGGAGCTGAAGCTCATTGACGGCGAAGGGAACTGGGAGCTATGCGTGATCCAGCTGTGAATGATGGTACGCGTTAGGAGTTGATGCCATCAAATGCACTGTCAGCTGCATGTACAGAAGCAAGCAAGCAGCTGCATGTAAACGGTGGCAGCGTTGCTATGTTGGAAGATGCTGTATTCTTGTCAGAACCTGTCTCACGTTGAGGAGCAGCAAAGCACTGTTAGTGAAATGAAGTGAAGTGAGGGGGGAACGTGATTGTGAGCCATGGTATGTGGTGGGGGTTCGCTTTAAGGCGTTTTGGACTAAGTTCCTATAGTAGCTGGATAGCAGGGCAGAAGGGTTGTGAGTAGGGATGAAAACGGATCGGTTACGAACGGATATCATTGATATTACATTTGTTTTCATATTTCTGTCTGGATTCGGATTCGAATACGGATAGTGTCAA
>GFUNContig12
AAAGGCTCACCAGTTGGAAGGAACCGGCGGGCATTGTTTTGGCTCATAGTATGGCTCAGTCCCATCATCTCTCCGATTGTGCACCGTCAAACGCTCGAGGTTGATTGTGATGAGAGAAACAAACCCATC
>GFUNContig13
GTCACCGTCCTCGTCCCCGTCGTCACCATCACCATCTTCATCGCCAGCACAAGTCGAGGCCACCGCTCCGCATCTTCTTCCAGAGCAAGTCGAGCGCGGCAGCCACACGCACCCCTCCGTTCCGCGCGATCAGCCGAGCGATGTCGTCGTCGGC
>GFUNContig14
GCGAGGCTAGGATGGGAAGCAACTGCAGGAGGGAGGAGGAATGGGGAGGTGGTCGCCCGATTTGAAGCGGCAGCAGCGGAGTCTGGATTGAAGACTTCGAGGGATCCGCGGGAGTCACGCGGAAGTCCTTTGAAAGCCATTGATAGATGTAGCTAGACACTAGTTGTTTACTTGCTTGCTACTGGTTGTTCCGGTGGGTGGTGAGCGGATTCGGATGGATATGGATCGACCGGAGCACGAGCAGGAGCAAGAGCAAGCAGCAAGGCTGCCCTGCCGGCGGCACTCGTCGCTCAGCTCGTCGGTGAGATACTACTCCGACATCCGATCCGCCCGTCTGCTGCTGGTGCTATATAGGATCGGAATCGGATCAGATTGGAGCACCTTGAATTGCTAGCTTAATAAAATTGCTGATTGCTTGGATTGGGATGGCGATGCGATGGCTACAGAGAGCTACTCCCCTCCAGGGGATGGAGTATATATATATATATATATTAGTGGAGCTGAGGAGTGCTACTGTATCTATCCCCATCCCCATGGAAAGCCATGTGCAGCGAGCGAGCGAGCGAGCGATATCCGGCCGGCCGTATGGGTATGGCTATGGCATGGAGGAA
>GFUNContig15
GCCTTCCCCATATCACCATAGATCACAAAGGATAGCTCATCTGAACCAGCAGCTGGTGGAGTTTTGAACTTAACTGTGTCGCTCCAGCCCACAGAATCACTTCCGTAGCGGTAAGTGTAGGACTGAGATGGCTGGAGCCCAGTCATGACGGCCGAGTGGATGTAGCCGGGGTCATGCCAGCCGAAATCCTTCGCAGGGCTCGGCAGCACGGCGATGCTGCACATATCATCCTGCGTGAACGTTGCGACTTCAGAAGTAGATGACTTCCCGTCTCCGTACTGCACTTGCTGTGGATTCCCGTCTCCACTCACCCAGGTAAGCTTCATCTTTACAGGGTAGTGGCAGAGAAGCGGGAGATTCGCCAGGTCGCCGGTCTCCACATAGTTCACTCC
>GFUNContig16
AGCGTCTCGTTTTCAGAATCTATGTTGTTGGATAAATCGAGAGAGAAGGGTGGTGTGAATCCAATGAAAACTCCCACCAAGAAGCACACAAGCAGATGGAACATGGGCCTCTTCCAGTTCACCCCCTTGTACTTTGGCCTCTCCAAGGACCGAGAGTGCCTGTGCGATGACAAGGCTGCCCACAGAGACTTGAGGCTGCTGGACATCCGGACAGGGTCCAGAGAAGCCACCGACGTCAACAGCCCTCTCATGGCGACGTAGGACTGCGAGTACGCCAGCTTGGGGGACGGCGAGGGGTCGAATTCCGACCAGTCCTTAACCGACCCCGCCGAACCCTCCCGCTGCATTGAGCCGGCATTTCTTCGGGCCATCGCAGGAGCTCAGCGCCGTCGTCGAGCATGTACAGCACTGTTGTCCAGCGGCGCACCGATAAAAGGAGAAGCAAGCAATCCCAAGCGGGTCGGATCTTTACTCCGCGGCCGCGAGAGATGGAGTCGATGGCGCGAGGGCGCCTGATCCGGGTGG
>GFUNContig17
TTCAGGACCACTCCCAATCTTGGACCATATCCGGCTATCCGCTCTGATCAACGCTGAATGAAAGTGGGCAGGGAGCCAAGGCTTCAAGGGCTCAAGCCATTCCCTTCAGAAATTCCTGCG
>GFUNContig18
TCCGGCGAGGCGGCGGAGGCGGAGACCCTGAGGCGCGCCAAACCGCGGCGGCGGCTGCTGCTGGAGGGCATGCCCTAGGCCTACGGTCCCCGCCGCGGCGGCGCGCCTCAGGGTCTCCGCCTCCGCCGCCTCGCCGGACGTGCCGGACTTCCTCTCGTCCAATTGGCTTGAAACTCGCAAGAGAAAGCCCTTCGGTCCCAGGTTGAATTTTAGTGCAGAAGAAGCAGTCGAATACCAGCTTGAATCCTTAAAATACAATGATCAGCCCCGCCAAGATTATGGGATAGAGGTCATGTACCGGTTTGCAGGCTTTGACCCCTTTGAAAGGTCGACTTACTTTGGACGACAGTTTGATCTAGGACAGTTTGAACGCTTCCGGCGTTTGTTTCACCATTCATCTTACAGAGTGCTGCTGGGCCACAAAGAAAGAAATATATTAAGCAGTTTATGGGTTGAAGAGAACCGGTTTAAACAAAGAGTTTGGGTACAAGGAGCCCGTCCAGAGGAAGAAGAAATATTTCAATTCACAATGGTTCAGAGAGTCGGAGGCTCATGGGATGGTTACTGGCTGACAGAGAGCCTAATAAATGATGGAGACGCATTCTCGGGTGGTATCGCTTACTGATGTAGTGCATTGGTGTAAATCAAGTGTGTTCATATGAATATTGGTCCAATATAAACTTATAGCGATGTAGGCCTGGTTTAGATTGCAAATTTTTGCAATCTGGACACT
>GFUNContig19
CAAAGATCCGGCCAGATCTGATGTCAGGAGGGGGTGGTTCATCCGGGCGCGCGGCCCCGCGGTACGCCCCGGATGACCCGACCCTGCCCAAGCCGTGGCGCGGCCTCGTCGACGGCACCACCGGCTACCTCTACTACTGGAACCCGGAGACGAACGTGACGCAGTACGAGCGGCCTATGCCCCCCGACAACCAGCTACTACCGCCCCCGCCCCCGTTGCCTCCGCCGCCTCCCCGGAGCCGCGACCGCCGCGACAGGTTAAGGTCCCGATCCCGATCCCGCACCCCGCCCCGGCGCGACCACAGGGACCGCGACCGCGACAGGCGCCACGACGAGCACGCGTCCTCCAAGTCGGCGTATTCCCACCACCAGCCGGCTCCGGTTGCCGTCGCCGACGATCCGTCCACCGAGGCATACCGCCGCCGCCATGAGATCACCGTCACGGGGGATAACGTGCCGGCTCCAATAACTTCATTTGAGGCTGGTGGCTTCCCGTCAGAAATTCTGAAGGAGATACAACGTGCTGGATTCGCAAGCCCAACACCTATCCAAGCACAGTCATGGCCAATTGCTATGCAAAGTCAAGATGTAGTAGCTATTGCGAAGACTGGATCAGGCAAAACTCTTGGGTATCTACTTCCTGGATTTATGCATATCAAGCGCCTGCAGAACAGCACTAGGAATGGTCCAACAGTGCTAGTTTTGGCCCCAACAAGGGAACTTGCAAC
>GFUNContig20
TCGTCGTACATGGCAAAGATGTACGTCTCCACCGACTTGCCGGGTGCGCGCGGCGTGCCGGCCATAGAGTTGAGGTGGGACACGAGGCCCGACACGAAGGCGCGCGCGTTCTCCACCGTGGCGCCGGCCTCGTCGGGGTCGCCCTTGTGCGGCCACCCGGTCTCGGCCACCACGATCTCCACGTCCTGTTGGTGTACCTGAGCCCGGACCTGCGCGTCGAACATGTTGGTGTACCTGAGCCCGGACCCGGCGTCCGGGCGGCCGGCGTTGGGCTGGAACAGGCAGAAGGCCAGCGTCTCCGGCCGCGGATCGCTGAGGTACGCGAAGTAAGGGTACGGGTTGATAAGGAACGGCGAGCCGGTCTTGCTCAGGAACGCCAGCAGCGGGTCGAGCGCCGCCGAGAGCTCCGGCTTGAACGCGCCGGAGGAGGGCGGGTCGGAGCTCGCGAGCACGTCCATGGCGTTCACGGTGGAGACCTTGACGCTGGAGTTGGGCGGCAGCGCGTCGTACAGGTTCTGCATGGCCGGGACGAGCTGCGAGGCGAGCGAGGCGTCCGCGAAGAGGACCTCGTTGCCGACGGAGACGGTAGAGACGGCCGGCGACGAGGCCGGCAGGTGCGCGGTGACCCAGGCTGCTGCGGCGGCGGGCGAGGACGCGAGGTTGGCGATGTCGCCGTTGGTGGCGCCGAGGAGGAGCGAGATGCCCGTGCCGGCGAACGCGGAGACGATGGCCGGGTCGGTCCCGTAGAGGCGCACCTTGGTGATGGTTGTGGACTGGAGGAGACGCGCGGTGGACGCGGGCCTGCCAGGTGCGCGCCACGCACACGTCGAACGCC
>GFUNContig21
CCATCCTTCCTTTAGGTATTGCTAAAAAAATTTGCAATGTCCAGACACATGCATAATCTGATGTCCCCAAACTGAACCATGATCAGAACGCACAAAATACAAGGTGACACAACACCATTTCACAGCAGAGGAGTTGAGTGAAATGGGACCTAGAAACATCATGGAAGATTAAATCACTTCTTGGGATAGTTGGTAGGATCAGGTCCAATATCACGTGATCCCGTATTCACATATGGCCCTCGGAAAGTAGCCTGTGGTGGCAGAGGTTTTGAGGAATCAATGATAGGCCTGTTCTTTGATTTCACAAAAAGGAACGGAAATGATAAGCCAGCACCAGCGAAGACCAGTAATCCAGTGGCAACTAAAGCATTACGTGCCTTCGACATGAGCTCACCATATAACTGACAGTGGAGGAAAGCCGGGAGGCCACACGCTGGCAGCCTGGCGCCGCAACCCCC
>GFUNContig22
GGAATTGATTGCTGAGCTGGATGAGATGTTTGACTTCAATGGTGAGCTGAAAGGTTCTAACAAGGAATGGATGGTTGTGTACACCGACAGTGAAGGTGATATGATGCTGGTTGGGGATGATCCCTGGAATGAGTTCTGCAACATAGTCCACAAGATCTTCATCTACACAAGGGAGGAGGTCCAGCGGATGAATCCGGGCACCCTGAACTCAAGGTCGGAGGACAGCCTTGCTAATTCCATGGAAAGGGGCTCTGCTGCTAGGGAGACACCTGGCAGCCTATCCGCCTCGTCCCTTAACTCCGAGAACTGCTAATGCCTTTGCAGCTGGTCGTCTGGAGTAACAACGGAGAGGAAAAGGCAAATGTATCCATAGGTGTCCTAGTGGAGCTTAATGCTTTTCTTTTTTATATGCATTGGACGAGCCCATAGTACCCTAGTATTTATAGATGGTGCTCGTCCTGGTTGTTGGTCTAAGTTGAACCCTCTTATTCGCTGCTGTTTTGGTTTCTCCTTTTGGTGAGGTAAGTTGGTT
>GFUNContig23
CAGACTCTCCCACTGTTCACGGGAAAGTGCTCGTTTTCTTTTCCTTCGGGACCATGGAGATTTAATACCAGCCCGATCCGAGTGCGGCGAGGACGACGCCGGCGAGGAAGAGGACGAGGCGGCCGCCACAGACGACACCACAGCCACCGCGGAGGAGGACGAGGACGCGGCGGCGACGAGGAGAGAGCGGATGTGGATCCACGACGAGGACGGCGGGGAGGACGCGGCCGTCGGCGAGGACGACGACGACGACGGAGAGGACGAGGTGCTGGATCGCCGC
>GFUNContig24
CTCAGTCTCTCGATCTCACTCGCACACGCACACGGGGAGGTTACGTAGTAGCCACTAATTATTCATCACGCATATACATACATACATACATGTACATATGTACGCACAACACAGCGGCCGCGCGGGCCCACCTCTCAGTCTCTCGATCTCACTCGCACACGCACACGGGGAGGTTAC
>GFUNContig25
CGAGTCCGTACTCCACGAAGTGGCTGCGCGGCTGCCACGGCGCCGACGCCCTCCGGGCCCCGGCCGGGCGGAAAACGCGGTCGGCGACGGCGACGGCATCGGGGCCGGAGAGCCGCACGATCCCCACCGCTGCCGGGCCGCCGCCGAGTGAGGTGACGATGGCCGCGATGGTCCCGGGAGCGCCGCCCGCGCCTCCGCCGCCGTAGTCCGGCCGCAGCTGGTCTGGGAGGCGCGAGGGCGAGGGCGAGCGCTCGTCCCCAGGGAGAACGAGGGTGTCGGCGAGCGTGGCCAGGGTTCTGGGGCTGCAAGGGTTTAGGAAGCCCCGGCGGAGGAGGCGGGGCGAGGGAGGGCGCCGCCATGGGAGGAAGATGGGGAGGAGGCGAGCGACGCATCATTCAAATTTCTGCCCTATCAACTTTCGA
>GFUNContig26
CCTTTGTAACAGCACCACCCTTTTGAGACGTAACGGCAGCAGCAGCCTCCCTTGCCTTCTCTCCCCAGACTGCTTCTGAGAGATTATACATCTGGAGTCCATCTTGTGTACTTGGCACAGTGCCCGTGCTCACTGCTTTCTCGTACCGTTCCTTTAGCCTTCGCACCTTCTCATAGATATCCGAGTAGGTGCAGTTCTTCCTGACGAGGCGGTCTCGAACACTAGCAAGAAGTAAATCAGTCTTTGGCAGCTCACCCTCACTCTTGACATGCGCCGCAAGGGCCTCCAAGATCTTCATCTCATCATCTTTCCCCCAGCGCACAGGGCCTGAGGGCGTGGCCTCAGGAGCTGCCTTCTCGGCCTTGCCCTTCTTCGCCTTTCCTGCTGGAGTGGCATCAGGCACTGGTTTCTCTAGCTCGGCCTTGCCCTTCTTC
>GFUNContig27
CTGAGCCAGCACCTGGTGTCGAACCATTGAAGGTGGAAGTAAGATTATTTGAGAAATTGTTCATGTCAGAGAATCCTGCTGAATTGGAGGATTGGCTTGGTGATCTTAACCTGCACTCCAAAGAGGTGATAAAGGACGCTTATGCTGTACCATCACTCGCCACTGCAATTTTGGGTGACAAGTTCCAGTTTGAGCGGCTTGGCTACTTTGCTGTGGACACGGACTCCACACTTGAGAAGCTCGTGTTCAACAGAACTGTTACCCTCCGTGATTCGTTCGGGAAAGCTGGACCAAAGTGATGACTCCAGTGAGGGCGTGGAGTTTTGATCGGTTGCAGAGGCGCACCTGAGCTATACACTCCGAAAAAAATGATCGTGTAATACAGAACAGTTTAAAGGCCTTACTCTTTGTAAAATTTACATGTGACGGCAGCTTGTTTGCTTCGAATGAATCAGATTTTGTATGATAGTGTTAGTG
>GFUNContig28
GCCATGGATCAGAACACGAACGGCTTCCAGGAGGAAGCAGGCCAGAACGGATTATACATTCCATGAGTTTGCATTGTGCCATGGATCAGAACACGAACGGCTTCCAGGAGGAAGCAGGCCA
>GFUNContig29
CAGGAACACAGCACAATTGAACTCACATTGTCACACAAAATTTATATACAGCAGATAGATTCATTCATCAGAATTCAATTCCCATGTACAAGAATAGGACACACACGCACCACACTGAAAAATCGCGCAACTGCAGCTCAGCGCAAGACTATATACACTGCAAGAACACTATGTACAGGCAGTAGAATTCATCTGCAAGCAAGTGGGACAAATTAACAATGGAATAGCAGTTCATCTCTTCGTGTTATCAATCATCATAAGTTAGCACTCAGCACATATCAGGATGGCAAAATAATTTTCGATGAC
>GFUNContig30
CTTTCCCCGGTTGCCCCTCCCCTGACTCAAGGGAGACCCTGTCTGTGATCCTTCCTTCTCTTCGATTCCGGATCCGACCCACCCACCTCCTTCTCTTCTCTTGGGAATCTTTGAGAATTTCGCGCCCGGCAGCAGCGACAGTCGATAGAGCATGAAGAGACCGAGCGGTTCCATCTCCGGCGGCGGCGGCGGCGGCAGTCCCTGCCCCCTTGACGATGGCTTTGGCGGCGTCGGGATGGAGGATGCCGACGAGGACATGGTGCTGTGCAACGGCATCGGCTTCGGCGAGAAGAAGCGGCGGCTGAGCACGGAGCAGGTGCGCGCGCTGGAGCGGAGCTTCGAGACGGAGAACAACAAGCTGGAGCCGGAGCGGAAGGCGCGGCTGGCGCGGGAGCTGGGCCTGCAGCCGCGGCAGGTGGCCGTGTGGTTCCAGAACCGGCGCGCCCGCTGGAAGACGAAGCAGCTGGAGCGCGACTACGCGGCGCTGCGCCACTCGTACGACGCGCTCCGCGCCGACCACGACGCGCTCCGGCGCGACAAGGACGCGCTGCTCGCCGAGATCAAGGAGCTGAAGGCGAAGCTGGGCGACGAGGACGCGCTGCTCGCCGAGATCAAGGAGCTGAAGGCGAAGCTGGGCGA
>GFUNContig31
TTTGTCTTTTGCTTGGCTTATAAACCGTAATTTTTTAGTCACCTGCCAGTATTTTTTTCTCACACGCAATCAGCAACTGGCGGTGTTGTCCCTGAAGGGCGGCGCGACGGAGCCGGCGAGGACGTAGATGTACCGGTAAACGGAGGCCGTCGTGGCTGGCGGCCGCAGCAGTAGCATGGGACATCAGAGGCCGATGCCGAGGCCAACCTCGATTCGGTGCAACCACCGTGTCAGCCGAAGGCCGACGTGACGCGGCAGGCGAACTGGAGCAGCGAGACCTTCCCTCGCCGCGGCTCGATGCTGCAATCCGCCCTCGATCATGGCATATTGGCATGGCACATGGCTTACTGTTGATTCTTTCATAGGAAATGAGGCCTCCTAAACTTGTTCAGGGGAGATTGAAATCATTCACCCTCAACCAGTTCATCAGCAGCCACCACATTGTCCAGGACCATCGGCAAGGAGGACGATGATGATGACGACTTCAGCAACCCCCAACAAATCAGCAAGTGGGAGGCCGATGGACGGGGGCTTGAGCTTGACGCGGAGCATGGATCGCTCGCGTCGCGGAAGAGACGACGATTCGTCTGAAGGCAAGTCGGCTATCCTCGGTTGAATCGTCGTCCCAAATCTGGGGACGGACAGCGGGCTCCGGCGGGAGGGTCGGCGTTCCTCGGCTCCCCCTACCATGGCCTGCGAGGGGGACGCCGACGCATGGACGGCAATGGGGCCGCCGTGGCCGAGCTCCGCAAATGACGGAGGCAGAGCACGATGTGATGAACTTAAATGCCCTTGGCTTCCTATCCAAGGCAGCCCCTCTCCCTCTCACTGACG
>GFUNContig32
TCGCCGCGCCCGTCGCCGCCTCCGGGTCCCAACGCCACGAGTCCTCCTGCCGATGGCTCTGGCTCTGGCTGCGGCTGTGGTGTCCGCCCTGGCTCCACCGCGCGCTCCACCGCCCGGAGAGGGAGGAGGCCGAGGACGCGAGGCGGTCCACGTACTCGCGCAGCCACCCGCGGGACCCGGCCGCCTCCGCCAGCGCCTCGCCGGGGGTCGCCGGCGCCGCCTGGGTTGTCGCCGACTTGGCCGCCGCCGACACCG
>GFUNContig33
GGTGGAAGAGATATGAGAAGTTTGGTGACAAAGGAAGCTATTGGAGCGGAGGGGCCGTTCTTGGGAGAATTCGAATTCTCAGTTCCAGAGGCCGATGCGGAAGGGGAGTGACTTGCGGTAGGTGTAGCAGGGGAGCGCGTCGACGCGCCATTGTGCGAGCCTGGGCGCCGCCTCGACGCGCGCGCCGTCGGTCATGGGCCTCCACGTCGCCGCCACCGCCGCCACCACCTCATTGACGCAGCCCAGCAGCCCCAGCGCCTCCCCCGCCTC
>GFUNContig34
CTCGGGCCATTATAGTAGTACAAAAAAAACTCGAAAAAAATATAGTAGTTAAAAAACGCAAAGACAGAACGGCACGTAGAACATGTACTATACTAGTAGCATTACGGATAACGACAAACTGTTAAACCAGAGTACCATAACAACTAAACCAGCAGGACAACCGATAACGTGCCAAAATCCTCGAAAGATTATCACCCCGGCTCAAGATGACAGGATAAACGACAAGCATCCGATGCTTAGTCGACCTCCTCCATCTTGCTCTCGCCGGCGTCGTCCTCCAGCGGAGGCATCTCAGCTTCAGCCTCGGCAGACTCGTCCTCATCGATGCTCAGACCGAGCTTGAGCATGCGGTGGATTCTGGTGCCGAAGGTGTTGGGGTCGT
>GFUNContig35
ACGACGCGCACTTTACGTACTCAGCCTCTGTTCCCTCCTCTGTTTCTTTGACCAGCTCGTCTCTGGATGGACCAGCTCAGGAACGCGTGCTGTGCCTAGTAAAATATTCAACGCCAGGCCAGGGATTGGTTCCGCTGCTCGGGACCAAGAAGCCAGCCAGCGGCCCAGCGCCGATCCAATCTGCCGCCGCCGCGCCCGTGCTGATCTGGTTGGGCGACGAACCAACGGGCAGCTCGCAGACGAATCGGGGAGGGTGCCGGGAGGTCGTTGGAATGGGTGGGTTTTTATCTCTGCGGACGCGCGGAGCTAGG
>GFUNContig36
GCTCCTGCTGCGGTTGAGCAGCTGCTGGTTGCTCTTGCTTCTTCTTCTTGAGAGGAGAAACAGGAGCAGGCGGCGGCTTGGAGTCGAGGACGGGCTTCATGTCCTCC
>GFUNContig37
TCTCGTGGAGCGTGACCCAGATCAGCATCTCCTTATACCCACACAAACTATACCCTGGTCCCGTCCTCCCGACACAAAACTAAGAATTTAGAGGACGCTAATCCTTCTTGGCAATGCCGATGTGCAGTTACCTTGGCTGCGGGCGTGCTGGGAATGATTTCGCGTGCCTCATCTGTGGAGTTGGTCGAGCGGTCGATGAGCGGCTCATTGTCTGCGAGCGCAGCAGCATGTCCACCATGGATGAAGTCTGGTAGGCCTGGATTAGGCTCTCGCTGTCCGTCGAGTCCCCGCGTGCGGTTGCCCTCTGCCATGAGTGGGAGCTCAAGCCTGAGAGGACGTATGCCCGACCGGATGCCTCGTACCTTTGCCGATTGGCCATCCGATCTTGCATCTCCTTCAGCTCAGCATCCAATGCTTGGCACAGACGGTCACCGGACTGTCCTGATGCCGATCCCATGATCATTCTCCGGCAGTCTTCGAGTAGAGAAACA
>GFUNContig38
CAACTTGTTTGGGACTTAAAGGCTTTGTTGTTGTTGTTGTTGTTCGTGCCCACACAACTACACATTCAACACAAGTACACACTCAACAGACAGCGCTCCTAGAGAGCTGCGCGCCTCACAAATTCTGACCTCACAAAACTGGGGCTATTCAGACATGTGATGCACTTCATTGTTGGGCATGTTGCTGGAAAGCAGCCAAGCGGAAAAACCCTTGTACGTTTCTCCTCTCAGCCTCTGAGATGAGTACTCGATGAGCATATGCCACAACTCCCCGACCGTCCAGCCATGGCGTAGTATCCACTGGATCACCTGTGACGCAGCAATCCACTGAATCATGCTCTTGATTTCAGGGTTTCCACCAAAAGCACCACAACCCCAATTTCCTGTTGAAACTCCTATGTACTCATTGGAATTGATACTTGGAAAGTCACCCTTGTTGGGGGAATCCTGGAAAAGCTTTCACATAAAGCTGGTTTTTGATTGAACGAAAAATCCACAAAAAGCCTTGTTCACTTCCCTTAGGAGACAACCAGATTCATAGTGTAACCTAGCTGGACAGTCCAAACCATCAATTGCCACTATCCTAGCTCTCCGTCTCCCCATTGAATCAAAGGGTTTGGTATCTAAATAGTCACTGACAAAGTGAAAGGAGGAACCATAACTGCAAGGAGAAACAGGTACTGGATTCATAGTATCA
>GFUNContig39
GGACACAGGGATCTTGGTGTGCATTCTGCAGAAAGAGAAATGGAACCTCGGTAACCATGGCGGCACATGAAATCCCTTGTGCTACTGCAGTACTGCCTGAACGAGCGTCTTGCACTTGGGGACTAACACAAGGGGAACCTGCCGCGGCGTCGTCAGCCCCGGCGCCTCACCCATGTCGAGGTCCGCCGGGCGCATGCCGGCGGGGAGCTCCCATTCGAAGTGACGCAGGAGGCTGACGAGCGCGAGCTCCAAGACCGGCAGCGCGAAGTTGATGCCGGGGCAGATCCTCCGGCCGGCGCCGAACGGGATGAACTGGTAGTCGGTCCCTCTGAAGTCCACCGGGGGACCGCCGCCCATGAACCGCTCCGGGCGGAACTCGTCCGGTGTGTCCCACGCAGCGGGGTCCCGCCCGATGGCCCACACGTTGACGAAGAGCGCCGTCTTGGCCGGGATCTCGTAGCCCTGCACGACCGCTGGCGTTGTTGATTCGTGCGGGACGAGGAGCGGCGCTGGCGGGTGGAGCCGAAGCACCTCTTTGAACACTGCCTTGAGGTACTCCATTTTGTTCAGGTCCGGTTCAGCATTGGTCGTCTGATCGGCGCTGACGACTCGCGCTATCTTGTCCTGAAGCTTGCTCATCACCCGCGGGTTGGCGATGAGTTCAGCCATGGTCCATTCCAGCGTTTGAGTTGATGTTTCAGTTGCGGCGGCTATCATGTCCTTGGTGATAGCTTTGATGCGATCGTCTGTGAGCTGGAGCCCGTCAGTACCTTCTTCCCTCAGCCGAAGCAAGACGGCCAAGAAGTCCTCATCCTCCTCCTTTGCACCGTCACCCCCCTTCTTGTGCGCGGCCACTAACTCGGACATGAACTTATCCCACGCCTCGCCCATGTCGTCATCCGGCAGCACGTCCTCCGGTTGGAAGCCCACCATCAGCGCCGCGGAGCTCCCCAGCAGCTGTTTCAGCCTCTCTGCTGTTGCCCCGGCGGCACCGGTGGCCGCGCGTGTGATCACCCCGTTGGTGTAGCCGTACAGGAGCTCCCTCAGCTCCACGGCCAACCCCGCCTCCGCGGCACGGCGGGTACGTGCGACGAGCGCTGCCACCTCGGCGGCCCGCACGGGCGCGAACGACTCCACGCGGCGCTGGGAGAGGAGGTGGACCGTGGCGATCTTCTTGCGCCGGCGCCAGTTGCCGCCATATGGCGCGAACGACACGTTGTTGCAGCCATACGTCAGCTTGTCACCTGACACGCTGTGCGGGCGGGAGGCGAAGGCGAGGTCGTGGTTCCTGAACAGATCCGCCGCCGCCGCAGCGGTGGACACGACAAAGGTCCGCCTGCGCCCGAGTTGCAGGTAGAGGAGGCCGCCGCCGCCGCCATAGCGAAGCTGCAGCTCGTGCAAGGATCGGTGCGCGAGGCGGCCGATGAGGTGAAGGTGGCCGATCAGCGGTAGCGACGGCGGGGACGGCGGGAGCTTATTGCTGCTTCTGCGGTTCTTGATGGCGTAGAGGAAGACGATAAGCGCGCCGGCGGCGAGCAGGTAAGGAGACATTTTTTCTGCTCTGATGACCAGTCTACTGCTGCGGCTGCGCAATCCCTACATCACCACCCTGAACGTGTTGCAGGC
>GFUNContig40
GCGGATGAAGAACTCGAGCTGCCCCACGTACGCGAACGCCTCGCCGGCCCCCACGAGGAAGAACTGCGGGACGAGCCAGAAGGCGCTGATGGCGACGTGGCCGGGCCCATTGGACGCGTCGCGGCGCTTCTTCTCGACGAGCGCCGAGACGGCCATGGCGGCGACGGAGAGCGCGAGCCCCGTGCCGACGCGCTGCAGCGAGGTGAGCCCTTGCGGGCGGCCCGTGAGGCGGGCGGCGAGCGGCACGAGGAGGCGCTCGTTGAGGGAGGTGAAGAGCAGGATGGAGATGAAGAGGAACACGGAGAGGGAGCCCGCCGGGACGGCGAAGCCGGCGCCGGCGCCGGAGAGGTGGCGGTCCATGCGCGTGGCCTGCTCCACCGAGAAGGTGGTCATCTGGGAGTAGACCGTCCAGAAGAGGATGCACGTGGACCAGATGGGCAGCAGCTTCACCACCATCTTCACCTCCTCCTCTTCTTCCTCCTTGGGTCCTTCCCAACCCGTGTGCCTG
>GFUNContig41
TGACCACCTCGCCCAGTACGGCTTCGCCAAGCCCCAAATCCGCAAGATCATCAACAACCTCCTGCAGCTGTATGGGAGAGATGGGTGGGTGTTCCTGGAGGAGGGATCATACCGTGTCGTGCTTGACAAACTCCTGGAAGAACAGGCGCAGGAGGATCAGAAACAAGAAGCAGCGGCTGCAGAAGAGGCACCACCACCACAAAATGGTATGGAAGTCGCACGAGTGCATGGTGAGGCACTGGATGAATCTCGGTCAGCCCTTGAACTGCAAGCTTCTCCCAACAGTTCACCTCCCCTGGAATGTGTACTGCCACTTGCTCCAGCCAGACCTCCTCGTGCAAGACCTCCGTGCTATGGATGGATTAGTGAAGAGTCCGGGACTGAGAGTGAACCAGAGGATGGAGAAATGCTTTCTGTGGAAACGTTGCCTTCTAAGAGGAAGCGACCAAGTAGATGGGATGTCCACCCTAACTGAGATTAGGACTGAGATCAAATGTGCAAGATGGTGGCCTTCAAGGATCAACTTATATCATGTACATATATGGTGTATTTAGCTGGGAGCAAGGCAGGATGAGACAAA
>GFUNContig42
GCCGATGTTCTTGAGCCCGAGCACGATGCCGACTGACTTGAGGTGGTGCGAGCAGTACTGTTACTGCCCCGGCAATGCAATAGCTGCAGCTGAAGGCTCTGGATAAGCTCGTTAAGTTGCTGAATGTTTTTCTCTTGCACCAATATTACTTTCTCTTTAACAGCATCTTCCCTTTGAAGCGCCTGTTGCCTCCTCCGTGTAGCTATCGGATTCGCCTCAGCCTCACCAATCTGCTGCTTCCACTCAAACGTCTCATCTCACGCCCGCGGACGCAGATTAGGGGGAACCGGCGCGGGACGCGGGGTGGAGAGAGAGGGGAGAGCCGCGGGTTCCTCTTCCGATTCCTTGACAGCTCCAATCCAATGGATTCCAGCTTGCCAGCCCGCCCGCCACGCTTTGACTGCCGCTACCCCTCCTCCCTTGGGCTCCTCCACTCCAATCCAATGGATTCCAGCTTGCCAGCCCGC
>GFUNContig43
CTCCGCCGCGCCGCGCAGGAGTACGGGTACGCGCACCCCGGCGCGCTCCGCATCCCCTGCCCCGTCGCCGACTTCCGCGACCTCCTCGTCCAGCTTTCCGCCTGCGCCGCCGCGGACCACCCCGACGACGACGACGCGGCGCTCTGCTACTACTACTAGGCTTCGGATTCAGCTACGGCATCCCCCACCTCCCCCGCCACCGCTCTCCTCCCCGTCGCCGCATTTGCCGCGGAGGGCGTAATTGAGATTTGCCCTTGCCCCCTCGGTGAAAACTGAAACGGCAGCGCCAAGTGCTGCTTGTCTTCTTCTTACTGAATTACCCCTGCGTGGGACGCCTGTGCTTGTACATACGGGGGAGGGTTAACTGTGGTGGATGCTTTGATGGGGGTACAACGGGGATTTTCTCCTGCAGGCTGCAGCTCAACAGTTTTAGTGCCTGCTGTCTGGTAGGAATTTTCTTTTCTTTCTTCCTCCCGTGTTTTTGGGTCTTCTTCGTCTAGATCCAGCTCTAGCTCTAGCGGTGGTTGTAATGGAGTAGTAGTGACTGAGCACTACCTGCCTTTTGTTTTCCT
>GFUNContig44
CTCGTTGATTCCGCGTCCTCCTCGTTGCAGCACAATCCGTCCATGTATACGAAGGTGGAGTCTTTAATCTCGCGGAGACCAAGGATCCAACAGCGTGCTGCGAGTGCGAGGCGAGGATGCTCCCCGCACCCGCAGACGCGTCGTCGTCACCGACACCGACACCGAGGCGGAGGACCCAGGCGATGTCCATCTCGGAGAACCACCTCTCCAGTGCACTCCCACCGGCGGCGGCATCACGGAATTCCTCCACCAGTCTCTTGATGTGGCCTAGCTTCTTGGCTCTTGCTTCCGCGTCCAGCTCCAGCGCCGAGAGGATACCGGGCGGATGGAAGCTACAGGACGACGACAGGGGAGAGCACCCGGGCGTGTAGGTGGACGAGAGCGTACCTGAGCAGCTGGAGCAATCGCCGCCGCCGGGGCCGGTGGAGGATCCGCCCCCGACCTCCATGAGCGCACTCCGATCCCTCCGGCCTCCGCCGCAAGTGGACAGACACGCGAGCGAATCGGCCGACGATGAATTGACTTGTTCTTGACTTGAGAGCCCACCGATCGAGC
>GFUNContig45
CCCCCGCCCCCGCCGCCGGCGAGCAAGATGCGGAAGGTAGCATCGCCCTTCACACAAGCAAAGCTCGTTTCCTGCAGCCGGGCGAAGAAACATCCTACGGCTCTGGCAGCCCCTACTTGTGCAGCGAAGAGAAAGGCAGCCTCCCAAGCCCGGGCACCATCTACTTGTGCAGCCAAGAGACCAAATAACATTCAGGATACGGCGGCACCAAGCCACAAGATCCAGATCCGTAAGCAAGAAAATGAGATCCCCGTTTGGGGAACGAAGCGAGCACGGAGCGCTCTCCTCCTGGGTGGTGTTGATCTGCTGCTGCGCTCCTCACAGATCCCTCCGATTTGGGGGGCGAAGCGAGCACGCAGGGGGGTCTAATTGGAGAGACTGGACGAAGCTAGGCGATGGCCCCGCGGGGCTGATTGCCGAGCGCCTTCTGGCTAGCGATGTCGCGGACTACGTTAGCTTCCGCGCCGTTTGCCGTCCGTGGCAACTCTGCTGCACGGACCCGCGCAAACACGGCATCCTGGACCGCCGATTCCACCCTCGCCAGTGGATTATGCTGATGGCAACAGGGGTCTCTCCGCTCCGCCGCAGTTTCTTGAATGTCTCCACCGGCTATTCCAGATACGTTGACCTCCCGGAGCTCCGCGACCACTGCGTGTTTGGCCCCACTTCTGAGGGCCTCCTCGTTCTCGTCGACATGGCCACCTACGTGGTGCGCCTACTGAACCCTTTTACCCGGCAGAAGGACAACTTCCCGCCGGCCACTACTCTGATGAACCAGAGGGACCTGGGGAAAATCCATCTGAGAATGGTGTTGTTGTCTGTGTCCGGTGCTGGCCTTGCCGACGACAACACCTTCGCGGTTCATTTCCATAGGATGAGAACACTTGCTGTTGTCAAGCCAGGTGATGTGCATTGGACAGTTGTTGATCGTGGCAAACTACTCTTTCCAGCCATGTCTTTCGCAGGCCGCTTCTACTGTGTCACCGATCATGCTGTGATGGTGGTTGAGACCAGTGCAGATCGGCCACCACGGCTGGCCCTCGCCGCTGAACTGATTAGGCCGTTTGCCAGGATAATGATGGATACTCTGGGGGTACGAC
>GFUNContig46
CGTCCCAGCCCAGGCACGCGAACGCGACCCCGAAATCCCCCCGAATCGAACTTTGCTCCGACCCCGGCTCCGATCTTCTCCCATCTTCCCATCTCGGTCTCCTCCCCCAATCAGCAATCATCCCCAGCTCAAACTTCTAACCCCGCCCAAAACCCTACACCGGAGGAGGGATGGTCAAGAAGGCCTCAACCACCGCGCCAGCAGACGTCGAGGCCGACGAGCGCCGCCGCCTCCGCTTGCTCGCCTTCTCCAACGGCCTGCTCCATCGAGGCGACCC
>GFUNContig47
AAAAGATTCAAATATCTTTGGCGGATTGCTGAGAATTGCTTCTCCAATCAACCCTGGATAATAGTTTTGAATTATGTACAACGATTCTCGGGTTTCCCACAATGGTGTAGTTGATAGTGTCCAACCACTGAAATCACACATGCAAACAACGTTCTCTTCTTGTGCGTCTTCCGAGCTCAATGCCAAAATCTCAAGGTTATACACTAGCTGTTTTATATGTTCCTTTGTTGAAGTTAAGCTCCAGCAAATCTTGTCTGGCTTGAACCGACGCCTCCACTTGACAGCCTCTTTGAGAGCCTTGGTCGCCTGTTCCATGCTCCAGTTCTTTTCTCGGAGAAACCGGCGGATGGTACCGTCCGACAAGAAGCTCGGCATCTCCGTCGGCAGGTCCCCCAGAAGCTCACGAACCTCCTCTATCTTTAGCTGTTGTTCCTGAGGAGACGCCTGTTTTTGTTGGTTCCCTTCACTCCT
>GFUNContig48
ATTATTTACAGCGTCTCACAATCAGCTAGTGAGATCTCATGCTCGTTGGTTTATTCTCGGAAGGACAAGAATAGTCACCCATCCACCCTGGCATGTCGACTGACAGTGGAAGAAGAACAGCTCCAAGATACCGGAAATCGCTACTTACAGTTATCACTCGGCAACGTAGCACAACATCAGGAATGAACGGCAGCAATGGTGCCGCCGTGCCGTCACTGGCCTTCCAGGAGCACTCTGAGGCTGTGAAGCCCTTCGGCAGATATGCTCCGTGCGACCCTGCCTTCCCTAGTCCTGTTCCATCTGCTCTGGGGAGGGGCGTCCTGGTGGAACGAGACCATCACCGCCGTCAGGTTGTC
>GFUNContig49
CACAACTAACCCAGTCACCATCCAACATTTATCAAATACTAAGACAATGCAGAACACCTGTGCACAATGACCGGGCCAGAGCACACTTTTTTCTTGCTCCAAGCAGCGGTATAATAGGTGCAGTTGAATGTATCAGTATTCTGGTCTGTGCTTAATGGCATTTGAAACCATGACAGACAGAGAGGATAATGATCAGAATAAGTGCAATGATTATTCCCAGGACGATGAGCTTGATTTTCATGTTCTGTAACCACATCTTTCTCCTCACATTTGTTCCTTGCTGTCTGAAATCTTGTGCCTGTGAGCGCAGATTCTCAGTCTTGTCGACAAGCAGCTCAATCTTCTCTCCACGATCTAGAACCTTTTCAATGTTTTCCATCAT
>GFUNContig50
CCGCCACCGCCGCCATGATAAGGTGGCGGTGCACCCCCAGATCCTCCACCCCCAGGCATGGACCGACCACCATATCCACCATCATATGTAGGAGGCAGACCCCCTTGCCCCCCTGGGGCACCACCATATTGGTGTGGAGGCGGGGCACCATAGCTTGGTGGGTATGAGCCCGGGCCACCACTGTAGCTATTAGGAGGCGGCACTGCAGAATCTGAACCATAAGCATTGTTGCCTCCATAGGAGCTAGGAGGCGCTGCATAGTCACCCACAGGACCACCATAGGAAGGAGGACCTTGTGGAGGAGCTTGTCCATAGCCACCGGCATTGTAGCCACCTTCACTACCCCTTTTGTTCTCCTGACCTCTGCCACCACGGTGGTCATCAAAACCACGGTCACTACCACCACTTCGATTGTATCCTCCTCTGCCCCCACCTCCACCACCACGCCCACCAGAATTGTAGTCTCCGCCATCTCTGTC
>GFUNContig51
GGCTTGACCACCCACGCCCGGAGCCCGCCGCAGCCCGTCTCCGGCGGCGATCCGGCGCCGCGCGGCCCGGCCGACCTAGATCTGCAGCGGACGCATGAGGGAGCCCCGAATCGGCGAGATCTAGAAGCTCCCTGACCCCTTCCTCCCGCAGGGACCCCCGGGCCTGCCGCCATGCAGCCCAGCGGGGGGCCCTCTGGGAGCTCCCGGGGCTCGCCGGCGTCGTCGCCGCACCCGGACCAGCAGCAGCAGCCGCCGACCCCGGCGTCCGCGCAGCAGCTAGGGTTTAGAGGCCAGGGAATGATGCATCACCATGAAC
>GFUNContig52
AAAAGCTTAACATGCTTACACACCCATAACCAATATTTGACATCGTGATGGTAATTACAAGGAAAATTGCCTATCTTCAAGCAATAACATCAAGATTGCTGAACTGCATAAAGACTGCAAACCATGATGAATACCACGCCCAGCTGCGAGGATCAACCAATGCGGACATAGGTGGGCAAGATGGGTCCGGCGGCGCTCATGCCAGCGGCCTCCTGCTCCGTGAGGAAGAGGTCGTCGGTGGTCCTGAGCGCGGCGTGCGCGCTGACCAGCGCGCCCCCGATCATGACGGATCCCACGACGTTCCAGCCAACGCTGGTGAAGAGCATGGCGATGACGGTGACCCCGCAGAGCGTGGCGAGCACGGTGCCGTCGTCGAACTCCATCCCCAGGACCCTGAGCGGCTGGCCCCCCTGCGCGGGGCGCGCGAAGTAGAGGAAGAACCAGGCGGCGCAGAGGAAGAGGAGCACGAAGAG
>GFUNContig53
GCTACAGTACCTTACTTTATCTGTCCTTCACGCGCTCCGAGAGGACGAGCTCGTCAGTGGTGGACGCAGCGGAGGCCATGGTGCGGACGGACGTTGCAGCGACAAGGCACCAAGCAGCAGCGACTCCATGCGAGTGCGCACGGAGAATCACAGGCGAGCGCGGAGGTTCACGGACGCGACGGCGTCGTACCTCCAGCCGGCCGTGGCCCTCGGGCCGGCGTGTCTGTCCGAGGTCGCCCCCGCGTTTCGTCGCAGCTGCAGATGGCCAGA
>GFUNContig54
ACGCTGGTGGAGCGCGGTCCACTCCCCGCGCGCGCGCGCTTCGCCTCCGCTGAAACCGCGCCCCTGCCGGTGCGAGTGTCCGGGAGCTTCCAAACCCTAGGGCCGGGCATCGACTGAGTGAGGGAGAGCGGAGCCTAGGCCTCGCCGCCCGCGGGGATCGAGGGAGTGATGCGCGGATCGGGGCGGCGGGCGCGGCGCGGAAGCTCGGCCGCATGAGGTGCCTCGTCGTCGGCGGCGTCCAGGACAGCCCGCGCGCAGCGGCCAAGAGGGTATCGCCGGCATCGTGGCGGCTGGACACCGCCGCGCCGGAGGCGGAGGCGGCCAAGGGGCCCAGGGTCTGCTTCAGGCCGCGGGACGTCATGGAGACGGTGCACGAGGTGGCCATTTACATC
>GFUNContig55
ATTATCAGTGTGGTGTGTTAACAGCGAAAAATGTCTCCTACCTGTGGTGATGCAGGAGGGGTAGTTGTATCCGCTACATTTTCTCGCGGTAGTTATATATGGTAGATTACAT
>GFUNContig56
GTCTTGCACTGGGGGCAGTTCTGCGTGCCCTCCCGGCGCTCGTACTCGTAGCAGGGCCGGCACACGGGGAAGCCGCACTCGTTGCAGGCGACGAAGAGGTCGCCGTCCACCGTGAGCCCGACCTGGTCGCCGCATATCTCGCACACCTGCCCGCTCAGCGCCCGCAGCGGCTTGGGGTCCTCGTGGCCCCGGATCAGCACCAGCTCGTTCCGGTTGTGCGACCCGGCCACCAGCCCGGCGTTGGCCTCCATCGCGCACGGCGGCACCGACGAGCGGACGCCGGCCGGCGTGCTAGCTAGCTAGCTCTTTGGCCTCCGAGCCCCTCTCAGGTGCTCGATCGATCGCGATGGCAAGGCAGGGCGACGCAGGTGTGGTGTGCGAGCGATGGCTCTGCCTTGTGGCAGGGGCTGCTAGCTATATGAATGTGAGAGGAGGTTTTGGCGGGTGGGAGAGGTGAGGGGTGGCTGTTCGATCGAGGGAGCGCGATTTGGTGCGCGCGTCGGCGCAG
>GFUNContig57
CGTGCACGGCGTCCGGTCCGCCGACGTGGAAGTGGACGCATCGCGCGGCCTGTGGGTGCGCATGTTCTCGCCGTCGGAGGCGGCCGCGTCCCCTACGACGCCATGTGACGCCGGTTCTGCCGCGAGCTGGGCGCCGTCGTCGTGTCCGTCGACTACCGCCTCGCCCCGGAGCACCGCTGCCCCGCCGCGTACGAAGACGGCGTCGACGTGCTCCGGCACCTCGCGAACGCGGGGCTCCCCGACGGCGTCGCCGTCCCGGTCGACCTCTCCCGCTGCTTCCTCGCCGGGGACAGCGCCGGCGCCAACATCGCCCACCACGTGGCGCAGCGCTGGACGACGGCCTGCGTCGCGTCCTCCTCGTCCGTGCCGCGTTCCAGCCCATTCCGCCTCGCGGGCGTCGTCCTGGTGCAGCCGTACTTGGGCGGCGAGGAGCGGACGGACGCGGAGGTCAGGCTGGACGGGAAGGTGCCGGTGGTGACCGTGCGGGGCTCGGACTGGATGTGGCGGGCTTTCCTGCCGGAAGGCGCCGACCGGAACCACCCCGCCGCGCACGTGACCGACGAGAACGCCGACCTGGCGGACGGCTT
>GFUNContig58
GTTGCCCCGGTGTCATCACTGCTGTTCCCCTGCTAGGGGCATTGCTTGATTCACCCTCCACTCCGCTACCACTCTGCTTGAGGCATTGTCCGCCTTTCGTAGAAGCATCACCACTACCAATCACACTGTCAGTAGCATTACAAATGCCATTAATCACTTCATCCACATAAGCCATTTCAGCATCATGCTCCTTGTCAATAATGTCCTTGAACAGTATATCCCTGACCATAGCTTTTATTTCAGTATGCTTTGAACCTCGAGCTGCACCTTCGCTTCCAAGTATATCAGTGAGTGGTTCTGTATTACCCCCAGCTGCATCTAGATATTGCTTGGCATCAGAGCGAGCTGATTGTCTCAACCCTTCCCTTCTGCCTACCGAAGCACTTTGAGCAGCATACTTCTGTCTCTTGTTCCTTAAACCTTCAGCTGAACTGTCACTATAATCTTTATCATCATGAGTAGAACTTGGTTGTCTTGCACGCCCACCCTTTCTTTTCTGAGCACTTCCAGTAGTTGCATTGCTCCCAGCATTTTGGTCTTCCTCTTCATTATATTGTTGCTTCAGACCTTGTTTTATGGCTTTTCTAGAAGAGGTCTTCTTTGAGGTCCTTTTGGAATCACCGCCTTTTGAGTTGACAGCTTCCTCTTCATAACCATCCTCATAATCACTGCACGAGTTAACGCCAGAGAGCTCCTTCTCAAGCACCTCACGGAATGCTTCCAT
>GFUNContig59
TCGCCCACCTCTCCGTCCACGGCCGCCTCCGCCGCTCTCCGGAGCATCGTCCGTCCACCACCACCACCACCACCACCACCTCCTCCTCCTCCTCACCCGCCCACCGGCCGTCCCTCCTGCGGTGCCGCGCGTTCAAGCAGGAAACCGACGGCGGCGACCCGTCCGAGCACGACGCGCGGAAGCGCAGGAAGGGCCCGCTCTACAAGCTCAAGGCGGCGATCCAGGGCCTCGCAGGCTCCCGCTCCGCCGCCGCGGAGGTCTACGGGGGAGAGCACCAGTACC
>GFUNContig60
TCTTTTGCAGCAATGTAAATACTAACTACTGTAACTAGCAATGCAAGCAGATGTCATCTAGTTCAATTGATTAGCAATCCATCTGTCTGCTCATATACGCTTGATAGTATTGCACCTGGAGACATGGAGTTGATTTGTTAGTACCTTGGTAGTTGATACGTGCTCTGAAAGATA
>GFUNContig61
CCAGTCCCCAATCAATCTCCTTCACGGCTGGCTACACGCTGTTGGCCGGAGCCCCGGCGCCAGACTCGCCGAGTGCCCGAGCCACTGCAGACCCCTCTGCCTGCGCTTGCTGAGCCACTGCAGCCAGCCACCACGCTTCTCCACCGCCCGGCCACCGAGTTCTTCACCTCCTCCACCGCTCGCTCGCCGCACTCCTCCAAATCACTGTGCGGCCGCGCCCACGCCCAATCCCACGGAGAAGGCAAGGCAGCAGGCTGCGTCTGCGGCCCTCGCCCTCCAGGCTCTGTGGCGCTCACGTTCACCTCCTGGCTCCCTCCATCCCTCAGTCTGCTGCGTCGTCGGGTCGGGGACCAGCAATCGCAGCATCCGAGGGAAAAAGGAAGGGAAGATGATGACTGCCTCTTGCTACTTCTGCCGCTCCGTCGTCCGAGCTCCTCTGCTCAAGTCCAGGAGCGCAGTGCGCTGCCAAAGCGCCGCCCCGCCAGGTGCCAGCGATGCCAAGCTTGTCCTAGAGGTGAAAGAACGGCTAGCGAGGGAGAACCCAGGCCTCCCCACGGGCAGGAATGGGAGAGACGATGACGACATGGTCCTCTGGTTCTTGAAGGACCGCAAATTCTCCGTCGATGAAGCCGTCTCCAAGCTCACCAAGGCAATTAAATGGCGCCAGGATTTTGGTGTTTCAGAGTTATCAGAAGAATCAGTGAAAGGCCTCTACCAAACTGGCAAGGCATATGTACATGATTCTTTGGACGTTTACGGCAGACCTGTGCTAGTTGTAGTGGCAGCCAAACATTTCCCTTCGACACAGGATCCAGTTGAAAACCAGAAGCTATGTGCCTATTTGGTTGAGAAGGCAGTAAGCAGACTTCCCTCAGGAGCAGAGAATATACTTGGAATCTTTGATCTGCGAGGCTTTCGTGTTGAAAATGGTGATCTCCAGTTCCTAAAGTTTTTGATTGATGTTTTTTACTATTACTACCCGAAGCGGCTTGGCCAAGTTCTTTTTGTCGATGCTCCATTTGTTTTTCAACCAATGTGGCAGGTTGTCAAACCTCTGTTGAAATCATATGCCTCCCTGGTAAGATTTTGCGATGCCGAGACTGTGAGAAAGGAATACTTCATAGAAGAAACTGTGCCTCCTGATTTCCGCAATTAGGTGCCACGATTATTTCTTCAGTATTGCAAAAATGTGCAGGTGGTTTCGGGAACATGGCCTTTAATTCATCGAGAATGGATTTGGCACCCAGGGTGGGCTGGCGCCTTCCCTATCTGTACCGTTGGATTAACTTCTCAAAAGTTGCTGAGACGGAGACTAACGGCAGCAAACGTTTGGAGGGTCCAGTAAAAGAATGGCCCCT
>GFUNContig62
CATGCACGGCGACGGCGCTGGCGCCGGGCTCGGGCTCGGCGGCCTCCCCATCCAGGACGACGACGACGACACGGCGCCGCTGCCCCCAGAGTACTGCGCCATCCTGCTGTCCGAGTACTCGGAGGCGGACGCGCCAGCGGCGTCCTCCCACGCCGCGGCCGTCGTCCACCAAAAGCGCTTAAGGAAATATTAGGTGCTGGATTCATGGTCGTGTTGTGAAAGCTGAAGCGTCGGACACCTGAAACTTTTTCGCAGATCACAGTGAAACCGAACAGGC
>GFUNContig63
ATCGCCGATGAGGCGCTCGGAGTCGGTGAAGGCGACGTAGGACGGCGTGGTGCGGTTCCCCTGGTCATTGGCGATGATCTCGACGCGGTCGTGCTGCCACACACCGACGCAAGAGTACGTCGTGCCCAAGTCGATGCCGATCGCCGGTCCCTCACCCTTGGTCGGCGCCATTGCTGCGTCTAGATCGCTCGCGGCGGCGGCAAAAAGACTTGTAGGCATTTCCTCCAGCTGTTGTTGGGCGTTGTCCATTTGGTCGACCACTCCATTAGGGTGCGTATAGAGGTGCGGGAGGCTGCGTTGTGCGTAGGGCGCAGCACTGGTGCCGCTGACCTTTTTCGTCATGTACGAGCGAAGGGAGGAGCAGAGGGGCGAGGTCCACGGTTGCGGCTGGGAGCAGAGGGGGGCATCGCTGCAAGGAGAGGAGGCGGCCGCGAGGGCAGTTGTCGGATGAGGGTGCGACGTTGATTCGTGTCTCAGCGTGCTCATCGCTCGCGGGCGTGGGGAAGCCATGGCAGCCGGTGGCGCTGTTGGTGCCGTCATGCTTCGTTTCCCAGGCGGTGGAGCTCGAGTGCAGAGCGCCGCGACCTAGATAGGGGCGACGGCGGCCCGAGAGCTGGATGGTGGGGGGCGCCATAGGTGGTGACGAAC
>GFUNContig64
CTTCGGTGTTAGCTGGACATGCCGGGGTCCAAGAATTTCTTCAACGCCTCGAAGAGCTGCTTCTCCTCGAAGGGCTTTGTGACGTACCCATCCATCCCGTACTTCGTGCACTCTTCATGGGTGGCCTGGATGACATCAGCAGTCATTGCAAGAACAGGCAGGTGCCATTTTGCTGCCCTTGTCGCGCCGTCTCTTTCTGCCTGCTCATTGGCCTTCGCTTCCATTGCCCTTATTTGCCGGGTCGCCTCAAACCCATCCATCTCGGGCATCTGAATGTCCATGAGACAAAGATGGAACTTATATGGGACTTGTAGGAGGGCGAGAGCATCTTTTCCACTCTCCACGCACTCCACCTTTGCTCCAAATTTCTTTAATGTGCCAGCAGCCACTCTAAGATTTACCTTGTTGTCATCAACCACCAATATGTTCTTGCCAAGAAGCAACCCATGAAGAGAACCTGAGTTGTCGCGTCTCTCGTTGCTTGACCGTGTGATACCAAGTGTTTGGAATAGACAAGCGGCAAGTGCGCTAGCTTTCAGAGGCTTCGTGATCACAGAATCAACTGCATACTGTGCTTTGAGTTTGCCCGATTCTGCAGCTGCAAGAAGGATAATTTTGGGTAATACATGTGTGTGACCATTCTGCTTCATCTCCAGGAGTCTAGACCGTAAAGAAACATCAATCTTGAAGCCCCATGAATCACTCTCAATCAATAACATGCATGGTTGCTTCGTGCTGGTTAGGGAACTGCCATTTCTCCCGGATAGCACACCAAGAGCCAATTCAATGGTAGCAACAACATCGCAGGCAATTCCCAGCCTTTGCAAGTGATACTTAGTTACAGTAGCTCTTACTGGCCTTCTATCAACCAATAGTGCAGATAAACCTTTGAAACTGGATGGAAGAGGGTGCAACATAACAGGCTTACTGTCGCCAATAGCGCTTCTGTCACATCTTTGGAGAACTGCAGTAAATGTGAATGTACTCCCAACTTGTGGTCGGCTGACAAAGTTTATCTGACCACCCATTAGTTCAACAAGACATTTGCTGATGCTCAATCCAATTCCAGTACCACCATATGTCCTGGAAGTCGAACTATCAGCCTGCATGAAAGGTG
>GFUNContig65
CCTACATCGGTCAATCCTGTGAAACACTAGACCACTCGTCACCTTGCAAGTGATTTGTCTCCTGGTGATCGATGCTCTTGAGGTCTAGTGATGGCTGATGCTAGCTCAAGGACTGACACCTCAATTGTTTTATACGACAACGACAAGAATCAGAGGATGGAGAACGGAAGTGGTGCGGTTGTACCTTCTAATTCTTCAGATAGGTCCGACAGGTCTGACAAACCTTTGGACCAAAAGACAATGCGACGGCTTGCCCAAAATCGTGAGGCAGCAAGAAAAAGTCGGCTGAGGAAGAAGGCATATGTGCAGCAGCTGGAGAGCAGTAAGCTGAAACTTGCACAACTGGATCAGGAACTCCAGAAAGCTCGCCAGCAGGGAATCTTCATTTCAAGCTCTGGAGACCAAACCCATGCCATGAGTGGAAATGGAGCATTGACTTTTGACATAGAATATGCTAGATGGCTAGAGGACCAAAATAAGCAGATAAATGAGCTGAGGACTGCAGTGAATGCTCATGCAAGTGACAGTGATCTACGACTTATTGTAGATGGCATAATGGCACATTATGATGAAATATTCAAGGTCAAAGGTGTTGCTGCAAAGGCTGATGTATTTCATATACTTTCAGGCATGTGGAAGACACCTGCTGAAAGGTGCTTCCTGTGGCTTGGGGGTTTTCGTCCATCTGAGCTTTTAAAGCTCCTAGCGAATCACCTCGAGCCCCTAACTGAGCAGCAAATGCTGGGTTTGAACAACCTCCAGCAATCTTCCCAGCAAGCAGAGGATGCGTTGTCACAGGGCATGGAAGCACTGCAGCAATCTTTGGCAGAGACTTTAGCTGGATCTCTTGGTCCATCAGGTTCTTCAGGAAATGTGGCAAACTACATGGGTCAGATGGCCATGGCCATGGGCAAACTTGGGACACTCGAGAATTTTCTTCGCCAAGCCGACAACCTGCGACAGCAGACATTGCATCAAATGCAACGCATTCTAACGATACGACAGGCTTCTCGTGCTCTTCTTGCCGTCCATGACTACTTTTCGCGGTTGCGTGCTTTAAGTTCTCTGTGGCTTGCTAGGCCGCGCGAATAACAAAGGATTGTCGGTGTTTTGAGTTCCCTGTGCTGGCTGTTGGGAATTCTATGGCACGCTGGATGCCTGGATCGCAGCGACGCATGACAGATCATTCATGGTCCT
>GFUNContig66
GATGACTTTGTTGAGAACCGTGTTATAGAAGTAAGATGGAGGGAGAGCTTAACTGGAATGGATCATCATCTGCGATTTTCCAGGGGTCGTGCAGACTCCAGTGGTTTTATTGATATATCTTCTGAGTCATTTCATGGTGTGGGGACAGATGATTCATTTAACCTGCATCGTTCATTTGGTCTTGAGCGGCGGCGCCAAAGCGGAAGTAGGTCACTTCTTGATCGACCAAGGACTGATGGGAATGCCTTTCTTCATCCACTGCTTGTCAGGCCAGCACAATCTAGGGAGGGAACTAGTTTAGCGTGGCCCTCTGGAGGACCCTCCTCAAGAGATTTTCACACGCTGTCTTTTGGGAATTCAGACATCCCCTTATACATGTTAGATGCTGGCTTTCCACCAGAAACTGCTCCCGCCGTGTTTGGTGAACGTGTTGCAGGTAATCATGCAGCTGCTGTTGCTCAGGCAGTTGAGGGTCATTTTGTGTCACAGTTAACTGTGGCTAG
>GFUNContig67
TGCTTCTTGCACGTCCATCATCATATACCATCCACCATCACGTGAGCGAAACTCTGCTGCCCTCAAGTTCATTTCATTTCTCACGATTTTGTTCACCCATTGGATACTCTGATACAGCACTGTCAGCAACTGGTTCAGGGTGCTTGATTGAATCAATATCAGATGAAACAGGCGATGCTGCTTCTGTCTCAGACACTGAAGATCCAAGCATACCATCACTCTTCTTTTCCTCTCCTAACTTGGCATCGCAATCCATGGAATCCAGCTGCTTCTCACTTTCAACCTCCATATCAAGAACT
>GFUNContig68
CTATCTCATCAAAATCAGCAAATATGTATGAATGCTCCTTCATGAACCAGATCATTGCTGACAGGCACTGCAAGCTTGCTGCCCTCAGAAGCCTGTGCTCCTCTCCCTGACTGTTAATAAAGTTTGCTAAAGTTTGACACCCAAGGATGTGAATATTCTCCTGCTTGCTTTCCAGAAGCTCGGTAAGGACATTCACTAGGCTGATCGCAAAATATGCCATCTGCTCCTTACAAATGAAGAGTAGCTTGCTGTAAGCTTCAGTGATGATTCTGACGAAGTTCACATGAGCAGAGCGCAGCTCCTTGTGACTCCTCTGCTCTAAAAACTTGGCAATCTTTGGTATGCGCAGTGGGTTCTTCGCAGCATACTCGCACAACTTCACTATTTTCCTCTCATTT
>GFUNContig69
TGGCCGTCGACGTGCCGGATGTAGTACTCCTGGTACGCGCCGCCACCGGGCTCCGCGCTCACGGTGCCGTGGTGCACCACGTAGTGCATGTCCGTGATGGTGCACACGGTGTCGAACAGCAGCTTGGGCCGGTCCCGGCACCGGACCACCACGACGGTGTACCCGCGCTCGGCGCACGGCGTCACGGACACCTCCGTCCGCGGCGCCGCGCCGTCGGGCTGCGCGGCCGCGGCGTGCCCTCGGTCGTCGAACATCATCTGGTGCAGGCGCCGCTCCTTGTGGAGCGCCAGGCTGCCCGCGCAGGCGCGGACGTCTCTCTGCCCGCGCAGCAGGTTGCCCAGGCGCGCGCTGATGTCGGCGATGCGGGCCGCGTCCTCGATGGCGCCGCCGGTGTCGGCGTCCGTGACGTGCACGACGGCGGCCACGAGCGTGTTGTGCGTCCACAGCTCCGCGCTCTGGACGGCGCAGCCCATGGCGGCGAGCACCGCGCACACCTCCGAGAGCAGGCCCGGGCGGTCGGTGCCCGTGAGCTCGATAGATGTGTAGTCCTCCGACGGCACGATGCCCACCGTGTTGCGCGCCTCCGGGTAGTACCAGTCGTCCGCCTCCAGCGT
>GFUNContig70
ACGCGGCCGCGGCTCGGGTGGGACGTCGGCCCCGCCGAGATGTACCAGGTTACGCGGCCGCGGCTCGGGTGGGACGTCGGCCCCGCCGAGATGTATCAGTTAGGACTTTGTGGACAAGAAGTTGTGAATGCCCTCAGCGCTGCAGCGTTGGGCCTCTCTTCAGGCTGTGTTTCTTCTCAAGTCAACCAAGAGCAGCCTCGTGATGGTTCCCCTCCTCTGAGGGAAGATGACAAGGATGGGCATTATGTTTTTGCTGTTGGAGATAACCTCACATCTCGCTATAAGATCAATGCAAAAATGGGAGAAGGTACCTTTGGTCAGGTGTTGGAATGTTGGGATAAGGAAAGGAAAGAAATGGTGGCTATCAAGATCATCAGGGGCATTAAGAAGTACAGGGATGCCGCAATGATTGAAATTGGCATGCTTGAGCAGCTTGGTAAATATGATGAAAGTCGATCCAGTTATGCATGAATTGCGCCTCGTACACACTGATTTAAAGCCTGAGAACATTCTCCTTGTTTCTCCGGAGTACATTAAAGTGCCCGATTGCAAAGTTTCATCCCGATCCCCAAAGGAGGGGTCCTATTACAAGCGGTTGCCCAAGTCTAGTGCTATCAAGGTAATTGATTTTGGTAGCACTACCTA
>GFUNContig71
CTCCGCCGCCACGCGCCACCTGCTGGCCGCCGCCATGGACCCCGACGGCGACCCGGCGTTCCACCGCAACGAGGCCATCTCCGCGGTCCAGGACGTCGACCAGTACTACGGCGACGACGACGACTTCGACGACCTCTACAACGACGTCAACGTCGGGGACGGCTTCCTCCACGCCTCCCACCAGGCGCCGCCGCCGCCGCCTCCGAATCAGCAGGCCCCTCCGCCGCAGCAGCAACAGCTCCCTCCGCCGCCCCAGCAGCCACCGCAGCAGCATCTGCATCCGCCGGCCCACACCCTCCCGCCACCGCCGCCGCAGGTCCCACCGCCGCAGCAGCAGGTACGCATCCCGGGGGTGGCCGTCCCTGCTCCTGGCATACCTCCCGCCCAGAACAACCTCCCTCCGCCGCCTCAGCCGCCGGCCGCGCCCGCACCGCCGCCGCCTCAGCACCACCAGATTCAGCAAGGAGATGGGATCAACCGCCCTGGAGGGAACTTCGCCGGCGGCCCCATCGTGGTCGGGAACGGTGGCCCTGCTGGTGGGGGTGACGGCCCTGGCGGCACGACGCTGTTCGTGGGGGAACTCCACTGGTGGACGACGGACGCGGATCTGGAATCTGAGCTCAGCAAGTATGGTCCGGTCAAGGAGGTGAGGTTCTTCGACGAGAAAGCCAGTGGCAAGTCCAAGGGCTACTGCCAGGTCGATTTCTATGACCCTGGTGCAGCTGCTGCCTGCAAGGAGGGCATGAACGGGCACGCCTTTTATGGCCGTCCATGTATTGTGGCATTCGCCACACCGAACTCCGTTCGTCGCATGGGCGAGGCGCAGGTGAAGAGCCAGCAGGCTATGGCTGCACAGACATCGAATATGCAGCCGAAGGGTGGTAGAGGGGGCGGTGGTGCCGCAGGGCCACAGGTGGGTGGTAATTATGGTGGTGGCCGTGGAGGAGCTGTTGGACCTGGTGCCGGTGGTGGAGCAGGTGGAGGCGGTGGAAATTGGGGAAGAGGTGGCGGAGGCATGGGGAATAGAGGCCCTGTTGGTAATATGAGGAATAGGATGGGCCCAGCTGGTGGCGGCCGTGGGATAATGGGGAATGGGGGGATGGTTGCACCGCCACCACCAATGATGCCGCCGGGTGGAATGCTGGGGCAGGGTTTTGATCCTGCTGGTTACGGCGCTATGGGAAGGATGGGTGGTGGATTTGGCGGTTTTCCTGGTGGACCAGGGGCTATGCCATTCCCTGGGCTGATGCAGCCATTCCCGCCGGTTGTTGCTCCACATGTTAACCCAGCTTTCTTTGGTCGGGGCGGAATGGGTGCTGGTGGAATGTGGCCTGATCCCAACATGGGAGCCTGGGGTGGGGAGGAACAATCAAGTTACGGGGATGACACAGCTTCTGATCAGCAGTATGGAGAAGGAGGGAGCCATGGAAAAGAGAGGCCACCAGAGAGGGAGTGGTCTGGTGCACCAGAGAGGAGGCGTGAAAGGGAGAAGGATGCGCCTCCTGCACAGGAGTGGCCAGAGAGGAGGCACCGGGATGAGCGTGACATGGACCGAGAGAGGAATCGTGACTATGACAG
>GFUNContig72
AACAATGCCCACAAAGCAAACCTCAATCTATGGCAAAATGACTATAAACGCCCTATACATCCAGTTGTCATTCTCTAGAACAAACAGATTGCTCGTGTCAGATAATGCACGACTGTAGCACATCGACCAGACAACTAGTCTTTTGACACAATGAAAACAAAATATAATACATAAGGTATACCCAGAAAAACATATTGAAACCAAGAACTGAGTAATGCAGACATGTTCCTTGTGATCTGTAGCATATTCCTAAAATGTTCCAAATGCTGCAATGGCCAACTACCAGAATGCTTCAATCAATTAGGACTGTTTCCCATCAAAATTAGCAAAACTGAGCTGCGTTTGTTGTACAGTAGCCTTAGCCTTATGGTAACAATAGGGAACCTCTGCACCATATGTGTCTCCCCGCGAGCTTGAACAAGTTTCATTGGCACCATGACGAAGGTGGCCTCATGGATACATGCACTTCATGTTCTTCAGGACCAACACGGAATTTTGGAACAATAATCTCCAGGCCTGTCCCTGTTTCATCACTGTATGCTTCCAAAGTAGCATCTTCAGGGATCCGGGTAGGCAGTGGAATTTCCCGGACAAACTCTCCGGGTGGGCAATGCTCAGGAGCAGGATCCGCCAACTTGAAAGTCCG
>GFUNContig73
CGGCTTTATTGTCATGCGAGTGTACCTTTGAGGTTTTACTGTCAAGATCTTTATCATCCTTATGTACCCTTAGATCACCACCCAATTCCACACTCTTGGCCGTTAGGTCACCAGAGACATCACGTCCAACTGCACATGCCTCACCATGGGGCACAGATTTCAGCTTACGATGGAAAATTCCAACATTAACATCACGGAAGCCACAGACTTCGACTACAGCAAAGTTGTGAACTAAATCATATTCAGCCAAAAAACCCCTATATACTTCCTTGCCTTCACGGCGCACTTCAATCTTTAAGTCAAAATAGTGCTCGTTTGTTTTACCATGGAAAGCTCTAACCAAACTTGCAGAAGTTAGAAACCTTGAACGGCGGTACCCATCGTGTCCTATAGCCATGCCCGAGCATGAAAATAAGGTTATGTCTCCTTAGAAGGCGCGGGGCAGCGCGGCACCCCTAGCACGATCGC
>GFUNContig74
CCTGGCCATGTCCAACCCGCTGGGCCTCCAGCTCACCATCTTCTGGCAGCGTCCTCAGATCCTCGTCGGAGGGCTCTACAGCGTCCTCTGGGGCAAGAGCAA
>GFUNContig75
GACAGCGGCGTCAAGGCTGCCAAATCCGTGGGGTTCGCTTCTTCCCAGCGCGCGCTGCTGCAGCAGCAGCAGGCTCCACGCGCCGCCGTCACGCAGCAGCTCCCGCCCCCGCCGCCTCTGTCGCTGCAGCAACATCTCCCGTACCACCAGCCTCGCGTCGCCGACGGGCCTCCACTGGTGTCTCCCCAAGGTCAGCTGCTGGCATACCCGCCACCTCGCGTCCACGGCGAGGGCCCCTCCGCGCTCCCTGGGCAACCGCTGCCGTACCAGCCTCGCCCCACCGGCTTCCCTGGTGGACAGCAGCAGCAGCAGGTGGGGTACCCGCCTCGCTCCGGCGACAGCCCGCCGCTCCTCGCCGGACAGCAGCAGCAGCAGCAGTTCCCGCCTCGCCCCAGCAACGCGAACGCCGCCGAGGAGGTCCCGGCGTGGAAGAGGGGGGAGAAGGAGTTCAAGGAGGAGGCGTGGAGGCTGATGACGGGGATCGCCAAGATGGTGGAGCCGCTGACCGACAAGAACGGCTTCTTCCCCTACCACCTGTTCCGAGCACAGTGAGCAACTGAGCATGCGTGGCGCCCTACTCGAGGTGGGGTCGCGGCAGCTGCGTCGTCAAGGTCAATGATCATGGTCATGGTCAGCTGCCGCGTTGTATCCGTCGGGCCCCAGGGCCAGTAGCAATAGCCGTAGTAGCAACCGGGACTTCGCCGGAGAGGGGA
>GFUNContig76
CGTCGGGTAGACCTGACAAGCTGCTGATGTTCATCCCCATCCACAACGCCCAAATCTGACCCTCCGCCGTCGTCCTCCACGGCTTCTACCGAGGCGTACTGGGCCAATCTATATTTGCTCAAATTGAGGAATCCCAAACTGTGCAAGCAGTCCTGCTGCATCCTTTAGTACGTGGCACCTCCAGCAATGAACTCTCAATGGTTGATGCTTCATCCATATTACCGTCTCTGTCAATGGTTGATGCTCCATCCATATTACCGTCCCATTTCCAAACCGCATTTCAAAACTTCTTCTCAGGATCTGGGTTACCGTTGATTCGTCATCTGGATTGTGTTGTGTTCCTTCCCCAGCCTCACGCCATGGTGATGGTTGCCTAGAAATTGGTCTTTCTATTTAGCCCGCCGCCATGCAGTGCCGGTACTGAAGATACAGGTTCAATCTAAGGGCTGCATAGGCTATATGGTCTTTTCAGATAACTGTTCTGTTCCACGGTCCACGGCTACGACGCTACCCCTTTGTTACAGGC
>GFUNContig77
AAAAAAAGGCAATAATAAACCATTTCAACGAAAAGAAATCATTGACGCGATGTAGAGTCATGGATGCAGCAAGGCTCTCCTATATGTATGCATCTCCTCTAATCGGTGTAGATGCATGAAATTATTATGCTTTGTATATAAACAATTATATTAAGGATAAGCGTCATGGCTAAAAGCACTACGGTCTGGTTTAGGTTGAGGTTGAGAGATAAATACTGTTAGTTAGCTGATAAGCCGAGGCTTATAAGCCAAATTAAAACTGCCGAACAGGGTGGGCCGAACTCTGTCTCTCTCTCTCTCTTGTCGTTCCGGCCTGACCGTTTAAGGCCGGCCTCTTAGGCTATCCCAGAATGGAAGGCTATAGTATAGTTAGGAAGAAACACGGTCCGGGCGTATTTGTTGGGTCCGTCTGGCACTCTGGCTTGAGAGGGCACGGGCTGAAAAGAGAGCCTGCTTAGCTCCAGAGACCACCGGGAGGAGTCGTGCCAGCTTCGCACTAATAAAAAGGAGTACAAGCCACGGGCTAAGGCTTCAAAATCGGACGATGAAAGCGGCACCAGCGTCAGGGAAAGTGAACAGCGTCCTCATCAAGGCCAGGAGAGGGAGGTACCATCTAAAGCACGCACCGTCAGCGACGCCGCTAATGTCTTGCTCGGCCGCGCCATCGGCCAATGT
>GFUNContig78
GAACCCCTCTTCCGATCAAAAACACAAGCTGCCACTATCGAACTCTCCGAATTTCAGATTTGTAGCAGCTTGTGTTTTACTTCATGTTCTGAACTTTCCTGAACTCCACTGAACACAAACACGCACGAACCAAAACTGGCTGAGAAACCCCAAAAGCTTTCTCTCGAAGCCTCGTCTATTCTCCTGGCGACTGCGGAGGCGGCGAGAGAAACAGGTTCTCCCGCCGGCGAGACCACCATTCTTCCTCGTCTCCGATGGCCTTACTGGCCTCGGATGTGAGGGGAATGAGTGGAGCTCCGCCCGGCAGCGTAGATTAGGTCCCTCTAGGTGTAGGGTCTGGTGTCCGGCGGCGGCGGCAACGGCGTCAAGGAATAAGGTCTTCTCGCGCTCTTCCCCGTCTCAGCAGCTCTCTACTCCGGTGCTGGCGACGAGCGCGTGGAGGTGGAGTCTGGCTGTACAGGAGTCCACGGATTGCCGTTCCGTCGTCTCCGGGAGGCGGCGGTGCCGGCGACGCGTTTTGTCAAGGGTGCAGCGACGGTTACGGGTGATGCGGCTGGCTGGAGAGTGGATCGAGCTCGAGACTCCCTCGGCGCTAGTCGACGGTGAGTTGCGATCCATGGTCGGTGGAACTCAGGGTGCGTCCCCGACCGATGCTTCTTCAACGACAGAATCAACCCGGCCTCGACGTCGGGTGTCTACTGCAGCTCATTTCAAAGCTACAATGCGATGAGGTTCCTCCAGATCTGGGTGGCGGCGGGTGTTCCCGTCGTCGGAGGCGGACGGAGGTGGAGTTCGCCGATGAGACCGACATGTATGGTGGCCAGGGACCTTCTTGTGATTTGTATTTTCTATAGGGGCTTCTGTGCCAGTTCGTTGGGATAGCTATTGCTGAATCTTGGCTGAAAAACACTTTACTGGCTGAATTGTTGTGAGAGAAAAATACTATTTCG
>GFUNContig79
TGTAGCATCTGAACCAAAACCGACTATATTTTTGGGTAGGCACGATTAGTAGGGGTACATGGTCAGCAGGATTGAGAAACAGCAGCACCTGGAGTGTGGCTGCTGACTGCTGACCAACATCCATGGCCCTGGCGTATATAGTTGATGAGTTGCTTCCTGTCTGGCTTGGCCTTCCAGTCATTGAGGAACTGCGGCTGAGCCT
>GFUNContig80
TACCAGTCTTCACCCTAGCGCTTATTGTACATGCCAACAGTTGCGAATGCTAAGTACCACGGATGGGGAAGGCCAGATATAGTTTAGCTGTTAACTTCAGTTACCAGTCTTCACCCTAGCGCTTATTGTACATGCCAACAGTTGCGAATGTTGCAAAAGGAATTATATAGAGCCACGCCATGCGACGAGAAGCACCACTTCCAAACTTCTCAGGTATCCCACGCAGGTAGCCCATGTAACCCTTGACTGACTGCTTCACTGTCTGTTTCATGAAACCCTCAAGTGGCTGCTGCACTGTTTGCTTGATGAACCCCTCGATTGATTGCTTCAATGTGTGTTCTTTCACAACCCATGGGCTTGTGGATAGAATCTGCTCCTTGCAAATTTCTCTTACAGGTAGAGCCTGCTTAACAAGAATAACTCCAGTCTCTTGTGCTTGGATTGAACACACTTTTGCAAGATTCCGTAACTTCGTGCGGTTGTAGTAATGACTCATGAGTGCCATCCAATCAGAGCAATCCAGCCTTTTCTCCAGTGCAGAAGCCAGCTCTGCATTGATCCTTATCTATGGAACCATGGTTTATATTACCCGTCTCCTGTTCCTTCATAAAGTCCATGTGGCTCTTTAAACCACGTCTTAGCTCCTCATCTAGCAGTTCAGACCATCCAGTTGAAGATTTTAGCC
>GFUNContig81
AAAGCAAGAGGCAGCTCACGCATGGAGGCAAAAGAAATATATTCTGACCGTGAGAAACAAGATGTTGAAGTCTCCAAAGGGAAGCAAGTCCAGATCATGAAGGATATTGAGCTGGACAAAATATCTACTTGTCCACCATATGGTGCTGGAGCTGCCCTCTATCCCCTTGGAACTGGTGCAAACGCTGAACTCGATGACGATATGCTTCAGCTGTGGGAGGCTGCAGAGAGGAGCTGCAAGAACGAAACGGCCAAGTCCTTCACCTGAGCTAGTAAGGGGAAGAGACCTTGGAATCAATAAGCTAGAAGTGTCAAAGGGAGCTGTAGAGCCTCATGAGGCGTGGAGCAAGAACGTACT
>GFUNContig82
TCGTCTTCTTCCCCGCTCCCGGACTGGACGGAACCGAACCCAGCCCAACCAAAGCCATTTCGCTTTGTACGGTCTCTGCTACTTTGCATACGAGCTCCCCATTGTTTGTCCTTATCCCCCGCTCCAGAAGCTTCTAGAGGGCGGCCGCCGCCGCCACCCGGGGTCAGGAAGGATGTGCGGGATCTTCGCCTACCTCAACTACAACGTCTCGCGGGAGCGCCGCTACATCCTCGAGGTTCTCTTCAACGGCCTCCGCCGCCTGGAGTACCGCGGCTACGACTCCTCCGGGATCGCGCTCGATGCCGACGGCG
>GFUNContig83
AGCCGGTGGCCAAGAAGAAGCGCGGGCGACCAAGAAAGTACGGGCCCGACGGGTCCATGGCGCTGGCATTGGTGCCTGCGTCGGCAGCTACGGGGTCGCCGGCGACAGGGCAGGATTCTTCCGGGCCGTTCTCACCGGCTGGGTTAAATCTGGCGAGCTCTCTGCTGGTGGTGTCGCCAGATGGATTTAAGAAGCGGGGCCGGCCTAAGGGTTCTACCAACAAGCCGCGCGTGGATGCTGCCAGGTCATCAGGAGCTGGATTTACACCTCATGTTATCACAGTTCAAGCTGGCGAGGATGTGTCATCAAAGATTATGTCATTTTCTCAGCATGGAACCCGTGCAGTTTGTGTTCTTTCAGCAAATGGCGCCATTTCAAATGTAACGCTTCGTCAGACTGCTACATCAGGGGGAACTGTAACATACGAGGGTCGATTCGAGATACTATCACTGTCAGGGTCATTCCTCCTAGTGGAGAATGGTGGTCAGCGTAGTCGAACTGGAGGGCTCAGTGTGTCACTGGCTGGTCCTGATGGTCGTCTGTTGGGTGGTGGAGTTGCAGGACTTCTCATAGCAGCTTCACCAGTTCAGATAGTACTGGGAAGCTTCAATTCTGGAGGCAAAAAAGAGCCAAAAAAGCATGCTCCTTCAGAACCCACATCAGTGCCACTGAAGGTCGCTCCGACAACCGGGATGGGACCTAACAGCCCTCCTTCAAGAGGTACATTGAGCGAGTCATCTGGTGGCGCTGGAAGCCCACCACCACTGCATCAAGGCATGGCTGCTAGCAATAATAACCAACCACCGTTCGTGTCGAGCATGCCTTGGAAATGAGTTTGCAGTCTGCATCCCCTTGACCAATTCCAGGCATATACCATTATCGGCAAACTGCCTCCCGGGAAGGATGTAGCAATTTGCACTTTCAGTAGCGCTCGTTCTCTGAGTAGCTCTTATGTGGTATAAATCAGAAGCTTGAGTAGGAAGAGAATTGCATCTGGTAAATTTGTAGCTCTATTGTAGGTTTCACCCTGAATTCCTGTGCTAGGTGTATTGAGCTGTAACCATCCTTTGAGC
>GFUNContig84
TAGGACACCATCCAGTGAAGCTAACGATGGATCTGCTGATGCCGTGCAGAGCTAGGACCCAGCTGCGTGCAGTGTGCTGGAGTCGCCGCGAGACGAAGGCCCTCCCATCGGACGCATCCAGCTGAGCAAGGTGGAGAACCCAGATGACCTGCAGCTCCCAGAGCCACCTGTCCAAGGGATCCGATCCATGGATGAGGTCCCTCATGTGCTCGCGTGTCTTCGCCTTGTCTTGCTCCGTGGCCGTTTCGTGGCCGACCTCCTCCGTGTCTTCTTCCACGACCAACGTGGAGGTGTTGGGAGCGGGCATGAACGAGTGGAGGACACGAGCAGCTAGAGCTGAGGCGCTGCTGCTGCTGGCTGTGGTTGTGCAGGTAGCTGATGAAGCAGTGGTGGTGCTACTGATGCCATAGTTGTTGTTGATGTAATCGGCCAGGTAGGGCTGCGGCGGTCTCTGGTTGGGGTGATGAACGATATCGGCACTGCCGCTCTCGGTGGATGAGACCCTCGACCTCCATGCTCCCCGCCAGGTAGCCGCCATGCCTGCGAGCTAGGTCGCCGGCTATGGGA
>GFUNContig85
CTCTTCAGAAGCACAGGGTGCAGCCCCAGGATGTGCTCCGGCATGAAGTCATGCCTCGTCAAGATGCCGACCACCGGCGACCTGTCGCAGGCCTTGGGCACGACGAGGAGGTGGCGCAGGCCGACCTCCCGGAAGAGCACGAGCGCCTTGGCCAGCGACATGGTCTCGACCACCGTGTACGGCGACGTGTTGGTGAAGGGGTGCAGGTCGACGTACATCTCCATCTCCTCCGGCGACAGCACCACGTCGGCGATGGTGTCCTGCTTCCCGGACCCGCGCTTGTCGAAGTCCTCCGCCTGGAACCTCCCGGCCACGTACTCCTTGTGGCACCGCTGCGGCGCCGCCAGGAACTCCCTCTTCTTGAGCAGCACCAGCAGGTGCGCGCGCAGCACCAGGCCGTAGAGCACCGGCGGCCCCGGCGAGAAGGGCGGCTCGTCGACGACAGGGAACGCGTGGTGCCCCGTGGTGCGGAGCGTGTGCACGACGTTGCCGACCTTCTCGACGCCGCCGAAGCTCCGCAGCGGGCCGGCCACGACGTCGTCGACGGTCAGCTGCCGCATGTACGGCTCCGCGTGGCTGTCGAGGTGGGGCAGGCCCTTGAGACGCAGGATGAGGTCGTAGATACTGGCGTTGAAGGAGTCGGCGACCGTCTTGGAGATGAGCAGCACGAGCATGACGAGCGGGAGCAGGAGCAGGTTGTTGGTGAGCTCCAGGATGATGACGCACACGGACACTGTCATCCGGAGCGTCCCGCCGAGGAAGGACGCGGAGCCGAGGATGGCGACGAGGCCGTGGTCGAGGCCGGACCGCCCGCCCAGCAGCATGGCGACGAGGCGGCCGTAGGTGGCGCCCGTGAGGATGATGGGGACGAAAAGCCCCGACGGCGCCACCACGCCGTAGCTCAGCACGCCGAGCGCGTAGGACGCCACGAAGAAGATGACCATGGACGCCGGGTGGTACACGTCGTTGGTGCCCGTGGAGTAGAGGTTGCGGATGGCGTCGTCGTTGATGTTGAGGAACAGGCTGGCGAGGTCGTTGTAATGCCCCGCCGGGCAGTGGAACCGCCGGAAACGGTTCAGCGCGTGGCACGTCCCGTCCGGCGACGAAAGCGGCCCCGTCGTGGGGCACGGCCGGCACGGCGCCAACCATGGCAGGCCGAACACGCAGCACGACGTCACGATGGAGACGGTCGCCGCTAACAGCAGCTTGTGCGCTCCACCTCTCCTTCGTCATGAGGAAGTTGTAGAGTCCGCCGAGGAGGGCACCGGTGACGCCGATGAGGATAACGGTGGGGATGTCCTTGAGGTGGTAGGTCATGAGGTCGTCGAACACGGTGCTCACGTCGTACATGATGAGCCCGCCGCGGCCGAACATGCCGCACCGCCCGGACCCGCACAGCTCGATGAAGAGGCGGAGCACCACCGCCACCACGGCCGTCGTGAAGAAGGAGCGCCAGATGAGCGCGCTGCGCCACCACGAGGAGAGGGACTCG
>GFUNContig86
CCGCACCGTGTCCTAGCAGCCGGCACCCAATTCGCCTCCCTCTTCCTCCGCCGCCCCGACCCAACCCAACCCCTGCGGCTGGAACCCGGGATGAAGATCACGGCGCTCCTGGTGCTCAAATCCCCTGGCGAGCAGCAGCAGGCCGTGGTGCTGGCCAACGCGTCGGACGTCAGCCACTTCGGCTACTTCCAGCGCGCCGCTGCCCGCGAGTTCATCCTCTTCGTCGCCCGCACCGTCGCCCTCCGCACCCCCGCCGGCAGCCG
>GFUNContig87
CCGGCCCCGCCCTTCTTCGCGTCCGCCTCGCGCAGCGCGTCCAGAACGCCTCTCCCGAACTCCGGCTTGGCCGATTTTGACGACGACCCCTTTGCCGACGGCTCCGCGTACTTGCCCAGTAC
>GFUNContig88
GGCATGGCGGCTCAGGAGGCCGCCGCAGCTGATTCTTCGGGCCCTCGGTTCGCTCCGGATGACCCGACGCTTCCTGCGCCTTGGAAAGCGCTGATTGATGGCGCGACGCTGTACTATTGGAACCCAGAGACGAATGTGACCCAGTATGAGAAGCCTACTGCAACTGCAGGGGTGGCCCCCTTGCCAGCAGGTCCTCCGCCGCCAACCCCTGCGCAGGTTCCAACCCCTGCACAGATTCCGGAACTTGCACCAGGGGCTTTTTCGCAGCCTAACGTGCAGTTTGGCCAGGCAGGGCACCAGGAGCGTCCTGGCCAGGCAGCTTATCCTCCTCAGGCTGGCCAGCTTGGGCAGCAGCACACTCAACAGCCAGCTCAGCAGCATGTCATGGCTCAACACCAAGCTTCGTTTCAGCAAGTGCCATATCAGCAAC
>GFUNContig89
GTGTGCGTAGCATTTCTTCCCCGGCTGAAGGCGTGGGTCTCGAGAGCTGCTTTGCACAAAAATGGCTTCGGCTGCGATACCATTCGCCCCCCTCACGTCCCGTCGCGCCGTTCCCTTTGTCTTGGGGTGTACTCCTCCATGGCCACCGCCCCCGCCGCCTGTCGCCCCCGCACGGCCGCCGCGCCCCGACGCTGCTGCTAGACCGCTAGAGGAGGAGGCCGGGGCAGGCAGCTCGCGAGCTCGATCGCCTGCT
>GFUNContig90
CAACGTCTCGGTCGTCGTCGTCGATCTCCGCAGGAGGAATCATCACTAGCCCTGTGCAGTTGCCAGTTTTAGTACTAGTATAAGTACAGTAGGATGGATGGTGCACAAAAGGATTTCGCGGGTTTGTACTAATTGGGTTTCGCCACGCGCAGGAACGAACTGGGACGCCGCTCGTCCAGGTGTCCGCCCCACGGCGCGTGCGCTTGCTGGTAGTGGTAGGACAGCTGACCGCTGGCGCTCCAGATGTTGGGCGTTCGGTACCAGCAGCGAGCGATCGGGGGCGGAGCTACAGGGTGGTCCACGGACCACCATGTGCTCGACCCATACAAAGCCCATAGATACAGGAAGTTTGGATCCTGAGCAGCCAAACATCGAATACATCAGAGCGTCTACGGCCTTTCGCCAATACGCGTCGTGCGACCCTTCGCGAATACGGCCGGTCTACACCCCTTCGTATCAGTTGCTGTGTTGTGCGGACGTGTGGCGGTGGCGGGTCGGCGGCAGGCGCCGAACGACGGGCGACCAAAGGCTGTGAGCGACATCTCGCCTGCTCGTTTAGTCAGAC
>GFUNContig91
GCCCATCTTTAGATATTCAACATAGTTGTAGCTAGCATTATAAAGTATCTCAACAACTTTCTGCTAAGACGCAGGATGAGAGGACTGAGGAAACTCTAGCAACATCACTATCTACGACGAGGGCAAGTTTTTTGATTCAAGGTTCAAATAACCACCCTGTCAACTACCTTTGCACCCCTTCCTTTGGCCATATAGAGTCCAATATGATGCATCAGATCCTGTGGATGGGCAAGAGCTCCTTTGATATTCATAGCAA
>GFUNContig92
ACGTAGGAGTACAGCATATTCGTTGCTTGGGGTTCAGAACTTGACATTGCTGTAATGGTGGCTGGCTTTTCACAGTCACAGGCGGCCGCCGAGAGTGAGAGCGGCCTGCAGGTCCAGCCGCCAAAGGTAGCTGCCGCCGGCGTCCAGCCGCCACACATCGCAGGGCGCCACCACGGAGGAAGAGGAGCCGACGCCACCACGGACACGGACGCGGCACGTGAACCCCGCGCAGGTGCCCCACGACGGGAGGGCGCCGCCGAGCGCCACGGGCGTCTGCGTCTCCACCTCATCGCCGTCGTCCGCGGATACAGCCCGGACGAACGCGGAATTCCTCCACGTGACGCGGCCCCACTGGTCCGACACGAACGCCGGGGCGTCGTCGGCGACGCACGCCGCTGAGGACGGCGGCGCCTCGTCGTCGCGCCACGTCGCGGCCACCTCCTCCACCGTCACCAAAGAAGCCGCCACAGCCTCGGGGCGCATCGCCCGCGGAGCAAACGGCCGTGCCCCTGCCCCTGCGGCTGGCGCGACCACCTGAGAC
>GFUNContig93
CGCCGAAGGACGCCTCGAGGTTGACAGAGTCATCCTATGCGGTGTGCTCTGGCCTGTCTGTCCGGAGCGGCATGGGTTCATCGGTGCTCGACAATCGTCCCGTGTGCTCTGGACTGTCTGTCCGAAGAGGCATGGGTTCAACAGTGCCCAACAACCTCTCCGTTCATCTCCCGAAGGCGTAGCTCATCAGCTATCTCTGGCATTCTCTGGCGTCTCTTTGGCCCAAGCTGGGTGCTAGAAGAATGCATCTCGGTAGCTAGCTTCTTCCATAGGTCTGTGTGGAGATGTAGCCGGATCGCACAAGCGCCAAGACCTGCGGCAGCTGCGACGACGTTGCCCGCCGATGGATGGAATCAGGACAAAGGCCGTGGATGATTCATATTCAGCGGCAAACTGCAACGCACTACTGCAGGGTTATGAGGGCGCGGTGGGGTCGGGGTGGGGATGGGCGGCGTCTACGCGGTGGGGATGAGGCCGCCCATGAGCTGCTACCGGTGGGGAGGAGGCACCGCCACCAGATCCGTCATCGACGCTGGGAGGGTTGCCGCCGCTGGTGGGGGAGGAGGAGGAGCCGCCGCCGCCGGTGAAGGAGGAGCCACGGGGGTGGACGGAGATACAGCCGCAGGGCTGCGTCCTGATGGATCCGCGGGATCCGTCAACAAGGGAGCAGGGGAGGCCGCGCGACCACTGAGGTGGAGGAGAGCCGCCGCGGCCGGGACGGGGAAGGGCCGTCGTGACGGCCGTTGGGGTTGGGAGAGCCGCCGCGGTCGCCGTCGGAGTGGGGAAGGACGTCGCGGTCTCCGT
>GFUNContig94
GAACCTGGCCGGCGGTGCTCACCCTGCTGGAGAGCCGGGGCCGGCTGTCACAGCACACGTACCTGCTGGAACTTGGTCGGCGGCCTGAGAGAGATGCGGATTGGGGAGCGGCGGACCCGGTGACCCGGTGGCTCGGCGAGATGGGGATTGGGCAGCCGGCCGGCCGGTGACAGCAGCCGCATAGGGCGATTGGGGAGAGGCCAGGCGCTGCAGGTGGCGGGTGTTGCGGATGGCGGCGGATGTGGACGCGAGAGCGACAGATGCGGCCGGCGCGGCGGCCGAGGGGAGCGCGGCGGGGGGCCGTCCGACGGGCAGGGAGGGAGGCGGCGAACCCCTATGGCGGAGTGGGCGTGGCGCGCGTGGAGCCGGCGAACCCCTGTGGCGGAGTGGGCATGGCGCACGTGGAGGCGGCGGCGGACGGGAGCAG
>GFUNContig95
TGCCGGCTTCGCGGCCTCTTCGCCCCCTGCCATGTCCACCATGGGTCTCTCTCTCTCTCTCCCTCTTCTCTCTGGATGAATGTCCCCCAAGAATCTTTTTTTTTTATCTCTTCCTGTGCCGCAATGCCTGTGCCGGCTGCTGTTTCATCTTCCCTGCCGCTCCTGGACGGATTGCAGCGCCAAGTCTCCTCGATGAAGGCTACGGCCCTACTTGGGACAGCGACGACGAATACGA
>GFUNContig96
GACTGCACCAGGCACACCATGGACTCCCACTGGTTGCGGTTCAGCGAGTCCCCCACGAACATGAACCGCTTGCCCCGGAGCCGCTCCATGAACAGCTTCGCGTCGAACCTGGGCATGGAGCAGTCCTTGGGCTGCCACCGCCACTTCTGGTAGGTGTCGTCGCGGCGGCCGTTCTTCATGCACGTAACCTGCGACGTCAGGAACTGGCACTCCTCCTCCCGGTACAGCGGGTAGCTCGTGTTGTCGAACACCCACCGGCCCTTGGACAGGTCGCACGTCTCCGGCACGCCCAGCGCGGGAGGCACCACCGTCTTCTTCGCCGCGCGCTGCCTGCGGGGCTTCTTCGCCTTCTTCTTGGACGTCTTCTTCTGGCTCTTGGTGGTGCCGGCCACCTTACTCTGCGGCGGCTTCTCGACGACAACCACCGGCGCCGGCTCCGTCGTCGTCGTGGTCACCGCGTGCTTCGGCTTCTCCTGCTCGCTGTGGTGCAACGCGGCGGCGGGCTTCTCC
>GFUNContig97
AGTGAAGCCAGCTTCCGAGTCATGCCCAGCGCCTTGAGGATGAACGCATAAGTAAACGCGTCCTCCTGCAACTTCTCGAACCTTCCCGATTTGGAGAAGTGTCCAGCTCCTAGCTCGCACTTGAACAGCAGAAGGTTGTCATCTCGTTTCAGCCCCCTCAGCTTCGCCACATATTTAGCAGGCTCAGAGTACGATCATTTAAGCCAGCGGTTACAAGAATGTTGGGATACTCTTGTGCCGCCACATTGTCAACAGGAGAATATGATTTCATGTAATAATAGTATTCTTCTTTTCTTGGATCACCCCACTCCTCCCATTCAGCCGTTGTCAATGGGATAGTTGGATCAAGCATAGTTGTGACAACATCAACAAAAGGCACTCCAGCAACAGCTGCCCTGAATAAGTCAGGCCTCATATTTAGGACAGCACCCATCAATAAGCCACCTGCACTTCTGCCATTGATGCAAAGCTTTTCCTTGGAACAATACTTGTTTTTTATCAAGTACTCAGCACAATCAATGAAATCCGTGAAAGTGTTTTTCTTCTTCAATAGTTTCCCATCCTCATACCACTTCCGGCCCATTTCACCACCACCGC
>GFUNContig98
CGACGACGGCGGGCTCCGGCAGCGCGCGCAGGTCGGCCGCGAGCTCGGCGGCGACCTCGCCCACGCGGGCGGACACCTCGGCCTCCGTCCACAGCACGTAGTCGATGCCGACCTCGGCGCTCACCATGGCGGCGGCGGCGGAGGGGAGGGAGGCTAGGGTTGCGAGCCGGCGGGCGCGGAGCGCAGGGGATTTATTGGGGCGGCGTTGGTGCGCGGGCTGCGTGGTGGAGGTGGCGCGTCGCGCCGCGGGGGGGGGGGGGGGGGGGGGGGGG
>GFUNContig99
CTCTAAAATACTTGTGCAGATCACTGGACATGCAAGGCTTCCAAAGAAGACAAGATATGCTGGGTGAGAGCGGATAAGCATGTTTGCTCCATCGATCGAGCTTGCTTCTACTGCCGGCGTTGGGTTGGAGCGCCTGCCATGGTTGTCGCCAGGAAATGGCTGCGCACGGAGGTGGTACGGCACCCGTTGTGTAGAGCAAGCACTGCTTTGAGAGCTCAGTGGCTTGTGGACGGTGAGCATCAGGGTAGCACAAGGAGTTCAGAACACCAAGGGAGAGGAGCACACGCAGCAGCAGTGCCGGAGCAGCGCCGGAGAGGAGCAGCGTCAGAGAGAGGGGAGCAGCGCCGGAGAGGAGGTCACGCAGAGACAGAGAGGAACAGCGCGAGCTGAGTCGACTCTGGGGAGCCAG
>GFUNContig100
CGCGCCCCCCGCTGCGGAGGGCCGGTGGGAGGACGACGCGGGGCCCAAGCCGCCGAAGAAGCCCGCGCACTTGATCCGCTGCTGGTGCTCGTACACGTCGTCGTCGTCGACATTGTCATCGTCGTCGTCTGCGCCAGCGCCAGCGCCGCCGAGGTGGCGCAGGCCTCCGCCGCCGCGCATCTTGTGGGGCTTGGGCTCGCGGTGGGACTCGACGCGCCGCAGCGTGCAGTCGCCGAAGCCGTTGGAGAGGCGCTCCAGGAAGTCCCCGGAGAAGCTGCGGCTGCCGCAGCCCACGGAGCGCGACCGCGCCACCTTCCGCCCGAACGACGACGACGAGGAGCCTTCGCTCCGGCGGCCCGGGCTCTCCGCCGGCTCCACGATCGCCTCCAGCCGGCCCCCGAGCGACGCCACCGACACGGAGTTCCTCCTCGCCGCCGCCGCGCCGCCGCCGTTGGCTGACGACTCCGCGCCCTTGTGGTGGCTGCTGCCGGACGACGAGGAGGAGAGGTGGAGGAAGGACCAGAAGCTCTTCTTGCGCGGGCTGTCCGCGGTGATCGCGGGCGCCGGCGGCGGCAGCGGCTCCTCCGGCCGCGGCGCGACCGACTTGCTCCTCTTGAGCCCAGTCCCACCGCCCGGGTTCTGCGCGGGCATCACCTTGCACGACGCCGCGGAAGAAGGGTAGAGTGGCAGCGCCGGCGCCTCGGAGGAGGCGCGGTTGGACGACGGCGGCGTCGAGGACACTGGCGGCGGCGGATGGAAGGGGCTGGACTTGGACGACGACACCAGCATGCCGAGCTTCTCCTGCAGACAGAAGGCGCAGATGCCGCCGGCGCCCGCCCCGGCCGCAGCGGTCGCGCCTGGCGGGTACGGGTGCTCGCTGCAGTACACCGCGCCGTCCTGGTCCGCTGCCGCCGCCGCCACTGCCGCCGTCGCGTCTGCCGCTTTCTCCTCCATCCTTGAATGAATTGGTCAAGCTACCGCTGCTGGACGGATCTCTTGGCTAGCTATGCGAGGACAAGTCCCCGCATCACTGCCGCTGCTTGCTCTTGACTCCGCGAGCTAGCTCCTCTTGGACAGAAGCAGCAGAGGATATGCTCAGCTCCTCTTCACCCCGATCTGCTGCTTCTGCACGCACGGACGAGGAGACGAGCAGGGG
>GFUNContig101
ATCAAGGACTCTTTGATCAAGTATGTCTTTGAGCCAAACAGGAAGGTTCCTGTTAATTGAGGATTTAGGTCACGGGGGTGTGGAGGTTATTTGTATTGGTTATTATTGGACACTAAATTAGTTAATGTTGCATGGTGGTCCGTACTAGTTGTGTTCGATTCTTTTGGGACAATAGCAAGCATACCTTTTTCTCGTCATTGATTATATACTAGCCCGGGAGGCGCGCTCAGCTGCGCCGGCTCATATACTGCATGCATAATCGGAGCCTTGACGTACCATAAAT
>GFUNContig102
AGGGTGTGAAGCAGCATAGGCGATCGAGCAGAAAGTTAGGAAACGATGACCCAACAGCGTTGATTCGATCATTCGTGCCTAACTATTAAGTACATGCAAGATGGCCGATCTTGCACTGGGTGGCCTGGACAGGATCGTCAAAGCTTGCCTGGCGATCAAGAAGGCGGTGGAGACAGTCCACCAGAACAAGAAGGAGTGCAGAGACATCCAGAGGTTCGTGGCCAGAGTCACTGCTCTCTTGTCGTGGCTAAAAGAGGTCCCATCATTTACGAGGCCACTGGATGATCTAGCGGAAAGCATGGAGGAGGCCCTGGAGCTCATCACGGACTGCCAGCAGAGGAGCGCCTTGCGCCATCTGTTGGGGGCTAGGGACATGGCCAAGCAGTTGTGTCGGGTGCAAGAAGATATACAGCACAAACTGACGACGGTGATGTTGGCCACCAGTATCCTCAACCTCGAGATCATCGTTTCTGTGACAAACACTCTTCATTACGTCGGCGCTCATCCTCCACTCCTACTGCCGCAGGTTGCAGGAGGGGTGAACTCATATGACAGTAATTTGAGTGCCCTTGAAATGAGGCCTGGAGTTAACAGAAATACAACAATGGTAGCAACAGGAAACGCGGTGCCATGTGCTTCCTCATCAAGGTTAGCAGAATTTAATTGGTCTGAGGGGGAGTCTACTTTGCATCTCTCTTCAGAGGAACACATCAGCGAAGGTGGCCATGCTTTCGGAATGAAGCAAAAGATCGTGATAAAGGTGGCAATGACGTCCAATAAGTCCCGTAGCAAGGCGATGGCACTTGTGGCTGCATTGGGTGGGGTCGACTCAGTGGCGATCGCTGGT
>GFUNContig103
GGACATCGACTGCTCGCTCGACCTCACCGGCAACCGCCAGAAGACGAAGAAGAAGGAGAAGGAGGAGGCCGACAAGAAGGACGGTAAGGAAGAGGAGGACGACAAGGCGGGCGGCAGCAAGGTGACGCTCTCCGGCGTGCTCAACTTCATCGACGG
>GFUNContig104
TCTTCTCCGGCCGATTCCTCCAGCCTCCACCCACCTTCAACTGCCGGCCCGCCGCAGGTGGTCCCGTCTCACCCCGAACCCCAGTGAAGAATCGAGGCGTCATCTCTCCAGCCCCGCCACCATCACCATGGAGCATCATGGCCTGTGGTCTAGCGGGGCCAGCGACAAGAACAAGTCCATGGTTGAGCAGCTCCAGAGGTACGGGGTCATCAGGTCGACCAAAGTCGCGGAGGTGATGGAGGCCATCGACAGGGGATTGTTCGTGCCACCTGGGGGCACGCCGTACCATGATAGCCCCATGCCGATTGGGTACAATGCCACAATATCGGCGCCACACATGCACGCCGCTTGCCTGGAGCTCCTGGAGAAGAACCTTCAGCCTGGAATGCGAGCTCTCGATGTTGGGTCAGGCACTGGATACCTAACTGCTTGCTTTGCGCTGATGGTTGGACCAGAAGGGCGAGCAGTTGGTGTTGAACATATCCCAGAATTGGTTGCTACTTCTATTGAAAACATCAAGAAAAGCGCAGCAGCCCCACATCTAAATGATGGATCCCTCAGTATACACGTTGCTGATGGCAGGGAAGGTTGGCCAGA
>GFUNContig105
CTGCTTCCCCCAAACATTGATATTGCATTCACCACCTGCTCCTCCTCCTTCACTTGGACTTGGGTAGCAGCAAAGGCAGTGGAGGGCTTGCTGTCTCTGTCTTTAGGCAAGGATTTGCCAGAGGGGTCGTCAAGGTCGATGAGAAGGCTGTTGGTGGTGGGCAAGAACTTCTTGGCCTCCTCCATGCCTTTGAGGAACGCCATGTTGAGCATGTCCATGTTTCCCCCATTCTGGGCGCCGAAGAAGGCCGAGGCCAGCGCGGCGTGGTCGGCGTCGGCAGCAGGAAAGGTGGTGGACTCTGTCTTCGTCTCCTCCTCTTCATCCTTGTCACTGGAGAACGCGGCGGAGCTCTGGCTGCCGCGCTGTTGTTGGGCTCCGCCAGTGCTCTGGGCGGCGAAGGAAGGTTGCTGCCGTTGGTCTTCTCCTCCTCCTCCGCCGCCGCCATCCGAGAACGGCGGACTCTGTTGGAAGTGGAATCGTGCCGCGGGGGCGGCATCCTGTCCTTGTGCCGGCGACAAGAGTCCGGCGAAGTCGTCGAGGCCGACCCCCATGTCAGGAGAAGGGTACGGCGGGGAGCGGAGCAGGTCGGAGAGGTCGACTGTGTCCTCGTAGTGCGGCCAGGATGCGGGGGCGTCGGAGGAGGGCGAGAGGGTGGAGTTGCCGCCGCAGGTCCCCAAGCCGCTGCTGCTGGTTGTGGTTGCGGTGGTGTTGGTGGCGGCGTAGGAGGAGTCGTCGGACGGAGAGGAGGCGGAGGCGGAGAGGATCTGCGCGTAGGGCTGCTGGGCAGTGAGGAGCGCGGGGTGGTCGGGGAACTGGTAGAAGAACTTGTCGTCGATGTCCTCCTCCATGAGCATCCGGGAGATGAAGGGGAGGACGAGGTCCGGGTCGTCGTCGTCGATGGAGTCGGCCGGGCGCCCCGGCGTCGGCGGCAGGTCGAGGAAGACGGAGGGCGAGAAGGGCTCCAGGGCCGCCAGGTACGGCGCCCCCTCCTGCGCCGCCAGGAAGTCCTCCGGCATGGCGGACATGGCGGCTTGGCTCGTCGCTCGGCGGCGGCGGTGCGGTGGGCGGAACAGAGGGATAAAAATCGGAGATTTTACTTGGCGTGGGGGAATTGGGAACCTCCCGGACTTGTTTGACTTGGGGAGCGACGGAGGCTGCCTGGAATAGCTAGCTGCTAGCCGCAGGGGATGGGGGAATGGGGGGATGGCGTTGGGTGTGGGGGCTGGCTGGATTTGATTTTGAAGGCCGCCGGGGCCGGGGATGTGGAGGAGAGACGGAAGAAGGTTCCGGGAAGGCCACCACGGCGACCGGAGAACACCGAGTAGTACAGGAGGATGGTGGGTTGGGGTTGGGGAGGAGAAGGCGAAGCGCAAGTGGCGCGACT
>GFUNContig106
CTTCCACTGAGTTTCCCAAGAACAATACCAAATTCATTTGCACGTGTTAAACCAATATCATCAGGCGATATAATTTCATAAGTTCCTTTATTTTTAAGCATGCCATCCTGATGAATTCCACTTTCATGAGCAAATGCATTGGCACCAACAATAGCTTTATGTGGTTGTACGATCAGTCCACTATGCTCTTGTACCATTTTGCTCGTCAAAGTGATATGTCGAGAATCGATTCCAGTATAGAGACCATTTAACAGTTCTCTGCGGCATTTAATTGCCATGACAACCTCCTCCAAAGAAGCATTTCCGGCTCTTTCACCAATACCATTAATAGTAACCTCTAACTGCCGTGCGCCTGCACGAGCGCCCGCTAATGTGTTGGCAGTCGCAAGACCAAGATCATTCTGGCAATGAGTGGAAATGATAGCGTTTTCAATTCCAGGAGTGTTTGCCTTTATATCAGCAATTAACTTCCCAAATTCATAAGGAAGATTGTATCCGACGGTGTCCGGGATATTGAGAGTCGTAGCTCCAGCATTTATGACTTCCCCTAGAATATGATACAAGAACTCTCTATTTGACCGGCTTTCAGATTCGGACGTCTTCCTGAGCTTATGCTGCATGTGGATGTCGCTGGTGGCGATGAAGGTGTGGATCCGGGGCCGGCGCGCGTGGCGCACGGCCTCCCACGCCGCGTCGATGTCCTTCCTGTTGCACCGCGAGAGGCCGCAGATGACCGGCACGTGTGGGACTGCGTCG
>GFUNContig107
TCTTCGCAAGGGCGACTCCGAGGAGTTTGCGGTTCTGCCGCCGGATTGGCCGGCTTTCCCTTGCCTCCGGCGGCCTCGGTGGCACCGGTGAGCTGGGGGGCCTGCGGATCCGACGGGCAGTGTACATATCCCCTCCTATTAGGGTAGTTTAGGGTTGGGTTTTGTCCAGGGGATTCGACAGTGACGGGTATGCCATCGATGTATTCCTTTGCGTTGGTGTTCGATTCCTCTGTGTCGGCGATGCCCATGCCTTCATCGTCGATGCTGGTCTCGTAAGCCATTGTATGGCGGCGGGTACGTGGAGGAGTTTTGGTGGACGTATCGATGGGGGTGGGGTGTCATCCATCCATCTTTTGTCCCTCAAAGGAAATTCTGGTGGTCGCGTCAGAAGTTTCCTTGTGAGGTTAGCTATCCACCTTCCTGTGTGTTCGGGTTGGTGTATTCAGATCCCCCTCGTGGGTTTGCTGGTCGTCGTCTGGGGTTGGATGGTGAGGCAACTGGCGTCAGATCCCGGCAACGACGAGGAGATGGCAGCTTGCCTTTGGCCGGTGCGTTCAACGAATAACAGCACGCCC
>GFUNContig108
AGAAGAAGGTCTACTCTCCACCGGATGGCCGCCCACGGCAAGCCCAAGCCCGCCGGACCGCCCCCGCCCCCGCCCCCACCTCCGCCGCCGCCCGAGGCGAGGAAGGGCTTCATGCGCCGCATGCTCCCTT
>GFUNContig109
GGAAGGACGAGCTCCTGGCCCTGATCCAGAAGCATGCCGCGTCTGCGTCTGCCTAAGGAGATAGTCCTTCCTGGCACCGACGATGGTCTCGACCGTCTCCCCATTCT
>GFUNContig110
TGGCCTTTTCTGCCAGCTTCAACTGTACCCAACCAAGTGGATAGCAGATGCCAGCACCAAGAGCAGATCCCACCAATACATTCCTTGCACGCCACATCATTGAGCCTGGCAATATAAGCCCAAAAGCAGCTGCAGTAGCAGAACCAGCTGCGGCAATGTTGAATACATCATGAACTCCACGAGTGTCGATAAGAAGGTTCTGTATGCCAAAGAAAGTTGCAGTAAACATCCCCAGCCGAACACCCCCGACTAGTGAACCTTTGGCAACCCGGATGAACCTTTTCTCCATGGCATCTCTCATCAATCTATACTGTTCACGCTTGTCAGTGGTGCTTCCCATCTTCAGCATCACCTCGGCATCCTTACTGACGGAGGCGGAGGCCTCCCTGCTCCCTCCGTATAGCAGCCCAGCGAAGACCCCAACGAGGGTGGCCGTTCCCCAGTTCACCGTCCCCACTGCCGAAGCCCTCGAGGCGGCGGGGCTGACCGGAGGGGCAGGAGAAGCAGGAGGAGGAGGAGGGGGCGGTGCCGCGGGCTGGGCAGGAGGAGACGCCGAGGCGGGCATGTCGCGACCTCTGCGAAACGCGGTCGGCTAGGCACGAAATTAAGAGGTGATTCGGGCGCACAGGACCACAGGGGATACTTGCTGGACGAAGGAGGCCGGCGCCGGCTGTGGTGCGTCGCGTCGCGGCGGCGAGATCACCGGTGGGCAGTGGGGGCCGTGGGCGTCGCGGCGGCGAGATCACCGGTGGGCAGTGG
>GFUNContig111
AGCGGTGCATGGCGCGCTCGTAGGGGTCGTCCGGCAGCAGCAGGCCGCCGCCGCTTCCCCGCGCGACGTCCTCGACGTACTGGACGATGACGGCGGACTCGCATATGGCGCGGC
>GFUNContig112
AGTTACGATGCTGCTGCTGCTGCCGCTCCACCTTCATCAACCCAACTAACAACCTGAGACACTTCGCCGAGATGCCCATCACGCTGCCACTCCAGCCGCCTCAACCGCAACAACCTCAACCCTGGGGAGGACCAGGCTTGGGCAGAGATGAAGATGAGTGAAGTGCCTTCACCTGGCACCGGTCGTGCCCCAACCTTGCATCTCCTTGGCGACCTTCCTTGAGCGGGTGCTTCATCTCGTCGACCTCCAGCAGCCTGGTAGCGGCGTCGCCGACGTCCACGTGCACGCCATCGCCATCCACG
>GFUNContig113
TCTTACTGCCTGTGACCGGAAGGTCCCGGGTTCGAGTCGCGGTCACCTCGCATTGCACAGGTGAGGGTAAGGCTTGCCACTGACATCCTTCCCTAGACCCTGCACGGAGCGGGAGCTCTCTGCACTGGGTACGCCCTCCTGAACTATGTAGGCTGATTTCATCAAGAAAAGACCCCATAGCACCAGGCTGCCACATCATCCATCTCCATATGAACTGGGATTAATAAGATTCATTCACATCTTTAGTGTCTCGTTCCAATTGCCTGTGCATGGGTCAATCATCTCAATTACTCAGTTCATGAGATTTGCACCCCTTGGCGTGGATGGCAAGTGTGCGATCCCCATTACCCACTCTCCATATTAAACCATTCATCAGTACTTGCTGCCAAAACTTCAGAGTGCAAGAGCCTCGTAGAAACTAATTTGAAGCAACTGAAGGAGCAAGAGGCACAGGCGGTGCACGAACAATGGCTGCTCTGGCATAAATGCTCAAGGGAGCAAGTGTCTCCTTGTAGAAATAGGA
>GFUNContig114
TCTCCTTGAGCTTGAGCTCATTCATCTCCTTCTCGGTCTTGCCGGTGAATCCGCCGTTCCCCCCTTTTCCTCCTCCCCTCCGGCTCTACCCGGATCTCGCTTCCCTCGTCGCTTCTCAATTCGTCACCGGTGGGCGTAGGCGAGGCAATCGGCAAAGGTATCGGCGAGCAGACGGAGCAGTTGCTTCATTTCGACTTCGACCTCCGTCTGTAGTGAACCGATTTGGGATTTTGGAGGAGGCTTGGATTGCACAGCATCTGCATCAGTTCACTTCCTTTGAGCATTTGGTATCTGCTTGGGCGTAGGCCTCTCTGAGGTTTCCTTGGATTATGGGAGCGTTCTGTTCATGTCTGCAACCTGATTATTCCGACCACCATGGAAACCAAGCTTCCTCAGCATTTAGGAACTGCATGTGCCTCAGATGCTTTACCCAGCAACTGATCAATGTGAAGATGGAGTTTGACGAGACAACATAATCCTCCGGCTGGAGTCTACACCATGGATTAACAACCTTCTCATATGACATCTGAAAATACAGGTGGTCTAGCCCAGCAAGTTCTCTGTAAATACACCCTGTAAATACTGAATTGGTAGTGGGTTCCTCTTGGCCCTACAAGTGCTCTCCAAATGCTGGAACGGTGCACATAAACATTCTTTTACGATTTCTT
>GFUNContig115
ATATGGCCCTACAGCGGCCACTACCTCCCGACCGAGGAGAACTTCAGGGAGTTCATCACCTTCCTGGAGGACAACAACGTCGACCTCGCAAATGTCAAGCGATGCTCGGTGGACGACGACGAGTACCCGTCGTTCAAGAAGCAGGAGGCGGCTCCAGAAGAGCAGCAGGCGGCCGCCCCAGTGGTCACCGAAGAAGCTGCTGCAGACGCTGAGGCCGTGGAGGACCAACAAGCAGTGGTGGACATCGTGAAGGAGGACACGGCCACGGCCACGGACGCCGTCGCGGACGTGGAGCCGCCGAAGATGATGATGACCAGCCGCCGGCCGTCGTTCAAGTGGTCGACGCCGACGGGCGCGCGCATCGGCTGCCTCCAGAACTACCCGGCCGACGTGCAGAGCATGGCCCTGGAGCAGGTGAACCTGTCGCCGAGGGTGGCGGCGGTGGCGCCGTCGCCGAGGCTGCCCATCCCATCGCCGCGCCCCAGCCCCAAGATCAGGCTGTCGCCCAGCCTGCACTACATGGGCTGCCCCACCCCGACGGCCACGGGCGCCAGCAGCAGGCTCGCCATCCCGAGCCCGGCCAGGCGCTCGTCGCCCAAGCAGCACTTCATGGGCTTCCACACGCCCGCCGTGGCGCTCACGCTCCCCAAGCACAAGGCCAAGTGATCTGCTGCGAATTCATTGACACCTCGCCGCAGCCGCAGCGCCGTTTTCCAAGGTGCTGCGTCCGCGTTGCGCCGTTCTTTCAGCTCGAGGGAGGGTTAACAGTTTTGTTGGTTCGTTGCTTTGTTGTAAACAAACATGTTTTAGGTTGCGTTCTCTGATCGGGTACCATTCTTTTGTACTACTACGTTTCTTCACCATCGTCTTTTGACCTGAGGTGAGGTGCACACGCTCTGCGTGCACACTACTGTATGTACAATCCTAAGCTACAGGCTGCAAGGCCTGTGTCTGCAACCTGAACCTGCAGTTTCTCAGAGAAATGCAGCACTGACTGCAGGATCC
>GFUNContig116
TTCTGCTTTGATTCCAGCTACTTCCCAATGCTCAAATCTGACGAGAAAACGCTGTTACTTACCTAATCCCTCTCTGTACCAAGTTTGGAGTAGATCATTTGCTTCAGACAACGGAGACAAGTTTGAGGCTGTTGTGCCCTTCATGGGTGAATCTGTAACTGATGGAACTCTTGCTAACTTCTTAAAGAAACCTGGAGACAGAGTCGAGGCCGATGAACCCATAGCGCAGATTGAAACTGATAAGGTCACTATAGATGTTGCAAGTCCTGAGGCTGGTGTTATTGAAAAGCTCATTGCTAGTGAAGGTGACACAGTTACTCCCGGCACTAAAGTTGCAATCATATCCAAGAAAATACTCACGGACTCTCTCTCCCGATCTCCACCACCGCTGCGTCGCCGAGGGCGCCGTCGCCGTCGTGGCTGCCGTCCTCGCCACCGCTGCCGCCGTCCCCACATCCGCGGCCGTCCTCGCCACCGCAGCTGCCGTCCTCGATGCCGCCGCGGCCGCCGTCCCCGACGCGCACAGATCCGCTCTGCCTAGTCCGCTCCCTCACATCCGCTGCTCCACGTGTAGTTGGACACCTTGGCTCGCATTTGAACGTGCTTTTGGCAGCAGCTCTCCTTGTTTGGATCAGTTGCACATGGATAAAACATGGATTGATGATAATGCTAGGTAAAAACCATCCTGGAGCTCCCAGCGGCGGGGGCCGCCACCCCCCCCCCCCCCCGCGGCCCGCGCCCCCCCC
>GFUNContig117
ACAGGGAGGAGGAGGCGGCGGGAGGCAGCGAGGAGGAGGGGTTGAGGGCGGAGGCGGAGGCCGAGAGAGGGGAAGGGCGCGGATGGGATCGGGGCGGAGGGGGAGATA
>GFUNContig118
CGATCCACATAATCACCCAAGAAAAGGTAGTTGGCCTGAGGCGGATAGCCACCATAATCAAATAGCCTCAGGAGATCAGAGTACTGCCCATGGACATCACCGCAGATTTTGATGGGGGCCTCGAGCTCCAGCAGGTTGGGCTGCGAAAGGAAGATCTCCTTGGCGGCAGCGCAGAGCTGCTTAATCTCCGACTCCGACAGCTGCGCGTTCTTCCCGGGCTTGAGATTCTTCACCTCCAGAAGCCGGCGTATGACGTCGTCAAGCAAGGCCGGATCCATCTTGAGCTCTTCAACACTCACACCACTCTTCTCGAAACTTCTCGACAACCCAAGGCTTTTTGCTTGGTCAGCTGGTCTCTCTGGGCTTCTTTTTTTCTCCTATT
>GFUNContig119
GGGTCGACGGCGAGGAGCTGGCCGGGGACGATGCGGCGGCAGCCCGACTTGCCGAAGGTCTCCTGGTGGACCTTGTCGAGGCGGTTGCGGTCGGGGGAGTACTCGAGGATGACGAGGCGGCCCGAGTCGGAGCCGACGACGAGGTAGTCCTTGTTGGCGCCGGTGAGGCGGAACTGCGCGAGCGAGCGGATGGCGCCGAAGACGTCGACGGAGAGGAGCGTGCGGAGGCGGCCCGTCTCCGGGTCCGGGCGGAGGAGGTCGAGCGTGCTGCCCCGGGCCACGGCGATCTCCTGCGTGAAGGCCGACTTCTTCGAGTCCCGCCCGCTGAAGCTGCCGATGACGGTGCACACCGCGCCCGTCGCGCGCTGCAGCGTCAGGCTGTAGAGGTACATGGCTGCTGCGGCGAGGCGCCCCCCCCCCCCCCCCCCCCCGGGGGGGGGGGGGGGGGGGGG
>GFUNContig120
ACGGCAACGGCAACGGGTGCGCGAGCAGGGGCAGCTCGGACAATGGCGGCGGCAGCTCCGGGGGCATGCAGAAGCAGCAGGCGAGCAATGGTGCCGGTGGCAATGGCGTTGTTGCGACGAACAAGAGAGAAGAAGGCATCATCATGAGGAAGGTGACGACGGCGGAGGCGGAGACGAGGCCGCAGCCGGTGTCGATGAACGACAGCTACGTGAACGACGACGCCGTGGACAGCGA
>GFUNContig121
GCAAGAAGGTAGCAGCTAAGAATTCTCGCGATTTACAACAACATTAGATAGGAAAACTGTTGTTGCCACGGCGTTCGGTTCTGTATATAGTAGTGTCATATAATCATAATCATGGAGATAGGATTGTAGCACGGCGTAGCGATGGCGCGCCTTGCTCCAGTGCATCAGGTGTTGGATTGGATCAATCAGCAATTCAGCAGTGGTGTGGGTGCCCGTGGGCGTGGACGGTCTGGTCGATGGAGTCGACGCGGTTCTTGAGCGCGGCGAGCTGGGCCTTGACGCTGAGGTCGATGACGTGCGAGTCGTCGGTACCGTAGCAGACGACGAATCCGGCGATCAGGGACGTGTCCACGACGTTCTCGACCTTGAGGTTGACGAACCCGGTGAGGCGGCGCATCTTGCGCGCGATGAGCTCGGTCTGCCGCGCGTCCAGTTCCACGGCGGAGGTCACCACAACGCGGAGCGCGACCATCTGCGGCGGCGGTGGGGCGCTGGCCTCGGCGTCCGGGGCGACGGGGGTCATGCTGCAGTTCGTGTCCACGAGCGACCGCAGGAAGTCGAGCGTGATCGGCTTGAACTGGACGGGGACCGGAGTTGGCGTTGCGATGGCGCTGCAGTACGTGGAGGCGCAGCGGCAGGCGCGCCCGGACCTCGCCGACTGGTACGCCTCCCTCGCCGACCTCTACCAGCGGAAGCTATGGCACCAGCTCACCCTCAAGCTCGACCAATTCCTACAGCTCCAGGCCGCACAGACCGGAGACACTATCATTCAGCTCTACAACAATTTCATCACCGACTTTGAGACCAAGATTAATCTGCTCAAGCTTGCCCATTTTGCGGTGATAGCTTCTCGCCAGTACCCTGATAAGGATGCTGCAATTACTTTCTTAGAGGTGGTGATCACAAAGCTGCGTGAGACAAGAGAGTCGCGGATTAATGAACCAATTCTCTATGTGAAGATGCAAATTGCA
>GFUNContig122
CCTCCTCTCCGGCCGCGACATGGCCTTCGCCCCCTACGGGGAGTACTGGCGCCAGGCGCGCCGCGATGGTCAGCCGCGTCCGTCGCGCCGGCGCCGTGAACCTCAACGCGATCCTCATCTCCTACAGCAACGGCGTCATCTCCCGTGCCGTTTTCGGCGACGACGGCCGGAGCTACGGCCTCGACGGCGGCGAGGGTGAGAAGCTCGCGGAGCTGTTCGCTGACTTCGAGGAGCTGCTTGGGACGGTGACCGTGGGGGAGCTCGTGCCGTGGCTGGCGTGGGTCGACACTCTTATGGGGTTGGAAGCCAAGGCGGCGCGCACGTCGGAGGAGATGGGCGCCTTGCTCGACCGGGTCATCACGGACCACAGCCAGAGGCGTCATGGCAACCGGCGGCGGGAAGAAGACGATCACCGGGACTTCGTCGATGTGCTGCTGGACGTGAACGAGGCGGAGGAGGAGGCCAGCGGTGTCAAGTTTGACAACGTAGCCATCAAGGCCAATATCCTG
>GFUNContig123
AGTTTGCCGCTCAGCTCCTCCTTGGCCACGACGCCGTCCGGCCCCGGCGATGGACCTGCACGCCGCGTCCCTGAGCGCGCTCACCCTCTCCCTGATCCCGTCGTCTCCGAGGACTCGCTCCAGTTTGCCGCTCAGCTCCTCCTTGGCCACGACGCCGTCCGGCCCCGGCGCCACCGCCAAGCCGGTCCTCCACACGTTGCAGATGTAGCTCTCGTTCAGGAACTGGTCCGTGAAGTAGGGCCAGCACAGGAACGGCACCGCGTTCCGCATCCCCTCCAGCGTCGAGTTCCACCCGCAGTGCGACACAAAGCACGCCACCGCACGGTGAGCCAGCACCTGCTGCTGGGGGCACCAGCTCACGATCATGCCCCTGCCGCCGACACGGTCCCGGAACTCGTCGAGCCACGCTTTGCTGAGGCCAGTGGCGAAGTCGGGCCGCACCACCCACAAGAACGGCCGGCCAGCGAGCTCCAGCCCCAGCGCAAGCTCCTCGAACTGCCGCGGGTTGAACACGGTGAAGCTGCCGAACGCCACGTACACGACGGAGCGGTCGGCCTGCGCGTCGAGCCACTCGAGGCACCCGGTGTCCTCCAGCAAGAACTGCCCCACCGGTCTCTGGAACTGACGGTCGGCGAGCAGGGGGCCGATGGGCATGACGTCGGGGTACAGCTTGAACGCCCCGGGTTCCGCGTCGCGGAACGAGTTGCACACGATGACCTCGGCGAGGTCTTTGGCCTCGTTGTTCCGGATGACGAGCTGGAATATGGCCGGTTGGCCTTCCGGCGCGCCGGCGTTGTCCCACGGTAGCTGCGACGTGTGGAGCGGTGGCATCCCCGGCGCGAACTGGAATGTCTCCTGCCGTTTTGGCCAGCCTTTCTCGTCGATGAGGCCGTCCTGTATCATCTGAGGAATTCTCAACGTTGTGTCGAGGAAGGCAGCCGACCCGGGCCAGAAGGCGGCGGCCCTGATGCCGAGTTTCTTGGCGACCTCGAACGCCCACCCCATGGCCTCGTCGGCGATGAGCCAACTGATCTTTTTGCCCCCGGACGCCTCAGTCCTACCCACAAGCTCCTCCAGGTATCCCGGCATGTGCCGCGACAGCCCGTCCACGAGCTTGCCGAGGTCCTTGCGGTCGTCGCCGTCGGCCAGTCCGTCTGGGACGGCCACCAGGTGGATGCCATCGACGTCGAGCGACCGGCCACTGCCGTCAGCCGGCATCGCGTCTAGTACGAGCGCGTGGTTGGCCTCGGTGTTGACGAATGTGACCTCGATGCCATTCTCGACCAGCCGGTGGGAGAGCTGCATCAGAGGGATGACGTGGCCCTGGGCAGGGAAGGGCAGGGCCAGGACGTGAGGTACCGCCATGGCAGGAGCTGGGAAGTCAGAAGCAAAACCAAGACGTGGATCGGCGTCTGAAACCTTGTGCTTGTGGTGATGATGGCGCGCGTCTCGTTTGTGACACGAGTACCACCGA
>GFUNContig124
ATACGGTGCAGATCGCTTGTTGCAAGGATGCAAGGCCACCAAATGAATAATTAATAGAAGCCAAGCTAGCCATACTGCCATAGAAAGTCCCTGGTGCCATGGGTGCTCTTCACCGGCAAAGGGCTCAACGAAGACTTGCACGGCTAGAAGAGGGGCTCACCTCGGCCACCGGAAGGAGGTTGCGCTTGGAGCTGTAGATCCCGCCCGGGAGATATTAATTACTGTGATTTTTAGAAGATATATTGCACATTTACA
>GFUNContig125
GGGGGGGGGGGGGGTGGGCGGGCGGGGGGTGCAGAGGAAGAAGATGAGAGGAGCATCGGCTTTGCCGAGCCTTCTCCTCGTCCTCACCCTCTCTTCCTTTTGCAATGTCTCTGCCTCCACAGAGCAAGATCAGGTCTACATAGTGTACCTGGGAGAGCACGCCGGAGCGAAGGCGGAGGAAGCAATCCTGGAGGATCATCACACGCTGCTACTCTACGTCAAGAGCAGTGAGGAAGAGGCACGGGCGTCGCTGCTGTACAGCTACAAGCACACCCTCAATGGCTTCGCGGCTATCCTCTCCCGGGAAGAGGCCACGAAACTATCTGAGAGGAGCGAGGTGGTGTATGCCTTCCGGAGCGAGGGGAGGTGGGCGCCGCATACCACGAGGTCTTGGCAGTTTCTGGGCTTCGAGGAAGGGCTCATCAATCCTCCCGACGGCAGGGAATGGCTACCGTCCCTCGACAAATCCAGCGAGGACATCATCGTCGAGGAGCTTCAGCGACCAAGGGCTCGGGCCGGTGCCGACGCGGTGGAAAGGGACGTGCCAAGGCGGAGATTCCTTCAGCTCCTCGTCCTGTAACAGGAAAATCATAGGTGCGCGATACTACCTCAAGGCCTACGAGGCGTACTACAACGGGCTCAACACCACGTACGCCTTCCGCTCACCGCGCGACCACGACGGGCACGGCACCCACACGGCGTCCACCGTGGGCGGCCGCACCGTGCCGGGCGTGTCCGCGCTGGGCGGGTTCGCGAACGGGACGGCCTCCGGCGGGGCGCCGCTGGCGCGCCTGGCCGTCTACAAGGTGTGCTGGCCCATCCCGGGGCCCAACCCCAACATCGAGAACACCTGCTTCGAGGCCGACATGCTGGCCGCCATGGACGACGCGGTCGGCGACGGCGTCGACGTCATGAGCGTCTCCATCGGATCCTCGGGGGCCCCGCTGCGGTTCGCGGACGACGGCATCGCGCTGGGGGCGCTGCACGCCGCCAAGCGCGGCGTCGTGGTCTCGTGCAGCGGCGGGAACTCCGGGCCCAAGCCGGCCACCGTGTCCAACCTCGCGCCGTGGATGCTCACGGTGGCCGCCAGCAGCATCGACCGCGCCTTCCACTCCCCGATCAAGCTTGGCAATGGTGTGATGGTCATGGGTCAAACTGTAACACCATACCAGCTGCCCGGCGACAAGCCCTATCCTTTGGTTTATGCAACAGACGCAGTTGTTCCTGGGACTCCTGCTAATGTTTCCAACCAATGCCTGCCCAACTCCCTGTCGAGCGACAAGGCGCGAGGCAAGATCGTCGTGTGCTTTAGGGGCGCTGGGCTGCGAGTGGAAAAGGGCCTGGAGGTGAAGCGCGCGGGCGGCGCCGCCATTCTGCTCGGCAACCCAGCGGCCTCCGGCTCCGAGGTCCCCGTCGACGCGCACGTCCTCCCGGGTACCGCGGTCGCCGCGGCCGATGCCAACACCATCCTCAGCTACATCAACTCCAGCTCCAGCCCGACTGCTGTGCTGGACCCCTCGAGGACCGTCGTGAACGTCCGGCCGTCGCCGGTGATGGCGCAGTTCTCGTCGCGTGGGCCCAACGTCCTGGAGCCCAGCATTCTCAAGCCGGACATTACGGCGCCGGGGCTGAACATCCTGGCGGCGTGGAGCGAGGCGTCGTCACCGACGAAACTCGACGGCGACCACCGCGTAGTCCAGTACAACATCATGTCGGGGACGTCCATGTCGTGCCCGCACGTCTCCGCCGCCGCCGTCCTCGTCAAGGCCGCGCACCCCGACTGGAGCTCCGCCGCAATCCGATCGGCCATCATGACCACTGCCACGACCAACAACGCGGAAGGCGGCCCACTAATGAACGGGGACGGCTCGGTGGCGGGGCCCATGGACTACGGCTCGGGCCACATCCGGCCCAAGCACGCGCTGGACCCGGGCCTCGTGTACGACGCGTCGTACCAGGACTACCTGCTCTTCGCGTGCGCCAGCGCCGGCTCC
>GFUNContig126
AGTAGCCCTTGCCGTTCTGCTCTGTCTCCCGGCCCACGCACAAGCACACGCACACGCAAGCAGATCGACCCAACCACCGTCGTCTGTCCTCGCGTAATTAAGGAGCTGGCGGCGTCTTCCACTTCTGGAGCTGGACCAGTGCGCGGCGCCACCGCCGGAGAGG
>GFUNContig127
TGGAGTCATAGCCAAATGGGCATTTTGCTGGCACCATACGAGGATCAGTGCCCTTTTCTTCACCATGATCACTACTCTCCTTGAGCTCGCTACCATGATCCTTTCCAGTGACAGGGCATACACCACTGATGCTCTTGTCAGATTTTGCAGCGTTGCTCTTATCAGATTTCACAGGGCATACGCCACCACCAGTGGTGGCTCCCGCGAAAGGGCAGAGCGAGCTCATGATTATTCACTCGTCCTTCCCGCGGCTACTCGCCTTCCCCCGCGGACCT
>GFUNContig128
GGTACGTACTAGCTAGTAGTAGTGAGGGAGCGAGTGAGCGGGAACGGGGTGGTGAAGAAGGTGGCCGACGCGGCGACGAAGGCCGGCAAGGCGATCGACTGGGACGGCCTGACCAAGATGCTTGTCTCCGAGGAGGCCCGCAAGGAGTTCGCCAACCTCCGCCGCACCTTCGAGGACGTCAACCACCAGCTCCAGACCAAGTTCTCCCAGGAACCCCAGCCGATTGATTGGGAGTACTACAGAAACGGAATTGGATCAAAAGTGGTGGATATGTACAAAGAGGCTTATGAAAGCATCGAGATCCCGAAGTATGTCGACACAGTTACTCCCGAGTACAAGCCAAAGTTTGATGCTCTGGTCGTTGAATTGAAGGAGGCTGAGAAAGCGTCTCTGAAGGAGTCAGAAAGGATAGAGAAGGAAATTGCTGAACTCAAGGAAATGAAGAAAAAGATCAGTACAATGACAGCAGATGAGTACTTTGAGAAGCACCCTGAACTCAAGAAGAAATTTGACGATGAAATCCGTAACGATTACTGGGGATATTGAAGAGATTGGAGATAACTCTTATCTAGCCATTTCCATGTCTGTTAAGGACCAATAATTTTTCTGTGCCCCCTGCAATCTCAAATTGGTGGTTTCCATAGCATGTGCACGGGGTTTGGGTGGAATGCCTACAGAATTGACTGTGTCAAGCTTTCTTGAAATTCCATCAAAACATCTTTTGTTTGATCTCATCATTTGGAAGAGGATCCCAGCTTTTGTCATACAAAGATTATGATATGTTCTTAGCTCCTTTCTACTTGAATAAGGGGATTTCTGCACACCCGTTTCCTCTACTGACCTTCTGTGACGCATTGGTCTGAATCCTTAAATGTTTGTTCGGTGCAAGTGTGGCACTTGTCCTACTTTATGATTGTTAGAAAGTCGAAACTGCCGTCTTGGACATCAGTCTTCAAAACGTAATGTTTATGGATGCAAATATTGATGTATGTACTTGTGAAGG
>GFUNContig129
GGTGGTGGGAGGTATGAGCAGGAAGATGAATATAAGAGGCCTCCGAGTGGTGGTGGCAGGTATGAAGAAGATGATGAGTATAGGAAGAAGCCGAGTGGTGGTGGCTACGGCGGAGGAAGGTATAAGGATGAAGATGATTATAGGAAGAAGCCTAGTGCTGGTGGATATGGAGGTGGAGGAAGATATGAAGATGACTACAGCAAGAAGCCAGTTGGTGGTCATGGCGGAGGGAGGTACGAGGAAGATGATGAGTACAAGAAGCCCAGTGGTGGTGGATATGGTTATGGGGCTTTCAGTGGTGGACATGGAGGAAGGTACGAAGAGGAAGACTACAAGAAGAAGCCTAGTGGGCACTTAGGGGGACGCTATGAGGAAGAGGAGGGGTACAAGAAGACTAGTGGCCATAGTGGAGGGAAGTATGGCAAGGAGGAGGGGTACAAGAAGACTAGTGGCCATAGTGGAG
>GFUNContig130
CTATCCTGGGAGGTAGCATAGGCTACACGCGCTACGTCATGAAGCGCAAGCATGATGGTCATGGCTCCAGCTTTGAAGGAAACAGAAGCACAAACAAATCTTACAAGTCTTCTTATCCTGTGTAGTGTAGGGCCGTTGGGTAGCCAAGAGTCGACCTGTGGCTGTGGGAGGAGGGTCCCTAGGGGTGGGAGCTCAGTGATGTCGCCGGTGAAAGGGTGGAGAAGGCAAACGGTGCCTTCCTGGTCTGAGTTCCGCAGCAGAAGCAGGAGGCCATCAACTGAGTCAATGGCACAGTGATCCCCTAGGAGCAGGATCTGGACGCAGACCAAGGTCCCTGTGTCGAGGTTGAGGAAGTGGACATACCCATGCAGGTTGGGGTGGCCTGGGTACAGGTAGTGGCCCTCGGGAAGCAACATCCAGCGGCGCGGGTGGAAGCGCGGGTCAGTGACCCCGCGGCCACTCGGGGAGATGGTGCTGGACCGCCAGCTCGTGCAGACGGCTCGGAAGCGGACGTAGTCCAGAAAGTCACTGTCAAGCAGGCGCGACGCCACCATACGGATAAGATCTTCAGGCAGTGACGCCCAGCAAGATCCAGGGCCCAAGGTGCGGCGGCACTTCCATGTGCTGCCCCCAGCTGCCTGAGACGATGACATCTTGAGTGATTGCAGCTCTCGTTTGGCGATCTGACAACTGCAGACTGCAGTCCTGCAGAAGGGCTGTCGGGGCTTACGGCTGATCGAGGTAGTGAGGAGCCAAGGGGGTAGCGGCTGTCTGCCTAGCCGTGTGCTCGAGGCGCGGCGGCCGGAGACGCGTATCAACAAGCGGCGACGGATCTGTCTTGGACGGGAACCCTAGCAGGGTGTGACGGCGGATGGCGGGCGCCGGAAGGCGGTTACCGACTGGGAAATGGACCTTGGACTTGACGCAGGTGTGGATCCATTGGACAGACGGACCCTGAGCACGAGCCGGAGCTGGCGGTAGCGGCGGGGGGGGGGGGGGGG
>GFUNContig131
TCAGATCAATCCATCCCCTCGCCCTCCTCGCCCTCGATTCCTGCTCTCTTCCTCATCCTCCGAATCGCGGGCAGGCGGAGCTGCAGAGGGTGGAGCCGGCGGCGTTCCTCCAAAACCAAAATCGAATCGATCGATTCGATTCATCGCTCCATCGAC
>GFUNContig132
GCAGGGACATCCTTCAGCGTTGCAGGATCGACCTTCGGAGGGTCTGAATAGAGTCTCACTCTTTCCTTCGGCTTATCTGTCGGCACAACACTTGCTTTATCGACGACGGGGAACGACAGGCGCTTCTTAACAACGGGGTGGACCAGAGGTGCTCTCTCAGGAACCTCAAGCTTCTCAGACCGGGACTTCGCCCTTGCAGACTCTGTCGACTGCATGTAACTGGGGAGAGGTGGAGTGCTCGTCAGGCTTGCATCATCCCGGACCGAGCCTCCACCTGTGCTCTGCCTCCTTGGGCGCTCAGAGCGTATGCTTGTGATGCTCCTCAGGTCATCCTCCTTGTACAGCCAATTGCCCCTTGGACTTGCTGGCCTGGTCTTTCCTGAGGTTGATGGGGCCTT
>GFUNContig133
TATTCCATTGCTGAATTTTTGAAATTTATAAAGCATCTCAACCTGCAGAGCTGATCAGCCATGAAGTCCACCACCACAACCGGCGGTGCTGCAGGCACTGAGGCAGTGCTTGGAGGAGAGGGACGAGGAGCAGCGGTGGATCTGCCCGTGCACAAGCAAATGGAGCTTGTGGTGAGCTCGAGCGGCAGAAACGGAGGGGACACGGCAAGGGGCAACCTCGAGCAGTGCTGACGGATGACGCGACGCAGCCGGATGCGAGATCGAGCTGCAGC
>GFUNContig134
CCAGGAGCCGCTGGAGCTCGACGAGCGCGACGTCGTCTGGTCCTCCTCCAGCAGCGCGACCTCCTCGTCCTCGACCTCCGCGGCCTCCTCGCCGTCCCCGTCCGCCTCGTCCGCCAGCAGCCTCCGGAGGCCGATCTCCA
>GFUNContig135
CTCGTCGGGACTCCCAGGAACAGCCATGCAAGGCCGGTGTACTTGTAGTCCTCGTTCTCCTCGAAGAACATCTTCCACAAGAAGGAGCGGAACGGAGCAA
>GFUNContig136
AAGTCGTGGGAAATGCACAAGAAGATGAGCGCAGGTGTGGACGAGGTGCCGGACTTCGTGTTCCTGGCGCACGTGGTGGACGTGATGCAGTCGCTGCACGTGTCCTTCGTCCTGCGGACCTTCGCCTCCACGCCCTTCTCCGTGCAGCTCTTCCTGCTGCCCATGTGGCCCTTCGCCGTCCTCGTCATGCTCGCCATGTGGGTCTGGTCCAAGACCTTCGTCATCTCCTGCTACAACCTCCGCGGGCGGCTGCACCAGATTTGGGCCGTCCCCAGATACGGCTTCCAGTACTTCTTGCCGTTTGCCAAGGACGGCATCAACAAGCAGATCGAGCTCGCCATCCTCAGGGCCGACAAGATGGGCGTCAAGGTCCTAAGCCTTGCAGCCCTAAACAAGAACGAGGCGCTGAACGGCGGCGGCACGCTGTTCGTGAACAAGCACCCGGACCTTCGCGTGCGCGTCGTCCACGGCAACACGCTGACGGCGGCGGTGATCCTGAACGAGATCCCCAAGGGCACGGCCGAGGTGTTCCTGACGGGCGCCACGTCCAAGCTCGGCAGGGCCATCGCGCTGTACCTGTGCAAGAAGAGGGTCCGCGTCATGATGATGACCCTGTCGACGGAGCGGTTCCAGAAGATCCAGAAGGAGGCGCCGGCGAAGTCCCAGCAGTACCTGGTGCAGGTGACCAAGTACCGGTCCGCGCAGCACTGCAGGACGTGGATCGTCGGCA
>GFUNContig137
GACATCTGCATCCAAGGTCAACCAGAGGTTCTTCTGTCTTCTGTTGACAGACTCTGCACTGCTCGTAGTCATCGAAGCTGTCTGACCTTGGGATCATTCCCGGGTCAAGGCCCATGCTGGGATCCGATCCATCCGCGCCGCTCGACATGGGTGGCCCGCCGGATCCTGCCACCTCCTGCTCCTCCTTTGTGGCTCTGCATTGCTCGTAGTCGTCGAAAATGTCGGACCTTGCTAGCTCGGCCTCCTTCGCGGCCGCCGAAGCGGTCAACGAAACCGAGGCGGCCATAGCCTTGCCGTCACCGGCCTGCGGGGAGCACGCCGGGGAGCCACCCTTGGCATCGGGGATCTGAACATCCTCCCCTGGCCGCGAGATCACAATGGTGACCGCTGGCACCAGCACCTTGCCCTGCGACGCCACCATCTCCGGCTGCAGCGCCGGTGACGGAGCCTGTAGCACAGGTGGCTCACGGCCTGGTGGCTCTGGGATCATTCCCGGGTCAAGGCCCGTGCTGGGATCCGATCCATCCGCGCCGCTCGACATGGGCAGCCCACCGGATCCTGCCACCTCCTGCTCCTCCTTTGCGGCTCTGCATTGCTCGTAGTCGTCGAAGCTGTCGGACCTTGCTAGCTCGGCCTCCTTCGCGGCCGCCGAAGCGGTCAA
>GFUNContig138
CTGCTCTGCTACTCGTCGCTCGCTCGATTCTCTGCCGCTGCTCTCGTTGCAGCAGCCTGCGTGCGGCGAGATGGCCCTGCAGGCCCCGTCGTCTCTTCTGCGCGCGCCGGCGCCCGCGTCGCCGCTCCGGTCCTCGTTCTCCGCGCCGTGCTCGCTGCGGCGGCTGGCGCCGGCGCGCCGGCGGGTGGCCAGGGCGGCCACGGCCGCGCGGATCACCATGCGGGTCGCGTCCAAGCAGGCCTACATCTGCCGTGACT
>GFUNContig139
ACTGCCTGTCCGCCGGCCGGCGCCAGGTGCCGCCCACCGCCAGGTTCTTGTACCTCATCACGCCCCTCCTCGCTTCATCACTATCTCGGCAGTTCATGCTCCTCGGCGGGCTGCTCCTGGCGGTGGGCGGCACCTGGCGCCGGCCGGCGGACAGGCAGTGCCGCAGTGGGTCGGCCAGCTGGAGGCTTGCCGCAGACGCTGGCTCCTAGCGGTAGCTGACGAGTGGGGATGCGGCGACCAGCGAGTGGGGTAGCAGCAGGAGGCAATCGGCGGCGGGCAGCGGCCGCCGGCACGCGTCACGTAGATGTGGATGACGGACAGGCGACGGAGTAGCGGATGGCTGTTGGGGGATTGGGGATTTGGGGAACCAAATTGGGCCCTTGCTGGGCTAATCTGAAGTGACCAAAATGAGCCCAGTGCCCAACAAGAGGAACCGGTCATCTTCT
>GFUNContig140
CGGCAGGTCGTCGTGCTTCAGGTGTACTACTCCTATCAATCAGATGGCACGTCCCGTGTGAGGATGAAGAGTGGCACGGTCTCGGCGTCCAGATGCCAGCTCGCGGCAGCTCCGAGTGACCGTGTTCATCGAGAACAAGAGGCCGTTGCAGCGTCCATTTCAGTTCAGTGTACATAATTGGACAAGTACAGAGGCCAAGAACTTGCACGGTACGTCGATACCGAGTAATAAAGCATTCCATAAAAAGCCTTTTCCAGCGTCACCGGCGGCGGCTTGGAGTAGGATCCAGGATCACGTACGGGGTCAGGAGATTTCTGTACCGGCTTGTTAGTGTATTTTTGGTGTGCAACATCTCCCACCGGATGGGGGGTAACACTTGTAGTGTGATGCTTGTAGGGTCTCGCAAGGTTTTTG
>GFUNContig141
CATCCCGTTCCGTGGCCCTACAGCTGAGCACACCCACTGTCGGGTCCACACGCATGCGGCGGCCTCCAAGAGCGGATTGGCCTGCCGCGTCGCGCGCAGCGGGGGCGGTGGTGCCCGGTGGCTGCCGGTCTCCTGTGCAGCGGGGGGCGGCGCAGTTGGTGATGCTTTTGTTACTGAGGACACAACAAATGTGAAGTTTCTTCGGGAACTAACAGTTCCAGGCTATACATACCCTTTGGTTGCAGTTGGCACAGGTTACAGAGATAAGTTCTTTGTCAAAGTATATGCTGCGGCGTTCTATGTAGATTACTCACTTCGCCTTGATACTGAGCAATGGAAAGAAAAGATTGGTATTGAGAGCTTTGACGGTTCCTCTGTTTTTGACTCCATTTTTAAGGAATACCTTTCTTGGGCGCAATCTCAAACAGGGAACAAGCATATACTTAACTTGGCTTGAACCCAAAAGAATGCTGATCTCCATTTCCGAAAATCAAGATCCACGTCAAATTGATGCAGAGATCGAATCTGCTACTGTTAATTATGCTCTATACGATGGCTTCTTTGGTAAATCCCCAGTGTCCCCTTCTTTGAGATCATCTACAGCCCAATTGCTGGAAGCGCTTCTGCTTTAGAAGTGACAATTCAGTCGTG
>GFUNContig142
GGAGCTTGAAAAACGCAGCTAAAAGCCTTGGTGTTTGTCCTACAACCATGAAGCGCATCTGCCGGCAGCATGGAATTTCTCGTTGGCCATCTCGAAAAATTAATAAGGTCAACCGGTCTCTCTCGAAATTAAAGCAGGTAATCGAGTCTGTTCAAGGCTCCGATGCGGCATTTAATCTCACATCTATCACAGGTCCTCTTCCTATACCTGTTGGCCCTTCATCGGAGTCTCTCAATGTAGAGAAATTAACTCAAAGTAAAGTGGCAGATCTTTCGAATCTTGCTGTTGATGGTGACAGAGATTCTTTGTTGGTGTAGTCATGGCCCAGCAAGGATTTATAGACAATAACAATGACACGCAGCTTGAAGCTGACAAAGCTTCTCACTCGAGAAGTTCATCTGGAGAAGGCAGCATAAATTCACGCACTTCAGAAGGCTCATGCCAGGGAAGTCCAGCAAACCAAA
>GFUNContig143
TGGGCACGAGAGCTGAACCTGCTGCTGGCACTCGCTGCATTCTGTCCCTGAATCCTTGGAGGCCTTGCGGTACTGGTCATAGCAATTGGAGTGGCGCGAGCTGGTG
>GFUNContig144
TTGTGCAGCTGGAGGTTCTCCCGCCCCAGGGTCTGCAGGCACAGCTTTTCAAAGTCCTGCCTGCCGAGCCTTTCCGATAAGTAGCCATTCAAGTAGCCAAAATATCGCCGCGAGCGATCCGGACCAAGCCGCTTCTCCATCTGAGCCTTGAGCTCCCTGAGATCGATACGGCCATTCTGCTGCTGCTGCGGTGCAGCCACGGGCCATGCCTCCTCCCTTGCTGTGTCCATGCAGTTACCACCGCAGCAAACCCCAATATCAGAC
>GFUNContig145
TCCATGTTCCTGCCGTTCCTGGCGATGTTCGCGTCCATCTACCTCGTCGGCTACTTCATCGTCTTCCGTGGCTGGGGGCCGCCGCGGCGCCGCGCCGAGGCCGCCAGCTGCTTCACCTCGCTCTTCCACGGTACGCCTGCCGCGCTGCTCGCCCTCCGCGCCGTGCTGCTGTCCCGCTACCACGGCGCCAGCGGCGCCGGCACCACCACCCGCAGCCTCCTCCTCGCGCTCCCAGCGGTGACGCTGGCGCCCAACGCGGCCGCCGAGGACCTGGTGCTCGACTTCAGCACGGCCTACTTCGCCGTGGACCTCGCGCACTACCTCCTGCTGCTGCGGGACGAGGCCCTCTTCATCTCGCACCACCTCGCCACGCTCTACGTCCTCGCCACCTGCCGCCACGCCGCCGCCGCGGGCGCGGCCGCGCTGCTGCCGCTGGTGGTGCTCGCGGAGGCCACCAGCGCCGCGCAGAACGCGTGGACGCTCGCCGCCATGCGCCGGCACGACTCGCCGCTGGCCGCCCTGCTCTCGCTGCCGTTCTACGCCGCGTACACGGTCGCCAGGGCCGTCCTCGGGCCGGCCTGGTTCGTCAGGATGGTCGGCGTCTTCTACGCGTCCTCCGGCGGCGGAGGCGGCCGCGTGCCCGCGTGGGCGTGGGCGTCGTGGACGGTCGTCATCGGCGCCGGGATAGCGGTGAGCATC
>GFUNContig146
CGCAGCTGGGACTCCGCATTTCGAGCACTTTACAGCAGCAGCGCAGAAACGCGTTCGCGATCAGGATTCAGGTCTGGTCGTCCGGCATCTTCTTGGTCCGTCGTTTGTTGTCCTCGTCGGCGATCGTTTCTTGCGGCGGCGGCATGTATGATATAGACATATAGTATGGTGTGTTTGCCGGCGGCGAATGGTGGTGCGCATGGATCGTCGCCGTTCAGCTGCAGAGGCGGACGGTGCACGCCACCGCCTGCGCCCAGTACTTGAGCCGCGCCTTCACCTCGTCGGGGCTATCACCGGGGCTGGAGATCTTCCAGTTGGTGACGGGCGGCGGCAACGGCACGGCGGAGGCATCAGGTGCGGCGGCGGCGGCGGCGTCGTGCTGCTGCAGCGCAGGCTTGTCGACGTCGTCCAGCTGGAGGCGCTGGGTCATGGAGTAGCAGAGCTCGAGCGCCGGGAGCGTGCCTCGGAGCTCGGGGATCTCGTCGTAGCTGAAGCCGAAGCCCAGGTCGGCGCACCCCTTGAGCTCCTCCAGGTCGTCGTCCGTCAGGCTCCGGGACCGCCCCACCGCGTCGTCCCCGCCCGCCGCGAGCACCACGGGCTTCGGGTCCCGCCGCGCCGGCCACGCCGCCTCCCACTGCGCCCCGCGCCACACGTCCTCCGCCTCCCCCTCGGCCTCGTCGACCGGCAGGGCAGAGACGGAGACCGCACTGGCGGCGCTGCTCTGTTTGCTGCGGCGGCGGCGGTTGCGGTTGCGTTGGCGGAGAAGGCGTGCAGCAGGAGGCGGGGAGGTGGCGGACGAGGAGAAAGATGAGGACGCTACGGCAGCGGCGGCGGCGAGCTCGTGGTCGGAGTCTGAGCTCCACATCTCGGCGGCGTGGTCGATCTGATCGCT
>GFUNContig147
CAGCTGCTCGTGGAACCACATGATGAACTCGTCGGCGCGTGTTGCGCTGCTGCTGCTGCGTCCGCAGCTGCTCGTGGAACCACATGATGAACTCGTCGGCGCG
>GFUNContig148
CGGCAATCAGCTTGTTGTAACTCTCCCTCTCGTACTCGTGGAAAACCTCAAGGTGGACTCGAAACAATATTGGCCCCGTTCGGCTTTCCCCATATCCGGCTTGTTCGGCTTCTTTTTTCAGCCAGAACAGTGTTTTTCTCTCACAACATTTCAGCCAGAACCGTGTTTTTCCGCCAAGATTCAGCGAGCCGAATGGGGCCGATAAATCATAACAACATGGAATGGTCAGGACAAACCTCCAGTTTAAGCTCTCTGTACAAGTCCTTCACCTTTGCAACACACGCTGGATCAGACTTTCCATAATTTTCAAACAGAATGCTCTTTTGGTTCTCATCAGCACGTTCAAGAGCTTGCACAACTAGCCAGGAACATTTGTAGTCTTCAATGTCAGTTCCGATCTGGACTTGAAAGTATGTTCCCATTTCAACAAGAATGTTCTTTACATCACCAAAGTTATCCAAGTTCTCACCAGCCAGCAGCAATGCACATGCAACAGGAAGGTAGAATGAATAATAAGCTGTCTTGTACTGAACGATGCGGCGGTGAACTGTCAAGTTATATTTAGTTAGATCCTTTTCACCCTCGTGGGTAGTGATAAGATCCAACAATTGCCCTGAAGCTGTCTTGAACTCAACCTCATTGAATAGGTCAATGAGATCAACATAATATGGCTTTCCTTTGAAGTGGCGTTGAAGGATTCGTGAAATATGATTGCGAAGGATAATCCCATCATTTACAGCAATGAGGCCAACCTGCGGCACTCTAAACCAGCAAGGCTGGCCACGCCGTGTCTGGGAGTTGTCCATAATATCGTCAAGCACAAGAAAATAAGCTTGAAGCCATTCAATACACCAGCCAAGGGTGCAGGCAAGAAATGTCTCCTCCTTGCTCAGAACATCAACACCCTTCAATATCTTGTAGCTATC
>GFUNContig149
AAGAACTCCACTATCTGAACAAGGAGGACAGGCTGCTTCGCTGGCTGGTTGTGAAGCACAGAGACGCTGTATACGGACTGGAGTTCATCAATGAGGATGACGGGAGGAACGAGCTGAGCGGTTTCAGCCAGGCTCATACGAAGGATGACTACGATATCGAATATGACTCCGATGATGACCGCTGGGACGACGACGACTCGGACGATGACGAGTATGCAATCGAGGAGGAGGAGAAGTAGAACTGCTTGGCCAGGTTTCTGCAGTCTCATCTGTATTGGCAGATGCGTTTTCTTTGAAATCAAATGTTGTCT
>GFUNContig150
AAATGGCTATGGGACAAGGCGCCCGCCCATCATCACTCAGTTCATTTGCTCCCAACCACGGCAAGTACATGTACAGATTTACGGGCAAGGAAGCAATGGAAGAAGAAACAAGGAATCAAGAATCCGATCGAAGCTCCACCGGTGGCGGCGGGGGCGGAACGAAAGTGTCCTCTTTCATCATCATCATCAGTAAAAATTGTGTATCGCAATGTGGGTGGGGAGAATGCGGATGAGTAGCTGGCTGGCAGCCTGGCATCACCTAACCGAAGTAGTCGTTGGGCCTGCTACGACGACTCGTAGGCGGCGGCGGCGGGGAGGACGTCGGCGTGCGGGTTGCAGTCGGCGGAGAAGAAATCGTTCTGCTCGAGGAGAGACCGGACGCCGGCGTCCTCCTTGCCGTTGGCGCTCGGGTTGGGCTCCAGCGAGCAGTCGCCGCCCGGGCACACGCAGCACCACGCCGCCGGCGCTGCCGTGGCGGTGCCCGTGCCAGGCTCGGGACCATCGCCGGCGCCAGCGGCAGCATCTCGATCGGCGGCCGGTGCTCTCTCCCGCCGGCTCCACCTCCTCTCGGCCCTCCGCCCGCCGGAGGCAGCGGCCTCCTGAACCACCGAGACGCCGCCGCCCCAGCAGGAGGGCAGCCCGCCCCGGATCGTCCTGGCCACCGCCTCGCGCCTCCCCTGCTGCTTCTTGCGCCGCGCTTGCCTCTGCTGCCCTCGCCCTTGCGCCTCCCCTTCCTCCTCCTCCGCTCCTCTGCCGGACGACGACGACGACGAAGAAGAAGAAGAAGACGCGGCGACCGCGCCGGGAGAGGCGGACGCGCCGGGCTGCCTCCACCGCCGGAGCGC
>GFUNContig151
GTGGTGGTGGCGCCGGTGCTGGATGTACACAAGAAGGCAGTCGTGCCTCCGGGGAACGGATCCTTCCGTGAGGTGCTGCAGGGCGGGTTCGAGTTGAACTACGACACCCACAACCACCAGTGCGACCGATGCG
>GFUNContig152
CGGCGCCATGGCCGCGCCACCGCCGTCGCCAGCCAAAATCCACTAGCAGTGCGTCGCGGGTGCACCTGCGGCCGATCTAGGAGACAGGGATTTCTTCTCGCCCGGCGCTGTCGAATACGGGCCTGGATTTGCTCGAGAGTGAAAGGAGGAGGGGTAATAGAGTGAAGGAGGCGCGGGGAGAAGATGGCTGCGGAAATGGTGAAGGCGGCGACGAGCGACAAGCTCAAGGAGATGGATTGG
>GFUNContig153
CTGCTGCTGCTGCTGGTAGCTACTGTCCCGCCTGCCGCCGGCGCCGCGGGGTCGGCCGTACCCGGAGCCGGAGCCGAACTCCTCCTCGGCGGGGCGCGTCCGCATGGGGTTGGACTCGCGGCCGTAGCCGTACCTGCCGGCGTCCACGTCGTAGTAGTAGCGGCCGTTCTGGTACAGCCTCGTGTCACTCATCCCGTAGTCCCGCTGCTCCTGCTGCCTGTGGAAGCCCGTGTAGTACCACGGCGGCCGGCCCCTGCCGCTGCCGTTTTCCGGGTACGGCTGGACGCCGTCGAGGTCTCCTCCGGCGGGGGCAGCCTCCTCCTCGGGGGGCGGGGGGGGGGGGGGCGGGGGGGGGGGGGGGG
>GFUNContig154
GGAGCGTCTCGCTCCCTCGCTCGTGGCCTTGTTGCATGCCCAATTGCACGAAAGCCACAAAGTCTCGTGTTCCAGTGGCAGGATCTCCTCTCGCGAACCCACAGTAAACAACTCGGCAGCTAGAGGGAGGCGGCGGTGTACGGAGCAGCATGAGGCTACCACCACCTCTATTGCCGGTCCTGTGCTCTCCCGTCTTGGTGCTCCTCCTGCTCCTGGCCGCGTGCTCGTCCCCGGCAAATGGGAGGGCCGCGCAGTCGCCTCCGGGCGCTGCTGCGCCTGTCGCCAGGCACGTCCGCGCCGCCGACGCCGCTGCCGGCGGCGCCAATGGGACCGCCTCCGTTGCTCCGGCGTTGCCGGCGCCGCCTCCCGTCGTGACCATCGTGGAGCGGCGCCATCATCTCCACCGCCAGCTAGTCATCGTCTCCGTCCTCGCCTCCATCGCCATCGTCGCGATTATCCTCTCCACGCTCTATGCGTGGATCCTGTGGCGGCGGTCTCGGCGGCTGCCCCGCGGCAAGGGCGCCAGGAGCGCAGACACCGCGAGGGGAATCATGCTGGTGCCGATCCTGAGCAAGTTCAACTCACTCAAGACGAGCAGGAAGGGGCTTGTGGCGATGATCGAGTACCCATCGCTGGATGCGGCGACAGGGA
>GFUNContig155
TGTACCCGGGAGGGAGCTTTGACCCGCTGGGCCTCGCCGACGACTCCGCGCTCCCGTCCAGCCTCGAGACCCGCTTCCGCAAGCTCAAGTCCCTCCCCTCGCCCGCCGCACCGCCACCCGTCAGGACCCTGACCCGCAGCGTCACCGCGCCGGGCCCCGCCGCCGCTCTGCGCGGCCCCAACCCTCCCGCTCCCGCTCCTGCTCCGCCTGAGCATCACCGGGGCCCCGCGGTCCACGAAGACCCGCCGCCGCCGCTGCCGGGAGACGCGGAGACGAACGGCGGCGAGTCCTCGCCGCGGCAGGCTCGTGCTCCGCCCCCCGCACCCGCGGCCCACGACGACGCCGACGACGCCGAGGACCTGGAGCGGCTGTTTGGGTCGGCGCCGCGGGGGCGGCCGACGCTGCGGGAGCGGAACAGGGGGAGGGACTCCTCCTCCGCCTCCCCCTCGCCGCCGCCGCCGCGTCAGGCGTGCTGCTTCGGCTTCTCCCCCAAGAAGCCCTTACAGAGGCCGCCGTCGTCCAAGGGCAAGAAGAAGGTCCACCACAGGTCCGGCAACGGCGACGTTCTCGGCGTCGACGCCGGCGAGTGGGGCGACGAGAACAGGAGGATGGCCACCGAGCTCAGGGAGCAGCAGCGCAGGCTCAGGAAGGCGCTGGAGGACCAGGTGCAGGTCAGCAAGGAGACCGCCAAGATGGCTCGCTGGGTCAAGCAGGCGTCCGCGCATAGCCCCACTTTTTGCGGCGCCGGGGATGAGCTCGTGTTCCCTACAGTGGCTCCCCCGTCGAATCGACACTGGTTAGCTTCTCAACCTCTGATTCGACGCCGTCCGACTCCACGACGTGGTCAAGGAATTGCTTTGGTAGGGAAGGGGAAGGAGCAGGCTCGCAGCTGTCCATCTGTGCTATGCGCGCGGATGGGCAAGGGAAGGGGAAGGAGAGGGCTAGCATAGGCAGCAGCTGCGGGGAACGAATCTGCGGCGGCGCGATGGTGAATGAACGACGACTCCCAGCCACACGGGGAGGTGGAACCTCGTCTGGGTC
>GFUNContig156
GCAAGCCCCGTATATGCTTTGGAAACACCATCTATTATCAGTTTAATCACATATCGTGAGAACAAACCGGCGAGTCGAGAGATTAGCGTCCTACTCGCCGGCCCTGCATGCAGCAGCTGCCAGCACTGGCCGCCAAGTGGCCGCCGATGTCAGATCCGGGACTGGCCTTGTCAGCACGGGAGAGGGCAGCCGAGCTCCTTCGCCGCCGCACTAAGGAAGGCGAGCGTCAGCCTGGTGGCACGGCGGCTGTGGGCTTCCCATTCTATGCACCTTTCAACGTCCGCTTGCCAGTTGATGATGCCTGCGGCCAGGCACCGGTAGGACGGGTTCTGGATGCCATTCCGCTGTTGTTCCCCTTGGATGATCTTGTTGGGGTTCATCGATCCGTTGTTCAGGATGTCACGGAGGACGGACATGCTGAGCGCGCGCACGTGTGCACTTGGGTGAGAAAGGCAGCGGATGGTGGTTGATAGACGGCACTTTAGCAGATTACAAAGGCCATCAGCAACTGATAAACCTGAATCTCCCCATTCAATAATAAGATGGACTGCTCGAGCAGTTACTTCGAGAAGCTCAAGTTGTGGCAAAGTACAAGCTTCACCATCAACAAGCATTCCATCAGTAGCACGAAGTAGAAGGTCAGAGGCACTAGCAAGTATCACCAAAGCTTCAGGGCTGTCATGGTTCCTCATAAGCTCAGCTATAAGCTTCACTATACGTTGGTTGACTCTCCACATCTTCTGACCTTGTTCGTCGTCTCTAGCAATCCAAGGCTGCAAGTCCTTCTCGGCCTGGAGAACGATAGCAGTTGAGGCCTTGGTTGGTGATGCTGAAACGACATCACAAAGTGCATCCACAACCTTCCTCCATCCTTGGTGAGCTGATGTACTTTCTGCAGACATCTGCATTTCGGGAGAAGCTATGAGCTTCTGCCAGAGCAATGAGACAACAGAGAAGCACAGCTCTTGTTTCTCTGATAATACAGATCTTAGGAGAGTTTGTGAACCTCGGTACCCCCCATTCCGATCCATGGTAAGGAAGTTTGCCAAATCAGATGCTTCCACCTGTAAGCTTGCAATGGATTTCCCAGATGTACTTGCAACATCGCCATTCAGTAGAACCTCTTCTGCACATTTCAAGAGTGGTCTTGAGAAACCATTTTTCTT
>GFUNContig157
GGAGCGGCATCCCGTGGTTCGAGGCCGGCGCCGACCCGGGGGCCCCCGCCCCCCCCCCCCCCCCCCCCCCCCCCCGCGCGCGCCGCCTCGCCGGCGTCCAACGACGACGACGACTACGTGGAGATCACCCTCGACTTGCGCGACGACTCGGTGGCGGTGCACAGCGTGAAGCCGGCCCACGGCGGCAGCGGCGACGACTCGGACGTGACGCTGCTGGCGCGCACGCTGGAGAGCCGGCGGTCCGGCAGCTCCATCATCCGGAACGCGTCGTCGCGGATCAAGCAGGTGTCGCAGGAGCTCCGCCGCATCGC
>GFUNContig158
ACGCTATCCATTTCTCCAACGCCGTTGCAGACGACACGAACGCCGACTTGGAGGATTCAGCGTCGAGCTTGTTCACTGATGTAAACAATGTGGCCAGTGAGCTGTTGAAGCTGTCAACCACGCTCCTCTCCTCTGGGCTTGAGCTGAACTTGGAGAACGCTGCATTGATGTTCTGCACCCACTGGACATCTGAACTTGGTCCCAGCACGCTGCTTGCGGCTGGGAGATCATCCTTGTCAATGGCCTGCCCAACTTTGCTCAGCTTGTAGATGAGGTCCGGTCTCGGTGCCAGAGGAGCTGATGACGCCTTGCTTCTGCA
>GFUNContig159
ACTACAGGCTCATCTGTAAGCTGCCACAAAACCGAATCAGCTCACGACGACAGCTGCTGAGCTGCGGAGGCCTCGACGGTGGACGTCGCCTCTGGTGCTGCTGCCTC
>GFUNContig160
ACCCCCACAGCCACAGCCCACTCCACCCTTCGCAAATCGCAGCAACTACCGCCGCCGACTCGCAACTGGCGCCGCTGCCTCGTGATTGCAGGCGCCGACGATGCCCACTCTGCCGGTCTTCCCCGCTGACGAGCCATCGTGGCCGCCCCTTCGCAGGCACCGACGATGCCCACTCCGCCGGTCTTCCCCGCCGATGAGCCGTCGTGGCCGCCCATTCGCAGGTGCCGACGCTGCCCACTCCACCCGTCTTCCCCATCGACGAACCCACTACACCTTCCTCCTCACTCTCCCACTTGTACGATCCCCTCGGCTGCGGACCAGATCAACACCATGCCTCCTAG
>GFUNContig161
TCCGGGGTCAACGCCCACACCCCGCGGACGCCGCCTCTCCCTCCTCTGTCTCAGCTCTGCCCTTCCCCTCTCTCTCTCTCTCTCTCTCTCTCCCGACGCGGCAGGCACGAGGCAGGCCAGGGCACGGGCGGGGAGCCCCGGAGCGGGCGCTGCCTCTCTCTCTCCCTCTCCCGATGTGGCGCGAAACCGGTCGGCCCCCGCGGTGGCAGCGCACTGGCGCGGCGGCGCTCCGGCAGTGGTCGCAGCCGCTGCCCGGCGGCCGCTATCCCCCACCCGCATCCCTCTCTCCCTCCTGATGTGGCTGCGCATCGTGGGTTCCCCCGACATGGGTGGGCGCCAGCGGTTGCACGACCGGCACAGGGCACAAGCGCTGCCTGGAGGTCGTCCTTATCTCCTCCGTCAACCATAGGATTCGTCGCCGTCCTGATACTGAGGTGCCTCTTGCAGGGATATATAAGGGTGGCGGATACCACACCCTGGAAGAGTTGGCGGTAGATTCTGCATCAAGTATGCAATGGCTGCGATGCTGAGTTGGTTGCTTGGTGGCAACAGCTAAAGCTAGAAGGAAGACCTTT
>GFUNContig162
CACACAGTATCACCTTGCCCTGCTCCATATGCCCCTGAACTGAAATGAGGAAATCGCATCTCTGGCTGTTCAAGGTAATAAGGCTATCATTGCTCTTCAGCGGGATATAGTAATGGTCTCCAACGGGATGTGGTCATGTTGTAGTTGGTTGCAATGGACGGAATTGTGCATGTATCTCTTTTGTTAACCTAGTTGGTGTTGTATTTGCCACCTCCATTTGCTGATAATCATGGGCTAGGAATGCCAATCAACAATCATGATTCATGTACATAATGCTGACTGATCACTCATTTTTTTTCCCGAGACATGACTGGTCAAGTGGTCAGTGGTCATGGCTGTAGTTATCTTTAGGATTACTTACAAAAG
>GFUNContig163
CCAATGTTCGGGCTCAACATCAAACAATGGAAGTGCACCGTATTCTGCATTTAGTGAGGACATGTTAATATATCGCTATCAACAGCTTGTTGATAACAGCAGTTACAGCAAGGTGGAAGGTCATCTTGGACTCATCTCGCATCTCACTCAAGCAGCTTGTTGCATGTGCCGACACCCAGCGCTGCAGCTAGATGCCATGCTGCATGGAGGTAGGAAGTTTGTGGGAAGACATCATCAGCGATGAATAGCGCACCTCCCAGGAGA
>GFUNContig164
GCCCCATCATGCCGAGCCCCTGCGCCTTGCTCTCCACCTCCTCCAAGGACTCGAGCGTGGCCAGCCCCATCATGCCGAGCCCCTGCACCTTGCTCTCCACCACCACCTCCTCCTCCTCCGACGCGGAGTTCTCCCCGATGGAGGAGCTGTCGGACGACGC
>GFUNContig165
ACGGTGGTGGTTGTGGTGGTGCTGCGTGTGGACGTGGACGGCAGCGACGACAGCAGGTCGAACATCTCCCACCGCGTCGGCCCCTGCTGCTGCTGCTGCTGCTGGTGCCTCGGTTGCTGCTGCTGCGGCGGCGGCGCCGGCTTGGGGGCGGCCTTCTCGCTGGACTTGCGGATGATGACGGCGTTCTTGGCCGCCACCGCGTCCAGCGTCTCCACGTACTTCTGGACGCGCTTCACCTGCATCCGCCTCTGCGCCTTGACGTCGCCGTCGGCGACCACGGCGTCGAGCTTGAGCAGCTCGTTCATGAGCAGCTCCGTCACCTGCACCACGTCGTTCTCCGCGACCTTCTCCCCCTTGCGCACCGACGCGTCCAGCGCCGCCACCTTGGGGGCGAGCTTGTCGACCCCGGCGGTGACGGCGGCGACGGCCCTGGCGGCCTTCTCGAGGTGTCCGTTGCGGCGCTCCTCGATGAGGCGGCGCGCGCGGGCCTCGGGGTCCTCCACGACGACGACCTTGGAGCGGTCCTTGACGCCGGCCATGTCCAGGAACGCCTTGGAGTCGCGCTCCTTGTCCTTGTACAGCACCTTCTGGTCGTCCGGGTGCAGCCCCGTCTTGGCGGCCACCAGCTTCTTCAGCTCCCCGAAGGAGGCCTCGGAGCTGATGTAGATCTCGTGCGTGACGCCGGCGTGCTTGACCTTGACCCGGATGGTGGGCACCGGCTTCACGTTGGGCGACGGCTCGTCGTCGCCCGCCCCGCCGCCGCCCCTCTTCTGCACCAGCATCCCGCCGGGCCGC
>GFUNContig166
AAGTTTCATCTGCAAATTTTCCACTATATATGCTTTCTCCACCAGACCCATTTCGTTTTGCAATGTCACCTCCTTGTGCCATGAACCCCTTGATGACACGGTGGAACGATGATCCCTTGTAACATAATGGCTTCTTAGTCTTCTGTCCAATTCCCAGCTCACCTGTGCATAAAGCTCTGAAGTTCTCAGTCGTAAGGGGTGCAACATCAGCGAATAACTCAAAGATCATTCTTTCATCTGGCTCATCACCTACAGATACATCCAGAAAGACAATGGGGTTCCTCTTTCTCCCCATATTCTTGAATAGACGCAATCCCGCAAGGGGAGATTCGGGTGGCTCGACGGCGCCGATCGCGTCGGAGCGGTGCGAGGGTCTCGTGCTGGGGTGGCGAGGATATTTGCT
>GFUNContig167
TCGCCGCCCCGCCTCCCTCCGTCGTTCCTGGCCGCCGGGCTTCTTCTCCATCGCTGGCAAGGAGGAGCTGCAGCGCGTGGATCCAGGGGCAGCGGCGTCAATCCCGCGTGAGAAGGGAGAAGGAGCCGAGATTGTGAGGGGGCAGAGAAGATGGCATTTCTTGCTTGAGGATGGGCAACCTGCAGCAGCTCTATCTCTATTATTAGGATTGGATCCTGGGAGATGGCCGAGGGGGCGAGGTTTCATGGTATGATAGG
>GFUNContig168
TCTGTCAGTGCCGGCCATCGGCAGAGGAAGACACAAGACCCATGGCGTCAGCACCACCAGCCGCGCGAGCAGCAACAATGCCAACAACAGCTAGCCCCAAGCCCCCTGCTAGAGCTAGACCTGGTGGACGAGCGCGTCGGCGGACGGCACGAGCGCGCGGCAGCAGGGGCAGTCCGGGTGGATGGCGAGCCAGGGGAGGACGCACTCGGAGTGGTACTTGTGGGAGCACGGCAGCCGCGTCACCCGCTGCCGCCGCTCCTCCCGGACCTCGTCCAGGCACACCGCGCACACGTCCACCTTGGACAGCGTCCGCGTCAGCTCCGCGCGGCGCTGGCGCCGCGTCGACGCCGGCATATCCGCCGCTGCCGCCTGCAGCAGGGCCGCTGGGTCGGGAGCCGGCGGCCGCCAGGACTCGGGCCCGGGCTCGGCGCCGGTCGCCGGGACAACGTCTTGCTGCTCGTCTCGCCGCCTGGTGCTCGGGGTCGCCCTCAGCCTGCTCCACCTGGACGGCGAGGTCGGCGGCAGCGCGGCGCCCCGCAGCTTCTCCTCGAGCCGGATGCGCGCCGCGAGCGCGGGCCCTGCAGCGCCCGTCGGCGCGGGTGCCGCGTGGTGGCCGTGCGCGTAGTAGTGGTGCTCCGCCGACGACGACGCCACGTCGCCGTGGTAGTGCACGCGCCGCCGCCGCGCGAGCTCCACGCCCGGAAGCATCGTCCTCCGCTAGCTCCTGGCTGTTCCTCCTCTTCTGCT
>GFUNContig169
CTCCGCGGGAGAAACCCTAGGTGGGCATCAATGTGGAGGGATGGAGATTGACGGGAAGGCACCGCCGAGCAGGCAGATGCGGTCGGCGGCGGTGGGAGGCTCCGCTCGATCGCCCCGACGGCACGGAGGCTGAGGACCTCGGGAGCTCCGCGGGAGAAACCCTAGGTGGGCATCAATGTGGAGGGATGG
>GFUNContig170
GAGGAACCCGCTGATGGCCAGGAACCTGGAGAGGAACGGCAGGATCACCTGCATGACGTGAGTAACTCAACGTACGAGCTCGCTCTCTGTGAAATATTAATTTGCTGATCGCGGCGGTTTATCCTGTACGACACGCTCGCCTGCAGGTTTCCCCGGGACTGGCTGCGGAGGGACCTGAGCATC
>GFUNContig171
CGACGCTACTTCCTGCTGCTCGTCGATGACCTCTCCCGCTATATGTGGGTGATGGTCCTCGGCAGCAAGGGAGAGGCTGCAGAGGTGGAGTGCGGCCACAAGCTGCGCGTGCTGCGCACCGACAACAGCGGTGAATTCACGGCGGCTGAATTCGCGTCGTACTACGCTGATGAGGGCATTCAGCGCCACTACTCCACGCCGTACAGCTCGCAGCAGAACAACGTCGTTGAGCGGCGCAACCAGATGGTTGTGGGGATGGCTCGGGCCCTTCTCAAGCAGAGGGGGATGC
>GFUNContig172
CCCGGAGAAAAGGCCGCCGCACCGCACCGCAGTAACCGCTCCCCTGCCCCGGCCCAAAAATGGAGAACGGCAGCAGCAGCAACGGCAACGGCTCCGTCCGGGGGCCGCATGTAGTGATGCTAGCGACGCCCGGGATGGGGCACCTGATCCCGCT
>GFUNContig173
CAGTACCCGGCGCGGCAGCCCATCCCCTCCACGGCTGGGCCCCCTGACGCGACGGAAGTGGAAGGTGGCCGACAAGCGCTCGGCGATTTGGTTCCCGTCTGGCCGTCCGCCATGAGTCCGCCCGGCCTCCTTCCTGGCCGTCTGCTTCGTCTCACCAGTCACCAGTCATCGGTCACCATAGCGCCTAGGATGGACGACAACAACGATCCTGCGGCAGCACGGAGGCCATACACAAGTATTTCAGCCATGCGGGGTAGCGGTGCCAAACAAGGAGCGATGAGTAGAGGGCACCAGTCCATCATGGTTCAATGGGATTGAAGTTAGTACTCATATGCAGGCATGCTCATGAATCTTCCATAGGAATAATCACTCCCTATCGTCAGGAAGTTGC
>GFUNContig174
GCGCCGAAGGATTGTCCGGGGAGATCAGAGGAGGCCAGCGGCATTGCCGAGATAAAGGAGGACTGCTCGCTGCCGGTGCGGGCGTCGTCGTCGTTGTCCGACACGCACCGCGAAGGCCGCATGTCCATCGCCGACGTGCTGCAGGCCAGCATGGAGGACGAGCTGATGATGGCCCGGGAGAACGGCCTCCTGGCAGGCTCGTCGGGACGGTGCCACGGGGAGCACAGCAAGGACGGCGGCGGCGGCCGCAGCGGCCGTGCAATGCCGGATGCAGCGAAGCGATTGTCGTGCTTCAGCAGCAGGAGTGGCAGGGGAAAGGATTCGATTCTTCCAATGTGATCCTCGGTGGTTCTTCGTCTGACTAGGGATACATGACATCGATACTTTTTTTCTTTGTGCGCGTG
>GFUNContig175
CTTGTGTTTGTCGTTTTGTAAGCTTATATCGCACAGATGGATCTGCATCGTTTATAACAATTTCGCGTGCAATGACCTCATCTGGTATTTTTGCCTGACTCAATTTCTGAACTGCAACAGCAGCATTCTGGAGCACCGATGGCGCAATACGGGGCGGCAACGAATATGGAACAGGGACTACACTCGGCAATGTAGCAGCTCCATACGCAGTGACGCCGGGCAATGCAACGCCAGGAAGAGCACCGAAATTCAGCACAGGCATCCCCGCCACGGCAGCAGCCTTCACCGCCGCGGAGACCAAGTCCTCCGCGGGCTGATCCCACTTCCTCTTCTTCCTTTCAGGTCTTTGCCTGCCTGCGGCGGCGGGCTCATCGGCGACCTTGTGCG
>GFUNContig176
GCCGCCGCTCCACCTCTCAGTCTACTTCCTATCCTGTCTCGCAACACTCAGTGAAGGAGCGAGGCGAAGGACGAAGAAGATAAGGCGGCCACTGACTGTGGTGGAGGACGAAGGAGAGGCCGGCAAAGGAGAGAGAGGCCGGCGCGCGTGGGAGCGGGCTGGATTTGCGCGTCCTGTACTGAGCGCCCCATGTGACAGGTCGCTCGCTTGCCCCCGCCGCTCCCTCCCTCCCTCCCTCGTCCCGCAAAGCAACCGCAGCGCGCCGAGCGGGGTCCCCGGCCAGCCAAACCCTCCCCTCCCACCCCAAAAAGCCGAGGCCGCGAGCGCGGCAGGCGGCGAGCGGGCTGCGGGCGGAAAAGGCTAGTGCGCACTCGTGCTCGTGCTCCCCGACCAGACTAGACCAGCGCGCTAGCCGCTAGCGCCAGCAAGGCGAGTGGCGAGGCGATGCTCGCCCGCCGATCTACTACTACAGCCACTGCTGGGATCTGGCTGTGATTAATAAGGATGTCGTCGGCGTCGCGGAGCGGGAGGAGGCGGACCGGGAGCGTGGCGCTCGGGGACCTTCTGTGGCGGG
>GFUNContig177
GCGTACGCGACCGCCGGTCAGCCAGCCACCACCGCCGCGGGTCGGGCCCTCAGCCGCCGGCCTGGCCTTGGGCGTGGGAAGCACGCGAGGGCCTGGCCGCCGGGCGCGGCTGCCAGTTGCCGGGTGCAAGGCCGCAGCCACGGGAGGGGCGCTGCCGGTCGCTGGGGCCGCGAGGAGCCGTCGGCCGTGGGGCAACCGGCCCGGGCTGTCCGACGGAGCGGCCTACACCGCGGCAGGCCGGGCGTGTAGGAAACGCCGCCGTCGAGAGCGCTAGGTGCGCGTGGCCACCGCCGCGGACGTGATGGTCGACAGGGTCTCCGCCGCTGACGGAAAGCCAAGCGCTGGAGCCCGCCACCGCCACCGCCGTGGCCAGTCAGGCGCGTGGTCCAGCCTACGACCTTGCTTGTGGGCGCCGCTGCTGCCGGACTGGCAAGGGCGAGCGCCGCTGCTGCCGGCCTAGCGCGTGCGGGCTCTGCGGCCGGCCTGGCGCGCAGCCCTGCTGTACGGGCAGGCACGCGGCAACTGCCGCCGGCCAAGTGCACAGGCACCGCCGCAGGATTGGGACGCAACCCCGTCTCTGGTCTGGCACACGCGAGCGCCGCTGCTGGTGTAGCGAGCAGGCCCACCACGACCGGTCGGACGCGCGGACTCGCGGCCATTGCCGTAGAGAGGCCTGCGTGCCCTCTGTGCTTGCATCGAACATGGAGGCCGGCAGGAT
>GFUNContig178
CACGAACGGGAGAGGAGCCAGTCGATGTTTCGTTATCTGAACTTATGAAGCATCCCTTACGAGTTATACGAAAACTGCAAATAAAGTCTGTCCAATCATGCTACTTCCGCCAAAAGTTTCCAGATTTCTTGCTACTCCGCTTTCTAGCTACGCTCTTCCTTGTAAAATTCGTGCCGCACTCCCTTCCACCTGATCTACTCCCAAGAGGCAAGAGCGCAGCTGCGTAGGCGCCGGCACCGGCACCGGCACCGGCACGCTGCCAGCCATGTCCATCAAAGATGAGGAGCAGCCGCTGCACATCCTCTTCTTCCCGTTCCTCGCGCCGGGGCACCTAATCCCGATCGCCGACATGGCCGCGCTCTTCGCCGCCCGAGGCGTCAAGTGCACCATCCTCACCACCCCGGTGAACGCCCAAGTCATCCGCTCGGCGGTGGACCGCGCCAACGACTCCTCCCGCGGCACCGAGGGCGCCCTGGCCATCGACATTGCCGTCGTGCCCTTCCCCGACGTCGGGCTGCCCCCCGGCGTCGAGTGCGCCCCGGCCCTTAATTCGGCGGCCGACCGTAAGAAGTTCTTCCACGGGGCCCGGTTACTCCTCCGCGAGCCGTTCGACCGGTTCTTGGTGGAGAATCGCCCCGACGCCGTCGTGACCGACAGCTTCTTCAACTGGTCCGCCGACGCCGCCGCGGAGCACGGCGTCCCGCGGATAGCGTTCCTCGGCACCAGCTTGTTCTCGCGGGCCTGCAGCGACACTACGGTGCGCAACAACCCCGTGGAGGCCGCCCCCGACGACCCGGACGCGCTCGTGCTGCTTCCGGGGCTGGCGCACCTCGTCGAGCTGAGGCGCAGCCAGATGACGGAGCCCAAGAAGCGGCCGGAGCACTGGGCCTTCTTCCAGCGCATGAACGCCGCGGACCAGAGGAGCTACGGCGAGGTGTTCAACACCTTCCATGAGCTGGAGCCGGACTACTTGGAGCACTACACCACGACGCTCGGGCGCCGCGTATGGCTTGTCGGGCCGGTCGCACTCGCCAGCAAGGACGCGGCGACGAGGGGCGACCGCGGCTTCATCATCCGGGGCTGGGCTCCGCAGATGCTGATCCTGACCCACCTGGCGGTGGGCGGGTTCGTGACGCACTGCGGGTGGAACTCGACGCTGGAGGCCGTGAGCACCGGCGTGCCTATGGTGACGTGGCCGCGCTACGCCGACCAGTTCTACAACGAGAA
>GFUNContig179
CTTAGATTTTGATTTACCGCCTTATCTTGAAGCAAAATATAACACAGGCTCAACTACAAATCCTAGACCAGCCATATCCATGCAGGAGGCCCTGAAAGCAGGGGTTTTCTCCAACGCTCAGTCTACACAGAGTCTTCCAAGTACTAGCATTCCAACGGGGCCTCCTCTCCCTCAGCAATTAGCACATCACCCTTACTCTCAGCCAACTTTACCAATTACACATTTTCCAAATATGGTTGGCTATCCGACGTATTTGCCACAAAACTATGCTACTTACCTATCTTCAGGCACCTTCCAGCAAGCATACCCGAGTAATGGACCATTCCATCAGTCTGCTGCTGCTTTGCTCGGATCTGGTATGAAGTACTCCACCCCAGAGTATAAGAACAACCTGTCTGCCACAGGCTTACAACAGCAACATCAGCCACAACCGCAACCACAACCACCTTCATCAGTCATCTCTGGTTATGGAGGCTTCGGAAGCTCAAGCAACATACCAGGAAATTTTACCCTTAATCAGAGTACCGGCTCTGCATCAACTCTTGGCTTTGATGAAGCATTGAGCAGACAGTACAAAGACACCAGTCAATACATGGCTCTCCAGCAGGGCGACAACTCCGGAATGTGGCTACATGGCTCGGGTTCAAGAGCGGCCTCGACGCTTCCGCCTAACCACTTTTATGGCTACCAGGGACAGAGTCAGCTGGGTGGCTTCCGTCAGGCGCAGCAGCCACAGCCTTCCCAATTTGGAGGCCATGGGTACCCAACTTTCTACCAGTCTCAGGGTGGCCTGACACAGGAGCACCCCCAGAACCTTGCTGAGGGCAGCCTGAATGGCTTCCAGGTCGCACCGTCTCAGCCATCTCATCCGAGCTGGCAGCATCAGCACACTTACTGAGCCCTGTACTCCCTTTGTTATGGTGGCTCTTTTGCCGTCACAAGCCAAGTTTCTCGTGCTTGTGCCCTCACTCGATGCAGAGTAAGCTGCTCGGTTTAGCTGAGCTTGTACCTTGAGCGCTGAGGCATACAACAGTTAGAGCGTTTTAACGTGTTGCGTGTGTCGCCAGACTGATGCATTGTGATTTCTTTTCGATAGCGAGTTATGTGTGCGGAGGTGCAGTCCTGTATAACTGAGACATGATAACCTAACAAGCAGTCGTTTCTGATTTCCAAGAGTTGGCTACCCTAGCTTGAG
>GFUNContig180
CCAGCCGAACTACACAAAGGACCCTAGAAACAAAAAATATTACAACGATGCCCCTGGATCCTTCTCGATTCCTCTGTGGTCGTCCACTTCGTCGCCGGCCGCCGCCAACAAAGAAGAAGATGATCACCACCATGGGCTGGAGAAGTCCCATCGCACGCTGGCTTTGAAGTGGAGTCGAAATTGACAACCGTCAAGAAAACGGGATGAAGCCGTCGGCGATCGCCCATCGACCGGGGCAGCTCCCGGATCTATGCTCGCCGTCGACGGCCATCGCCGCCGAGGGAAGAAAGACCCAGATCCGGCCAGCCACCAACCACAGCACCCACGAACAGAACCGCATCCAACCAAAAACAGGCCAGCAGCAACATCACCTGGCAAAGACGAAGGTGCGCCGGCCCCGGACTCCCGCGCAGATCTCCCGGACCCCGCTGTCGGCGCTGGAGCGGAACGCCGCCGGGACGAAGGAGGGGTGGAGAAAGATTATTCCCCAGCGTCATCAATGCCTTCGCCTCGCCGACATCACCCAGAAAACCACGCTGCAGAGGAACAACCCCCGGCAAACCCTAGCCTCGCCATCAACCGACGACGGGCAAACCCTAGACCTAGGTAAACCACTACCTACTCTATATACAGCCGCACGGCG
>GFUNContig181
AAAAAAAGTACGATCCCTCCGTGGGGTTTCAGAAAATAGCTAATGTGACAGTCACATCGAAGGGGGAAAATCATGTATGCAGCGTTGAAGTGACAAACGGAAGACTTGTTGATACGTTGTGCCTTCCTTCTATCTTAAAGTTCAAATGTCGCCTCTGGTTCTTGCCGTTGGTTGAAACCAGAAGGAAACAAATTGCATGTATGTACATACACGCAGATGGAGCACTTCTCCCTGAATTTTGCAGTCTTTACACTCGAGGTTCATCACACAAGCAACCAAGACCGACAGTTCAGACTGGGGCACCATTGGCTTGAACAACAGATTAAGCTCTGCCCTACTTGCTGCTGCAC
>GFUNContig182
AAAAAATTGAGGCCCTCTGAAGATTACAACTACAAGCTGACCGTACCTGTTCTGCGATGCTGAACCGATCGAGGTTCTTGTGCCGTCGTCAGATCAGAGGAAGGAGATGCCCTGTGATCTCAGTGAGCCACCGCTGTCCGGGATTGCAGAGTGATGCTCTTCTGGCTCGGGATGGCGAGCATGGCGGTGTGGTCCAGGAAGTCCTTGAGCTCCACGACCGACTGCAGTATCCGCCTGAGGTCATCGGTGCGCATGAACCCGGCCGCGCCGAGCCGCCGCACGGCGTAGACGTAGATGGTGAGGCAGCCCTTCCGGAACTTGAACCGCGCCATCTCGCTGCCCGTGAGCCCACGGATGAGCTTCTTGTTCACGTCCCCGAGCGGGATCATGGCGGGCCACAGCTGGTCCACGGCCGCCTTCATGCTCTCGGACTCGAACACGAAGAGCACCACCTTGGACTTCTTGGTGCCCAGGCCCAGCGTCAGCGTGTGCCACGCCTGGTGCGCCAGGATGGTGAAGCTGGTGGGCATGTAGGTGGTGGTGGACGGGAACGGCAGGCTCTGGCACTCGCTCAGGTAAGACGGCGGGATGTCCAGCAGCCGCAGCAGCTCCAGGGGCGACGCCCGCCGCACCGTGAACGACTTCACGATGAACTGGCCCCCGAAACGGATGCCCTTCACGTCGGCGCACGGCTTGAAGTGCGCCGCGTGCTCCGTGCCGCCCGACTGCTTCTCCTTCTCCTTGTGTTTGTGCTTGTGCCTCTTCTCCTCTGCCATGGCGTGCTTTCGGCTGGAGGGTGGTGCCCGGGGAAAAGGCTGTAATGACGAGTCCCGGAGACTACCTCCCCCTTCACCCTTTTTTTTTTTTGGGAGAC
>GFUNContig183
GGGTAAATTATTTAAAATATTTGATTAAAAAGGGGCTAAAAAAATCGGCATGAAAGCAATGACTGCTGGCAAGCGACAACCTGGTTGTACTAGTACGACCAGGCGCAGCACTAGTGAACAGACTAGTTCACGATAATAGTTTCAACGAATTTGGACTCCTTATACAGACTACGTTCGACGCTACATGAATTTTTTGTAATAGAAATGGCTCGAATCTAAAGTAACTCCACTTAACATAGGACAGCACAACATAGCAAGTACGACAGAGAATTGTTCCCAACTTTCCAGCAAGCAGAATCGCCTAACCATGGTTGAAAGATTGGTACAGAGGAACCTGAGA
>GFUNContig184
TGCCTCTCGTCTTCCTCTCTCTCTCTCTCCCTTCGTGTTTCTCACACCAGTCGCCAGAGAGAGGAGCACCGGCGCGGGTGGTTGCCGCCGGCTTCGGGACGTGCGGGGCCGAACTGAGGGGAGGCGCCGGCGGGAGAGGGCACGGTGGGATGAGACGCGCCGCCGCCAGGCCGCTCGCCGGAGCTCGCGTGCAGCGGAGGCCGCGTGTGGCCCCGTCAAGCCGTCCTACAGTGATGCTTAGGCCTCCTGGCTGTCGGGAGCGGCGAGGCCAGGCGCTCCGACGGCCACGTGGCCCGTGTCCCTGGTGGCCGCACGGGCGGCTTCGTCGAGCCGCCCTGCAGTGGAGCTCAGGCGTCCCGGCGGCCGCGTGCCCCGCGTCCCTAGTGGCCGCACGCCCCCATGGATCCATGCCAGCTCGCGTGCAGCGGTGGACGCACGCGGCTCCTTCGAGCTGCCCTGCTGTGGCAATCAGGCATCGCGGCGGTTGCGAGCGGGGAACCCAGGCGCCCCTGCGGCCCCGTGGCCCACGTCCCTGGTTGCCGCAGGGGCGGCGAGCCGCCCTGCTGTGGCGCTCAAGTGTCCCGGCGGTCGCAAGCAGCCAGAGCGCTTCCTGTGGGAAGGCCAGGAAGCTCGCGGTGGAGGAGATGTGGACGACGCTTCCCCCG
>GFUNContig185
ACGGCCGAGCCCCAGCTCCAGCAAGGCCAAAACGGTAGCTTCGTGCTCTACCGCCTATTCAACAAGAACGAGGAGGAATCCGAAGCCTCAGACGCCGCCGATTCACCGTCCACATCGTCTCCGGCCATCGCACCAGCGGTGAAAGCTGAGAATTTGAGTCAGCCGGCTTCTGCCCAAATGTCTCATCTTCTTGCAACTGACAGTAGCAATGAGCCAACATCCAACCAGGGAGACGATCAGCTTCCAGACCTACAGCCTGAGCATACATTCGATGGATTCCCTACAATCA
>GFUNContig186
CGAGCCAGTGCATCCGCAGTGGTGTTGAGTTGCCTTTTGATCTTGAAAATCTTGGATTCCCTGCTTCTTGCATAGTTTGAGAACATTTGAGTAAATGGTTTGATTCTCCAGTCCGGAGGATTGGATTGGTCAACTGCATTGAGGAAATGAACCAGCTGCTGACAATCGGATAAGAAGTTTATGTTACTGAGATTCAGGGTCTCGGCGACAGTAGCTGCAAAGTCTAGGCTGACAGCTTCAGCCATGAGGACCGAAGTACATTCAGCAAGCTTTGCCTGTATGTAGATCGTCTGCGTTGGTTGGACCTGCACGTTAACAATGAGAATTCCTAGACCGGCCTGTCTAGGCGGCATCGTCGGGTGGTCCGGGAGCGTGGATGCGTCGACATAGCATCTTTTGCCTGATGATTCGGTGTGCATTTGAGGTGGCTGTCGTGCCTGGTTCATCGATGGCACTTCCGAGGTGAATTGTACTCCATAGTCGGTAGGCAGACCTGTAGA
>GFUNContig187
CCTCCTTGCCCTTCCAGATGATGCTTAGGGTTTTCCCATTCCACTGCCGCCGCCCAGAATTCACGCGAACGCGCCCGCACGCCTCCCTCCTTGCCCTTCCAGATGATGCTTAGGGTTTTCCCATCCCCGGCCGCCGCCGCGGCCAACCAGCTCTGTGGTGCGGGCACAACCCCGGCTCCCGTCAGGGTGGCGGCGCCGCGTGGAG
>GFUNContig188
AATTACTCCATTAATTAATTGAGCGACGAACGACAATTAGATGAAACAAGGAACCAAGTCTACCAACATTAACACAGCAGCAGCAGCAGCAGCGGGACGACGAATTGCTACGCCCTAACCGACCAACCAGTTCTCACAGCGGGACGCCCTAACAAGAAGCAGCAGCGGCGTCAAGCCGCGGCCGTCTCGCT
>GFUNContig189
CTCTCGCCAAATTTCCCTCCCTCCTTTTCGTCGCTCCTGTTCTCTCGCATCCATCCCAGGTGGTGTCCCTGGTGATGCATCATCAGCTTCCTCGGTGGCCTTGAGCTGAGGCAGAGGACTAGAGGAGGAGGGAGCTCC
>GFUNContig190
TACACATTCTCAAAGTACTAGTATCTTGGACAGAAGTACGACACGGCATTTATATATTTTCTAATTGATAACAACATAGAAGTGCACAGAAGCTCCGTATGCTTAAAGCATTCCTGTGTTGCTTGCAATTCTTTCAGATTCTTTCAGCTCCTGATGCCTCTGAAGAAGACTTCCCTTCTTCAAATATATCCACTGAGAATGTGTATTCCGTTACTTTGTGGACTTGATCTTAATTTCAACAGTTTGAAGGAATCGAGAAGGACTGAA
>GFUNContig191
TTAAAAATCGTAAACATACAAATTTGAGCCGAAGAGAACCCAAGCTACGACGATTAGAGTATGCACTCATAAATCTTACAAACTGAACTCAACATCAAGTGCTTTGTGTAATCACCTCCAAGGCTCCAACTACGAGAGAGATACAGATACTCCTATGTGTAGTGTAACCAAAGTGCAGGCTTCACATAAAACACAAAGGATTTGAATATTAGGAGTCCCAGCTGCGAATGGAGGACGTTCATCAGTGTTCAAGCTAGGCTAGAAGCACCTCTTCGATGAGCTTGTCCACGTTGCGCATAGACCGTCCGTCAGGCCTCGCCGCGGCCACGGCGCTGTCCCTGAGTTGCGTCACGCGCCGGCGCATCTCCTGCCCTTTCTTCCCCTCCATGGCCTCCCGTATGAGCGCCTCTACCTCGCCCCGCCGCACGTCATCACCGATCTCCATCCCGATGCCCCACTCGGTGCGCTTGTACCGGCAGTTGGTCTGCTGCTCGGCGAAGAAGGGCCAGCACACCATGGGCACGCCGCCGCAGACGCTCTCCAGCGTGGAGTTCCACCCGGAGTGCGTCAGGAACACCCCCACGGCCTCGTGTTCCAGCACCGCCGCCTGCGGGCACCACGTCGACAGCATGCTCCGGCCCTCCGTCGCGACAAGGAACTCCGGCGGCAGCCCGGCGCCAGCACCGTCGCCGCCGGCGCCCTTGACGAGGTCCGGGCGCACGTTCCACAGGAACGTGAAGCCGGTGTTGGCCAGCCCCCACGCGAACTCGGCCAGCTGCTCGTTGGACATCACCGTGATGCTCCCGAAGTTGATGTACACGACCGAGCGCGGCGCGCGGCCGTGGAGCCACCGGAGCGGCACGTCCTGCTCCTTCCACAGGTTGGACCCAATGGCCGCGACGGGGCTGTCCGCGGGGACGTTGTTTCGCACCGCCAGCGGGAGCGGGCCCACGGTGTAGATGGGCCGCGACAGGAGCTTCGCCATGGCGTGGAGCAGCGTGGCGTCGAGCTCGTCGAAGGTGTTGATGACCACCGCCGACGCCTGCGACA
>GFUNContig192
AACTTCACCGACTCCATGATTTTCACATAGTCAGTGAAAGTCGGGCTGAACGTCAGCTCCTTCTCGATGTGCCGAAGCTCCGACGACCCAGCGCCGACCTCACCACCAGCCACAGCACCGTCACTTCTAGAATCAAGAACCCGGCCTCTCTTCCTCGCCAAACCCCAGCGCAGTGGCAACATGGAGACGCTCCTCTCAGGAACCAAGAACCCGCGGCCATGGCACGAATTAGGCTGCGGAGTGGGGAGGAGAGCCCCGCAGCCACCCAAACTGAGCAGTCCCATGCTAGCATTCGGTGGCGCCACCATTCGCCTCCTCCGGAGTTGCGCCCACTACTGCATTGCTTATTGGCTTACTCCGGCGTTATCTCCTCCTGTCTTGCGTCCTCGTCTGAGGAAGACTGTACTAGAAGTCGGGAAGATTTGGGCCCCGTTTGTATCCCTGTGGATTCGGATAAACAAGCTTCTCTACTCCTACCGTTTCTTCTCGGCAGCGTCCCGACGCCACCGACCCGCGCGTGCCGCAACGCTGGCTCAACCCCGCCGC
>GFUNContig193
CATCCCTCTCTGGTTCGTCCTCCGCTGTTGCTTCGCTGGTGTCGTCGTTGTCGTCAGAGGAGTCCTCGTTTTGGCGCGGTGGCGCGTCGTAGGCTGACGAAGGTAAGTCGTCGCCGAAGTGCGACGCCCGGCGGCCGCGGCGCTGCCGGTGCGATTCCCTCGGTTTCTTTCCGCTTTTGCCCATCGATTTGTCCGGACTCTTCTTACGCTCGCTGTCGTGCTGGGCCGGAGCGCCGCTGGCCTCCTTCGAGTCGTG
>GFUNContig194
CGGCAGTATATATATATACTCCCCTAGCGGTCTGCCAAACACGTCATGCGTCCATCACGCGGCCTCCACCGCGGTCCGGCCAAAGTCGAAGGTGAGCATGGACGCCCTGAACTTGGTCTGCTGCTCTGGCGAGCCGACGGTCACCGACGGAACCACCACCACCGGCGTAGCCGCCGCAGCCGCCACGGCCGCCGTCGTCCGCTCGGGCGTGCCGAGCCACTTGGCCTGCATGTACTTGTGCTTCCTCCAGGGCCCCATGTGCATGTTGTTCTCCTTCATGCACTGCTTGGCCGCGGCGCACATGACCTTGACGACGCCGCGCAGCCGGTCGGCCCGCCCCACGAACACCTCCGGCAGCGCGGTCACCAGCGCGCGGTACCCGGCGCTGGCGCGCGCCACCTCGAACTCGGCGCGGAAGCTGAGCTCCACCACCACGCGCACCGCCTTGCCGCTCCTCGTCTGCACCGCAACCTCCACGTAGCTGTGCTCGCCTGAAGGGATGTCCGGCGAGCGCGTCCACTTGGATTTGCAGAGCGCGCTGTTGTAGCCGGCGTCGCGCAGCCGGTCGGCGACGTGGCGGAGCATGCACAG
>GFUNContig195
CTTGTTGCCACCTCCTTGGCCGTTTCGCCTCGGCGCTTTCCTCCTCCTCTGCCTGCCTCTCCCTCTTCTTCGTGTCCGTGTCCGTGTTCGCTACCGCTACGCTACGCTGCTGTGTGGACGTTCTGCGCTTCCATCCATTGCACGGCCAAAGCTGGTCTGGTCCATTATTTATGATTATTATGGCTTCTCTTGATTTCTTGCTCTGTCTCCTTCCTCAGGCTCAGCACGCACCGCCCCACCTCCTCCTCTTTTTCTCTCCATGCGCCGCAGGCTTTGGCAGGTCGCCTCCGCCAACTCCCACTGACTTTACCTTCTTGGCTGCCCGCAGGCCGTGTCTGTCAGCGACGACCAAGCAGAGGTTCCTCGGCCATACCATTTCGCGGTCGTATAAATCCGCACCACCAAGCACACAAGCTTAGAGCTTCGCTTGCTTCACGGCAAGAGCAAATTAAGCAGCGGTGGTCGCGTCGCCGTCGCGTACTCGCGCCCGTGCCAACAAGACGAAGGCGAGGGCGAGGCAGGCAGGCTGCCTGATGGTCCAGGACGAAGGCTCCTCGTCGTCGGTCACATCGTCCCCGCTGCACAACTTCTCCACCATGCCGCTCCACGCATCCCCCGGCGGCGCGGCGGCG
>GFUNContig196
CGCCCGGCAGTGAGCGACGAGGGGCGGTGCGCGCGCACTGGCCATGAGCCGGGGCCGCGCACGCCGGCCGCCGGTTCCTGGCAGCGTCGTCATCCGCGCCGGCGCGCTCCTCCTCCTCCTCCTGGCGTCCGCGTCGTCGTCGTCGGAGGAGGAGGCGGCGGTGGACTACGGCGCGGCGCTGTCCAAGAGCCTGCTCTACTTCGAGGCGCAGCGGTCGGGGCGGCTGCCGCACAACCAGCGGGTGCCGTGGCGTGGCCACTCGGGCCTCACCGACGGCCTGCAGCAAGGGGTGGACCTCGTCGGCGGCTACTACGACGCCGGGGACCACGTCAAGTTCGGCCTGCCCATGGCCTTCACCGTCACCATGCTCGCCTGGGGCGCCATCGACTTCGCCGACGACGTCGCGGCCGCCGGCGAGTGGGGCCACACGCTCGAGGCCATCAAGTGGGGCACCGACTACTTCGTCAAGGCGCACACCGAGCCGTTCGTCTACTGGGCAGAGGTGGGGGACGGCGACACGGACCACTACTGCTGGCAGCGGCCGGAGGACATGACGACGTCGCGGCAGGCGTACAAGGTCGACCGGGATCACCCAGGCTCCGACGTCGCCGGCGAGACCGCGGCGGCCATGGCGGCCGCGTCCATCGTCTTCCGCGACTCCAACCCGCACTACGCGCACCTTCTCCTGCACCACGCACAGCAGCTGTTCGAGTTCGCCGACAAGTACAGGGGCAAATACGACAGCAGCATCGCGGAGGTGAAGAGCTACTACGCGTCGGTGAGCGGGTACAAGGACGAGCTCCTGTGGGCCGCCCTGTGGCTCCACCGCGCCACCGGCAGAGCTGACTACCTCGACTACGTCGTCGACAACGCCGACAGCTTCGGCGGCACCGGCTGGGCCATCAACGAGTTCAGCTGGGACGTCAAGTACGCCGGCGTCCAGATCCTAGCAGCAAGGTTGCTGCTGAGAGGGGAGCACGCGACGCGCCACCGGAGCACGCTGGAGCGGTACAGGGCGAAGGCGGAGCGCTACGTGTGCGCGTGCCTGGGCCGGAACACGGAAGGCGGCGCGGACGCCAACGTGGAGCGCAGCCCCGGCGGGATGCTCTACATCCGGCAGTGGAACAACATGCAGTACGTGACCAGCGCCGCGTTCCTGCTCTCCGCCTACTCCGACTACCTGGCCGAGGCCGGCGCCCCGACCGTGTCGTGCGCGGGCGGCGAGACCGTGGCGGCCGAGGAGGTGTTCGCGCTCGCCAGGGCGCAGGTGGACTACGTGCTGGGCACCAACCCCAGGGGCGTCAGCTACCTCGTCGGCTACGGCTCCAAGTACCCCAACCGGGTGCACCACCGCGCCGCGTCCATCGTGCCGTACAAGCACAGCAAGGAGTTCATCGGCTGCACGCAGGGGTTTGACCACTGGTTCGGCCGGCGGAGCTCCAACCCAAACGTGCTCGT
>GFUNContig197
AGTGGGTCCGGTCAGTCAAAACGTCCATAATACCCCTCTCATCCCTGTCATTTCTCTCTCAAACTCTCGGCCTCACGGCAGTGTCCAGCATGGCGCCCTCACGGCGGACCGTGCAGCGGCGCTACTGGTGGGTTGCGCGTCTGTGCGCCACGCCTCGAGAGCTCCACGTCGCGGCGGTGCACGTCGGCATGGACCAGGACACCTCTGTGGCCTTCCGTCTCCAGCGCGCGTACGCCGCGTCCGGCCGCCTGGACCTCGCCGTGGCGCTGCTCCGCCGCACGCTCGACTCGATCGCCGTCTTCTACACATCCGCCATCCACGCGCACTCCTCCCGGGGCCTCCACCACGTGGCACTGGCGCTCCTCTCCGAGATGCTGTTGTCCCCCCCACGGCCTCCTCCCCACCGCGCACACCCTCTCGGCCTCCCTCCCGGCTTGCAGCGGCCTCGCGGTCGGGCGCGCGCTGCACGGGTACGCCATGAAGCTGGCGCTCTCCGGCGAACCGTACGTGGCCACGCCGACTAAGCCTCGGGCGCGCTCTTCGCGGTCAAGTCCGCGCCCGCGGGGACGGCGGCGGCGCGAGGGGGGCATCATGTCCGCGCTCCGGTCCCCGCACGTCGTCCCCTGCCTGGGCGTCTGCGCCGCGCCCGACGGGGGCTGCCAGCTGCTCCTCGAGTTCGCGCCGGGGGGCTCGCTCGCGGACGCGGCGGCTCGGAGCAGCGGCGGCGGGGGGCGCATCGGCGACGACGAGCGCGCGGTGGCCGCGTACGCCGCGGACGTGGCGCGGGGCCTGGCGTACCTCCACGCGCGGTCGCT
>GFUNContig198
CGCTTCTCCCGTGCCACTCACTAGTGGCGACGACTGGGCGACCGCCGCCTCCATCCGTGCCGCTAGGAGCCGTTCGGGCGCTTCGCCCACCAGATATGGGCAGCTGACAACTTGATTCTGAGGCCATTATTTGATACCACAGGAGAAGTGCACCGATAGCTTGTTGAGATGTCTACACAGTTGCCGTGCTTCACACAGCTCAGTCCACCGTCTTCCTGTTGGATAAAAGATGTCGGGAACGGCAAGGCTACGCCTGGTAGGGTAGTCAGAAGTGCTCGAGCTTTGGGCCACTGTCACTTCCGGTGCTGTGCAA
>GFUNContig199
GGACCATTGCCTGATCCAAAAAGTCCCCCTGGGGTTCAATTTCCCCTACTGACGCAATCCGTCGAACAGGCGCCGGACATCAGCAATGGCAATCCGCCTCCGCCGTGCCGTCCAAATGACATCAGCAATGGCAATCCGCCTCCGCCGTGCCTTCCAATTGCCCCCTGCAAGACAATACACTCACACCAGCAGCTTCTCCTCTGCACGCCTTCCTTGTAAGCTCCGCCCAGCTCCACCCGCAGCACGGCGAACTGCACAGCTCCCACGGTGGTGTCGCCGCCGCCACCGCTGGTGCCGCCTTAAGACTCACCTCATGTCTTCCCAGACGGCGACACAACACGCCACGCCGCCCTCGCCCTGATCTCGCTCCGGCGCCGGTACGCTCGCCCACTGGCAATCCCAGGATCAGTCTGTCAGCCGCCAATAGGCGGGCGGCCGGCCGCCCGCCCACC
>GFUNContig200
ACTATAATCAGCAAGAGTGGAAACAGAGCCAATGCGGGACATCCACTGCTCTCCTTCCCCCGACTATTCATGTGTGCAGACCTGGAGGCGACGGTCGGCATCCATCCAAGCAGCGCCGTGGGCCGCGAAGATCTCGGAGGCGCGGGCATCCTGGATCGGCGTGGGCGAGGCGGATCCATGCGCCCCTCGGTGGGCGGCCACTGGCCACGAATGCAGCTTTCTTCACCAGTGCAGAAGGGGTTGGCGTGGGGGCAGCCGGTAGGCCACAGCATCTATAGACAATGCTACTGATGCTATCCTTCAG
>GFUNContig201
AAAGCTCGAATCAACAAGAGGCACTTAGCACCGCCCCCATCGGCTCGGCTGTACAATACAGCAGCCCGTGTACCCACCTCAGACTATCTCCATTCTCTCACAACCCCCAATCCCCAATCCCGTCGGCTTCGCTCCCCGTCCCCGACCTCGCCGAGGACCCTCCCGCTCCCAAACCCTAGCCTCTCCTCCCGCCCCTCAGCTCCGCTCCCCATGGAGGACGAGGACGCCGGCCCCGGCGGCGGGGGCGAGGCCTCCCCTCCGCACCACG
>GFUNContig202
GCCGGCGGCGGCGTTGAAGGCGAGGCCGCCGTTAACGTTCTTGCGCTTCCTGGACGGCGCGGAGGAGGAGTTCTCGGGCGAGGACAAAGAGGAGGCGGTGGCGAGGCCGAGGCCGACGTCGCCGTTGTCGCGGTCCGTGAAGGCGGCCGGGATGGTGGAGAGCGCGCGGAGGGAGTCTCCGCGGAGGACGGCGTCGGCGGCGGCCTGGCAGAGGTCCCAGTTGCCCG
>GFUNContig203
GACCAAGCAGCAGCCAAAAGTAATTGTACAACAAAAAACAGGACTGTCATGCGTCGCTGCGATCCAGGCATCCAGCGTGCCATAGAATTCCCAACAGCCAGCACAGGGAACTCAAAACACCGACAATCCTTTGTTATTCGCGCGGCCTAGCAAGCCACAGAGAACTTAAAGCACGCAACCGCGAAAAGTAGTCATGGACGGCAAGAAGAGCACGAGAAGCCTGTCGTATCGTTAGAATGCGTTGCATTTGATGCAATGTCTGCTGTCGCAGGTTGTCGGCTTGGCGAAGAAAATTCTCGAGTGTCCCAAGTTTGCCCATGGCCATGGCCATCTGACCCATGTAGTTTGCCACATTTCCTGAAGAACCTGATGGACCAAGAGATCCAGCTAAAGTCTCTGCCAAAGATTGCTGCAGTGCTTCCATGCCCTGTGACAACGCATCCTCTGCTTGCTGGGAAGATTGCTGGAGGTTGTTCAAACCCAGCATTTGCTGCTCAGTTAGGGGCTCGAGGTGATTCGCTAGGAGCTTTAAAAGCTCAGATGGACGAAAACCCCCAAGCCACAGGAAGCACCTTTCAGCAGGTGTCTTCCACATGCCTGAAAGTATATGAAATACATCAGCCTTTGCAGCAACACCTTTGACCTTGAATATTTCATCATAATGTGCCATTATGCCATCTACAATAAGTCGTAGATCACTGTCACTTGCATGAGCATTCACTGCAGTCCTCAGCTCATTTATCTGCTTATTTTGGTCCTCTAGCCATCTAGCATATTCTATGTCAAAAGTCAATGCTCCATTTCCACTCATGGCATGGGTTTGGTCTCCAGAGCTTGAAATGAAGATTCCCTGCTGGCGAGCTTTCTGGAGTTCCTGATCCAGTTGTGCAAGTTTCAGCTTACTGCTCTCCAGCTGCTGCACATATGCCTTCTTCCTCAGCCGACTTTTTCTTGCTGCCTCACGATTTTGGGCAAGCCGTCGCATTGTCTTTTGGTCCAAAGGTTTGTCAGACCTGTCGGACCTATCTGAAGAATTAGAAGGTACAACCGCA
>GFUNContig204
TCACACACAAGTGGCTGGATATCCTCACCGTCAGCCATTGATCAACAGAAGGATGGAACCGAACCAGACAACCAGTCGACGCACAAATCGACAGCACTTAGAGAGGAGCAGCGACTGTGGACGGCAGGAGCGAGCAGAGGTGCGGTCGGTCGGTGGTGGATCCCGACGGGGAGAGCCGGAGAGTAGACGGAGGAGGGCCTGGTTGGTGTGGGAGTAGGCGAGGTGGCCGAG
>GFUNContig205
AATATGGCTTTCGTTCAGGCGACGCCGCTGGGAGAATGGATCTTCAAGAGCAAGAGCAAACAGAACAGCTGTGGTCTGCAAGGGGCTTGCAAGGGCTTCATGTTCGGACTGCAAGTCACAGAGCTGCTGGAGATCTGGCCTGAGCAGGTCACCCATGGCAGGAGATGGGTACCCGTTTTGGAGGCGTACAGTCTGTGTCGGTATGACTGGATGCGGGAAGTTCTGGACAAGCTCAAGGAGCAGCTGCAGTTCGACAGCAACGAATTCAGGCCTCTGCCATCGCCAGAGCTGGTGGACTCGTCGAGCCTGTACATGGTGATGCCGGCTGCCGCCGAAGGGGCGGTAGCGCTGTGCTGATGCTGATCTCACGCCAATGGCAGGT
>GFUNContig206
GGAATGGGCCTCACCAACCTGAACCTTGCCCCTACCTACGGCAAGATTGCCCTCTTCGCATTCGCCTCGCTTGTCGGCAGTGATGGCGGTGGAGTCATCGCTGGCCTTGCAGCCTGTGGCATCATAATGTACATTGCCTGCTCCACAGCAGATCTAATGCAGGACTTCAAGAGCGGCCTTCGACATCGGCGACCCTGACGGCGAGTACAAAGTGCCCTTTGCCATCATGTTCCGGGAGATGGCCATCCTCGGGATCTAGGGCTTCTCGGCGCTGCCATTGCACTGCCTTGACATCTGCTAGGCTGCCTTCTTCCTCGCCTTGGCCATCAGTCTCCTCAAGGACGTGGCACCCGCAAATGTGTCCAGGTTCATCCCCATACCGATTGCTATGGCTGCACCGTTCTACGCCGGCGCCTACTTTGGCGTGGACATGTTCATAGGCACAGTGATCTTGTAC
>GFUNContig207
GCGCCTCCCGACGCTCCGCGCGCCCTACCAGTTCCGCCTCTTCCGCTGGCCCGCCAACGAGTACTCCTACCACCACATCGACCACGACCGGAACCCGCTCCCCCACGGCAAGCACCGCGTCGCCGTCAAAAACCTGGTGCGCTTCAAATCCTCTGTCGATTGTCCCGTCCGAGAAGAACCGCAGAAACCAGAAATCTGCCGCCGCTTGTTTCATTCACCGTCGGCGCCGTGCGAACGGCAATAATCCCCACCCCGTGGATCCGCCGCCCCCACCCCCACACCCCAAATCCTGTGGTCTCGTGGCTTGTCAGATCCACCATGGCGATGCGATAGCAGGGGACGAGGACGATGGCGCAATGAGACTCCAGGCGGCTCAGACTCGAACCAGGTGGGGATTCATCCATCCACCATCGGCAAGGAACATCCTGGTTCCGCGGGCGGCCCTTGCCATCCATTTACCAGTGCATGGCGTTGCATCTGCTCATCATTCGAGCCAGTGGATACTGGATCCAAAGG
>GFUNContig208
GACGCGCACAAGTGCGACCACGTGGGGTCCACCGCCGTGGTGGCCGTGGTGGAGGATCGCCGCGTGGTGGTGGCCAACTGCGGCGACAGCCGCGCCGTGCTCTGCCGCGGGAGCGACGGCGTGCCGCTGTCGTCGGACCACAAGCCCGACCGCCCCGACGAGCTGGCGCGGATCGAGGCCGCGGGCGGGCGCGTCATCTTCTGGGAGGGCGCGCGCGTGCTGGGCGTGCTCGCCATGTCCCGCGCCATCGGGGACGGCTACCTCAAGCCCTACGTGTCGTCCGTGCCCGAGGTGACGGTGACGGAGCAGTCCGACGGCGACGAGTGCCTCATCCTGGCCAGCGACGGGCTGTGGGACGTGGTCAGCAACGAGGACGCGTGCGAGGTGGCGCGCGCCTGCCTCCGCAGGGGCCGCGCCAAGTGGTGCGCCGAGGCCGCCTCGCTGCTCACCAAGCTGGCCCTCGCCAGGCGCAGCTCCGACAACGTCTCGGTCGTCGTCGTCGATCTCCGCAGGAGGAATCATCACTAGTCCTGTGCAGTTGCCAGTTTTAGTACTAGTATAAGTACACTAGGATTTCGCGGGTTTGTACTAATTGGGTTTCGCCACGCGCAGGAACGGACTGGGACGAGGGAGAAAGGAACCTCCGCTCGTCCAGGTGTCCGCCCCACGGCGCGTGCGCTTGCTGGTAGTGGTAGGACAGCTGACCGCTGGCGCTCCAGATGTTGGGCGTTCGGTACCAGCAGCGAGCGATCGGGGGCGGAGCTACAGGGTGGTCCACGGACCACCATGTGCTCGACCCATACAAAGCCCATAGATACAGGAAGTTTGGATCCTGAGCAGCCAAACATCGAATACATCAGAGCGTCTACGGCCTTTCGCCAATACGCGTCGTGCGACCCTTCGCGAATACGGCCGGTCTACACCCCTTCGTATCAGTTGCTGTGTTGTGCGGACGTGTGGCGGTGGCGGGTCGGCGGCAGGCGCCGAACGACGGGCGACCAAAGGCTGTGAGCGACATCTCGCCTGCTCGTTTAGTCAGAC
>GFUNContig209
CCGAAGGCAGCAGAAGTCTGAAGCTGCACTCGGGTCACGCTTACCTTTGACATGATGTCCTGAGTTGTGTTTGCATACGGTTCCCTGGTGCTGTTTTTGGAACAGTGGGTAGCCTGTCGAACTTTCATTATTAGAGTCATAATCTTAGAATCCTGGAGATTAGACTTAGACCTATTTGCTCGTCTTGTGCTCCGTTATGTTGTATCGGTTATCGGTTAAGCTATGCGTGACGTGTTATCTAGTTACTATGTCATGAATGAATGTTTGCAATTATGGGAGACGGTTATTATATTCCACTAAGGGCTTATTTGGATGTAAAAAAA
>GFUNContig210
GCGCCGCCGCCGTTCCAGCCCTTCACCTGCAGCGCCGCCGGCAGCAGCAGGTCCCAGGAGCTGAAGCGCCACGCGGCGGACGCCACCAAGGCGGCACCGTTCGTGACCCCCGTCGTCCCCGTCCCGCTGGGCATGCACGGCGCCGGCGCCGGGCTCGGGCTCGGTGGCCTCCCCGTCCAGGACGACGACGATTGCCCAGTCGTCGACGACGGCGACGGCGACACGGCGCCGCTGCCCCCGGAGTACTGCGCCAGCCTGCTGTCCGAGTACTCGGAGGCGGACGCGCCAGCGGCGGCCTCCCACGCTGCGGCCGTCGTCCCGGCCGCGCCGCCGCCCGAGGCCGCTGCGGCCAACAAGCTGGCCCCGCCGAGCGCCGCCGCCGGCGGAGGTGGGGAGGGCGTCGTGAACTTCACCTTCTTCTCGCGGCCCCTCCAGCGGCCGCAGGCGGTGGCGTCGGCCGCCGCAACCGCGAGCCACCCCGTCGAGTCCACGGTCGTCCAGGCGGCAACGAACCGGCTGCGGAGCACGCCGCTGTTCTCCGAGCAGAGGATGGCGTGGCTGCA
>GFUNContig211
CTCAGAGTAGAAAGAAATACCCATCCCTGCATACATTTAGTACATTCATTCATAAGGGATGGCACATGAAGAAGAGTGATAAATGTATGCAGGGATGGGCATTTCTTTCTACTCTGAGGGGCCAGATTTTTGCTCCTTTAAATCGTCATCAGAGTCAGGTTTCTCCTCTGAATCCTCATCAGAGTCAGATTTCTCAAGCTGAAGGATAACATTGAACCCAAATGCTGAACCTGGCGCAAATGCCGACTCCATTTCGCCTTCAGACTGGGTTGTCTTGATCTCAGATTTCACCTTCAGGTTTTCCTTCTTAATAAATTCTTCAATGGTGATGCTCAGTATTTCCTGAAGAACGAACTTGGTGACCCGGCTTTTGCCAAGCATCTGCAGCAGGATGCTGCTGGGTATATTTGATGTTTTCCCTCCTTTGGACTTCCTAAAACCAGGAACTGGCGGTGCATCACGAGCCAAGATCGTCAGAGCCTCATCAAACACCTTTTGTGTTGTCTTTCCAGGCAACTGCACTCGTACATTGATCTTTTCGTCGTCGCGGGA
>GFUNContig212
TATCAGTCAACCTATTTGGATCAGATGACAAGTATTTATTGGCCAAGTTTCTTAAAGACATTTCTGCAGCTTGGCGCTGTGCTTCTCTCCTTGTCCTACCAATTCCTTCACCAACCTTTTCCCCAACAATCCAAACCTCAATAGAGAATTGTAGTTCTGCAGTATCACATAATGTTGACCTGTACTCCACCTTAGATCCACATTTCAGAGCAATCCCCTCTAATATGCCAGCAGAGGTCCCAGCATACTGTGCAAAGTGTCTTCCTGATTCTATCTGGTTGTTTCTCTGGCTTGAGGGAACATGCCGAGCTGCTAGTTCCTCACCAGAAAAGGATCTGTATTTTGGAGGTGCATGGTTCTGAAGCATGTGGTGATCCTCGGTGTGTGGTAGCTGAGAGGGAAACCTCTGGTTCT
>GFUNContig213
GTCCAGGAAAGGACCGGGTTTTCACCCGTGGAAGACATGGCTGGGGGGACAAGAACACGACGCCCCCAACAAGGAAAACGGCGCCTACAGGCGTCGCCATCGCGGGCCCCTAGCACATACGTCGAGCCAAGATGCTGGACCGTAGGCTGTCGCCACCGTCGTCATCACTGCCATCCCGCAGAAGCTTCTCCAGAGGGGCATCGACGCGCCGGCTGCTCACAGCAGCCGCACAGCTGCGTCGGCTGCCACCCCCTCCGATCAGGCAACATGCAGAACTGGACTTACCCTGCCACGCGCGTCACTCTGCCGCGCCAGCTACCGTCGCCGGCACAAGCACCCGCCGTCGATGCTGCCTGTCGTTGTCGATGAAGCGCCAATGCTGCACCACCAGCGCCGCCGCCCACACCACCACGACGATTGACGGCGCCTGGCCACCACCTCCGCTTCCCCCCCGCACTGCCGCCTCCACGCTCTCTACACTGACGTCGGTGCCAGCCGCGTTCCTGAAACCACCGTCGGCCTCCGTCTCCATCGCTGGCGCCCCATGCCGCTGCCACCTCAGGAGCACCAGATCTGGCCCCAGGAAGGCCGGATCCGGCTGCCAGGGCACCGGATCTACTGCCTGGAGCCGCCGCCGCCGTCGCTGCTCCCGTCGAAGTCGCCGGCGAGGACCACGATGGCGAGCAGCAGCCTCACCCGCGCAGCTACCCCTCCTCCGTCGCGCCTCCGCGCGTAGCTACCGCCGCACCCACGTCCTTCGCACTCTTCCGTGCGC
>GFUNContig214
GCACGTGCTCCGAGGACAACCTCGCGTCTCTGGCCGGCGGCCGCGCGGACGACCACCACCAACTCCTCCCGGTGCCGCTCGAGACCATCCAGTTGTTCAGGGGCCGTCAGGCATCCACCGACGACGAAGAGGACGAGGACGAGGACGAGGAGGACGCGTACGAGGTGGAGCGGGAGCTGCGC
>GFUNContig215
GATGTCCCGTCGGTGATGCTGCTACTGTCCTCCGTGCTCAAAGTCGATGATGTGGTGGTGGTTGTGTCTGTGTGTGGTTCATCCGAGTGAATCCTGGGGATGATAAGTGGCGATGTGTTTGAAGATGTCCCGTCGGTGATGCTGCTACTGTCCTCCGCGCTCTCCTGCAGCTGGAGTGCAAATTCAAGGTTCCAGAGGACATCGGCCATAGATGGTCTGTCGATGCTGTGATCAGCCACGCACTTCTCTGCGGTCTCCGCGAACTTCATGAAACATTGGGGAGAAATTTTGCCTTGCAGATGTGGGTCGATGATCTGGCCAAGGATGCCTTTCTTCTGGCAGTGCAGCGCCCAATCGGCAAGGCTCACTTGCTCCTTTGGAAGCGAGGGGCTCAGGGCAGGGCGTGCACAGAGGACCTCAAACAGCACGACTCCAAATGAGTAGACATCAGATTTCTCAGTGAGCTGCTGCCGTCGGAAGTACTCAGGGTCGAGGTATCCAAAGCTTCCCTTCACAACAGTGCTCACATGAGTGTTATCGACATTCGGACCAGTCTTCGACAGCCCAAAGTCAGAAACCTTAGCAACCAATTTGTCATCCAACAAAATATTGGTGGTCTTGACATCTCTGTGTATGATGGTATGCTTTGCACCTGTGTGCAGGTAATGCAATCCCCGAGCGGCACCGATACATATTTCAAGCCGCTTCTTCCAGGAGAGTGCTGGCTTCTTGGTGTTGTACAAGTGCTCCCTAAGAGTCCCATTGGCCATGTAGTCATACACTAGAATCATCTCATTCATATCGTCACAATAACCAATCAGCGACACAAGGTGACGGTGACGGAGCTTCGACAACATCTCAATCTCAGTCTGGAACTCGTGGACACCCTGCTCAGACGTCGGGTTACCACGCTTGATTGCCACCCTTGTGCCACTATCTATCTCTCCAAGGTACACATTTCCAAAACCACCTTTGCCGAGGAGCGAGGTTTGATCAAAATTATTGGTGGCTGCCTGGATTTCACCAAATGAGAAGTGGCGGCAAAGATTAGGTGGCAATGTTGACGTATCATCGGGTTTCCAAGTCCACTGGCCATCATCGGGTTTCCCAGATTCCTTTGCTACCTTCTTTCTTTTGCAGATGATGCACACACCAATAAAGGCAATGAGTAGAGCAGCAAAACCACCAATAGCTCCACCAATGGTTGCCGGCACAGAACCGTTGTTTCTCCCACTAGGTTTCCCATTATTAGGTTCAAAAGATGGAAGGGGAGGGTTGAGCCCATTAAGACTATTGTTTCCATAATTCTGCAGCTTGAAGATCTCCAGACCGTTCAATATCGCATCGAAGTACTCAGGTCTCGTTGTAAGATCTGGGTGGAGGGCAACCCATAAATCCGTCTGACCAGAACCAGTTGTGATGGTAACATAGTCTGTGTACACTGTTTTGCCAATTCCTCCGCTAAAGGCGATGACATCCATTTCCTGTTGTGCTGTCTGGTTGTTGATGTAGATGAAGAATGACCTCTGATTCACCTTTGTTATCGGATACTGGATCTCACAGAAATGGAACCTTAGGAGGTAGTAGAACCCAGCATCAACGGGTAAAATCCATGTAAGATTGTGGTTCAGGTTAACCTGGGCATTTGGCCCCATAGAGCGAGCAGTTGCATAGACATTAACTGGTGCAGCGTACTTTGGTACATTGGCTGTATACGTGATTGTAAGATTGTTGTCTTTCCCAAAAGTCACACCATAATCAGAAGAATATATGTAAGCACTGTCGTCTTGCCATGAACGGTAGAAGTCAACATCTCCTTGTGGTGGGATGGCCTGGCCTCCAACATTAAGCCGGTACATTGTTTGGAACCCCGTTCCAGCAAGAATAGGGAACGGATCCGGGTTTCCCCCATTGGCTAGTGTTGGTATTGGTGTTGTGAAGAGGTCAGGTGTGGGCACGATTTCGATCCCGTTGATGAATGCGTAAGAGCCATTGTGATGTGTGGATGGGGAGAAAGTGAGGTTTAGACTGCCTTCAGTAACGTTTATG
>GFUNContig216
GTGCGGCCGGTTCCAATACATCCTACCACCAAAACAGCTCCCGGATCCCCCCACAATACTAGCTCCTCGAGTGCGGCCGGTTCCAATACATCCTACCACCAAAAAAGCTCCCGGGTCCCTCTCTTGCCTATGCACTCATCACTTGCACAACACGACTGGGCTTACGCCACCAACTTCGTCCCCGG
>GFUNContig217
CCGAACTTGGGCACCGCCGAGCCCCTCGTCGGCGTCTCGTTGCCGCGCGAGCCGCCCTTGGCGCGGGACCGGTCGACGGAGTTGGCCACGAGGCCGTACCCGGGGCTCTCGGAGCTGCTGTACGGGTGCACGGGCGACTGCTCAACGCTGTACCCTCCGGCGGCCCGCCCGCCGGCTCTTCCGCCTTGGCGGTGGTGGTACGGCGACCCGGCGTAGGGGTTGGGCGACACCGGCGCCGGCGCCGGCGCCGGCGCGTCGCTGGGCCGGCGCTCGTGCCGCGGAGGCGTCGGCGCGGCCATGGAGAAGGCCTCCGGGTTCTCGGCGGGGTCGTTGGGGTTGATCATCTTGCCGC
>GFUNContig218
GCGCGCGGCGGGGGGGGGGGGGGGGGGGGGGGCCGGCGGTGGGTCGGCGCCGGTGTGCACTTTCGTGAGGAAACCACCCAAGAACATGCGGAAGCGCCCCGCCGCGCCCGCGGGATCTGACGACGACGACGACGACGGCGGCAGCGGCGCCCTCGCGGCTGCGCGCTCCAAGAAGGGGCCGCCGTCCTCAGCCGCTGGCAAGCTCGTTTTCTCCACCGCCGACGCCTCCTCCGAGCCGCGGCGGTTCCAGTACGAGTCGTCCCGGACGATCCAGTCCACGGACAGCCGCGCAACCGCCGTGCTCGAGACGGAGACGGAGTTCGACCGCGACGCGCGCGCCATCCGCGAGAGACCCGAGGAGTTCCTCAAGAAGAATCCCTCCGGTGCCTCCG
>GFUNContig219
GTGCGCCGGCCCGCCACCCCTGCCCACGGTGCCGCCGCTATAATAAGTCTATTAAACACACACACCGAAGGCTCCATCAGATCCACCGCCACCGCCACCACCACTCCAGCAGCATGGCACGCCTCGCCATCCTGGTGGTGCTCCTGGCGGCGGCGTCGGCGCTATCCGCAGCGCAGAAGGCGTCGCCCAAGCCGGCGGCGAAGGCGGCCCCTGGGCCAGCGTCGTCGGGGGGGGGGGGGGGGGGGGGGGGG
>GFUNContig220
TTCAACTCTTGTAGTGAACTTGGGAGGCAGTCCTTGGGGAGAGACTGGATGGCTGGACAATTGCTTATATTCAACTCTTGTAGTGAACTTGGGAGGCAGTCCTTGGGAAGAGACCGGATGGCTGGACAGATGTAGATGATTAATCTCTTGAGGTTGCGTAGTCCTTGAAGCCGAAGGGCGTCCGCTTGCTCCTTTGTGAAGCGCTCCCCCCGAAATCTCAATTCGGTGAGCGAGGGAGAGAGCAAGGTACAGATGGGCGCGGCAAGGACGCCCGCGATGTCATCCGTCTCAAGCAATTGCAGTTTGGAGGAAGAGGATGTGAACTCTTGTTCATGGGGCAGCGGGGGCTCGGGACCAGC
>GFUNContig221
GCTCCTCCGACGGCTGCCGATCCGACATCGCCGCCCACAAACCCTAACCTGGAGTGTGGAGGTGGTGGGGGTTGGGGAATTTGGCTTGCGGGCTTTTGGGGGCTGCCTCCGCCACCGGGTGAGAACTCAGCAGGGCCGCCCGAAATCAACGCGCGTGGGAGGTGAGCGGGAGGAGCTGACGTGGCTGGCTCGCCCGTCGCCGCTCCAGAGCCGCCAGCGTCGGGGGAGGAGAAGAAGAGGACGCCCGCCGCCGCTCCGGGGGCGGCCCGCGTCAGGGTAGTAGAGGAAGAGGGTGAGGTACCGCTAGACGCCGAGTTTCGTTGCCGCCGCCGCCGACGGCGAGGAAGAGGCAGCTGGTTTCGTCGAGCACATGCGGACCGGCGGGACGAGGCAGCACCAAGGGAGCAGCAGGGGCTCGACGCCGCCACGGCCACCGGCGTTGGACGGCGCACCATGGCGCCGTGCCGGGGGACGCCGCTGCGCCGCGCACAGGGTGCGGGGAGCCTCGGCGGTCGCGACGAGGAGCGAGGGAGAGAGCGAGAGCGCGGAGAGGAGAGAGAGGAGGGGAGGAGCGGAGCTGCTGCCGCCTGCCATTCACGAGAGAAAGAGGAAGGAGCGGGGGAGAGCAGGGGCTCGGATGCCGCCGCGGCCACCGGCGTTGGACGGCACACCATGGCGCCGTGCCGGGGGATGCCGCCGCGCCGTGCACAGGGTGCGGGGAGCCTCGGCGGTCGCGACGAGGAGCGAGGGAGAGAGCGAGAGCGCGGAGAGGAGAGAGAGGAGGGGAGGAGCGGAGCTGCTGCCGCCTGCCATTCACGAGAGAAAGAGGAAGGAGCGGGGGAGAGCAGGGGCTCGGATGCCGCCGCGGCCACCGGCGTTGGACGGCACACCATGGCGCCGTGCCGGGGGATGCCGCCGCGCCGTGCACAGGGTGCGGGGAGCCTCGGCGGTCGCGACGAGGAGCGAGGGAGAG
>GFUNContig222
TCACCTGCCTGCACCGGGCCAAGGAGAGGAGAGTCGTAGCGCACCATCAGCTTCGCTGCTGGGTGGTGGTGCCGGCCCGGTGAAGAGGCGATGTCAGCCGAGACCCGACGGTGGTCGCCGTCG
>GFUNContig223
GCTGTCCGGCCCAAGGTAGCCACTCAACGACCCCGATGAAAGAATTCAACACTGAATTGCCAAGACTCAGTCTAATTGCTGTCCGGCCCAAGGTAGCCACTCAACGACCCC
>GFUNContig224
CGACGACTGGGCGAGCGCCGCCGCCCTTCTGCGGTTTTCGCCGGCGACGAGCACCCGCCAGAATTACCGCGCCCCTGTTTGCGGTCGGAGATGAACGCGTCCAGGAAATCCAACCATGTTTCCAGCAAGGACAGTGCAGAAACCTCGAGGGATATCATCACCACGTCCGGCCAAATCCAACCCCTCAAAATCCCGGACGCTGTAGCTGCGCTTGCGCAGGCTGCTGCAAAGGCAAATGGTGAGACTGAGAAATATCTTCCAGGGTGGCCATTGTTCTCACCTCCTAAGGTGCAGTTGGACAAGTGTACCAGGTGTTCAAGAGAATTCTGTTCCGCAATCAACTTCCG
>GFUNContig225
CGAGCGCTAGTTCCCGCCGATTCTGCTTTGCCCGCGCGCGCCAACGCCAACTGCCAGCAGCAGGTACACCAAGCAGAGAAGAAACCATCAACTACGAGTGGCAAACGACAAGCAAACATCACTTCGGCACCAAACAATAATACACGCTCCCCTACACGGACACCAACAGCGATGGATGGGATAGAACAATAATGGTGGCAGGAACGACAGCGACGACATCAAGCGGCGCGCGGAGTGTCCTCGCCGGAGGCCCAGACGATGTCCTTGAGCGCCGGCCGGAGCT
>GFUNContig226
GAGTCGCCGGTCGTCGCAACCGCCGGCCAAAACCAATCTCGGCGCTTCCCGGAGAACCCCCTCCGGAAGTCGGCCGATCCCGGGTCATCCAACGCACCGCACTTCGTTTCTCCCGCGCCCCCCACCCGCGCGCAAGCCCTCATGCGACTAGGGTTATAGCGATCTCGTCCACCTACCGGCGGCCGGCTGCGGAACGGGCCACCACCAACAGCTGAAACTGCACTTTGCGCTGTCGCCACCAGAAAGCCCCTCGCGAGCCCTTTGCCTCCTCACTCCGTCAGGCTCGTCGCCCCAGGGTTTTGTTCCTAACTTTTTAGCCTCAAATTTTGTCTTGAATGGCTACATCTCTGGATGTTCCACTGGATGATTTGATTAAGAGCAGAAATGGGAGGGGAAGGGGAAGAGGCAGGGGACAAGGAGGCCGAGGCAGAGGTGATGGCCAAAGATTGGCTCGTGGTTCATGGCGTGGGCGTGGTACTGGCACCTTCCGTGGAAGGGGACTAGGGGTGCCTTCGCGAAGGCCACTTGGTGTTAATACTCGGTCCTCATCATTTGCTATTGCCAAGCCATTCAATAAAGCAAAGGATTTTGTGTGGAGACATGATCTCTTTGAGGATAGCATGGTGGCAGCTGGGCTTTCTGGGATAGAATCTGGTACAAGGCTGTACATTTCAAACTTGCACTATGGAGTGACAAGGGAAGATATACAGGAGCTTTTTTCAGAAATGGGTCATTTGAAGCACTGTGCTGTTCATTACGACAGTTACAGACACCCAACTGGTTCGGCTGAGGTGATATTCACCAGGAGAAGTGAAGCTCTTGCAGCACTGAAGAGATATAATAATGTGCGCCTTGATGGGAAGGCAATGAAGATTGAAGT
>GFUNContig227
TTCCCCACAGCCACAGGCTCTTGCAAGCGGGCGGTGAGCGGTGCCGACGTGGCAAGCTTTTCTCCTCCGATTGGGTTTAGGGGTGGGCAGGGTGGAACGACGGGGGTGTGGGCGGCCGGTGGCGGGTGAGCCGCTGGTCGGGGCGGCGGTAGAGGTCAGAGTTCGGGTGGCGTAGTTCATCGAGGAAGAAGAGCAGTTGAAGAGGATGAACAGTTGTAGAAGATGAAATCGCGCGCTGGTTACAGTAGCGACATGCGCGCGTCAGGGATACCTTGTTATTTTTCTGCAAGAAGATGGCACCAGAACCCTCAGCAATGTCTTCGCTGCAATCCATCCTGGCACGGCGCTTCCC
>GFUNContig228
CCTCCTTGCCCTTCCAGATGATGCTTAGGGTTTTCCCATTCCACTGCCGCCGCCCAGAATTCACGCGAACGCGCCCGCACGCCTCCCTCCTTGCCCTTCCAGATGATGCTTAGGGTTTCCGCATCCCCGGCCGCCGCGGCCGCCGCCGCGGCCAACCAGCTCTGTGGTGCGGGCGCAACCCCGGCTCCCGTCAGGGTGGCGGCGCCGCGTGGAG
>GFUNContig229
CAGGTACCCAAGTTTTGGAGCTACGCGTTTGATGCTGCCAGCGTCTGAGAAGGCAACGCGAGCAAAACAATCCCCGGATCATCTGAAATCTCGTCAGCGGTAACAGGGTACAGTTTGCGAGGCTGGCCGTGCTGCTTCCATGCCGCCCTGGTCAGCAACTGAAGCTGGAGTAGGACAACCACCAGCAATCACCGGTGTCAACTTGGGCGATGCAAATGAGACCTTACAGCCTAGCTTCTTGCCAGGTGTAAGAGCAGACCGGTCACCAGTAGCCACCGCGGCTGATTTGTGTTGCCGACGACGGCCCTTGGGGGTAGCTGACAGAGCCTTGCCGCCAGCCTTCTTGCCTGCAGTTGGAGCAGAGCCAGCCTTGCGAGGCTGAAGAACATCCTTGTAGCTTGCAGATGGAGCCTCCTTAAGGCCACCCTTCTTGTTAGCAACCAACACTGGAACAAAGCCAGCAGCAGCAGCAGCCATGAGTGCCAGCTTGCAAGCCTGGCTGCCAGGCTCTGGCGCAGTGGGCGCTGTCCAAATGTTCTCATTCTTGTCCACGACTGAAGAAGCATCGCCACCATCCTTGTCCATATCAGGCGTTGGCATTGGCGCAGGTTCAGACACAGGCACCTCTGTGCTGGTCACCAGGGCCGGGTCAAGAGGCTGATCACCATCCTTGTCCATAGCAGGCGTTGGCGTTGGTGCAGGTGCAGGTTCAGGCACAGGCACGGGAACCTCTGTGGTGGTCACCAGGGCCAGGTCGAGAGGCTGA
>GFUNContig230
CAGCAGTGATCCCCCAGAAGAGCGGCACCTTGCAACCATACATCCCCCTAGAAACTACTTAAGAAACATATAGGACAAAGCGGTGGTTTTATCAAGTAAATACTCAATGCAAACTATACTTGAAAAACAGAGTCACAGGCGCGAACTCAATCAACTCAGAACTCACCATGGCTCCGACGTCGAGACCCGGCACACACGGAGGTCGGAACGACCCACCCATAACGCGGGATCACCTCCTGGCGCCGGCGGCAG
>GFUNContig231
GTTAGAGCTGTACATTGAGTGCTCATTCTCGATAGATTCTTGTTTGCTGTTGCACCATAAGAAAACTGTATAAATTAGCGCCCTCGCTGATTATGCCAATGTGGAAATGCATTTGGATTTTCACAAATGCATTTGGATGCCTTGGGCTCAAATGTTCTGACAGTCTGTTCGCTTGGTTTCAGCCAGGGCTTATCAGTCATGGTATAGTATTTTTCTTTCACAACAAACCAGCACCAGCCGGGCTTATCAGC
>GFUNContig232
ACTGAGGACGGGTTTTTGGAGTTAGCTCACCCTCACGAGTCACGACGTCTCGTCTCGTCTCCTGCGCGCTTCCGTTGCAGCTCCGCACCACACCATTAACGCCCTGCGTCTGCTCTGCTCAACGAAGGAGAGATCTTTCCGCGGTCTCTTCCAATCCTCCTCGCCATGCTAAGGAGGTCCCG
>GFUNContig233
TGAAGATTGCCACCCGGCTCAACATGAAGCCAAACATGTGAGTGTTGGCGATGGAGCTGCTGGCTGCTACTGCTAGTAGTCAAGTGCGTGAATAAGTGTGGTGTCCGAGTTGTTCTTCAGTGCTAATCGTCCACCGCCGTTCGT
>GFUNContig234
CGAGCTGCACGTCACGGTGGCGGAACGCGTCGCGGTGGCGGAACGCGGCCTCGGCAGACACGAGCTGCACGTCACGGTGGCGGAACGCGTCGCGGTGGCTTCTTCTTGGCAAGTCACAGACCTTCAGAAATAGCAATTCCACAAACGGAATTCCCAGTTAATAATATAGTGGCTGAATTTATGTGCTTCCTAATAAAGTCGATCACCTGCGATCCACCAGCACCTGTACTTACGCCACTTCTCGGAATTCCATCAAACACTTGGGCTGCATCCTGTACGAACCTTCCTTCCTTGGTATTCATCTCGCCATCGCGCCATAAGGGTACCTCGGCCGTCGTTGGAGGGAGGAGCTCAACCCATGCAGACCTAGACGGACCTCTGATGTTGGGGCAATGGTGGGACGCGACGGCCGGAGCAGTAGGGTCGCCGGGTTGGGTCAGGCAACGAACCACCTCCTCCCCCCTCCGCTTGTGCCTCGCCTACAGGATGCGTGGCGGCGACGTCCACAGATGTGGATCTGGGCAGCCACTAGTTGAGATGCGATGCGACGGTCCGACTTTGATCTGCTGCCGGTGAAGGCGACCTTGTGGGCGGCGGCGCGGCTAGGGACTGGGGAGGAGCCGTGACTCTGTGAGGGCGGCGGTGCGCATGTGCGGTAGAACAGGGCCGGTGCGCCGGGTTTGGCCGTGCCGGGGGGCACCGCCGCCAGAGGGGAGCCCGTGGGGACGGCCGCTGACGCCGCCGCGGGGGGTGCGGCCGTGGGGACAGCCGGCGGCGGGGAGGTGAAACCCTAGGCTCCCCCGTTCGCTTCGGGAGGGCACGTCGAGGGGTACCGCATCGCCGGTGGCCCGCTCGGGG
>GFUNContig235
TCATCCTCCCACACACCATAGTTATTTGTGAATGGAAGGTCAGGCCCAATGAGACCTACAGTGAGACCTTTCTTAGCTGACTCTGAAGCTAGAGAAAGACCAGCAGGACCACAACCAATGATAACCAAATCAAGTACTGTATTTTCATCAGATATGGGCAATAGCTTGGAAGCGATCTTGGACTGGCTTTCCATGGGCTTGGTGGCCTGCATTTGCACGTAAAGCAGCTCGCCGCCGCCCCCCTTGCGGTAGTCCTCCTCGTCCGCGAACTCCACGCCGACCGCCGCCGCCTCGTCGTGCTTCTCGGTCGCCACGCACCTCACCTTCGGTCCGCCCACG
>GFUNContig236
CCGAATCCTGTTCCCGCCCAGCCGTTTCATTTCACTTCCAGGGAGTTCATGACATACTCTACTATTAGATGACAGTGCGTGAGCGATCAAGAGAAGGAAACACGGAGGATCAGCAGCCCATGGCTCTGGATGATCGCGCCATGTAGTTAGTCTCTTTGCCTGCCTGCGTGCAGTATGTCAGTCGTTACTATAACATACTTTTGAACTTGTTTGGCAGCCTCTGTTGGCTTGCAGTCATTCTGAGCCCTTGGTGTTCAGTGCCTTAGGATAGGGTA
>GFUNContig237
GTTCGACTTTTTTGGGACGTTCAAGCGGATCGTCAAGGCGGCCTGCTGTCTCTAGTAGCCGAGAGCCAAGCACTGAAGCGGAGCAAACACGTAGCCGCACGACTGACGCAAGCCCAGGGGCATTCCAGAGGTCTGGAGCCCCGCGGTGGAGCCTGCAGATGCCTGACTCCTCGGACGGCAGGCGCTCGTCTTCCAGCAGGCGCCACTCATCTAACCCGAAGAACTACGAGTCTACCATTAGGGGCATGCAAGGCCTAAACTTCGACGGCGATGACAGGGTTCACTATTAGCATCTCATCTGTCTGGGACCTGACAGGGTGCTTCGTCGGTGCGCAGCCCCACCATAGGATGCTCCCATGTGTCAAGGCCTCGCCGAGATGGAAGTACCGAGGGCGGCTGGATAATAAGAGGTTTGGGAGCGCAGTCCAGGCGACGGCTCTTAGAAACTGTGTCAATGGCTAGTCCACGGGGCTCATACTTCAGCG
>GFUNContig238
GTTGAGGTGCTCCTCCTGCGAGATCTTGGTGGCGTCCACCGTCCTTTCTGCCATCCTCACCTCGCCTGAATCTCCCACCCATGTCATCATCTCTGCCACCACTGTTGTTCCTAGCTCGATTCATTCTTCTCGGCTTCCATTTTGGTGCCTCCAAATCCTCCGCAAAGCCATTGCTGCTGTGTGCGTGCGGGTTACCCCTCAAGTACTTCAACAGCTTCTCCCCGCCGTTGGCATTATTTCTAGCTCCCCGTCTTGGTTCCAGTTCCCTCCCTCTTGCACTGTCTGGATTTGAATCAAACCCATCAGCCATCCAATCCTTCTTAGGAGCATTCCACCTGCCGGCACCATTCCTTGTGTCATCTCTCTTGCCCTTGCTTGCTCTCCATTTCGGCTCGGAGCCACCGTGGATCACCTCAGATTCAGAGAACGAACCAGCACCAGTTCTCCCCCTCTGCCTGACATGGCTGCCTGCTGTGGCCTTCAAGCCAGTCCATCTCCCACTGGCCTGCTTCCTTGGACTTGCACTGGTGCTTCTCTCCTGCCATCTTTGCTCACGATGACCTTCTCTTGGTCGTTCCGAGTCCGAGAAGAAAGCATTACCACTCCAACCTCTGTCGTTGTTGCTGCCGGCAGCCACTGCACCTGCAGCTTCCCATCTTGCCACACCATTGCTCCTTCCATTTC
>GFUNContig239
CACTCCACCAGGGTGCCGCAGCCGTTCACGGCCGGCCTCGCCACGCCGCTGGAGCACATGGTGCTGGCCGCGCTCATGGCGCTGCCCCTCGCGGTCGCGTGCGCGGCCGGGTGCGGCTCCGTCGCGCTCGCCTTCGCCTACGTGCTCGGCTTCGACTTCCTCCGCGCCATGGGACACTGCAACATCGAGGTCGTCCCCAGCTCGCTCTTTCAGGCGGTCCCGGTCCTCAGATACCTCATCTACACCCCGACGTACCACGCGATCCACCACACCAAGAAGGAGGCCAATTTCTGTCTCTTCATGCCGCTGTTTGATCTGCTGGGTGGCACCATCGACCCGAAGTCGTGGGAAATGCACAAGAAGATGAGCGCAG
>GFUNContig240
CTTGCCTCCTCTAATTTCCCACACATCTTCAGGACACACACTGGTAATGGTAAAGTGACAGTGGGTGGGAGAGCACATTGATGCTTGCCTCCTCTAATTTCCCACACATCTTCAGGACACACCACGACGGAATTGAGGTGAAAAATCCTCAGTCCGGTTGCCAATAACGGCAGAGCCACTAATTAAACAAGAACACTTAAGCGCCCGCCCAGCAGCAATGAGCTCGGTCGGTTGCATGCAGATCGACCGTGGTCGGTTAATTAGTATACTGGACGTAGGAGCGGTAATCGACGTCGGCGACATAGTTGGCCGGGATAATGTCCTTGGCCACCAGCTGCTTGCCGGACTCGTTGGTGATGCGGATGGAGAAGGGCCCCTGGAGCGGGCGGTTGGGGTGGATCCTCCAGATGGATGGGCAAAGCAGCTTTCCAAGGTCTATGGGGTTGCTATCTGGAGTTGTCCTT
>GFUNContig241
TAATAACCATCATATTACAAATTAAACATAAATTCACACACTAATGCTAAAAATATTGGCGTAGGCGTCCCTTGCCCTTTGCCTCTTGCGTTCTTTTGGGTCTATGATGTCAGTGTGCCCACTTTCATTGTTGATGATGTTGAATATATTTTAATGGGGCGCGACACCCAGTAGGTTCTGAAGATGCCATATTGGCGATTGATGCCTATTGAAAGGGTGTGGGTGGCCTCAATATGACTCCTGACCCGTGGCTGTAATCAGTGGTTCCACAGGCAGTCCGAAACAGTGGGGGGAGTGATCTGGACTGGAGGAAGGGGATGCGGAGACGGAGAAGCAGGCTGAGGAGAGGACTCGACCGCGGCGAAGGCGCGCGCCCCTGCGAGCCCTGTACGAGGGCGGCGCTCGACGGCGCTGGCAGGGCGAGGGCGCTGACGGCGGGCTTGCAGAGCGAGGACGCTGACCGCGGCGCAGCGAGACGACGGCGAATCGCGACGGCAGCGCGACGATGGTGGAGTGCGACGCGCCCGATCCCCAGCAGCACGGGTCACGGGAGCGCGCCCCCGCTGCTTCCCCGAGCTTTAGAAGCAGCACGAGAGATGTGGGAGGCGTGGCTTCGGATCGGGCGTACTGCGGTTGGTGCGGGCGGGAGGGAAAGAGATGGGCGTCGTGCGCGGGCCG
>GFUNContig242
CTGCAGTTCCTAATAACCCTCGCTGTTTAGCCACCAATGTTTAAGGCTAATTGCAGGGCAGCTGAACGGTTTCAGTCACCTCTCCTTTCGCTTTCAGATAGAGAAAGCAGGTCCTTGGTGAATGGTGTCGCCACTTGGTGTGCAAAATGAAGCAGTAGTTCTCCATATGTTCCATCCATCTACCAATAAAGTCCCAAAGTCTGCCTAAACTGAAGCCCGTTGGCAGTGACCTACCATCCTCTTGGCTCCTCCTTCAAATGGTTGCTTCCAAGAA
>GFUNContig243
TGCTGCTGCTCTGCGCCGGTCGGCTCTGCTCCGCTCTGCCGCTGCTGCTGCTGTCGGAGGCGCGCCACCAACAACCCGCCGATGCGCGCCTAGGCATCATCCCCGCGACGACCCACCACCCACCCGCTGCTGCATCCCTGCATCCCCTCTCCCTCCCGGTTCTTCTGCTGCGCACCACCCCTGCCCCCGATCCACCTCCGCTGGGACGCCTGCCTCTATATATACGCCCGCCAGCCCCCGCCTCGTCTTCTC
>GFUNContig244
AGCGCAGGCATCTCGTCAGACAAAACCGGAGAATTCCACAGATGTTCTTTTCTTTTTTTTTTTGGGCGGTGGGTGGGATTTGGTTGGTTGTTTTTCCTGTGCTGTAAATTTGCTGTTTTGGGTGGCGTTAGCTGGGTGCGGATGATGAAC
>GFUNContig245
CCCTAAAAGGGTATGAACTCATTCTTACAATGCCGTCATACACCCATCCCTTTCGTTGGGTCCGTAAGAACCAGATTTGCACCGAAGGCCCTCATGGTCACCCTCCTCTCAAGACTGGTGTATGACGGCATTGTAAGAATGAGTTCATACCCTTTTAGGGCAGCCATGAACGCCAAGCCAATGCCCATGTTCCCAGATGTGGGCTCGATCAGTGTGGTCTTTCCTGGAGTGATCAACCCCTTCTTTTCAGCATCTTCCAACATTGAAATTGCTGGTCTGTCTTTGACGCTGAAGGAGGGCTGCAGGAACTCGAGCTTGGCAGCGATCCGGGCGCCGCATCCCTCCGTCACCTTGTTCAGGTACACCATCGGGGTCCGACCAATCAGCTGGGACGCGGAGTCGCAGATCTTGAGACCCGGCAGGGCGGCGGCGGCCGTGTGCTGCTGGTGGTGGTGGGACAAGAGCGAAGAGTCCTGCAGCGAGGCGGGCGCAACCGAAGCTGCTCCTCCTCCCTGGTGGAGGAGGCCGGACAGCGGGGAGCTCCGCCGCCGCATCACCCTGGCCAGCACCCTCTCCATTCCTCCTCGATATGATAGCTTAGCTAGTTGTGACTAGTGAGGGAGAGGAGAGGAGAGCTCAGCTCGCTGATGATTGGGTGCCCAGCCACAGCCCACTGCCCACTGGTGGTGGTGGAGGAGAGAGGGAGTGCCAGTGTGAAGGCTGATGATGACAATGATCTCCTTCTGAAGCCGCCACAGAAGCCAGTACCACCACAGAAGCCAGTCCAGCCAAATGGACCACCGGAGAGCATGAAAACATCATCACTGCTTGATCAGAAGTCATCAGGGGCAACTTTAGATGACAGAGAGAAGGTCAGGGAGTCATTGGACGCTGTATTGGAGAAGGCGGAGAAGCTTGAGGCCTCGAGCTTTGGTAATGCAGATGGTGGCAACCTTAGTTCAAG
>GFUNContig246
GTATATGTCCGTGCGTCTGTAAGTACGTATACGTATCGGTATATCTGGGAGTAAGCATTGATTGGATACTCCCAGCGGTCGCAAAGCAAGCCCACATATACCGATACGTATACGTACTTACAGACGCACGGACATATACGGCGGTCCGTGTACGTACGTGTACTAAGGAGCTCTCCAATCCCAGCAGCAGCTTCCATTGATCAGTTAGAAGCTGATGGGGTAGACGCGCTGCATGTTTGGGTAGAAGAGCCCCCAGTTCTGCTCCACGCCGC
>GFUNContig247
TGCTGCTTTGCTATTATGTTCTCTCTTTGTTGCCCTGCCTCTCGTCCCGCGCTCAAGAAGACGACGTCGAAGGGAGGCTGAGGTGGACTCGATAGACCGATCGATGCACTCACTCAGCTACTATAGCTGCTGCCTAGCGAGCAACCCACACGCGGCAGCACGACAGCGGCGGCAGAGCCCCAGCCATGGCTCTCCAGAGGCCCTGGAAGCAAGAGTTCATGGTGAGCAGGCCAGAGGCCGAACCGACGACGGAGGAATTGAGCCGATCGGGAGGTGGAAGAAGAGGCCGGCCGGCCAGAGGAGGAGGAGGAATCGGCCGATCGATGCTGAGGTGTGAGAGCGTGACAAGGGAAAGGGGAGCGGGGAGGTGCGGAGCGGAGCGGAGGAAGACGACGAGTCGACGACGGCGGCGACTACTTATACTAGATCCCCGGGCAGGGCTGGCGCGAAATTAGTCGCCGGTTTTGAGCTAAAGAAAGAGGATTAGGCGGGCCTACCGGCGCCGCGCCGCGCGGGCAGAGCACGCAACGCAAGCTGTTGTTGATGTGGAGTGTCGT
>GFUNContig248
GAGTGTAGGGAGATCATAACTAAAGATGAGAGTGAAGATGAAGTATCATGTGTTGTAACTCCAGACTGTTTGAATGAATCTGTTGAGGAGTCCACCGCAGAGAAGGATGTGGCTTCTGATGGGGATGAGGCTGAGTCAACAGGGATTGTTATTAGAAGTTCAAGCTCAGAGATTTCATTCACTCAACAGGGAACTGCTGTGCAAAAGCTGCGGCTACAGTCAGGCCTTAACAAAGGCCCGTATCCTAGTAGTGATGATTCATCAAGCTGCATCATAGACGAATCAGAAAGTCGGCACAAAGCAGAGAAAGCAGAGATCGAAGAGGATGCAAGCACGAACCTTGCTGGAAGTGTTGATCTACCTGGCAATAGCCATGATGATGACCAAAAGAACATCCCTGAACATG
>GFUNContig249
CGATCCCCCCGTCCTCGCCCTCGTCTCGCGCACCCCCGCACCGCGCACCGGTGCACGCGCTTGCGCCTTTGGCTTCTTCGCGGCTCCAGCGACCCCGTCCCCGTCGGGCACCAACCCAACCCAATGCTCTCCCCCTCCTCCCCTTCCTTTTCCTCTGCCCAACAATTGATAGCTCAACTCACCTCCGCACCCGCTGTTTCGTGCCCCGCACTTCACCCCCCACCAACCTCTTCCCCACAAAAACTATCCACCCCACCCCACCCCACCTCTACCCGCCGACGAGCGCGATCGATTGATTCCGTTCGAGCCGGGCGGAGGAGGAGG
>GFUNContig250
CAGAAATATCCACTAGTCAATACAACGGAGTCTCACACGCTACCAGTTGGTACACCAGGTGCCATGGCTTCCAAACAAAGAATGGACTACCTTGCACAACCCGCAGCGCAGAGATGTAAAAAATTCCAACATTATTGATGGTTGGGGGCTGATATTATCATCTAACACAACCTAATGAGCTACTAGTTCTGTATAATCTCCGCCTGCTACATCCGTGGTCTCCTGCTGTACGGTAACTCAACTCAAGCGGTTGTCTATAAGAGCACCTATCCACGCGTACATGATGCTATGTGCTGCTGCTTCAGCTAGTAGGCATTCCTAGCAAATGGCTCAATGCCCTCAAATTTGGCCGTGTAACTGCCCCAGAATCGTCTTACTGGGAGTTTCACAAGCAATGCTTGTCA
>GFUNContig251
GCGCCTCGGCCTGGAGCTCGGGCGCCGGCGCGGGGGCGGGGACCGGGGCAGGAGCGTCGGCGGCGAGCGCGGGCGAGGCGGCGAGAGCGAGGAGCGCCGCCGCTGCGGGGACGGGCTTGGCGAGAGGGAG
>GFUNContig252
TCTGCAACAGAGACCACAATGGGGTTCTTGAGGACACTTGGCCCATTGATCCCAGGAGATCCAGGTGAGCCTAAAGGCGAAAATGCCTCCTTCTCATTGTTGTATGCTGCAGCACAATCAATATGCCGATACCCAGCCTTGACAGCAGCGTAGATGGCGTTGACAGCAGCGTCAGCCGTCAGGTTGTATTTGCCATACGCCAAGGCCAACTGATGGGATCCTCGCGCCAGTATTGAGAACAAAGGATTCAGCCATGTCACCCTTGTTAATATCACTTGAGGAGCCTCATTAGCAGCACCTTGTTTGCTTGCATCTTCCTCCCCAATCGCATCCGGAGCCAACGGCAGCCCGCTGCGCGCCAGTAGCTCCTTCCCGCGCTTGGCTAGATGCCCGGCCACATTGTCTCCCCGCGCTGTTTGTACAGCATCAGTGCCGCCGCCGCCCCGCCGCTCCC
>GFUNContig253
TGTGAGGAGGAGCAGAAGGGTGAGTGGCGGCAGCAACGCACAGTGGAGGGCGGTGGAGAGGGCGAGGCGGCAGCAGTGCGCGGGGTGCGCTCGTAGCGGATCTCGCGCATCTTCTCCCTCACCCCCCGCTGCAGTGGACAAGGGGCGGCAGCACACGGTGGAGGGTGGCGGCGGCGGCGCCGTCCCCCTCTTCTCTCCGCGCACCCCCTTGCCAAACCCTCTCAGCCCGTACTTCTCCCAATCCTCTGGTGTGGAATGCGACACTAGCGCGGGCGGCGGCGCTGGATACGGCACCATGGCCAGCGACTAGGAATATGCTCAATGAATGGCGTCGGGCTCATAGTACAACCAATGATGCAGAGTCCAACGATCAGAGTGCTCCTTTTAAGTTGGTTTACTGCAGCA
>GFUNContig254
CAGATATTTGGTGCCCATTTCAATTCATACCATACGTTCATTTCATTACAATTTTGGAAACATACAGCCACACACACTCTAGAAACATACACACACTCCTTCCTAACAGAAACTGCTATAATCAGTTCACTTTCACGTTGCAGCCACAAGCAAACCAAGCAGAATACCGACAAATCCTACAAAGACAGCGGCAAGAAAAAAAGAATCAATCACAATCTGCATGTTCTTGTTGTCGACTTTAGGCTTCATTACAGGCATGTTCTTGTTGTTGACTTCGGGCTTCACTGTAGGCATCCCCTCAACATGTAGCATCTTTATTTTCTAAACCTCTGCTACAACACTATCCAGTGTTTGCTTCACCAGTTCCAATTCTTCCTTCAAATCAACGCAACAAACACCAGCTACATCATTCACTGACTGCACCCTTTGTTCCTCTATTTACAAGGCCATATAAGCGGATGTATGGGCAGGTACTATCATCATCCTTGTACGGGCACTTGAGGTACCACTCGCCCTTTTTCGCCGATTGCTTGCTCTAGATGCGGACCAAAGCAACATGGCAAAAG
>GFUNContig255
TGACAGCATATTTGCAATAGCCATTGCTCATATATCTGGTTCTCTTCCATAGCTATAACAAGCGGTACTCATCATAGTTCATCTCCTCCATGTACCAATTACAAGCAGCACCAGTACTAGGAGAGACGGTGATTACTTACGCAGTTACGCCTACAAGTAGGCATGCCACAAGCAAGCAACCTGACCTCATCTTGATCACTTTCCTTGCAACTGAAACTACTACTGCTACACTTGCATATATTACCCGGCAGAAGGGATCACAAAGCCCCTCGAGATGCCAAGACCAAAACTTTACTAAGGGTCAAAAAGCAAAACCAAAGGCGAAGGTTCTAGCGAAAGACGGGCGGCAAACGCAAGTGTTTTTTTCTCTTTTTCCGAAAATAAAACCCGGAAAACACCAAAACACCAAAAAATAGATCCCCAAACGGATCGAGAGGCGCGGCGAAAAAGAAGCGAAAAGGAGGGGAAATTTTTTGGGAGAAGGGGGTAGTACTAGTAGAAGAGCGGCTACTAGCGATATAGTAGTACTACTAGTAGTAATTATTCTCTGTTCACCACGCCACGCTCAGAGGACGGCGGCGAGCGCCGTGACGACCTTCGCCTTGGGCAGCAGCTGCTGCTGCGTCTTGCTCGCCTCCTCCGTCGGGCGCCACGTCGACACCACCACCGTGATCTTCTCGCCGACGCTGACGCCACCGCCGCCGCTGCCCTCGGCGGCGGCGCCGTCCCTGCTAGGCTTCCTGTCGAACACGAGCTCGAACTCGCCGGAAAAGCTCGCCGCTTGGACCGGCGTCGCCGAGGACAAGGGCGCGGCGGGGCCCGGCACGACGACCTTGTCGCCGCCGCC
>GFUNContig256
CACGTAGAATAAAGCCCATCAGCTTCTGTGTCAAACCCTCCACAACTATCTTTTCTCCCAAGTCAGAGATTTGGTGCCTGCATACCTCGTACTGTCCATGGTGCCGTATCCAGCGCCGCCGCCCGCGCTAGTGCCGCATCCAGCACCGCCTCCGTTGTCGCATTCCACACCAGAGGATTGGGAGAAGTACGGGCTGAGAGAGGGTTTGGCAAGGGGGTCCGCCTCCGCCCTCCACCGTGCGCTGCCGCCCCTCGTCCACTGCAGCGGGGGGTGAGGGAGAAGATGCGCGAGATCCGCTACGA
>GFUNContig257
CCGGCATCCACAGCAACCGTGACAAAGCGTCCACCGGTCGGGAGCCCTAAACGACCATGGCGGCAAAGTATCCACCGTAGGGACCGTGGTCTCTCGACGGCAAAGTATCCGGAGACTGAAACGACGCTGGCAGCAAAGCATCCACCAGAGGAAAAACAACAACGGCCAAGCATCCGTAAGGAGAGATACGGCAGCGGCAAAGTATCCGCTCCAACAGCAGAACAACTGGCAGCGAAGCATCTGCCAGTGAAGGAGCCAACGACGGCCAAGCATCAGTCGGGAGAGAAACGATAGCGGCGAAGCATCCGCCATAAACACTGAACGACGGGCAGCAAAGCATCTGCCAAGACAACCCAGACGACTGTAGGACCAACCGTTGCGAAGACGAAGGCACAACTCAGGGAGCTCCAACAAGGACCGCCGACGAGTCGAGGACCAACAAGGACAGGCACCGTGCCGAGGTCGCGGACGGCGAAGACGACAACCCTGCCGGGCGATGACAGGTGGCCACAGAGATGAATACGCACGACCGGAGTAGTGGTTCCCACAGCGACGCCTCCAGGAAGGAACGTGACGCCAAGAGCGCCATCGCCGCTAGCACCGGCAAGCAGCCGAGCAAGGTTTTGACCTAGGAACCACCACCATCGCAGCACCAGGCCAGGCTCCTTCACCATGGCCCACGCCCTGGCCGCATCTCGGCCTCGCCTCCTTGGCCCACGCCCTGCCGGCTCCGACGACCGCACAGGAGGCAGCGCTGGGTAGATCCTTGGCCGACGCCCTGGCCGTATCTCGGCCGCGCGCAGGGGCCGCGCCCAGGCCGCCACCATCATCCGGGCAGGGGCCTGCCACCCACGCACGACGCGGCCACCAGCCAGCCTGCTCGCCCCCGGACAGGCACAGGCAACACGGAGACGGCGGGGACCGGGGAAGCGCGGGACGCTGGATCCCAGCACAGAGGCACCGGATCCAGCGTGGGAGAGCGCGGATCTGGCGCTCCGATGACTAACCTCAACGCCGGCCGCCATGGGAGCTCCACAAAGCTTGGGGAAGAAAAGGAGTTGGGGAGAGCCGCAGCAGTGACCTTTTGG
>GFUNContig258
AGAGCTCCCGGAGGCGATAGGGGCTCTAAAGCTTCTACAGACACTGGACATGCAGCACACCGAACTACATCAGCTACCATGGAGCGTTAGCCTACTAACGCGGTTGGTCTGCCTGCGATGTGACAACATATTGATGACGGTGCCAGATGGGTTCCTCCAGAAGGTGACGTCACTGGAGGAGCTACAGATGATAAATGTTGGCATGTTGTCTTTTGAGTCCGAGAGGCAATTTTTGAAGGAGCTGGGCAACCAGAGCCTACTGAGGGTGCTCCGTGTGAATGGCATGGCCAGGCTAGATGAGAACATGCAGGTAGAACTTTTGAAGTCACTAGGCAATCTGCAGGAGCTCCAGCATCTGGATCTGGATTCTAATCTAATTCGTGAAACTAGCCCTGCCTCAGTGGAATGGGACAAAGCCGTGCTTCCGGAACATCTCAGGCGTCTCCGTATACAAAGCATCTGGTTCCCTTGTGTGCCGTCATTCATACATCCCACGCTTCTCCCCAACCTTTGCTACTTGTGGTTGCGTGTGGATCTTATGGACGAGGCAGGCCTGAGAGCCTTGGGTGGGCTGCCAGATCTCCGTTGCCTCTCCATTTTACTGCTTGATCTTATTCGTGGACCCGCGGATTATGGGACGGTAGTTAATGTTGCTGCCCATGATGTCTTCTTCCCCAAGTTGAGAATCCTCCGGTTGGCAGGCTGGATGGTCCAATTGGCAACCAACGGTGACTCGACTAGTGCTTTGTTAAGCATCTGGAGGGGAGGACAGGATGCTGCTATGGTATTTGATTCCGATTCCAAAGCAGAGGACGGGGGCCGCAGCAGCAGAGTAGCACCAGCCCCTGTTGCTGTGATGCCAAACCTCCAGGAGCTTGTGTTCACTGTCCCAGTCAGGGCTTTCTACGAGGATATACACGCTACCTGTGACAATAATCTTGGCTTGGACTTGGAGTGCCTCCCTTCACTACGCTATTTCCTGGCACGTCTCGACTGTAAGGATGCCTTCCGTGAGGACGTGAACAAGGCAAACGCGGAGCTCAGGCGCCTAGCACAACTCCATCCCAATAGTTCCGCACTCAGATTCGACGTGGGTAAAATTAATGTTGAAGATATGATGGCAGGACCAATATACAGCGACGGTGAAGAGTCTTCGGAGATTCAGCCTTTTGCCTCTTGATCCTCGGTGGGAGGAGTTTGCGGATTAAGCATTTTGGGTAGTCCTGTCTGCTGCCCCATATATATGCCGCATGCGTGGAGCAGGTGTCAGTCTACCGAGGGGTTTGCGAATTAAGTAGGTGGATATCATGATGTTGGGAGCATTTTGGGTAGTCCTGTCTGCTGCCCCATATATATGCCGCATGCGTGGAGCAGGTGTCAGTCTACCGAGGGGTTTGCGAATTAAGTAGGTGGATATCATGATGTTGGGAGCATTTTGGGTAGTCCTGTCTGCTGCCCCATATATATGCCGCATGCGT
>GFUNContig259
GGTCCTCGGCTACTGACTAGCGTAGTCGAGCAGCAGCAGCAGCAAGTGAATGGCGATCGATGTTTTTCTTCCTCCTCCTCTTGCTGATGATCAATCCGCTCTCTCTGCCTCCCTCCCAGATACTCCTATTTGGGAAGGAAAGAGGGGGCGCGGAGAGCGAGTCGCCTCCGGACGGATGGATCGTGCGGGAGGAGGAATTGATTTCTGGGGGAGGAGGAAGAGGAAAGGCGCTGCCTCCGCCGCGTCTTCCCCCTGGTGGTGGTGGTGTCGGTGAAGTACTGCTGCTCGCCGGCGG
>GFUNContig260
AGGCACTTCAAAGATCAGACCAGATTTACAGCTTCTATTCACATCACTTAGTTGCGATGTCAGCAATGCTATCCCATAATAAGCAAAGGAACTTGCATAGTAAACAAACCAAAGAAGAAGAGTTGATCTGAGCAAGTTATGTGATAATAGCTCGCGCAATGCAGCAATAGCACCAGATTTGGATCTAATTGCATTCCTAACTGTATGTTCCTTCTCTCTGACTGGAATAAGGTGTTCATCCTCAGAAACATGAGTGATGTAATCAGTCTTTGTTTCTTGATGGTATGTGAGAACTCCCACAGGAAGAGCTCCTTGGTTTGCAATGGCCATTCTCTCCAGGACAAGCCTTGCATCAGTCATTCTATTCTGTGCACAAAGATAGCGTGGCGACTCGGGTGTAATTCTGAAGAAAGGAAGCAAGAGGAAGCATGGAAGGGCGGTCAATGCCAGCAACCACCTCCAACTTAATGCTGATAGTACAGCCCATGCAAGTGAAGCCTCCAAGACTGTGCCAATAGTCCAGAAAAAGGAAAAAATAACCATCCAAGTGCCACGATTTCCTGCTGGAACGAACTCCAAGAACCAAGATGTAAATACATGCCCACTGCCCACTCTTTCTTCCGTATCTGTCGGAAATAAAGCCCCAGGCACAAGCTCCGATTAGCATGCCAGCAAACACAACACTGGATAGCAGACTCTCATCTTGGGGAGAGACATTCCACTCTTCCCGCACCACTGGTCCAAGAAATGACAATAGCATAACCTCCATGGCTTCTGTAAGCCAACCCATTCCTGCATACGTGAGGACAAGTGCTTGGAACTTTCCAAACCCGATGAGGGTAAGAGCGTCATCGGTGGTGTATGTTTCCATATTAGCAGCACCTGCAAATTCACTGAACCAGTGTGTGTAGCACCGTGATCTGACAACACTTATTTGATGAGTAGAATGAGTATCAATGTCTATCTGACCCGAGTTTCAGAATAGAATCAACCACTGCAGTCCATTGACCTTTCCTTTTTCTGGATTAAAAGAGTGTGCCGGACGCCACAGGCGGGCGAGCCGAGCGGCGGGTGCGGGCGACGCCGGCGGCCTTTCAGGACCAGCGCGTCGAGCGGAGGAGCGGCTCCTCTCG
>GFUNContig261
ACCAAACACCCCGCTTGCTTGTCGCGCCCTCCGTTCTCCCAGCTTCTCTGCCGTTCTCCCAGCTTCTCTCCTCCAGACGATAGTCATCCACGGGCCACGGCCATTTTCTATCCTGTCAACGTCAACCACATCGGGGCAACCCACCAAAGACCACCGCAACGGCGCAATCCATCCAAACCCCGGCAACTCCCTAATTCCCTCTCCCGGAGTCATCGAGATGCTCTCTTCCTCCTTTAGTTCAGCTCCCGCCGCGCTGTCTCGTGGGTCACCGCCCTGCCTATTGCTTCTAGCTCCACCGCCTCGCCCCTGTCTAATCGACTCGGTGAGTCGGCCACCACTCCCCAAATATCGGTTCTTCCTGCCCCAGACCCGGAGGCGGCCGAGTCCGCGGCTTGGCGTGCGAATGGCGGAGATGACCAGGGTTGGGAGTGGCGGGGAACCGCCCGAGTTTGGGGTTTCCATGGAGAGTGTCCCGTTTGTGGGAGGGGAGGCGCCGTCCCATCCAAGGTGGGAAGCGAGCCGGTGGGCGCCCGTGGAAGCTGCGCTGAATCGGA
>GFUNContig262
CAGCAAGCGGATATCGCTGCTCATCACCGACGACGACGAGGGCGCGGACTTCGCCACCGACGCCGCCGCCGCGCCCCTCCCGGGGTTCGCATCGTCGCGCGGCGCCCATGTGCCGTCGCAGCAGCAGGATTGGGGCGC
>GFUNContig263
CCCACACTCGTTGAACATTCTCGAGCCTGTCATCCGTAAAAGATTGACGAATTTCACTGTTGGCCAATCGCCGGCAACCACAGCCACCAGTCCATCCTAGCATCGATCGGTATCGATGGAACCAGCTGCTAGGAGCATCTTCCTTTCCTATATATAGTGGTGTTTGATTCTCAATTCTCAGGTCCACAAATCGACAAGCTGCATCGATCCTGCACTATTATTGCCGGTAACTGATTGACAATCAGGCCGGATAGATGGCGTCGGTGAAGAGCAAGATCCTGGTGGTCGGCGGCACGGGGTTCCTGGGCAGGCACGTCGTGGCGGCGAGCGCGCGGCTGGGCCACCCCACCGTCGCGCTCGTCAGGGACACGGCCCCCTCCGACCCGGCCAAGGCGGCGCTGCTCAAGAGCTTCCAGGACGCCGGCGTGACGCTCCTCAAGGGCGACCTGTACGACCAGGCCAGCCTGGTGAGCGCGGTGAAGGGCGCCGACGTGGTCATCTCCACGGTCGGGTCGCTGCAGATCGCCGACCAGACCAGGCTCATCGACGCCATCAAGGAGGCCGGCAACGTCAAGAGGTTCTTCCCGTCGGAGTTCGGCCTGGACGTGGACCGCACGGGCATCGTGGAGCCGGGCAAGTCGATCCTCGGCGGCAAGGTGGCGATCCGGCGCGCCACCGAGGCCGCGGGCATCCCCTACACGTACGTCGTGGCGGGCTACTTCGCAGGGTTCGCGCTCCCCAACATCGGGCAGCAACTGGCCCAAGGCCCGCCCACGGACAAGGCGGTCGTGCTCGGCGACGACGACCACGAGCAGCAGCGCCACCGCCATGAGCGGCGACGAGGGCGGCCACGTGCCCCAGGGGTGGGCCAAGAAGAAGCGCTCGCGCCGCCAGCGCTCGGAGGAGGAGAACCTCGCGCTGTGCCTCCTCATGCTCTCCCGCGGTGGCAACCACCGCGTCCAGGCGCCGCCGGCCGCCGCGGAGTTCAAGTGCTCCGTCTGCGGCAAGTCCTTCAGCTCCTACCAGGCGCTGGGGGGCCACAAGACCAGCCACCGGGTCAAGCTGCCGACCCCTCCTCCT
>GFUNContig264
CGTCGGGGAGCGTCCTGTACGTCGCGCTTGGCAGCGAGGCGCCGCTGACGGCGGAGAACGTACACGAGCTCGCCCTGGGCCTCGAGCTCTCCGGGGCGCGCTTCCTGTGGGCTCTACGCCTGCCGAGCGGCGCGTCGACGACGTCACCGCTGCTGCCGGACGGGTTCGAGGCGCGCACGAGCGGGCGCGGCGCCGTGTGCACGGGCTGGGTGCCGCAGATGCGCGTCC
>GFUNContig265
GGACGACATGGACGAGCCGGCCGGGCGCCACGCGCACAGCGGGCACGGGAACGGCGGCGGCAAGCCGAAGATCATCATGACCAACACCCCCATCGCGGCGCGGCTGGAGGCACCCCGCACCGGCCCGGCGATGTCGATGGCCGCGGCGGCGCCCGTGAGGA
>GFUNContig266
CTCGTCGCTCAGTTGCCAGTACTCGCTCTTCTCTGCCGCCGACTTGCTCGATCTGTAGCCTCATCTGCCTGTTGAACCACGCGATGAAATCCTCCACCCTCTTGTTCAGCTCCTCGTCGCTCAGTTGCCAGTACTCGCTCTCCTCTGCCGCCGACTTGCTCCCATCCGTCGCCGACCGCCGGAGTCTCCCGCCCTTGCCGTGTGCCAGCACGTCCGGTGGACGAGAATACAGTGGTTCGATCGCCGCCTCGTGTTGCTCACCTCGCTGCAGAAGTACCGAAACATGCATGTGGTTCGGCTGCACATCGGTGCGTGCCCTGTTCGCTGCATCTCTGCTTTCGGCTTGGATCAGAAAAGGCGACGCAACAAGGTCCACGGGGTTGCTGCCGGCCACCGTGCTCGCCACCTCTTCTTGGACGCCACGGTCCACCGGCTGACCGCGCGAGACGTGGTCGTTGCGATCGTCACAAGGATCATCGTCGTTGGAGGAGCCGAAGAAGAGCGCGCCGGCGTCGTCGGTGGTGGCGACGATGGCAGCGATGACGCAGTTGGACATGAGGAACCAGAAG
>GFUNContig267
ACTAAGAGATGCATTACAATCCGGCACGATTTATAAAGCAGGGGGTCTTTGTTCCCGATGAGAACATCAACGATTTCGTAACAAATACATAGGGGGAGGTGAGGGGGAGAGGACACAGCGAA
>GFUNContig268
GAAAGCTTAGCAAGCACAAACTTTAAGAACTGATGCAGCAGCTTCACTTGGTATCATGCTATTCAGAAAACGGGATAGCACAACCAAAAGTCTCCCACCAAGCCTATGCCGATAGCAATAAAGCACAAACTTTCTCTTCATTTTGTGCTTCGATATTCTCAACGTCCTCAGGTGCATCCACACCATGGGCATCAACCAAAAGTCTATGCAAAGCACTTACTTTCTCTTCATTTTCTACTGAATGTTTCTCGCCCGCATCAGTGCTTCCATTTTCTCAACGTCGTCAGGTGCATCCACACCATGGGCATCGTGGTCCACTTTGATCACCTTCATCCTATAGCCGTTTTCAAGTACTTTCAGTTGCTCTA
>GFUNContig269
TGGCTCTCACATCAAGTGGCGATCGGATTCGGAAGGCAGAAAGAACCAAGAGAGCTGGAGCTCGCTTGCTGGTCAACTAGCTTGCTAGTAGCCGCATAATCTACATGCATAAAGTAGCGTAC
>GFUNContig270
GGACACCTGCACTCGCACCGCGCGGGCGCCGTGCCGCCGCCGCTCCGTCGGGCTTGATGAGCCTCAGCTCCAAGCTCTTCGCGTTGCTCCGCAAGTCCCGCGCCCTCACCACCACCAGCACTGCCGCCGCGACGGTGTCGGCCAACGGGATGGAGGAGGCTGTCGCCTCGGCGGGCCCGCTGCGCACGCGCGTCTGCATCATCGGCAGCGGCCCAGCCGCGCACACGGCGGCCGTCTACGCCGCGCGCGCCGAGCTCAAGCCCGTCCTCTTCGAGGGCTGGCTCGCCAACGACATCGCCGCGGGGGGACAGCTCACCACCACCACCGACGTCGAGAACTTCCCGGGCTTCCCC
>GFUNContig271
GCCGGTCCCGGGGATGCGAATCCCCTGGCTAGCCGCTATGTCGTTCACTGTCATGCCATTCTCCCATTGGACTAGCTCTGTTGCGTTCAGCATATCATCCTTTGCCAGTGCCTCAAGAATTGAGTCCTTGGGGCCAACACGGAGCGGGCGAGCGCCGGCGGCGGCGAGGGTGGCGACGCGCGAGGGCCTGGGGGAAGCGCCCCTGGTGCTAGCGACGGCGGAGAAGGAAGACCTAATGGATCGCGATGCGAGGAGAGACTCCATCAAACGTGGAAAACGATGGGGGTACGCGGGAG
>GFUNContig272
GCCATCTCCATCTCACGCGTCCGGCTCTCGCGGGTAAATAGACGTGCGCGAGGGAACGGAAGGAAGCTACTCGCGCGCCGGTGGCCGGTGGGGGTGGTCGCCGCGCTCTCAGGTCAGGTTCGTCGTGGCGAAAGCTAGCTAGGCAAGGCACGGCAGCGCGAGCTCTTGGTTTGCT
>GFUNContig273
CAGGGCCAAACATCTCAAAAACAGCTAAAAATGTCTCCACACAATCATTGTTAACCTGACCGGTGCAGCAGTCTAAAAATGTCTCCAACTCTCCACACAATCATTGTTAACCTGACCGGTGCAGCAGTCCGTTGCCAGCAAAGGCCGTGTTGGTGGCACTTCCTGAAGGAGGTGCAGTGATGATGAGTTCTCTACACCTGTGCTGACTGAGTTGGCATTCTGGTGTGGTTGTGCTCGCCCTCATATGTCACGATGAGCATCGACGAATCATCCACACACCGTTCAACATGCTTCCTAGCTGGGCAGCCCCTCAGACTACTGCATTTGTAGTAACCCCTAGGATGAGGGGAACCCTTGATTGGCTTCTGCCCATACTTCCTCCACGAGTATTCATCCGGAGGTATATCAGCAATCTTATTACTAATGGCAGGAACCTTAATCGACCTCTTCACCCGCAACTTCCTACTTCTCTTTGAACAATGGCACCTGCCTGTCCCATCCTCCCCACGACCCGTGCATCGCCTCCTTGGGGCCTGCTGCGCGTTCACCGGATCACTCATTGCAGGCCCGATCAAATGGAACGATGATGACTTGCCATCCAGGCAAGCCACACTACCATCCATGCTCAGAGACGACAAGAAGGACCTCGCCGAT
>GFUNContig274
ATGTAGTCTCCAAACGACCTTTTTCAATAAAGAGGGCATGCAGAAAAAGGAACCCGGTCAAGGTAAGACCGCTTTCATTTACTCCTTCAGGCATCTTCTCCTGAACAACTCTCTTAACTCCTGAAATTTCAGTAGGCTGCAGAGGAGCACTAAAGCATCGGACCTGGAATTCATTGAGCTCCACATCACTGAGAGCACCATCCTTGTCATTATCACATATAATAAATATCCGCTTCAGCGCTCTAACACATCGAGGCTTCAGAGATTGTAACTCTTGATCAAAGAGCGGGGCAGTCGGGTGAAGTACTGCCTTCTGGGCATAGTAGAAGACCTCAGGCACCTGGATCTGCCGAAGAGCGGAGCACTCAATGCAGGTCTCGATCTCGCGGAAAGACTGCATGATGGGCGCCATAACCTGCTCAAGGCTAACCTGCTATGCGTCCCTCAGGTCCAGCTTGCACCCCACCAAAATAACTGGAGCCTTCAACGAGTGCGGTGGGATGCCTCGAGCGCTTCCGGCGGCGTGCCGCCTCGGCCTTTCCTCGGCGCTCGTGCTCTGCCTTGGCCTTGGCACGCTGCATCCGCTCCCGCTGCTCTTGCTCCAACTTCTCTCGTGCCTGCTGTAGCTCGAAATCCATACTCAAATCCTTTCCCTGGAATTCCTCGAGTCCTCCGATCCGATCTTAGGGATGTGGGGACTCTCCCTGGGCGGCACAACACCGACATCGGCGTCAGCCCACCGCGTCGTCACTCGCCTATGCATGGCGCACGACGGGGATGGCGCACCGACGCTGACGCACGACCGCGAGCGCGATCGGTGGCGGGCCTTGGAGGAGGGTAGCGCCGGCCGTGGGGAACTCCGGATCAGGGAGGACGCGGTCCGGCCGTCAGACACCAGAGACGGTCATGGGGACGGGGCGAAGTCGAGGCGTCGCGCCTGGCGGAGGGCCCC
>GFUNContig275
GTTCGGCTCGCGCCCGGTGGCGGCCGGCAGCAGCCGGCCATGCCTGTCTAGCTGCGGTTTCGGCTCTTCCAGCTTGGGATGCGGCGGTGGACCTCCTGGTGGCGGCTTCGTGGTGGTGCGGGTGCGGCCGGCGGCGCGCCAGGCCTCGGTGGCGTGCGAGTTACCGTGCATGCTGTGTGGTGGCGCGGGCTGCCGCGCGTCTCGGCATGCTGCACCCTGCTCCCGGACTTTCGTAGGGCTGCGGTGCTCAGCCCCGTGGAG
>GFUNContig276
CATCACACCACTAGATAGACTAGGGGTTCAGTTCCCTCCCAGAGCCAACAAAACACAGCCCTGCAAAAGGAAACTATCCTCCTAGTCTATCTAGTGGTGTGATGCAACAATGCAGAGAGAACACCGTAGCCTAACAAAGGGAGTCTATGATCCAAACCTGGGAGATACATCCACTTAACACCAGCACGCCCATACTGTACCCAACTCAATTGTAGCTCATGCTCCTTAGAGGGTCACATCTCTAAGGACATCTAGTGCACTCATATTTGCTGACCACCTTAACTTGGTATTGTTTCAGATGCCATGCTTCCACCCAGCTGCCCCATCACCCGTCAGAACTATGGCCAGCGACAGGCACAGTCCGCTGGGCGAACTCAAGCAATAGTCTGCGCTGTTGCTCATCTGTGTGAGGAAGACTGGCACGCAGAAGCTCAACTGGAAGTTCCTTGCGTATCGCTGTTGCAGCAGCAGGGTGCTTGTGCATAGTATGAACCATGCTGTCAAATTTACTCACGCAATACTTAGTAAGCAGCCCAAAGAAAGCATTAAACGATGCTTGCCATAGGGCTCGGTTTGGAGCGCTATAGTCTGGTGCAGCAGGCTGCTCAGTGAGAAGCTCTGTTGCTCTATCCAGGACAGACTTTATGATGACAGTGGCACCATCACCAGCAGCATATCCAAGGGGTCGAAGAGGTGGATGCTCAGACGAGCACACAATTGCTGCAAGACAAGCGCTGAGCCCACTTAAGTCCATCCCACGAATGCATGCAGCTACAGCACTAGCTAGTTTAGTTACTGTCTCAGCTGAACCATCATCAGACGGCAAATTTCCAAACACAAACCTCAGATGCCGGAATACTGCCATGCAAACTATCCTTGCAAGATCGCTACCAGGTAACATGAGGTTGATATAGCGTGAAAGTAGTTTCTGGCCCTTGGGTAGAGAAACAATGCGAAGAAATACCAAATCATCATTTGCAGACAAATGTGTGTTTTTATTTGGACCTAGTGGATCAACCAACTGCAGTGATTCTGCCAGCTGACCAAGGAGAGATTGCCTTCTGTTTTTAAGTTGTAAACCACCATCTTGCTGCTGGCTAAATTGAAGCAAGCGATCAATATCATCTATATCAAGTAGTAGGTTGAGTCCATCCTCAATCGTGATCCTAGCAGCTAGCAGAGGTTCCTGATCAAGAGGCTTTGAAATAAGAGAGTTATCGTCGGTTGCAGAAGCTGGTTCAACATCAAGAAGTGGACGTGGCCTCCGGATGGAAGAAAATGGCAGTCTCCCAAGGGCATCGACCTTAAGGTATGCATGTGGCTCATCCTTGCTCCGTGCACATGATGATGGATCCCGAATCAAGGTTGGGTAGAAGCGATGCTTCGACCTTCCATCCACATATCTGCTGGCCAAACAAGCTTGATGGTAATAATCATCGATGTATGGATCATTTATGTGAGTGGCGGCATGCTGTATTTTTAAAATGTTTTCAAGTTCTTCAGTGGACATATACTTGGATCTAAACCTTGACCTCCCATTACCCATCTTCATAATACCAAACTCAGAGCCTTGGAGAGGAAAATGGTGACCTTGCCTTCCATGGTGCATTGATGATCTTGTTCTTGGATCACTGAACTCAGGCATCCCAAAATTATCAAACCTATTCATCATTTGTGGTGGATGCTGGGGGCCAAACATGTGTGCCTGTGTTCTTGATGACTGCTGTGAAGATTGCTGAATTGGGAGCATGCCATGCTGTTGGCGTATTGTCAGCATTTGATGGGGCATGAATGTATTCGGACGTTGTAGATGGTTTGGCAGCAAATTTGGCATATTATTCAGCAGATGACCTTGTTGTCCACTGCTGTTAGTTGAGAAGCCTGTTGAAATCATATGGCCCCGGTTTCCACCAAACAATGACTCTGGAGGTGTCCCTCCACGAGGAAACTGGGAGAATGGGGCATCACTTTGTGCAGACATATGCATCTGAAATTCATTGAAAGGTGGCATGTTCATCTGATGTGGTTGTCGAGGCACTGAATTGGGTGGACCACCAGGTGGATGGTTTGACATGTATGGTGCATTTGGAGCAGGAATGACTTCAGCAGGATTGTACTGAGGCTCCTTTTGTGGGAAAAAGATGGTGTTCCTGATC
>GFUNContig277
TGCTCCTTCGGGGACGTCCACGTGATGACGTAGAACTCCTCCACCTGCTTTATCTTCTCCCGTTCACCCCGCGTGCGCGCCCTCCCTCCCTCCCTCGCTAGTCCCTCCCCCTCGCTCGTGGCGACGACTGGGCGACTGCCTCTGCCCCACGGCCCTTCGCCGGCGACGAGCACCCACCAGAAAAAGCGTTGCTCCTACGACTAGTTCTTTTTATGTATAACCTCCAATGAAGGATTCTCAGAATATTCAGAGCACGACAGAGATGCAGTCATCAGCACAATGTACTAATGAAGTGCAAAGTCAGCAACCAAACCCAATGGCCACTGATGCTCCTGCAGGAAATTCGGGTTCCTTATCTGTAGCTAGTAATGACAATAAGAAGGTGTCTCGCGAAGATATTGAACTTGTTCAGAATTTGATAGAGCGTTGTCTACAGCTATACATGAACAAAGGAGAAGTTGTTAGAACTCTTTCTACTCGTGCTAGAATAGAACCTGGCTTCACTACTTTAGTATGGCAGAAACTTGAAGAAGAGAACTCTGAGTTCTTTAGGGCTTACTATATACGGCTGAAATTGAAAAGGCAGATCATCTTGTTCAATCATTTATTGCAACACCAGTACAATTTGATGAAATATCCAGCACCTCCAAATATTCCATTGGCTCCAATACAAAATGGAATTCATCATATGCCAGTTAGCAATTTGCCAATGGGGTATCCAGTACTTCAGCAGCCTATCATGCCTGCTCCCGGCCAGCCTCACATGGATCCAATGGCCTGTGGTCTGTCCAGTGGTCATGTGGTTAATGGAATACCTGCAGGTGGTTATCATCCAATGCGCATGAACTCCGGAAATGACATGGTTGTGGACAGTGGACCACCACATGCTGGTGCTATGTCATCTGAGATGGCTGTGAGTCCCTCATCAGCGGCTTC
>GFUNContig278
GGTCCAGAAGCGGTGCATGGCGCGCTCGTAGGGGTCGTCCGGCAGCAGCGCGCCGTGAACGTCCTCGACGTACTGGACGATGACGGCGGACTCGCATATGGCGCGGC
>GFUNContig279
CGATCAAGGCAGTGCAGAATAGGATAGATGGCAAGCTCTGTTTCATCGACGTGTGAAGTGAGTTCCAAGAACTGTGCCCTTCACTTGGAAACTGTATATTAGAGTAGCCAAGAGCGGCAATAACTAGTTGCTGAGGTTCGCGACCGGAGCAGCACAACCGCATGCTCCGTGTTGGAGAGATCAATCAGTATGGTTGGGCGGCAGCCACCAAAGGGCTGAGCTGCAGCTGTTTTCACGTCGTGCTGGAATGGATCGCTGAGAGCAAGGTCACCCTGTTCTGTTCCTCTTCCTCCTTGTGCAGACTGTAAAGTTGTAGATAGCTCCATGCCTCCATTCATCCATGTGTATCAATGGTGGTCGGTGCAGATGATCTATCTGTCAGTGCCTTTCTATTTTTTGCTGCACCCTGTACTGTAAGTGCATTGTAC
>GFUNContig280
AAACCAAGCCATCAGCGCCATGGCGATCTCCACCTGGAGCGCGCGCCTTCTCCTCACCCCTGCTTCCTCCCGCGCCACCCTGTGGCCGTGGCCCCCTCGCCCTCCTGCCGCAAACCCCCTCTCGTCGTCCTTTCCTCGCAACCGTCTCCACTTCGCTCGCCCGCGCCCGCTGCGCGCCTACATCTCTGCGCCGGCGCCGGGCCCCGAGGCCGCCTACGCGCCGCCCTCCCTCGACGCCGCGATCTCATCCTCCGACGCCGTCACCTGGGCCGGCGTCTGGGC
>GFUNContig281
GGCAGAAGCTGGGGCAGGAGCAGCTGCAGCAGCAGCCGCATCGCCACCATGGGCACCGACAGCACCAGGAGCAATCGAGCCAGCAGCAACAGCACCCGGTGTCGCTCCTCCGCCGCTCCTCCTCCGTTGTCATCTCCATGAAGGCCGACATGGGGGGCTCGAGCTGCGGCGGCGGCTGCTGCTC
>GFUNContig282
ACGGCTGCTCCATCTCGTGTTACATTTAACCCAGTCGTGTTGTGCAAGTGATTAGTGCATAGGCAAGAGAGGAGCTAGTATTGTGGGGGGATCCGGGAGCTGTTTTGGTGGTAGGATGTATTGGAACCGGCCGCACTCGAGGAGCTAGTATTGTCGGAAAACATTTGTAAGTACTAACATGGTGTTTTGACCTCTTTTGTTTCCCCTTTCACAAGCTTAGATTTGTGTTGGCCGAAAT
>GFUNContig283
AACCCCACAAAGCAGGAGTAGACCAATGCCCAAAGGCATAGATTATAGTAAAGCCACGTCACTTGACCTTGATGTTTATTGATTTCAATGGTACCATAGCAATGAGCAAGTACAGCATTGCCGGTTGCTTTCAATGGTACCATAGCAATGAGCAAGTACAACATTGCACCTTCTACACAAAAGATGGCAGCTTGTATGAGGCAAAAGGAACCAACTGCTGTACAGCCTAGATAATCCATAGATCATGCCAGGTGCTCCTAGCTTGCTCTATGTTTTGATATCTTCCACTGCATGTTTGTCGTTCTCTTTGTTCTCTTAAAGGATTGCTCAAGGTCAGCTGAGGACCATCCAGTGAGACCAGAAGATCGCCCACGGCTTGCAGAGGATGATCCTGCGCCACGGAAAGATGGCCCAGGGTCCGCCGAGGATGGTTCAGCCAGACAAGAACGGATACCATACGATGCTGCAGTCGAGCTCACCATACCTGTCACAGCAGGTGCAAAGCTCTCCACAAACATGCCACAAGATATCAAAGTCTCACCAGGAGGCATGTTGATGTATGAAACTGTACCATCCTGAAGATCTACACAGAGGAGTCTCTTCTGGTTGCCAAAGAACATCTTAGTCTTGAGCTGGAAAAATGGGCTTATGCCCACAGGCATCCGAGGAACGATAGTCTGCAAGTGGATCCAGTCTTGACTAGTCAAGTTTGCCACCCAAATATCTGACACTATATTGTTAGATCCATCAGAATGTGTTGACAACAAACGAAGCTTTCCTTCCCCTTCAAATAGTCCCAAATTATGTTTTTTTACAGCATCTGGGATGGCAATTTTTGAGAACCTCTCATCTGTCAGGTTGAGCGTCAGGATTTCTCGACACAAATGGGAGGAAGCCTCATTAAGAAGTAACCAATACATGCCATC
>GFUNContig284
CACCCGCGAGGCCCCGGGTGGTGCTGCTCGGCCTCCGCCCCCGCTTCCGCCTCCGCCTTGTCGTCGTCCACCAGCCGCGTCCACGCGCGGGTCTCCGTGTCGAGCGCGAACGCCTCAGCCGAGAACTTGCCGGCGCCGAGGTGTCCGAGATCGCTGGGGTCCACCTCGCCGCCAAACAGCACCACGTGCCTCCCGATCCCGGCCGCGCAGAACACGCTCCGTGGGCTCGGCCGGTCGCCCGTGGTCTCCACCACAGCCCACGACCGAGCTCCTCGCCAGAGAACCCGTACACCACCCACACCT
>GFUNContig285
CTTCTTGGCAGCAGCAGCAGGCTCTGTTGCATCTGCCGCCACCTTGGGCTGTGTACCCAGCGACAACTTCTGCAGCAGATCTGTGGTTTGATCCGCGACAGGGACGGTGGCAGGAGCCGGAGCCGGAGCAGCAGCAGCCGGTGCCGGCGCGGCGGGCGCGGGTGCCGGGGGCGGCGCGACGGCGGCCATGGCG
>GFUNContig286
CGGCGGCGGCGGAGCCCGGAGTAATAGGGCGTCGCGACAAGTGATATCCAATAGGGAAGGTGGGAGGCGAGGCCGCAAAAGGAGGAGAAGCCCATCGACGGCGGCGGGGCGGCGGACGACAGCCACCACCCTCGCCGTCAAGCCTCGGGAGTCGGGAGCGCGAGCGCGAGGCCCAGTCAGCCTTCTCCGTCTCTGATGCCACCGAACCGCAAGAGGCGAGCAGCAGCCATGGATCCCGCGGCAGGAGGCGCCGGCCAACAGCGCCAGAGCAAAGCTTCGGCGGGCAAGAAGGCAAAGAAGGGCGGCGGCAGCGGCAGCGGCAGCGGTGGGAGATGGCCCGCGGTCAAGCCCAAGAAGGATCTCCAGATCAATCGCCTCAAGGGCACACACCTCCTCACCGTTGCTCCGGTGCAAGGAATGGCACTCATCCACCTACATGGCGCCAAATGTATGCTGCATGAAGCCCGGGTTGTGAAAAAGAATGCCAAGT
>GFUNContig287
CGCTGGTGCTGCTCTTCCCCGCCGGCGAAGAGGAAGACAACGCCAGGGTGGCGGCGGACGACGACGACAGCGGCAGCCTCGAGTCCGCGGCCAAGTCCACGCTGGTGCTGCTCTTCCCCGCCGGCGAAGAGGAAGACAGCGGCGAGCGCACGATGACGCTGGAGGACGTGATGAAGGCGACGCGCAACTTCGACGCGTCCCGTATCGTCGGGTGCGGCGGCTTCGGGATGGTGTACCGCGCGACGCTGGCCGACGGGAGCGAGGTGGCGGTGAAGCGGCTGTCCGGCGACTTCTGGCAGATGGAGCGCGAGTTCCGCGCTGAGGTGGAGACGCTGTCGCGCGTCCGGCACCGGAACCTGGTGCCGTTGCAGGGCTACTGCCGCGCCGGCAAGGACCGGCTGCTCATCTACCCGTACATGGAGAACGGCAGCCTGGACCACTGGCTCCACGAGCGGGGCGGCGCG
>GFUNContig288
GAGGGTGAGGGAGACGACCCAGATCGGAGTTGTGAAGCGAGTCGTTGGCTGTCGGGTAGAGGCATGGACAGGAAGACGCTAAGGTGGAGGAGGCCGGCGGAGGCTTCGAAAGGCGAGGGGAGGTCCGCTACAGGCGCCGCGGGGGCGCGCGCACCTTGCGCTGAGGACCTTGGTGGGAGGAGCGCCGACGGCGGCCGGCGACCGGCAGTGCGTCCGTGGGGGGTGTTGGGGGCGCCAGAAGCTGGGGCGG
>GFUNContig289
GCATCCCTGGCCCTCCTGCCTTTGGAGCCAGGCTTCTGAAGGCAGATGGTGGCCCCGGAAACCGACGCTGCCATCCTTCCGCTCCCCTCCTCGTGACCGGAGCTAGCTAGCGCTGCTGGCTGTTGTCCGCGTGGGCTGCCGAGCTCCAACGGAGC
>GFUNContig290
GCGCCTCTGAGCAGCTGCTTCCCGATCTCAACCGAGCCCCTCCTCGCGCCGGCAGCACCGCCGGAGGAGTACGCCACGAGAATGTCGTTGAGCTTCTGGACGCCGATCGCCACCTTGCCGACGTGCGTGCCGGGAGCTAGGAGGTGGTGACGCGCCTGCGACGCCGTCCCCGTCCTGCGCGGCTCGCCGAAGAACACGGAGCCGAGATGCACGTTCTGGAGCTTGCCGCTGTTGCTGAGCGCGAGGGCCAGCGCCATCTGCACGTCCAC
>GFUNContig291
CTGGAGTGGAGCAGGAGCTGAGGAGCGGCGGCGAGAGCCATGTGACCCCCTACCAAAGAATATCCTGGCAAGGTGCTTCTCGCTGACCATCGAAACACAGAGCTTCATGTCTGCCCAGTCCAAGCTGGTTGTGCTTGGTGCACTGATCTTCTTCCTTCTTGTCTCGTATGGCTCATGCACTAGGATCGTCAACTTTAATGCCTCTCACATCACCGCGGACCCCTACTGGGTGGCTGCCAGGGCCACTTGGTATGGTGCGCCAACCGGCGCTGGCCCCTACGACAACGGTGGCGCTTGTGGGTTCAAGAATGTGAACCTGCCTCCTTTCTCGGCCATGACATCGTGTGGCAACCAGCCCCTGTTCAAGGATGGCAAGGGCTGTGGCTCGTGCTACCAGATACGATGCGTCAACCACCCCGCGTGCTCTGGCAACCCGGAGACTGTGATGATCACCGACATGAACTACTACCCAGTCGCCAAGTACCACTTTGACCTCAGCGGCACGGCGTTTGGTGCCATGGCACAGCCCGGCCGCAACAACGAGCTCCGCCACGCCGGCATCATCGACATCCAGTTCAGGAGGGTGCCCTGCATCTACCCCAACTACTTAGCAGTGCTTGTCGAGTTCGAAGACGGCGATGGCGATGTGGTCCAGGTGGACATCATGGAGGCCAACTCCGGGTGGTGGACGCCAATGCGGGAGTCGTGGGGATCCATCTGGAGGATGGACTCCAAGCGCCAGCTGCAGGGGCCCTTCTCGCTGCGCATCACCGACGAGTCCGGCGAGACGCTAGTGGCGTACCAGGTCATCCCGGCGAACTGGGCGCCCAACACCTACTACCGCTCCAACATCCAGTATGAGGCTTTTGGCTCTGCTGCTGGACAGGCTATTGGCTCTGCTGCTGGACAGGCTATTGGCTCTGC
>GFUNContig292
CCGACGGTTTCAGTATCCCGAATAATACCAACCACTGGATATAATAACAGTTGTAGACATGGTACAAAACACAAACCCTTTCACCCGACGGTTTCAGTATCCCGAATAATACCAACCACTGGACCCTCACGTTTCCTGGCATGTAACAACTCTGAAAGTATAGCTCTATGGAAAAGAGACCGGTTTCAGCGGAAGCCGCCTTCCGTCCAAAATGTGCCACCGGATGTCCCGTTCTGGTTGCTCCCCTTGTTG
>GFUNContig293
GCCATCCGCGTCTGGATGTACATCTTCTCCCCGTGCCTTCCTTCAGTGTTGCACGGACAGGTGAGACAGACACCGCTCAACACCTCTTCTTCCTCTTCTTGTGCTCCGACTTGTCAGCCGTGTTCTTGAGCTCGGCTTGCGGATGTATGGCTGTTTCCTCATCATCAGTTCTTCCTATATCGTTGGATCTGAGAGGTAGCAGCACTGGTATACCATTGACCACCAAGGGATCCAGGAAGAAATTAAAGGGATGCAACGCCATCACACCAGTCGAGGGAAGTCGAAGAAGCTGCAAATGCCATCTACTTGCTGCATAGCATTGTTGATGTACAGGTCCTTGAGGTCGCTCTTGAGCTCCTGGTTGCCGTTCTCCAGGTCGAAGAAAGCCTGGGCGACGGAGTCCTCGAACTCGGAGGGCTCAAGGCCCTTCTCCTTCTGGATCTTCTTCCTCGCGGTGTACATCTTGCC
>GFUNContig294
CGCCGCCGCCGCCGGGGCGCAGCCACCCCTCCAGCAGCCGCGCGATGTTCTCGGCGCTAGACGCGTACGTCGTGCACCCGGGAGGAGTCGTCGGCAGAGGCTCCACCTTCGCCGGCGCCAGCGGCGCCGAAGGCTCCAGCGAGAGCGCGTCGCGCAGGGTCTGCCGCGCCGTGTGGATGTCGGTCTGCAGCCGCCGCTCCCACTGCCCCTTGGGTACGGCCGGACGATTATTCCCTCCCCCGCCTGCGGTGCCGGCGCCGCCGTCCTCTCCCCCTTCCCCTTCGCCAGCCTGCATCTTCTTCAGCTTCT
>GFUNContig295
ATGTCCTTCACGTGGCCCGGTCCGTGAGGTATGAAGATCGTGGTGTTCTCATGCGGGCTCTGCGGCAGTTGACGAAGGTGTAAAATTTTCGGTGTAATTCTTTTTGCAATCCTCAAACTGGCAGGCCAATAACCTCGATCAGTCGGTGTCCTTGAACATGACATGACACATCCATAATCTCGATCATTCAGTGTCCTTGAAAATGGCATGACACATCCCTGTAAAGCAGTATGGCTCCTGGTCACATCCTTCCTGAGTAGTATGTTCTTCAGTGCTGCGGTGGTTGTTAAACTTCCCGACTCATCTTTGCTGTAGTGAAA
>GFUNContig296
ATTCATGCGCCTTCTATCACCAAGGAACCCTACTGCTCCCAAGGAGTTTGACCGAACCATGGATATGACAACTGCATCTGCTTCCCGACCCTGGAAGCTGTCTATTGTTGAAACCTCAACATCGGAAGCCACCGGATATTCTTCTAGTCTTCCCCGTAACAGTTGTACTTGTGCGATGTAAGGGGACTGAGCAACAATTGAAGTTGGAGAGACTCCATTGTTGTAAAATGAACCAGTACCAACTGGGTCTATACTCTCCTCACAGTCAATATTTAGACTTCCATATGCCTTTCGAGTATCAAGTAAAAGCAAGGCACACTGAGTCATCCAGGTGGCCTTGACAAATGGATTATCGACAAGAAGTCGAGAAGCAACAGATGGAAACGATTGGACCAATCCATCATACATCTCCTTTGATGCCCAACTAGCTATAGATTCATGCATTCGGTATTGTGTTGTTAATGTCGTAGTGAGCAGTCCATCATGTAGTGATGAAGCCCTTTCTAACAAAGACATTCCTAGCCCACCTTCCATAGCCTCTCTTGATAATACTACTGGTGCAAGCTGACGGTGATCACCAGCAAGAATGCAACGCTTTCCCTGTAATATAGGGATCCAACATGAGGGCTCAGTTGCTTGTCCAGCTTCATCTATAATTACCAGGTCAAAGCAACCAATTCCCCTGATAAGTGGGTCGGCTGCCCCTGTATTAGTTGATAGCACCACCTCAGCATTTGACAGAACCTCCCTGATTGCTTCCTTCTCCTCATTCTTATAGTCCTTGCCGAGCTTTTTCAATCGTTGACGAATACCTGAAGCTAAAGAATCGTCGTCCTGTATGCAATGCTTCAAGTCCTTTCTCAAGGCATATTTTTTCCTCTCAAACTCTTGGGTGAATTTTTCAAGCCTCTTGGTAACAATCTCTCCCAAGGACATTGCAGTGACAGATGGAGATATCCT
>GFUNContig297
TCTGCAGTTGCATTCAGGACACTGACAAGCTTTTCTCTCCTTGCACTCACCAATGTTCCCTCCAAGAACCCCATTAACCCCGCAGCAGATGCAAGAGCAGCAGCAGCAACAGCTTCAGCAGCAGCAAGCGCAGGCTCTTACATTCCCTGGGCAGATGGTCATGAGACCAGCTACCAGCAACAGCTTCAGCAGCAGCAAGCGCAGGCTCTTACATTCCCTGGGC
>GFUNContig298
AGCACAAGCCGCACTTCCCGGCCCCGGCGCCTCCCCCGCACGTCCACCAGCACGACCACGGCGTCGTTGTCCAGAAGGTCGAGGACGACGTGAAGACCGAGACCCCACCGCCGGCACCGGAGGAGGAGAAGAAAGGCCTGCTGGACAAGATCAAGGAGAAGCTCCCCGGTGTCCACAAGAAGCTGGAAGGAGACGCTGCCGCACCGGCCGTCCACGCCCTGGCGCCGGCGCCGCACGCCGAGGACGTGAGCAGCCCGGATGGCAAGGAGAAGAAGGGCTTGCTGGGCAAGATCATGGACAAGATACCCGGCTACCACAAGAGCTCAGGTGAAGACGACCACAAGGACGCCGGCGGCGAGCACAAGACCAGCTCCTAAGGTCGCAGCTAGCGTGTCCTGGCCGGGCCTTGATGGGCGATCAGAAGCGTCGTTGGCGTGTGTTTGGTTTCTGGTTTGCTTTTACCAACTTTGTTTCAAGGTGGATCGCGTGGTCAAGGTCCGTGTGCTTTAAGCCCGACCAGTACTGGTAGTGAGCGTTGCTGCTTGTGTATGCTTTGGTACGAGCTTTAGTTTGGTTCCAAGTCAGGGTCTGGAACTCTGGATGTTGTGTATGCTTTGGTACGAGCTTTAGTTTGGTTCCAAG
>GFUNContig299
AACTAGTGTCAGTGTGGTGTGATGGCAATAAAGCGCGCGCTTTTAGCTTCCGGTGATGATGATGCTTGGGTTCAAACTGTAATCAGTGGTTAGCGTGTACGATCGTGTTAGTTCGATCACTGGCGCTGGCTCGTCTTCGTCTCCCTCGGCCTTTGGGCGATGCTGTCAAGGTTGAGGATTCTGGATTCACCTCGTAACAGTTGATACGGTATGGTTGTTCGATCTTGTTGCTGCTTGAGAGGTATAAGAACAGAACAGTACCACCGCGATCCGGTTCAGTAGTGAGTGTGTTCATGGTGTACGGACGGGGCGAGTTCGAGAACCTTCTGGATTTCTTCGTTGCCAATGGATAAGCTTGAGCAGCAGCAGACCCGAGGAACATTGGTTGGGTGCTTCCGCCTGGGACAAAGGGGCCCGTTGCGCCGCCTGGGTGGGGCCGGGCTGCCACGCGGACCCGGTGAAAAT
>GFUNContig300
AGGAGGAGGAGAAGGTCGGGGAGAGGGTGAAGGCGGCGGCGCGCGTGGGAGGGGAGCGGGGCGAGGCGGCGGTGGCGGAGGTGGAGGAGAGGAGGGGGTCGAAGGTGGAGGCGACGGAGGCGGCGGCAAGGGGGAGGGACTCCATATCGTCGTCGCCGCCGGCGGTGGCCGGCTCCGACGGCGGCGCCGAGGACATCATGACGCGGAGGAGTGGGGGGGAAAGAAACAGGACATCACCATCACTGGTGCTAGTACG
>GFUNContig301
TTGAGCAGCTGATCTTCATATGGCACAGCAGTAGGTCTACATGCGGCTTTTATCGGACAACAATAAATCATACAAGCTAATTACAATCAAACGACTGCAACCAGGCATCTTGCATTCACCAGTACATTAAATAGGTACACAGCTAATCTTTATCTATGATACAAACCAAGAAACAAAGAACAATCTTTCATAATGCCTTGTGACACGTTCTTATAAATGATAATGAAAGAATAATAGTAGCTGACAAGTCCACATGAACAGCCATAGAACATTATACAAATCAACTAGCGAATAATTTTGCCATAGGACAATAGACAAATCAAATAGTGAATAATTCTGCCATAGGACATTAGACAGATCAACTAGCGCATAATTATCGGTTTGGGTCGCGACTTTATAATTTCGTGTGAGAAACTGGAATTGCCCAAATTTTGAGACATCAGAGTTTGCCTAAACAGATAATGGATACTTCATGACTAATTTCATTTGTACTTTATCTCTATATTTCAGATGCTATCCCCAAATTTATGCAGTTAAATGTTTATCGTCGTCAATGGTCCATAGGCTGACACCACCCGCGTGTCCCGCATGTGTTAGTGCTGTGTTAAATTCTTTTTATGGTGTTATGGGAGAGCAGCGTCGGATGAATGAAAAGAGTGTAGTCGTGTAAAGTTTGCAGGTGTGCAATGTTTGAACGATTGATGATGATTTCAGCAACTTTGGGCGGCTGTACATACATGGATTTAAATAAATCTATGCTTTCTAAATAGCAGCTGTAAATTGAAAATTTAGATCCAGTTGTACCTTGGTGTTGCGCTGTAGCTCCATTCAATTTGCAGCACGCTGTGATGAT
>GFUNContig302
TCCCCGGCCGCGTCGCCGCCGCCCTCCCCGCGCCTCCACGCGCCGCCGCCCCTCTCCGCCTCCTTCTCCTCCACCGTCGCCACCGCGGCGCCGGGCCACGCGGCGGCCAGCTCCTTCTACGACGTCCTCGGCCTCCGCCCCGGGGCCAGCGCGCGGGAGATCAAGGCCGCGTACCGCCGCCTGGCGCTCGCCGTCCACCCGGACGCCGCCGCCCCGCAGCACCCCACCGCCTCCTCCGCCGAGGACTTCATCCGCGTCCACGCGGCCTACTCCACGCTCTCCGACCCCGACAAGCGCGCCGACTACGACCGCCGCCGCCTCCTCTCCGCCGCCGTCGCTCTCGGACGCTCGCCCTCGTTCCCGGCGCACCGTTCCCGCCGGACCTGGGAGACTGACCAGTGCTGGTGAGTGGTGACATGTGAAGAAAGATCTTCGACGTCGGCGGCTGGTGCGGCCCCCGC
>GFUNContig303
AGCGGAGGAGTTGGAGGATTGGAGCCCCCCAGGGCTAGGCTAGGGTTTCCTTCGCCACCGCGCCGCCCGTCTTGCTCCGTGTCCGTCCATCATGGCATGGAAGAAAAGAACTGGCCCTGGAGAGAGTTCTGGGGAGGCTTCTGGAGTGCCTGGGCAGGGCTCCTCACAGCGTCCTCAGGCTACTCAACAGGGTGCCCGTGGTGGAGGGCAACACCAGGGTCGCGGTGGATATCAGGGCCGTGGAGCGCCGCCTTCACAGCAACCAGGCGGTGGGCCACCTCAGTATCAACCGCGTGACTACCAGGGACGTGGTGGATATCAGGGACGTGGCGGTCCACCTGAGTCTCAATCGCGTGGCTATCAGGGACGTGGTGGATACCAGGGCCGTGGGGGCCCACCTTCACAGA
>GFUNContig304
CACCACCTTATTCTCCGCTTCCTCCTCGTCGACCGCATCCACACCTCCATCCAGATGAACTTGAGTACCAGCATCGGGTCCTGTCTCCCGGGCACCACCACCTTATTCTCCGCTTCCTCCTCGTCGACCGCATCCACACCTCCA
>GFUNContig305
CTACCTTCAATTCAACAACAGATGCATCTGATCCTAGAAATGAGAATGAAATTCTTCTCCTATCCGTTTTTTGTGGCAGCTTGTGCAAGTATCTCACAGTAGCTTCCGGGAGAGCCTCGGTTTTTGTCCTTCAAGCACGGCCGACAACTCAGATCAAGTCCTGGGATCATGCTGTTGGTGTAATCTGCGTGCAGGAAGCCGGTGGTCAGACCAGTGATTGGAGTGGAAACCCATTGGATCTTGCAGCTGACCTAA
>GFUNContig306
GGCGCTCGCGTCTACCTCCGCCACCGCGCCCGCGCCGGGAGCAGCCGCGCCATGGCCGCCCGCCGAGGGCCCACCGAGCTTGGGCCGCTGGAGTCGCGTGCGCACGCGCCGTGGAGCCGGTCTAAACCCGCGCCGGTTGCCGAGGGCGCCTCGCCCTGCCACCTCGACCTCTCGGCCGAGCTGTTCGGTGGCGTGGCCGCGACGTGCGGCGCCGGTGGGGCCCAGGCTCGCTTGACCGCGACCGCTGCTGCCCAGTCCTCGCGATCTGGCTCTTCGCCGCACACGCGCACACCGCGTTGTCCGTGCCCTCGACGCTCGCCCGGGAGGAGGGGCTTGTGCCGCTGCCCCTTCCCAAGGCGACGTGCGACACGGTGCTTTGCTTCTGCGGCATCCGGCTCCACCAGATCGGCTCGCTCCGCTGCCCCGCCGCGTTCGCCATCGGCACTGGCGCCGCCGCCAAGAACGCCACGCCCACCGCCGCCGTGAAGGACCTGGAGAAGAGCTGCCGCAACGCCTCCTACGCCGGCTGCTCCCGATGCGTGCAGTCCCTGCAAAAGCTGAAGGGGAACGTGAGCCGCGAGGTCTCGGGCGCCGGCGGCGACCGCGCGCGGCGGATGCTGGGGCGGGACTGCCAGCTGATGGGCCTCACGTGGCTGCTGGCCAAGAACAAGACGGCCTACATCCCCACCGTCTCCGCCGTGCTGCGCGCCATGCTCTACACCGCGCACCCGACGGA
>GFUNContig307
TCACCCACCAGCGGCTGCTCGAGGAGGCGCGCGATTCGGAACGCCGGCCTGCCTTGTCCGTGCGCGTCGTGCAGGCCAATGCATGAGATAACTTTTGCAACTATTGATAAGCCAAAGCTCCTTAGTCAGCTGACCTGTTTGCTTGCCGAGCTCGGTCTTGACATCCAAGAAGCAC
>GFUNContig308
CGGAAGAGGACGCAGACCATGAAGAAGAGCGCGACGCGGTACACCCAGGAGGCGACCTCGACGGCGCAGCAGGCCGCGGCGGCCCACCACCAGCGGCGTGAGCGCGAGCCGCCCGCGTGGTAGTACCAGTAGGCCTTGTAGGCGGCCTCGGCGAGCGCGCAGGGGAGCACGAAGCAGGCGAGGACGCGGAAGGAGCGGGCCAGCTGCGCGGCGTACCCCGCCCTCACGTCCTCGGAGTCGCGGCGGAGGCTGTCGAGGTAGAGCAGGCGGCGGAGCCCGCCCGCGCGGTGGAGCAGCGCGCGGAGGGAGACGTAGGCGAGCGACGCCGCCAGGGTCAGCGAGACCTGGACCTGCCCGTCGAAGGGCCGCGGCGGGGGGTCGGCG
>GFUNContig309
GCAGCGACGGCACAACTGCAATGAGCAGACGACGCGGCAGGCAGGCAGATCAATTGCTCAAAGCTGCTCAGCCGAGCACCTTGAGCATCTCCTCGGCGCTGCTGGTGGTGAAGGCGCCGCCCTCCTCAAGGTTAAGCACCTTGACGACGCCGTCCTCGGCCAGGAGCGCGTACCTCCTGGACCGCACGCCGAGCCCGACGGGCTTGTCGGAGAGGTCCATCTCCACGCCCAGCGCGCGCGTCAGCTCCAGGTTGCCGTCCGACAGCAGCAGCACGTCGTCGCCGAGCCCCAGCGACTCCTTCCACGCCTTCATCACGAACGCGTCGTTCACCGACACGCACGCCACGGTGTCCACGCCCTTCGCCCTCAGCTCGCCCGCCGGGCACCGCGAACAGGATCTCCTTCTTGCCCGCCGTCAGCTCCGCCACCGTCACCGTCTTCAGCTCCCCGTCGGCCGGGTCGAAGTGGGACAGCGTCGCGTCGGGGAGCTTGTCGCCCACCGCGATGGTCG
>GFUNContig310
AAAAAACTAATCCACACCACCTTCCGCACGCCAAACGTTAATAACTCCAAGCGCCTGCTTGCATTCTCACACCAGACAGGAGCGGTAAACCAAAACAGAAACTGGCATCAACAAGGAGCCGTTAGGTCAACTACATGTAGGACTACAAGTGGCAACTTATTTATGTACATGAACAGCAGCCTAATGTTCTCCCTAGTCAAAGTATCCATATCCACAACGTCGCTGTCGTCGGTATACATCCACAGGCTGCCCGGCTTCACCTCCTCTAGGCAGGCGCGACAGAAGGGGCAGGACTTTGATTTCTCGTTCCAATCCTCAAAGCACCGCATGCAGAGCGTGTGGGCACAGTCGGGCAGCACGATCTTGCCGCTAACCTCGAGGCAGATCCCGCACTCGAGCTCCCTCTCCGTGTCCACCTCCGAGAGCTGCTCATCCCTGCTCCTGAATTTCTTCAGGCAGAGTATCCTCTGTTTCCTGTCGTCCAGCTCGGTGATGCCGCTCGGCAGCTGCAGCAGCGACGGGAAAATGACGCCGTAGAACTGCCTGATACTGGCCTCCCTCTCCCAGTCAGGAAGCGCCGACGAGCCGTCC
>GFUNContig311
TCTCTTCTTCTCCAGACTCTCGCCCCCCTTCCTCGCTCCTCCATCTCGCCCCGCGCCGAGGAGCCGGCGGGAATTCCCCGCTCGCCTGTAGCTGGCACCGGCTCGCGGTGCGCCGGATGGGCAGGGCGCGAGCGCTCCTCGGCGGATTCTCGGACGCCGGCGCCAGTGAGAGCGACGACGAGGAGGAGGAGCACGCCCTGCGAGGGGGGCAGCGGGAGGGCGAGGTCGACGACGCCGTGGAGCTCTCCGCGGCGGCCGTCGGGCCAGAGAGATGGGACGTGCTGGGCCTCGGCCAGGCGATGGTTGACTTCTCAGGGATGGTGGATGACGAGTTCCTTGAGAGATTGAGCATAGAGAAGGGCACGAGAAAGGTCATAAACCATGAGGAGAGGGGACGGGTCTTGCGTGCCATGGATGGGTGCAGCTACAAGGCTGCAGCTGGAGGCTCCCTGTCCAACTCGCTTGTGGCGCTGGCAAGGCTTGGTAGTAGCCAGTCTGCTGGCTACCCTGAGCTTAAAATTGCGATGGCCGGCAGTGTGGGCAGTGACCCACTAGGTAGTTTCTACAGGGCAAAGTTGCGCCGTGCTAATGTGCACTTCTTGTCTAAGCCGGTCAAAGATGGAACAACTGGAACCGTTATTGTTCTAACAACGCCGGACGCACAGCGAACTATGCTTGCGTGTCAGGGATATTGTAGGAAACTATGCAGATGTACTGTTTGCCAACGCCAATGGAGCAAGGGCCTTCTGCGAGCTACCCTCAACAGACAGCCCCATGTCAGCCACAAGATACTTAAGCCACTCGGTTCCCCTAGTTTCTGTGACTGACGGCATGCATGGCTCCTACATTGGGGTGAAAGGTGAAGCAATATACATCCCTCCACCATCCTGCATACCAGTGGACACTTGTGGCGCTGGCGACGCATACGCTTCTGGGATTCTGTATGGCATCCTCCGGGGTGCTTCCGACCTGAAAGGCATAGGACTACTGGCCTCACGGGTAGCTGCTGTCGTCGTCGGGCAGCAAGGCACACGCCTGCGGGTTCAGGACGCCAACGGACTGGCTGAATCGTTTGCGCATCACCTGGGTAGCTGCTGTCGTCGTCGGGCAGCAAGGCAC
>GFUNContig312
CTGTGACACCTACCCAGCCTGCCATGGGAAGCTATTCGGGACAAAATATTGTTGCTGCAGAAAATATGGGTCATTTAACTCCTGGAATGGCTCCTGCAACTGCAAATGCAGATTTGACCTCCCAGAACCAAATATTATCTTCTTTACCGCAAACGGATGACAGATTAGCTGATGGCATTGAATCCAAATCAGGAGAAGATGTTTCACATGGAAGAGTGAGCTCTTCAGCTGAAGCTATCGGACAACTGGGTGCACAGCTTGGACCAGCACAACTGAACACTCAGCAACTTGAAGACACAAGAAACCAGATGTCATCCTCCAACTCAATGATGCCATCGCAGATGATGTCAACACCATCTGCTGCATCAGTACAGCCTTCATTGACAACCATT
>GFUNContig313
CGGTGGAGGCGAGCTCGTCGCGAACAAGGTCCCCTGTCGCGATGTGGGGCACGCCTGACCCTCTCCTCTGCCGCGAACGAGAACCCGGCGGCCGCAGACGGCGCCTGGTCCGTCGCCAGCGACGTCATGCGTCTCCTGGCCGCCGCTGCCATCGCCGAACCACCGGAGGGCAAGCTCACCGTGGAGCGCGAGAAGGTG
>GFUNContig314
AAGAAGGCAGCGGCGGCGGCCAAGAAAGCAGCTGAGGAGGTTGAGGTGGAGGAGGTGGTGGACGGGGTAGAGGCGGTCGATGGGGAGGATGACGGTGACGAGGACGACGATGGGGAAGGCGGAGAGGAGGACGACGATGAGGAGGTGGAGGGGGAGGAGAAGGAGGCGGCAGGGGTTGTAGAGATCTCCGACGAAGATGACGACGACGACGACG
>GFUNContig315
ACCACGTACAGCCCCGCGATGACGGCGATCGCGCCCAGCAAGCTGCCGACGTGCAGCTCTTCCCGGAGGACGGCGGCGGCGAACACGGTGGTGATCACGGTGCAGAGCGGGTTGAACATGGCGGAGTAGAGCGGGCCCCTCACCGAGATGCTCCACGACTGCAGGTAGAACGTGACGCCTGACCCGAACACCCCCGAGAAGAGGCAGCAGGAGAGGTCGAAGAGCGAGTGGATCCTCCAGGCGGTCGGGTCCGGCACGAGGAAGGCGACGAGCAGCGCGGACTGCAGCGTGGACAGGAGGCACATCCACGCCGACAGCGCCAGCGGGTCCACGTACGACTTGCAGATGGGCACCTGCAGGATGAGCCAGAGCGACCAGCAGGAGCTGCTGCCCACGCTTCCCGTCCACGCGCCGCCCACGGTTCTCTTCCTTATTCTCCAAGCCACGGAAACCTTCTCGAACCCTCCCCTTTCCCCATTCTGCACCTTTTCCACCCCTCGGCCCTCAGCGGCTCAGCCCTTCTCAGGGGCAGTTCCGTACTTGCGCGACCTCCACGCCAGGTCTACAGAACAACCAGAAGTTGCGGTTGGCCTCCTCCTCTCTTCTTCTCCGTCGGCTCAGACTCAGATCTCTGCGTGCGGCGATGGCGTCGTTCTCGGAGGCTCCCCCCGGGAACCCCAAGGCGGGCGAGAAGATCTTCAAGACCAAGTGCGCGCAGTGCCACACGGTCGAGAAGGGCGCCGGCCACAAGCAAGGTCCAAACTTGAATGGTCTTTTTGGGAGGCAGTCGGGTACCACTGCAGGCTACTCCTACTCTGCGGGAAACAAAAACAAGGCTGTGGTCTGGGAGGAGAACACTTTGTATGAGTACCTGCTTAACCCTAAGAAGTACATTCCTGGAACCAAGATGGTCTTCCCTGGGCTGAAGAAGCCGCAGGAGCGAGCTGATCTCATTGCGTACCTGAAGGAAGCAACTGCATAGTGCAATGACATGCCTTTGCCATGAAGAGATAAAATCGATTTTGCAGTTTAATAAAGACATTTTAGACAATTTGGGTCACTCTGGTTGAACAGGGTGCAATCCACGTCTCAGTATTTTCGTTCTTATGGTGTCGGTATTGAATGCCTAGGTGTTTAGCTGTGCACAAAATACAGTTAAACTTTGACGGGCACCTACTATTCAGAGAAATTGGGCTTGA
>GFUNContig316
CCGCCACGTCCTGCGCCGTGAGCACCAGCGCGAGCCCGCCGCCCTTCGCGGTCACGGCGCGTGCCGCGGCCGCCAGCGCCGGGAGCTGGGCGAGCTTCAGGCTCTTCCCCAGCGAGCACCCTTCGTCGGAGACCTGGCCGGCCAGGACCATCCGAGTGCTCTTCTTGGTCTTGCCGCCGTACGCGCCGCTCTTGCCGACGGCCGCCGCGTCCGCCGCCTTCGATAGGTAGAGCCGGTCGATGGTGCCCCACCACTGGGAGACGGAAGGCGGCGCTCCCCGCGGCGGGGCGGAGAGGGAGAGGAGGAAGTCGGTGACGATGGCCTTCTGCGCGGGCGTGAAGCGGCCGTACCAGAGCACGGAGACGGGGATGTCACCGCTCAGCACGGCGCCGTCGTGGTACCTTAGGAGGTCGCTGGGCGGCGGCTTGTACAGCTCCATGAGCCTCCTGCTGCTGGGGCTGGCCGCGGCTCCCGTGGCGTGCCGTGCCAAGCTGAGGAAGAGAAACGCCAGCAGAAGCAAGGACAGAGCGTGGTCTCTGAGGCGGAAGCTACTGGA
>GFUNContig317
TTCCGCCTCCCGATCCACAGCCGCCGTAGGCCGCCGCCGACACAGCTCCCCCGGCGGCGCAGTGCACATCGCGAGCCGCGCGGCACAGCCGCTCTTGTTGTCCTCCGTGGGGTGCGGTGCGACGCGGCAGCGGGATGGCGGCGAGCGCGCGGGACAGCGTGGATGCGGCGGAGCGAGTCGTGGATGATCACGACGCATGGGTGTCGGACGGCGAGATGGACGTGGAGATGGATGTGGAAGTCGAGTTCCAAG
>GFUNContig318
AAGCAACCGATATTTTTCTTCACATTTCTCAAACACCATGCACCCTCAGGCTCTACTCCATTAGAATCTTATTATCCTCATTGCCGTTATCATTGTCACCTCCTTCTATATCCTCATCTTCATCTAGAAGGCACGTCTTCATCCTCATGCATCGGCCAGTAGTTGTGGAACAAGGTTAGCTGACAATGTACAAGCTCATAGGCAAATGATCCATTCTGGTGACTTTCATGGTCTAAAACAACCTTGACGGCCTCTGGGAGCTCATCAACTCCCCTCCCGGCGTATTTCTCGTCCAGCAGCAGCAGGCGGCTGGGGCCAGTCCGCCACGCGCCCCTCCGGAGGCCCTCTTCCCCGACCAACCCCTTCAAATCGTCTTCGTCGCCCTCGCTTCCCTCCCCCACCACATACACCTTGTCTTCGTCACGCCCACGCGTCGCCTCCTCGTCGCTCTCACCACCCGCCTTCCTCTCCCTCCGCTTCCGCACGGCGGGACTGGGCCGCGAGAGGCGGGCAAGG
>GFUNContig319
CAGGCAGCATGGCTGACGACGACCAGCAGCCGCCGGCGCAGCGGTACTGGTTCCCGTACTGGACCGCGCCGCCGCCCGCGCCTGCCCCTGCTCCACGGCCGGCCGTCCGCCCGCAGCTGTCGAGGCGGGAATCTCGCCCGGCACCGCAGCAGCCATCGCCGCCTCCTGCAACAGCAACAGCGTCGCCGTCGCACCCGCAACAGGCGGCGACGCCGGGGTCCAGAGGCGCTGGCGGTGGTGGCCCCGCTCCACCGGCGCCCCAGCCGCAGCCGACGCGGCTGTCCAGCAGGCCGTCCCCGTCGCCTTCCCGCGCTCCGCCACTCTCGCCCATTCGAGAGCCCAATGCTCCAGTGCCGGAGCCGGCACCGGTACCGGTTGCCAGAGAGAACAAGCCACCTTCTCCTATTCGTCCTAATCCTATTGCGCATGATGTTCCAAAGCAAAAAGACATCACCGTTCCGCAAGAGAAAATCATCCAAGAACCGCTTGTAGCATCCAAGACACAAACCAAGGCCCCAGAGAAAGAAAAAGCCAAGGAGAAGAAAAAGGATAAAGAGAAGGAGAAGGAGCAGGTGAAGGAGAAAGATAAGAAGGACAAGGAGATGGAGAAGGATCACAAAGAGAAGAAGGAGAAGGATAAAGAGAAGGAAGGCAGCCAGCTGCACAAGGAGCTCAAGGCGGGCGTCGCCGACATGGTGCAGAAGCTCAGCTCTTCGGCGCCGTCGACCGGCGGCGGCCACGAGCGCGCTGGCTCGGCGGCTGCGGGAACGACCATCATCACGCTGGCCGGCGAGAACAAGGGCGCGTCCATGAAGGTAGCCAGCAGCGCCTTGGCCGACGGCAAGGGGGACGCGGCGGGCGGCAAGGAGCGCCGCGGCCACAAGCTCGACGGCAGCGGGAAGGAGCAGGCTGGGGGCGGCAAAGGGCTGACGGCGTTCGTCA
>GFUNContig320
GATGGCCAGCGGCCATATCCTCGCCAAGAGTACGGGATCGGACGCCACAAGCACCGCCGGTGACCCCGAAACACCCAGCGACAAAGCAACCATATGGGAAAGCAACCAACCCGATTTCTCGAGCAGGGAAAAGATAAATCCCACAGAACCATCTCCGGAGAAGGCTTTGACACCTCCACCGTCGCCGTCGCTGAAGAAGGGTACGGGGTAAATCTACCTAGATATAAGCTAATACGGGAGAGTATGTATACCGGCCATCGATCCCGTGACTCCTCTCCACCTCCGGCGCCGGAGCGG
>GFUNContig321
AAACCGCAGTTATTGATGCATAGGATTGGGCCCTCCGGCTGCTGGCAGCACGCCTCCTCCGCCTCCGCGTCCGCCTCGCGCAGGCTTATAGTCAGTGATGGAACACAAGGAGGCGGGCTGCCAGCAGCCGGA
>GFUNContig322
GCGCGCGCGGCTGGCGATCTACAAGGCGTGCTTCGGTGATTGTGGCCAAGCGTCGATAGTCGCGGCCATCGACGCCGCCATCGGAGACGGCGTGGACGTCCTGTCCATGTCGTTGGGCGGTCTCCTGGAGATCGAGGAGACGCAGCACGCCGTCTCGGCCGGGATCACAGTGGTGCTCTCCGGAGGGAACGATGGCCCCGTGCAGCAGTCTGTCAGCAACGCCCAGCCGTGGGGCATCACGGTGGCCGCCACCACCGTGGATCGCTACTTCCCGACCGTCATAATACTCGGCGGCGGAGAAAAACTGGTGGGGCAATCACTATTTTACCACAACCGCTCAGCTGCATCCAACAGCAACGACGACTTTACTTCGCTTTATTTTGTGCTCAAGGGCTGCGACAGGAAGAACCTGGGATCCGCAAACATCACCGGGAAAATCATCGTATGCTTTGCACCGCCGTTCCCGCGGTCCACCTATCCTCCGCCGGTGGAGTTTTACATGGCGACGCAAGCCGCCATCGCCGGCGGGGCCAAGGGCATCATCTTCGAGCAGTACAGCACCGACGCCCTCGACAGCCAGATGTACTGCCAAGGCCACATGCCCTGCGTGGCGGTGGACAGAGACACCATATTCAGGATCCTAAACAGCGAAAGCACGGTGGCCAAGATATCTCCGGCGGAGACCGTGGTCGGAGCCCAGGTTGCCTCACCGAGAGTCGCCACGTTCTCGTCGAGGGGCCCCAGTGCACAGTTCCCCGGTATACTCAAGCCCGACATAGCTGCTCCTGGAGTGAGCATCTTGGCAGCCAAGGGTGACTCGTACGAGCTCATGTCTGGGACATCCATGGCATGCCCTCATGTCTCCGCAGTGGTCGCCTTGCTCAAGGCGGTTCACCCGGACTGGTCGCCTGCCATGCTCAAGTCCGCCATTGTTACCACAGCATCGGTGACGGATCGATTCGGCATTCCAATCCAAGCCAACTCATTGCAAAGGAAACCGGCGGACGCCTTCGACATGGGCGGCGGCATCATACAGCCGGACAAGGCCATTGACCCTGGCCTGGTATACGACATCACACCGGAGGAGTACACCGACACCGACGAGATTGTCCAGCTCAACCTCCCCTCCATCGCTGTGCCCGACCTCAGAAAGTCCATCACAGTCTCACGCACGGTCACCAACGTCGGGCCGGCCAAGGCGACGTACCGGGCCGTAGTGGAGGTGCCGGCGGGCCTGAGGATGAGCGTGGAGCCTCCGGTGATCGCCTTCCAGAAAGGTGGCGCCAGGAACGCGACGTTTAAGGTGACGTTCGTAGCGAAGCAGAGAGTGCAGGGCGGCTACGCGTTTGGGAGCCTGACGTGGCTGGATGACGGCAAGCACTCAGTGAGGATCCCCGTCGCCGTTCGGACCGTCGTCCGGGACTTCGTCGCCGTCTCCTCTTTCTCCGTCCTAGCAAAATCCTCCCCGTATCGAGAGCCAAAGAAACAACAAAGGCAGGAGGCCGGCGAACTACGCGAGGAAAATTTTTTCTTTCCCGGGAGGAGGAAGTCTTGAGTCGGGACACGCCCGGGTCAAAATCGTCTCCGGTTGTTGGTGCCGCTGCTGCTGCTGCTGTCGGAGGCGAGCAGGAAGGGGAGAACGAGGCAACGAGCTTGGACAGCTCAAGAAGAGGGGACGGGGAGGCGGCAGCCTGTGAGAAGGTACCTGACACGTGAAGGAGCCCGAGCGAGGGTAGGGAGGAACCAAATCGAGACATGGACTCGGAGCACTGGATCTCGCGCCTGGCCGCCGCCAAGCGCTACTACGCGGCGCAGCTCGGCCACGTCGACGATGTGCCCGGGATGGGAACTGAGGAGGTGGAGATGGAGATGGAGGACGACGGCGACATGGAGATGGAGATGG
>GFUNContig323
TTTGTGCTTTCCAGAAACCACATCTATAACCATGAACATATATACAGAGGAATCGATCGTGCGCCGGAACTTAGATCTCTACCGGTTTATATCTTGAATCTTTGGACAAGGGACTAGCTAGGGATCAGGGAGGGCTGTGTGTCTCTCGCAACAACGAGAAACAAAAATAATAACCAAAACCAAGAGGGGCACTAATGTGAAAAAGGTCAAAGAAAGAAGAAAGAGAAGAAGAAAAAAAGCTCACGCGCCGTAGAAACACGCATCCCTCCTCCCCGGAAAAACCATCGATCACCCATGGAGATGGAGGCCCTCCTCACGCCTCCACGGCTGCGAGCTTCTCGGCGGTGGTGGCCAGCGACTGGAGGTTGCACTTGACGATGGTGTCGACGAACACTCGGGTGTCCTCGGGGGTGTTGCC
>GFUNContig324
GAGGAGGACACGAAGTAGTAGGTTGCGCAGGCACATAGGCATACACACAGGTTGCTGCTGTGAACATACACATGTAACGCTGTAAAGTTCATCTGCTGTGAACATACACATGTAACACAGATACTTCAGTTTCAGCAGTTAAAAACCTACCGTCGTTTCTCTTCCGGTGTGAGATAAGGCCCCCGTTTGGTACTGGGAAGCGCTCACAAATAGAGTAAAAGCCGCAGTTAAAACAAACTGGTATGCTTATCTTCTACTCCCTCCATCCCAAATTGTAAGTCATTCCAAGAATCTTGGAGAGTC
>GFUNContig325
CCAGCCGCACTAGTTCGCATCGCCAGATCACCTGGCCGGCCGCCGGCCTCCGCTAGTCCGCTTGCAATGGATGCTGTCATCGCGTTCACCTCCGGAAGCCCTAGCCCCACGCGCTTCTACTCCTCAGCTTCGCCGTCGTTGCGCGGCCCCCATAGCCTCTCTGTCTGCGGCCGTGGGCGCCCCCTCCGCGCGCTCCGGCATCGGTCCCAGGCCCAGGCCCCTGCGGCGGCGGCCGGGGCGGCCGAAGTCTCCCACCACGATGTTGTAGTTGTGGGCGCTGGGATCGTCGGGCTTGCCATCGCGCGCCACCTCCTCCTCCACACTTCGCTCTCCGTTGCCATCGCCGACGCTGCCGTCCCCTGCTCCGGTGCCACAGGCGCAGGGCAGGGATATATATGGATGTCGCACCGGAGGCCGGGGAGTGACACGTGGGAGCTGGCGCTGCGGAGCAAGCAACTTTGGGAGGAGCTGGCGGCCGAGGTTGACGGCCAGGGAGGCGGCGGTGCACGGGAGAGATTAGGTTGGATGAGGACAGGAAGCTTGCTTGTTGGGAGAAGTTCGGAAGAGCTGGACACATTGGAGGAAATGACCAAGGTTCTGTCTCAGGCAGGCATACACGCGGAATTCTTGTCAGCTTCTTCACTGCATGCATTAGAACCGGCACTCAGTGTAGGGAAAGATGGTGGTGATATGTTCTTGCCACAAGACTGTCA
>GFUNContig326
CGGAGATGAAGCGCACCCAGACGATGCTCGACGCCCAGCAGCTCTTCCTGGAGGCCTTCCTCGGTAAGCAGCAGCAGAACATGAAGGCCAGGGTCTCCCCTTCCTCTGCCGCAATGGAAGAGGACTGATCGATCCATGTAGCCCGGCTGCTCTGTGAACCTTGTGTGCATGCTTGCTCGCTCTGTGTTAACTGCTGTGCATGCTAGCAGTTGTTGACTATGATGATGTTAGTAGCAATTTAATCTTATTGTGTATGGATGGTGAATTGAACCGAACAAGGGGGTTTGGGGCAAAGGATGTAGGTGTAGGGATATGGTAAGCTGGGGAGGACGAGGTTTTAATTAGAAATTAGGAAGTCTCAGTTGTATTCAGTGAATTACTTGTGTTATGAATTATGAGAACTTATGATGAGCTGCTCTGCTGCTGTTATGTTAAAACACTGCAGCTTGTTCAAATGGCA
>GFUNContig327
GTTACACAACTAACACAAGCAAACAAGGTGAATTCTGTACAAGATAGCAGAACTAGTCATTGTACATTTCAGAAACTTGTTTCAACGGTAACAGGAAGGTATAGAGGGCAGAGAAGTACTAGTAATTTACAACGCAACCTTGACCATTGTAAAGCCACGATGTTAATCCTCCAGCTCGACCAGCTGCACCCTTCTCTCGGCAGCTTTCTTCCTGACGAAAATTCCCCACCTCATTGCCGCCTTGATCTTGAGCCAGCCAACAACAGCTTTGCCAGATGAGTGGCGACGCTCAGTTTCGAACCCGAGGTTCGGTAAGGGAGAGGGCATGTAGGACTGGAAGTTGAACGTGTCATCTGGCAAACTGCCAGAAGCTCCACCCATACTGAAGACCCTCAGCAGCTGCTGCATGTCCTCACTCTCGAGCATCTGGTGGCTCTTGACGCGAATGTCTTCGGTGAAGTCATCAGCATACTGACTGTCACGGTTTCTGGGCCAATCACCATATCCCACGTTTGCTGGCTGAATTGCCTGGCCTTGAGAAATTACTTGCTGCAGCTGGCCCAGTTCCAGACCCATGGCATCATTTGCAGATCCTGTCAGCATGTTAGGTGGTAAGAACGAAAATGTGTCATCATATGGCGGCTGGACATTGGCGGATGAACTCTGGAGCTGAGATGGATGTGTTGCTGATTGGTCAACACCATACCCTATGGAATCAGTTCCACCTGATGGTGATGGCCCTGGCATGCTCGTTGAAGAGAGGTGTTGTTGATATGGAGTTGCACCAACCGCAGGAGCATGTGTCTCAGCTTGACCAGTGGATGCAGCCTTTTTCTTTGGTTTAGGGTTCAAAAGACCTTTTCCATCATATTCAATGACATACATCCAGTTATCATATGCTTTCTTTACCAATGCATCAGCAAACAGCTTTTGGCTATCATCAAGACTCTCAGATGAATAGAACTGCTCGCCAGAAATCAACCCACAGAATGCATAGATGTTGTTGAAAATAGCACCAATACTTCTGCTCTCATCAGAATAGTATATGTAATATTTTCCACTTAAGACACAGGTCTTTGAGTGTTCCACAAGGGATTCCCACATTTTATTGGACATACCACTTCCAAGTATGCTGCGCAATTTCTGTGGGTCCCGAACCACGAGCCTAAGGAAATCCTCAACTGTAGATATTCCAGATTTGTTCAGCCTCTTATGGAATGACCCATCCTTCCCTATTTTTTCCAACCTCCAGACCTCGTCTTTCAGTTTAGGTGGATAGTGTTTCTTGTACAATTCTCCTCTATGGTCCTTAACCATAAAGGCTTCTGTTTTTGCCTCACGAATGCGAGCACCCTCACAAAATCCTGAGGCAATCTTCAAGCCAAGCCTGAATTTCCTACTCCTTATCCAGCTAGAGTTATCTGTGAATGTAAGCTCCCCAATTGTCCCGACACCTTCTTTTAGTGTGACTTGTAGATCACCAGTTAAAATAGGCCGCTTGCCTTCACGCTCCTTCACAACATGACTGTCAAACTCTTCCCCTGTCCAGCCCTCCTCATCTTCATTGTTGAAATCGCCTTCGAGAACAACAATGTCAAGTTTGGCAGACGACTCTGGTCCAGAGGATACAACACAACCAGTGCCAGCATCAAGCAAAACAACATGAATTGCAGCTCCCTGCTCCCCTTCAACTTTTCCTCCGGTAAAAAGGGGAAGTGACAGCCTTGTCCGGAATTGGAGTTGCAGAGTTCTTCCATCTGGACCTTCAATTCGCTTCGGGGAAGACCTTCCACTGATTGCTGCAGGGCCAAGTCTGCCCAGTGCGCGCTCCACTTCTTCACTGACTACTCTACGAAGAATTGGTT
>GFUNContig328
ACCACATTACAATAGTAGTCTGATCGAGTTACAATAGATTTTCGCTGATATTTACAAATGAAAGAATATTGTACAAGTCCACCGTCCCTCAACCTCAACAAGATTTGAGGGCACACGGCAGCAGTCAATGCCTCTGGCTCTGCATCTGACAGAGCCTGGTGTTGAGAGCTTCAATATATGTGCGCAGTCGATGCCGATCGGATCTTGTCGGAGTCAAAGGGGGGTTGAGGGCAAGTGATGGTGCCTCGATCAAGAGAAA
>GFUNContig329
TGGACGAGCAGCGCGCCAAGGCGGTGGAGAAGACGCAGAACGACATCGCCAAGGCGCGGCGCAAGGCGGAGGAGAAGCGGGCGTCGGCGGAGGCCAAGCGGGGCCTCAAGCTGGCCAAGGTGCTGGAGCTCGCAAACTTCATGAAGGCCGTCGGCAGGGTGCCCACCAAGCGCTCCTTCTTCTAGCCGATCCACTGTTGCTGCCTACGGCTACGACCATAGCTAGCTCTCTCCATCTCAACGCCACGCCGCTCCTCCCCTACGCAGCCAAACCCTAACCCTACCTGCCGTCGTCGCCTCGTGGGCGCCCTCCCGATGTCCGTCTCCGAGGCGCCCCCTCCGCCCGCTCCGGCCGCCGCAACGCCCGCGGCGCCGGCGGAGACCTCCCCGTCCTCGGCGAGGAAGGAAGAGCTGCTGCCCGTGGAGGAAAAGATCTCCGAGTTAAGTGAATCACAATCAGAGCTTCTAGGGAGACTCCGTGGGCTTAAGGAG
>GFUNContig330
GTCGTCGTCGTCGCAGCAGCAGGGCTCCAAGTTCCTGCTCCTGCCGCTCCCCGTCGCGGCGGCGCGCGCGCTCACCGTGCTCCGCCGCCTCCTCCTTCTCGCCACGCAGGTCTTCATCTCCCTCTTCTTCATGCTCCTCTCCGCGCTCCCGCCTGTGCCGCCGCCAGCGGTCGCGCCCACGCTGCCGCGCATGGAGCCGGGGTGCTCTGCGGGAGACACCTGCGTGGGGCGCGCGCTCGCGCACGTGCTGTCCGTGGCGTCCAGGCTCCCCGTGGCCTCCCGCAAGTACGAGCTACTGCGGGGCCTCGCGGAGCGGCTGCTGGACGACACGCGCTCGCGGGCGCGTTCGCGCGCACGCTGCGGCAGCTGGAGTCCGCC
>GFUNContig331
CCGGTCACGATGTCCTCGGTTGCAATGTTGTATATGTACCCAACGCTGCTGCCCCAGTCCGTCCCTTGGTCGTACGACGACGACACGACCATGGTCATCTCGGCGAGGGACGCCTCGTCTAGCTCAGGAGGCGCGATGCGGCGCTCCTGCTTCAGAGCTGCCAAGACCGAGTTCAAGAAGAGCACGGAGTTACCGAACTTGTTAGTGTCAACCGTGACGCCGTGCTCCTCGTCGGATCTCGAGCGAGGCGGTTCGACGCCGTAGAGCGCGAGGCGGCGGAACATGCAGCCGGTGCCGATGTACGTCGGCCCCTGGAGGCCGTTGAGGGCGTACATGGCGCCGTCGAAGAAGACCCTGTTGTGGTTGCCGTACCGGTCCGTGGGGTCGACGTTCTCGAACCGCTGCGGGAACTGGACGAAGCCGGTGCCGTCGCCCTCCCTCGCGTCCAGCATGAAGCACATAGCCGCTCGCAGGGCCTGCGAGTTGTTGATGTAGTGGTCGCAGTCGAAGTTGATGGTGAAGGGCGCGTTGGAGAGCAGCGCCGACACGCGCAGCTGCGCGTTCAGGTTGCCCGCCTTCTTGTTGTGCTCGCGGCCCGGGCTCTTCTCGCGGGACACGTACACGACCATCGGGAGCCGAGTGTCGACCCCGTCAAAGTTGAGGGGGTTGATGTTGTTGCCGCCCTCTGCTGGAGGAGGCTCACAGACACAGCTCGGGTGGTTCTGCACAATCTTGACAATGCCAGCATGGTCTCCTTTCCTGTGGTTTTCTGCTGGCTCAATCCAAGTGCCTGGCCACTGCGTGCCATTAGCCATCCAAGTCGCATGTGCAGCCCCTTCCTTTGCTTTCATGCTGTTATACACATCTGACCTCTCCTTGATGGTGCGAGGGAGCATCTCCAGCCTCGCCTTCAGCTCCTCGTACTCCCTCTGCACATGCCTGTAGTCGTTCATGAACTCACCCGGCGACCTCCCGTTGTAGATCATCCCCTCCAGCTGGAAGTAGCTCTCCGGCGCTCTCGGCTCGACGGAGTGCTTCCGGCAGAAGGGCACCCACAGGGCGGCGAAGCTCGCGGCCTCGACCAGCGCCTCGTACAGGACCAGCGCGCCGCTGTCGTCGGTCAGGTAGCACGTGAGCCGGTCCACGGGGTAGTCGGTGGCCAGGATGGAGAGCACGCAGTTCATGGTGTACAGCACCGGCTCGCTCACGGGGTCGGCGGTGGTGACGAAGACGTCGATGCCGGGGAGGATGGAGCCGCCGTCGGGGAGGTCGTCGTAGTGCTGCCGGAGCGCGGCCAGGTCGGGTGTCCGTTTGATGGGGCTGAACTTTGGGAGCTGGTAGAGCAGCCACGACAGGGCGAACCACACGTCGCCGACGACGGAGGTCACCCAGAACCACATGACGTCGGAGTTGTTGTGCTTGATGCGCCATGCGATGAATAGGATGACGGCGACGAGGCGCACCAGAATCAGTACCCTGTACGGGTAGAGGAGGGCCGCCATGACCTTCTTGTTAGAGAAGAGAAGCGGCCGGTCGCCGCCGCCGCTCTCCACGTCCGCCACGGCCGGCTGGTGGTGGACGTCCACCCAGTACCCGTCCTTGGCCTTCACGGCGTCCTTCTCCTTGTTGGCCCTGCTCCCGCCGCCGTGCGTACAATTGGCCACGACCACCGCGGCCAGTGCTCCGTCGTGAAACCCGCCGTCGTCGCCGTTCGCGAGCAGCAGCGGCTCTCTGAGGCCG
>GFUNContig332
TCGACGAGCACGTCGCGGCGATCATGGAGTCGGAGGAGCGGTCGCGCGGCGACGAGCAGCACCTGCTGTCGCGGTTCGCGGCGGCGATGGAGGAAGACGAGCGGAGCGAGCTCGGCGCCATGTTCCAGTCGCCGGGGGCGAAGCGCCGGTTCCTGCGGACATCGTCGTCAGCTTCGTGCTCGCCGGGAAGGACTCCACGTCGTCCGCGCTCACATGGTTCTTCTGGTTCTGGCTCCTCGCCGCCAACCCGCGCTGCGAGCGGCGCGTGTACGAGG
>GFUNContig333
GGAGATCCATCCGGACCTGGTTCGATTTCTTCATTTCGGTTGGGAACATGCAGTTAACTCTGACCAGTTGCTGTTTTTGGTAGAGGTTGCTTCTCTGTCCAGCGGGTGGATCACTGGACTGTGGGTTGTGCTAACTGCAGGCTGGCTTATCAGCCTACCATAAGGGAAGTGAACAAGAGACAACAAGAGCTGGCGAGTACTCGGTATGGCAGATGCTAGTCCGAGGACTGACACCTCGACTGTTGTAGACATGGATGATAAAAATCAAAGGTTAGAAAATGGACAGGGTGGAGCTATGGTCCTGCCTTCTAATTCATCTGATCGGTCTGACAGATCTGAC
>GFUNContig334
GAGTTGAGCGAGTAGATGTGGAACAGCGGCAGCAGGCACAGCACGCCCGGACCTGCTGAAGGGACAGCCGTCGGCGCGGCGCAGCGGCGTGGGTGCCCCCCCTGGCGCGGCCGGCTTCCGCCGCGGCACCATCGCCACGAGCCGCCCCCTGAACAGGCGGCCTCCGTCGTCGTTGCAGTTGATGCTAGTGAACCCTGCCGCCGTCGTCACGCCAGATCCATGTTTTCGTCGAGGTTTGCCGGCGCTTCTGCTGGTCGACGTGGTGGCTGCGCTGCTGCGGGGCTACGCCGCTGCTCGCCGGACGGCGGAGGGCGCAGGCACGGAGGCGTTCCGGCGTGCTGCTGTCGCCGGCGGCGGAGTAATGGGAATCTTCGCCTAAATACGTGGTCTACGATGCATCAAACAATGAGCTTGTGAGGACTCAAACCCTTGTGCAAGTTGATGCTGCCCCATTCAAGCAGTGGTACATCCTTGAGGGTAAAGAGCTTGAGTTCTACATGAAGAAG
>GFUNContig335
CTGGGTCCACGAGAAGACCATGAACCCGACGCGCTCCGGCATCGGCATGGTGGTCGCCGTCAAGAAGCTCAACCCCGAGAGCGTGCAGGGCCTGCAGGAGTGGCAGTCTGAGGTGAACTTTATGGGGAGGCTGTCGCATCCGAACCTGGTGAGGCTGCTGGGCTACTGCGTGGAGGACAGGGAGCTGCTGCTCGTGTACGAGTACATGCCCAGAGGCAGCCTGGAGAATCATCTCTTCAGAAAGGGCGGCTCCTTGGAACCAATCTCGTGGAACCTTCGGCTGCGCATCGCCATTGGCGCGGCGCGGGGCCTCGCCTTCCTCCACTCGTCGGAAAAGCAGAATTACAACGCCAAGCTATCCGACTTCGGTCTCGCCAAGAATGGCCCGACCGGCGGCGACAGCCACGTCACCACCCGGGTGATGGGCACGTACGGCTACGCTGCGCCGGAGTACGTCGCCACAGGGCACCTGTACGTGAAGAGCGACGTGTACGGGTTCGGCGTGGTGCTGCTGGAGATGCTGACGGGCCTGCGGGCGCTGGACACGGGCCGCCCCGCGCAGCAGCACAACCT
>GFUNContig336
CTGGGCTCCTCCTGCCGTGACCCCTCCCCCACCGCCAAGTTCTGCACCCTCCGCTAGTACCAAAGATAACCGGGTTACTGTGGAATTCCATAATAATCAGCCTGGCAAGCCAAAGGTGACATTTGAGGGGAGCCAAGAAGAGTACAAGGATAATGATGGTGTCTTATTTTTTGATGGTGAGACCTTTCGCCTTGAGAGGTTGCATAGGGCTGTCAAGAGGTTAAGGCATGTCCGAGTTCCAGGAGAGTCTGCAGCAGTTAATTTGGCAGCTACCACTACTGGAATGGGTGCAGAATCACAGTCTCCTCCATTACCTAAAGTCAGCAAGTCACAGACCGTGAGCAAACCTGCTGTTCACTCAGTTCCAGTTGAGGTTGAGCGTATTGACATTGGTGAACCAGAAAATCCAGGCCCGAAATACAACAACAGGA
>GFUNContig337
CGGCCGGCGGCTCGTCGTACCTGGCGACCATGGGCCGCCGGAGCTTCTCATACCACAGGCTCAAGAAGCTCCCCGCCGTCACCTCCCCTCCTCATCCTCCCGCCACGACGACGGCCCCTACCACCGGCCTGGATCAAGGAGACCCGCCGTGCGCCGCGGCCGCTATCGAGGAGTCGTACCGGTCCTGCTACCGCGCGCTGGTGGCGAGGGGGAGGCGGCAGCGGCGGAGGCAGCAG
>GFUNContig338
TGCTCTCATCATCCTTGTCATTACCTTGGCCTGTGGACGATGGGGAGTAAGTAGCTTCCACTAGGGCTGTAATTTGGAGAGGTTGGGCTATAATCCGGGCTAGGTCCTCCAGAGGTGTTGAACGGGCTTGTTGGGCTGTACGATG
>GFUNContig339
GAGGATTGCTCTTGCTCATATCACACAGTAAGTAACAGTAGGTGTCGTAATGGAGATTTAGCTAGATAGATATAGATAGGCAGGAGTACGGTCCGTCGATAGATACAAGAAGAGCTCAAGTCAGAGAAGAGAAAAGGAAGGAGGTCCCTGGCTGCGGCTGGTGGTGGCTACCTACTGTACTAGTACTAGCTAAGATAAGAAGGAAGAAGAAATGGCTTTGGTGGAATTCGACGACAGCAAGTCAGTCAGTCGAGGCCGGACCTGATCCTCTTGTGCCCGGCGCCGGCCGCCTGGCGGACGGTGCCGACGGAGCCGCCCTCGGACGCGGCGCGGCCGTCGGAGGCGGCGAAGAGCGAGGAGAGGTCGGCGTAGAGGTCGACGACGCGGCGGATGTTGTTGTTGAGCTCCCTGATGAGTCCCACGTTGCGGGAGAGGTCGCCGGGCACCTTGGACTCGTGGTTGTGGTTGATCTCGTTGATGAGGAGCCGGTTCTGGTCCAGCAGCGTCTGCACCTGCACGAAGCTCGTCTGGAACGCGTGCAGCACCTTGGTGCCACCGCCATCTCCGCTCTCGCAAGCACGCCCACCTGCCA
>GFUNContig340
GTGATCATGATTGGAATATCTCCGTAAGCTTCCCTAGTCTTTTGAATACCACTGACTACTCCATCACGTAGTGTCGTGTTGTGGTAAGCAGCATAAAACCCTCGGTGCACCATTGCTTCAGGCATGCCAGGGTAGTCAAGATCCAGTTGTTTCCATAACAAGTCCTCTATCCAATTCTGGATGCTGTTCTCTTGAGTTCCTCTAAAAACAACAACGACGGCATTTATATCACTGGCAAAACCAACATATGCCTGCAAGCAGTTCTCGACATCTACAATGATCTCTAGCATCTCGAACCCCTTGATCAAGTCACCGCATCTGGCACATGTCCAAGTAAACAATTCTGTCAAATCAGCAGTATAGATCTCTGCCGGAGCAAACAGCAAGGAAGCACAGCAGAAGCGCGGCCGTGAGCAACCCGCGGCGCCCCATCCCCTGAATGAAAGGATGAAGCCACAACAGAGGACAGTGCAGGAAAGCAGCTGAGATTTGGGGGCGCACCACACTGGGGTTCACCTTTCCGGAGAGGCCCGAATCGGCAGATCGGAAGAGCGTCGTGTAGGG
>GFUNContig341
CTCGCCGGAAACAGCTAGCCTCTAGTCGGCCGGAGAAACTCTGGCGAGTCTCCGACGGGACGCCGTTCATGGACGTGATCCGCGCCGGCGGCGCCATCCCGGGGATCAAGGTCGACAAGGGCACCGTCGAGATCGCGGGCACCAACGGCGAGACCACCGCGCAGGGCCTCGACTCCCTGGGCGCGCGCTGCGCCAAGTACTACGAGGCCGGCGCGCGCTTCGCCAAGTGGCGCGCCGTGCTAAAGGTCGGCCCCGCGGAGCCCTCCGAGCTCGCCGTCAGGCAGAACGCCGAGGGCCTCGCGCGGTACGCGCTCATCTGCCAGGAGTTCGGGCTCGTGCCCATCGTCGAGCCCGAGATCCTCACCGACGGCGCGCACGACATCAAGACCTGCGCCGCCGTCACGGAGCGCGTCCTCGCCGCCGTCTACAAGTCGCTCAACGACCACAAGGTCCTCCTCGAGGGCACGCTCCTCAAGACCAACATGGTCACCCCCAGTTCCGATAGCCCCAAGGTTGGCGCGGTGGTGATAGCGGAGTACACGGTGGCGGCGCTGCGGCGC
>GFUNContig342
ATCCGCAAGCACATACAGTAGCTCCCTTCGTTTTCCCGTATCTCTCTTTGTCAAAGGAACAAAACACGTCGCCGACACGGACCGCCAGTTTGTCGCCTCCTTGGCTCCTTCCTCCGCGCGCGAACGTTTCTTGCGCCGCGGCAACACTTGGGCGCCTTGCATAGCTGCACTTCTCTTGCTTTCCTCCACGGACTAGCGCTCTCTTCTCCGCTCCCGCAGCAATGGAGACGCGGCAGCGCATGCAGCAGCTCCGCACGCCGATGGACCCGCTGGCGTATCTCGCTGTCGTCGTCGTCGTCGCAGCAGCAGGGCTCCAAGTTCCTGCTCCTGCCGCTCCCCGTCGCGGCGGCGCGCGCGCTCACCGTGCTCCGCCGCCTCCTCCTTCTCGCCACGCAGG
>GFUNContig343
ACAAAGTTTGCGGCCTCAGATACAGTATATAGCTAAGTAAAGATAGCTATCAAACTGCCAAAAGCCAGCACAGGATACAATTGTCAACGGTATAAATAGAGCACCTAAGAGCAACGTGCTTGCAAACAGAAATTATTCAATGACATGGCCATATCCATTCTCAACTATAGAACCAAAATTGGACATAGCTGGCCACTATTTAGTTGTCAGCCACTTCAATCAGGGTTTGCTCGTAGTCAGCAGGG
>GFUNContig344
AATCCGCGGTGCCAGCTTCTTTGCTTTTTCCTGGCCTCGCACAGTGGCTTCACTTTCTGCGCTGCTGGCTTCACAATGGCAATCCGCGGTGCCAGCTTCTTTGCTTTTTCCTGGCCTCGCACAGTGGCTATCTGTGCCTTTGGTTCCTTCTCTAGCGAGGTTCGAGGAGTCGTCACTTCAGCCAGCTGTGTGCTGAACTTCTCCCAAAAGAAATCCGTACTGATCACTTTGGGTATACTCAAGAGGTTCTCTAGAGAGGCTTGGGCCTCGTTCACCGGGCTAGCAGCAGCTGCTGCATCTTCTAAGGGTGCCTTCTTCATGTCGGCTTCAAATTTACTGGCAGCTGCTTCAGCTTCGTTAGCTCGTTTTGAGGCCAAGGTTTCCTCTTTGGCTTGTGCTTTCGCAGCAGCATCTTGGTACTCCGTTCTTCTACTGTCTTCAGGGATAGCTATGAAAGCCTCCGCTATGGGCTTCGTTGTTGCTGATGAGCTAGTTGAAACTTCAACGACTTTGTTCTCAGCGACTGCCACATTGGAGAAGACATCAGCTACAAGGGCTGCAATCTGTGACCTTGATACTTTGCCGGTGATGCTAGGCGATACTCCCTCCTTGGCCAGTACCAGGGCGTAGGAGTTCTCAGGGGTGTAGTCGTCGGTGAGTGAAGCCTTCAGTAGTGTATACCTGACATCGGTCTCCACCACCTTGGCCAAGAACTGGCTCAGCGTCAGCGTCTGCACTCGCGAGAAGAGGTTGGAGAAGAAGGACGTGAAGCCGTCGAGCACATTGTAAGTGGACCCACCGCCACCGCCACCGAGGCCGCTGGCCCCCTCGACGTCATACACGACAACCACGTGCGCCACGCTGGCAAGGTCTGCGGCCTGCACCACCCGAAGCGCGTCGTCGGTGGTGACGCCTCCGCCTTCTGGCCCCTTCTCGGCCGGGCCAACGGTGACCACAACCTTCGCAGCGGGCCCGATGGACTTGGCTATCGCCTCGGGGTCATCGAAGTCCGCCGCTACCGCGTTTAGCCGCCGCGCTTCCGCTGGGGAGATGAGCCGGTATGCTGCTGCGAGCCGCGCAAGCTCCTGCGCTGACGCTAGGTCCGGGACGCCAGCGCGCACGGCAAACCCCTGCCGCAGCAGGGTCTGCGCGATGCGGACCCCGGCCTGCCCTGTGGCGCCGGCGACGAACACCATCTGCGGGTCCTTCCTGCCCCTGCCACCGCCCGTGAACAGAGACCCCGCCGCGGACGACGGGAACGCCGGTA
>GFUNContig345
AGCAAGCAATGCAAGAGAGAGAACTAATTAAGGTAGTGCAGGTGGATGGTTTCCGTTTCCAGGCCGCCTAAGGCTATTATAGGCTGCTAACTCAGCTTGAGTTGAGCCTCTCTTTGAGAGGCAGGCCGCCCGCCGGCAGCTGCGAGCTGGTGGTACGTTCTTGACTTCTTGTGTGGCCGGCCGGCCGGCTGGCTGGGGCGGTCGGTGGCTCCCCTAGCTTAGCTGCTGACCTCTTCCAGGTCCGAGTTCGACCCATCCGTGACGCAGCTGCTAGCGGACGACG
>GFUNContig346
CAAGTGCGGCCGCTGGGAGGCGCGCATGGGGCAGTTCCTCGGCAAGAAGGCTTACGATAAGGCCGCGATCAAATGCAATGGTAGAGAGGCCGTGACGAATTTCGAGCCAAGCACATACGATAGGGAGCTGCTGACTGAAGTTAATGCTGAAGTTGCTGAAGTTGATCTTAACTTGAGCATATCTCAACCGGCATCTCAGAGCCCAAAAAGAGATAAGAACTGCCTAGGTCTGCAGCTCCACCATGGATCACATGAAGGCTCCGAATTGAAAAAAACAAAGATTGATACTCCCTCTGAGCTGTCGG
>GFUNContig347
GACCTCCAGCTCGCGGTTCTTGGCGAAGGTCTCGGGGTCGGCGCGGTGGGGGACGGGAGGACGCTCAACACGGCGGCGTTCGCCAGGGCGGTGGCGGACCTGTCGCGGCGCGCGCGCGACGGTGGCGCGGCGCTGGTGGTGCCGCCGGGGAAGTGGCTCACGGGGCCCTTCAACCTCACCAGCTGCTTCACCCTGTACCTCGACGAGGGCGCCGAGATCCTCGCGTCCCAGGACATGAACCATTGGCCCCTCATAGCTCCCCTGCCGTCTTACGGGAGAGGAAGGGACGAGCCTGGCCCAAGGTACATCAATTTCATTGGAGGATCCAATCTCACTGACGTCATCATCACAGGTAAAAATGGAACAATCAACGGGCAGGGGCAAGTCTGGTGGGACAAGTTCCATGCCAAGGAGCTCAAGTCCACCCGCGGCCACCTCCTAGAGCTCCTCTACTCTGATAACATCATCATCTCCAATGTCACCTTCATCAACGCACCATACTGGAACCTCCACCCTACCTATTGCACCAATGTGACCATCAGTGGCGTCACCATTCTCGCGCCGCTGAATTCGCCTAACACCGATGGAATTGACCCAGATTCTTCCTCACATGTCAAGATCGAGGACTGCTACATCGTCTCCGGCGACGACTGCGTCGCCGTGAAGAGCGGGTGGGACGAGTACGGCATCAGGTTCAACATGCCGAGCCAGCACATCGTCATCAGGAGGCTGACCTGCATCTCCCCCACGAGCGCCATGATCGCGCTGGGCAGCGAGATGTCCGGCGGCATCCGCGACGTGCGCGCCGAGGACAACGTCGCCATCAACACGGAGTCGGCTGTCAGGGTCAAGTCCGGCGCGGGGAGGGGCGGCTTTGTCAGGGACATCTTCGTGCGCGGCCTCAGCCTCCACACCATGAAGTGGGTGTTCTGGATGACCGGCAACTACGGGCAGCACCCCGACAACACGTCCAACCCCAACGCCATGCCCGAGGTCACCGGCATCAACTACAGCGACGTGTTCGCTGAGAACGTGACCATGGCCGGCAGGATGGAGGGCATCCCCAACGACCCCTACACCGGGATCTGCATATCCAACGTCACTGCCCGCCTCGCGCCGAACGCACAGGAGCTGCAGTGGAACTGCACCAACGTCAAGGGGGTCACCTCCGACGTCTCGCCCAAGCCGTGCCCAGAGCTCGGCGCGGAGGGCAAACCGTGCGCCTTCCCGGTGGAGGAGCTCGTCATCGGCCCACCGGAGCTGCCAAAGTGTAGCTACTGAGGCCGGGATGCCGAAAGAGATCATATAATTCAGTGATAGTCTAGACAAGCAGTTTGAGAAATACGTCTGCCAAATCCATTTCACATTACTGCTGCCTCCAATTACAATGTTTGGCAGTGGCATAGCCGTGACTACTACATATTATGCATCAAGAAGAAATCAGCAAAACGCACATGACCAAAGCAGAGCCTTTTTTTTCCATTCCATCTTCTGACCTTTTAAGTACACAAGTTACATAATTGGCAGACAACAACAACAACGAATTTGTAAGCCAAATTCCGCAAAAAAGATGACAATTAACAAGCTGAGCAGAGCGTGTGCAAACATGGGCTGGCTGGTTGGTTCCTCTCCTCACCGTCTTCCTCCCTTGCCCTTG
>GFUNContig348
TTGGCTTCCTCTCCCCCCGCACGCACACGCACACGCACACGCACACGCCCAAACGCTCAGCTGCTTATTATACCTTGCAACGAGCACCCAGCAGATTTGTTTGGCTGCCCTGCTGCTGCCGGCCGTCAGAGGGAAACCCGCCCGGCTCTAACTGAAGTGGCGGCGGCAAACTGGAAACTAGCTAGCTACTCTATCTTCTTGTCCTGACTCCTGAGCGAACGCGCGCCATGGCTCAGGAGGACGTCCACCACCTGGACGATGCCGGCCTGGCGCTGGGCCTGTCCCTCGGCAGCGGCGGCGGCGCCTCTGATGCGGCGCTCCACGGTACCAGCAGCAGCCGGCTGAGCAGGGAGGCGCGGCTGCCGTCGTCGCCACGCCCTCTGGAGCCGTCGCTGACGCTGAGCATGCCGGACGAAGCGACCGCGTCTGGCGCCGGCGGCGGGGCCGCGCACAGCGTGTCGTCGCTGTCAGTGGCGGGCGTGAAGAGGGAGCGTGTGGACGACGCCGAGGGCGAGCGGGCCGGCGCCGAGGACGACGACGACGGGAGCACGCGGAAGAAGCTGAGGCTGACCAAGGAGCAGTCCGCGCTCCTGGAGGACCGCTTCAAGGAGCACAGCACCCTCAACCCGAAGCAGAAAGTCGCGTTGGCGAAGCAACTCAACCTGAGGCCACGCCAGGTGGAGGTGTGGTTCCAAAACAGGCGAGCAAGGACGAAGCTGAAGCAGACGGAGGTGGACTGCGAGCTCCTGAAGCGCCGCTGCGAGTCGCTGACCGAGGAGAACCGCCGGCTGCAGCGGGAGCTCCGCGCGCTCATGTTCGTCCCGCCACTCCCACAGGCGCCGCCGTCGTCCGCAGCGCAGGCGGCCGCGGGCGCGCCGGCGCCGCCGTTCTACATGCAGATGCAGCTGCCGGCCGCCACGCTGAGCCT
>GFUNContig349
TACGACTGCCGTCACAGCTCTGCGTCCCCTTTCATGAACACCACCACTCCTCAAACTCTGTTCCCACCTTTGCTGGCCATCCCTGCACATAATTACACGGATGATGATGCTCACAGTCACAGCTAAAGCATCACATCCTGGATCTGGATCATCATCCAGCAGCCTTGCACGGCGCAAGGCAGCATGCATGCATCATCATGTTGTCCTGACGAACCCAGCCAAGTTAATCACCATGTGTTTGGCCACCTTCAATATAATCGACTCCCCAGATTAACTTGCGCGATGTTGATTTACAGTTTTTCACATGATGCTGCATCCAGGGTCCTGTTCTTGCTGCGGGTAAGCTGCAGGGTAGGAGTAGACGGCAGGGTAGGACGGCATGGCGTTGTACTGCTGGTAGGTAGGGTAGGAGACCGGTGGCATCGCCTGGTAGTGGCCGCCGCCGTAGCCTGCAGGGCCGCTGCTGCCCTTGCCACCACCGCCGCCGCCGCTCTCTTTTCCCTCTTTGCCACCACCAAATCCACCGCCGTAGCCCATGCCACCGCCAC
>GFUNContig350
ATGACTGTCAGTCACCTGCCGCCGATATATACCCTTTCGATCTAACCGGATAAAACATCGCCTCAATTCGTATGCCTCCTATGTTATTTACAGGAGAGCAGGCCGAAGCCGAAGCAGCAGCAAACTGAAACTGCAAGCGAAAGAAAAATTTGCCATACACATACACACTACCCAAAGGCAAAATTAAAAGGCACACTACGCAGCAGCACTAGTACACACACGCACGCAGCGATCAATTGTGTCTGACATGCGTGCCCGCCCTACACGTCCATTCCTTCGACGGCCTCCGTCACGGCGACGAAGTCGTCCATCTCCTTCTGCCCGGCGCCGTCGGGCGCCACTGCCGCCGGCAAGTTGCTAGCCTTGTACTGGTGGCGCCTGGCGAAGACGATGAAGACGGCGAAGTTGGCGACCCCGAGCACGGCGAGCATCGAGTAGAAGAGGTCGAGCCTGCCGCGGTCGAGGTTGTTCCGGATCCACGCGCCCCTGGTGACGGCGTCGACGGCGAAGACGAGGAAGGTGCTGAGGAAGAAGCCCGTGGAGAGCGTGACGAGGAACAGGCCGGTGCTCATGGACTTCATCCGCTCGGGCGCCTCGCGGATGAAGAACTCGAGCTGCCCCACGTACGCGAACGCCTCGCCGGCCCCCACGAGGAAGAACTGCGGGACGAGCCAGAAGGCGCTGATGGCGACGTGGCCGGGCCCATTGGACGCGTCGCGGCGCTTCTTCTCGACGAGCGCCGAGACGGCCATGGCGGCGACGGAGAGCGCGAGCCCCGTGCCGACGCGCTGCAGCGAGGTGAGCCCTTGCGGGCGGCCCGTGAGGCGGGCGGCGAGCGGCACGAGGAGGCGCTCGTTGAGGGAGGTGAAGAGCAGGATGGAGATGAAGAGGAACACGGAGAGGGAGCCCGCCGGGACGGCGAAGCCGGCGCCGGCGCCGGCGCCGGAGCCGGAGCCCGGGCGGCGGAGGTGGCGGTCCATGCGCGTGGCCTGCTCCACCGAGAAGGTGGTCATCTGGGAGTAGACCGTCCAGAAGAGGATGCACGTGGACCAGATGGGCAGCAGCTTCACCACCATCTTCACCTCCTCCACCTCCGTCACCGTCGACGGCGCCGCCACCGCCGAACTCGCCTGCTGCTTCCCCGCCGGCGCGGACAGGTCGGCCTCCACGATCGCCGCCTTGTCAAGGCACCTGAGCCTGTCCGTGTGGGCGACCTTGGCCGCGGCGAACCCGTGGAGCTCGGCGGCGTCGGCGGGGAGCGTCAACCGGCGCTTCCTCCACGCCGTGGCGAGCACCCGCCCGATGACCGTGAGCGGGCTGCCCTGCGGTCGGCGGTACCGGTACCTGGGCGTGCCCGCCACGAACACCGCGACGGCGAGCAGCATGGCGACGGCGGAGACGCCGTACCCCCAGGCCCGGCCCACGTTGTCCTGCACGTACACCAGCACGGTGACCGCGAACAGCGACCCCAGGCTGATGCAGAAGTAGAAGCGGTTGAAGAAGAACACCATGGCGCGCTCCTCCCGTGGGTCTCGCGCGTCGAACTGGTCCGACCCGAACCCGGACACGTTCGCCTTCAGCCCCCCCGCCCCCGCCGCGATCGTGTACAGCGCCGCGTACAGCAGCGCCAGCTGCCCGCCGCGCGCGGGGACGCACTCGTGGTGCGCGCGTGGCCCGCGGGCGTTCGCGCACGCCGGCGGGCGCATGCTCGGCACCGTCGTGTCAACCGTCAGCAGGCTCACGCCGGTGGCGGCGATGGTGGCGGAGATGGCGATGGTGAGGTAGCGGCCGAGCTTGGCGTCGGCGAGGAAGCCGCCGACGAGGGCGAGCAGGTTGAGCGTGCCCATGAAGTTGGTCACCACGTTGGCGGACTTGGAGTTGGACAGGTGCAGCTCGCCCACCAGGTACGTCACCAGGTTCATGGAGATGCCCATCACGCACACGCAGCACCACCAGTCCACCACCGTCGCCACCAGCAGCCCCAGCG
>GFUNContig351
GATGTCGGCGGGCGTGATTTGTACCTCGGCGGCGGCGAGCAGGCCCTCGGCCTCGGCCATGAGGGTGTTCACGGTGTCGGGGTCCGCGTCGGCGTCCTCGCAGCCCTCGTCGCCGACGCCGAGGTAGTTCTTGGAGAGGACGCGCAGCGCGGGCGGCGTGCAGTAGCCGAGCTCAATCTTTTTGTCCATGCGGCCTGGGCGGAGCAGCGCCCGGTCCAGCCGCTCCGGGTGGTTGGTCGTGAACACCATCAGGCGCTCGCCGACGCAGGACGACCAGAGGCCGTCCACGAAGTTGAGCACCCCGGAGAGGCTTATGGACTCCCGCCCCATTACGGCCATGGCTGCGGCGGCAGCCGGAGACACCGACATCACGGCGAGCTGCGCCGCGGCGTCTTCGTCGTTGTCGGCGCCGACGTTGCTCCCACCGCCCTTCTTTTTCTTATTGTTGCGGTCGGAGAGGTCGAGGGAGCAGTCGATGTCCTCGAC
>GFUNContig352
CCAAACCAAGGACCAAGTTCTCACACAGAGGAGAATCAGGCACGGGCTTCAGGCCTAGCTCCTGCTACACCAGTACCTGCCATCATTACCTCTATTTGTTGCAGTTGTACTACGGCGACCTACTATAGCTGCGCCCACGAGCTGGCGAAGGACTACGACGCCTTGGAGAGCGATAACGAGGGCTATA
>GFUNContig353
CACAAACATTAGGTCATCTTAAATTTCAGCCTTTTACTCTTTACCGGAGGAGCCAAACCAAGGTCTTTACAGAGGTGCTCGTCACTCGTCAGGCTGCAGCGTCTTGGGAACAGCACCAAATGCAGAGCGAGTGACTTCCAGACCTGAGCGGGCTTGGTGCAGGTAAACTGGCGAATTCTTAGAAAAGCAGGCAACAAAGCCCTCGAGTTTTGATGGGTCCTGGACTCACATGAGGATTTATATCAGCAGCCTCTCAGTAGAATGCAGAAAGATTGCCCAATTTGCGGCCTCATTTAGTAGAATGCACAGACTCTGGAACCTTAACAGTTCTGATTGGCTCAGCACAATGCCCCATGTGAGTCCA
>GFUNContig354
GCTCGAGAAGGCGACCACGGAGTTCGCTGTGTGGCGTCCGGACATGGAGGGAGTCCTGGACGACGTCCGGCTGCACGTGGAGAAGATTGACTCCAAGTGTGACCGCGTGGTGTTCGACACTATGCCGCACAGCGCCGGCCTGCTTCCTCACCCATCTCCGGCTGCCGCGGTCACCGGCTCAACAAAACGCCCAAGGGGCCCGGCGTTGCATCGACTACACGGGATATGGCCTCCGGGGTCGTCACGACCTGGATGCATATCCCGGCCATGGGTAAGCCTTTCACCAAACCTCCTCCCGTCGATCCTCCTGGTTTTGTGTTTCCTCCGCCGCCCCCACCACCGCACCCTGACCCTGGTACCCCGCCACGATTCCGTCCTCCTCCACCCTTGCCCCATCCCATGCCTCCGCCGATTCCTCCACCTCCTACGCCTCTGCCCATGCCTCCACCGAACCCTCCACAACCCACGCCTCTGCCCATGCCCTAGCATATTCCTCGTCCGCCTATGCCTCCGCCCATGCCTCCACTAGCCACCAGTCGTCTGCCTAAGTTGTCCTTTCCACGGTTCGATGGCGACAAT
>GFUNContig355
CGCCGCCTCCGCCTGCCCTCGTCGCCGCTCCCGACGAACTCCATCAGGTAGCTGTAGTTCTCCGGCAGCTTGGCCTCCCAGACGAAGTCCGCCCCCGCCGCGCCGCGGAACGCGTGGTTCAGCAGCGCGAGCCTGCAGATCTCCGGCGGGTCGAGCCGGAGCAGCACCTGGGCGGCGCAGAGTTCCGGCAGGTCGCCCAGGCCCACAGCAGCAGGCCCGGCGGCCGCCGCCTCGGCTCCGTCCATCCCGAGCAGGACCGACACCCACGCCCCCATGCCCCCGCGCCGCCTCCAGTCGCAACGATTT
>GFUNContig356
TTGCTCACCTGCAGCTTTGAATGCGCAGGGCTCGGACGAGCTTCAGAACGGAACAGTAGCTCTCTGCTCACCTTGCTCCCTTGCTCGCAAAACCTTGTCGCCTTTTGGTCACCTCGGGCACCGCGAGCTAGGCGCAGCACCTGTGCTGTGCTTGCTTCTGTCCTCTCCTGACTCCTCTTCTGTTCTCCGCTCTCCTCTCCTCTCCTCTCGGCTCGTTGGTCGCCATCCTCATTTATTATATATCCCGCCGTTCCTCTCCCTGCTAGTCCACTGCTCGCTACTCTGCCTGCTTCTGCATCTGCTTGTGTTGTGAGTCGTGCGACCCCTGACCCGTGACGGCGATCATGGCGTGGCGCGGCCCGCTCGGAGCCGGAGACGCCGGGGACAGCGGCCTCGAGCTCAGCCTCGGCCTCCCGGCCTACTTCGCCAAGCCATCAGGTTTGGACGCCGCCGGCGAGGAGTCCGGTGAGGTCTCTGCTTTTGCTCTCCAGGCTGCCAAAGGGAGCAATGGCTCAAAGGCAAGGGTCAGGGCAGCAGCCGCGGCGCCGGTGGTGGGGTGGCCGCCGGTGCGGTCGTTCCGGAGGAACCTGGCCTCGTCCTCCTCCAGGCCGTCGCCGCAGTCGTCGTCGGGTCACCACC
>GFUNContig357
GGTCGGGATGGAGTTCTGGGCGCGGTGGGCGCACCGGGCGCTGTGGCACGCCTCCCTGTGGCACATGCACGAGTCGCACCACCGGCCGCGCGACGGCCCCTTCGAGCTCAACGACGTGTTCGCCATCATCAACGCCGTGCCGGCCATCTCCCTCCTCGCCTACGGCTTCCTCCACCGCGGCCTCGTGCCCGGCCTATGCTTCGGCGCGGGCCTCGGGATTACGCTGTTCGGCATGGCCTACATGTTCGTGCACGACGGCCTGGTCCACCGCCGCTTCCCGGTGGGCCCCATCGCCAACGTGCCCTACTTCCGCCGAGTGGCTGCCGCTCACAAGATACACCACATGGACAAGTTCGAGGGCGTCCCGTATGGGCTCTTCCTGGGACCAAACGTGAGCGAGCGAGTGGTGCCCCTTCGTTTGTCCTCGCCTTGCCTGTGAATCCCCTCCCGCTGACGTCTGAGCCGCTTGTGGTTGTGGCTGCGTGGTTGCAGGAGCTGGAGGAGGTTGGTGGCCTGGACGAGCTGGAAAAGGAGCTCGCGCGAATCGGCCGGACCATCTGATGGATTCGCCCGGATCCAGGCGCGGCGAGCTCCGCTCCGCTCCGTGGTTTTTGTTTTTTGGTCGCTTTTGTTGATTTCATTGTCAGCACTGGAAGGTTGGGGAGACGACGACCAGAACTCCAGAAGAAGGGATTCGATTTGGAT
>GFUNContig358
TTCTGGAAGTTCTTGATGTCCTTGTCGATGGCCCTGTCCACCCTAATCAGCACCCTACTCGCCGCCGTCGTTTGGTGCGCCGCTTACCTCGCCGCCGCCATCTCCTCCGCCTTCTGATTCCCCGCTTCTCCACCCCCAACATCTCCTCCTGTAGCACGCCCCACCTCCAGCTCTTTTAGGTCCTACTACACTCGCAACCTTCGCCCCGCCGCCCTCGCGCCGCCATGGGGTACGCGCAGCTCGTCATCGGACCCGCTGGGAGCGGCAAGTCAACTTATTGCTCCA
>GFUNContig359
GCCGTGATGAGCTGGTGCTTGCCGCCCTCGTCTCCGTCCGCCGCCCTCGCTCCTCCGTCCCTCTCCATAGCCCATCGCACACGCCCTCGCCACCGTCGCCGCCGATGCCGCGCCACCCCCGCTCGACCCTCGTCGCGGACTCCGCCGCCGCCCAACCATCGCTGGATCTGAGGATGCCCCCACGCCCGACGCCGGCCGGATCCCAACGGGAACGTGACGACGCCTCCAAGACTGCGCAGCCATTCGGTGTCCTCCGATTGGCGCCCTACGACTCCAATAAACTGCTCAACATGGCCACGATTTTCAGCACCGGCAACCACATCAATGCACCTCCGGCGCTGTTCCGCAGAATTTTGTAGCTTCAGTACAAGTGTTCATGGTGCACCGCCACCGCCCCCTTCGGCTGCCGCTC
>GFUNContig360
CGTCTTCGTCGCGGGGACAGGGACGACCGACAGGTGAGGAGAGGGCGGCAGGGAGTGGTCGAGCAGGTTAGCGCGAGCTCCGGCGAGAGCACGAATCCAGTGAGGGCGGCGCAACCTCCGGCGAGGGCTCTGAAGGGCGCCGAATCCAGTGAGGGCTCCGGCGAGGGCGCGAGCTCTAGCGAGGGCTCGGACGCCGAATCCGGTGAGGGCGAGGGCCGCGCGAACTCCGGCCACCGGCTTGGGAGTAGCAGATCGGCG
>GFUNContig361
GTCTCTATGGTGATGCTTCTCATCTTGTGGATCTCTATCACGAGTCCGGTCATGTGAACGTTCACGGGTCCTCTCCTCACGTACCCTTTCACGAGATTTTTCACGATCCCTATCG
>GFUNContig362
CCCCCTTTGCTCCCCCCAAATCGTAAACCCTAGCCGCGCCTGAGCGTGAGGGCACCCCCGTCTCAGCCATGGGCGCCAGCCGGAAGCTGCAGGGCGAGATCGACCGCGTCCTCAAGAAGGTCCAGGAGGGCGTCGACGTCTTCGACAGCATCTGGAACAAGGTCTACGACACTGAGAATGCCAACCAGAAGGAGAAGTTCGAGGCGGACCTCAAGAAGGAGATCAAGAAGCTGCAGCGGTACAGGGACCAGATCAAGACGTGGATCCAGTCCAGCGAGATCAAGGACAAGAAGGCTCTGATGGATGCCCGAAAGCAGATTGAACGAGAGATGGAACGATTTAAAGTTTGTGAGAAGGAAACAAAAACTAAGGCCTTCTCAAAAGAAGGGTTAGGTCAGCAACCAAAAAC
>GFUNContig363
CGATTGTCGTCCAGCCTCTGCATACTGTTGCCTCCGATCCCCAAGGTGATCTCCCAAGCTCCGTCCAGTTGGCAAAGCCGGATCGAGCAAAAGCTTGTGTCTGGCTAGCTGTCTCCGGGTTTTATCTCCCGTTGTTGACGCCGGGCTTCTCGTACGTCCTCCGATCCGTTGACGGTCAGACCCTTTTGCTGGGTTCTGCGTTGCCGTGGTCGGAGGCAGAGAGGAGGAGAGGGAGATGGAGTGCCTGCTAGGGCTGCTCAAGGTGCGGGTGGTGCGAGGAGTGCACCTGGCCATCTGCGACCCCCTCACCCACAGCAGCGACCCTTACGTCGTCCTCCGCCACGGACAACAGAAAGTGAAGTCAAGTATAAAATACCGCACGTGCAACCCAGAATGGAACGAGGAACTCACCCTGTCCATCACAAACATGATGAACCCCGTCAAGATTGAACTCTTCGACCATGACACGTTCACCAAGGACGACAGCATGGGCAACGCCAAGTTCTGCATCCTCAACTTCGTGGAGATCGCCAAGCAGGACCTCAGCGACGTCCCCGACGGCACGGTGATGAAGTCGATCCACCCGGAGAC
>GFUNContig364
CTGATGCTTCCTTAATAAGCTCTAGGCCATAGGTTTCATATAATGGTTAAGTGCATAATACACGAACAATGTAGCACCGGCAACGAATCAATACAGATTTTTAGAACGAAGATAATGCATACACCTTTACAAATTTAGCGTTAGTTACTTTGAACTACAGACATGCACAAGGATAGCAGATCTAGTTAAACCAATCTCGCGTGTGGGACTATCCCAGTCTCTCTTCTTAGGATCACTGATGTCCGCCCACTCATGCAGATAATATGCGATGCTGCTTCCTTTCAAGGCAACGATAACTTCAAGGATATATCAGAACCATCATCATTATCGAGCGAGCTTCCTGAATGCAATGCAGTCATTACAGATTCAGACGACTGTCCATCTTCAGTGAGGATATTTTCTGCACCAGCAGCAACCACCATTGTGCCAGCCGTTAGCACCTGAGGCATTTGTTCTTTTAGACGCCTGTTCTGATCTTCCAGCTGTGTGCCCTTTTGTTGTAATTCGCTGATTTGTTGTGTGAATAGCTGGTCCTTTGTACTAAGCACTCTATGCAGTCCTGCTTCAAGTTTCCTTTCCATTTGGTGCAATTCTTCTACACTCAATCCCTCAAGGTCTTCACCTCTCATCTGTCTAAGTCCATGAGTTGCTTCTGCAAGTTGCTCGTTCAAACCAGTATACTTGCTCTGCTCTACCTGGAGCTCGCGAACTGCGAGAGCTTGCCGGTGGCGGAGAAGACGACGAGCGCGACGTCGGCATCGCAGAGCACGGCGAGCTCCTCCGCCTTCTTGAACAGCCCGCGCCGGCGCTTGGAGTAGGTC
>GFUNContig365
AGGTGATGTGCCCAACATGCCTCTGCACTGGGATGGCAATGGCAAGCGAGCATGACCCCCGGATCGATCCGTTTATTTGAGGCGCACCGTAGTCCAATAACTGCTGTAACGTGTGGAAGATGCTTTGTACGGAGTAGATAACTTGTATGTTGTAATTGTAACTTGTAAAGTAATAATTCGCGCGTCACTGTATATCATGATGAATTTGGTCACGCATGTCAATTGGCCTATCCCATATTCGGCTTGTTTGACTTTTTTTTTAGCCGGAACAGTGTTTTTCTCTTACAACAATTCAGCCGAACAATTCAGCCGAAACAGTATTTTC
>GFUNContig366
GCCGTACATATGGCGTGCCGGCTTCCTCGAGCTTGTGGAGGCCTGAGACCCACACGTTCCACCTACCTTGCGGCGAGATGACCTTGACCATACAGGACGTGAAGGCTATCTTTGGCCTTCGGTTGGGGGGACTTCCAGTGATAGGTATAGTTGACAACGATCACTGGAGGGAGCTGGTGTCTCAGTTCACTGGCTTTCTTCCACCGGACGACGAGGTTTCCAAGAAAAATAAAAAAAGTTCCGGTGTTTCATCGTCGTGGATCACAGAGCGCTTTGATTACTTGG
>GFUNContig367
GCTGTTGCGACCGCCTCAGTACCCGTCCACTGCAGCAGCGGCGGCGGCATCGACGACGACGATATCCCGGTCCTCCCGGCGGCTGGTGCTGCGTCCGCCTCGTGCCTCCAGCCCCGCCGGTGGCT
>GFUNContig368
CGCGCTCGCCCGGTACTAGCGCCCGGCCAGGCGGTGTGGCTCGCCTACCTCATGGTGATCGGTATTTTTACCGCCTCGATTTACCCCTGCCGATGCAGAG
>GFUNContig369
GCCGCCACCGCCGCCTCCGTAGCCGCCGCGCTCGCCCACGTCGTCGCCGGCCGCCGATGAGAGACCTCGACGTCGCCGCGCTCGCGCCTGCCATGGCCGCGTGCTCCGAGGCCGGCAGCGCCTGCTGCCTCGCCGGGCCTCGCTGGCCATGCCGCCTCGCCTGCTCGTCGGCCGCGCCCCCAAGAACATAGTGGCCGTGCTTCACTTCTTCGGGATCACCGCGCCGTGGTGGAGCGCCTCGGCGAGCCTCTGCAGCGCTGCGTGCGACGACCCGCCCTCCTCCACGGCCTTCCAGCACACGGCCTTCATATCCGCGGTCTTCTCCCTCGCCCTCCTCCCCAGCTCGCCGTCGGCGTCCATTAGGGACCGCACCGCGCGCTCGAGCTCCGCGGACTCCACGAAGTTGTCCCGCTTCCTGTCCACCTTGAGCGGCACGGCCACGCCCATGTCGGCCACCAGCTCAAACGCGTTCAGGTGCTGCTCCGCGTACAG
>GFUNContig370
CGAACAAGGTGCTAGAACAAATGTGGCATTGTACATAACTACAAGAACAATATGTTCCTCATGTTTCACCAAAGCTGAAGCCAACAAATGTTCCCATTGCGCACGCATGAATAAACATCAGAAGACAACTCCTGAGCAACTGACTACATCCAGACATCCACGAACGAGGCGGACTTGCAGAAGTCAACATGAAGCTGAACCTATTATCTGAGGCCGGAATCAGTCGCTCTCCTTTTCAGCAGCATCGGCAGAACCATCACCAGCTTCGGCAGTTTCATTATTGTCTTCATC
>GFUNContig371
CCCATCTGCTAAGCAGCAGGACGGACGCCACCGGCCGGCCGTACGCGAGAAAGAAATAAAGAAGGGAGTATTTCAGTATTCTCAAGGCTTCATGTCGTTT
>GFUNContig372
GAGGGCTTGGGCCGTGCGAGGCACCAGCGAGGAGCCGCTCGGGGCCGCAGTAACCGCTGGCGCGGGGCAGTCGGCCGCGGAGGCCCTGGCGCGGGTTCACCGCCGGCCACGGTTCTGGCCGCCTGGGGTAGCGGGGAGCCGACGCGGGGTCAACCAAAGAGGTCGCGCGAGGCCGCCAGCCGCGACGCGTGCGCAGTCGCGCTGAGGACGTGGAGCCGCTGGTGATTCCGCGAGGAGGACCTGGCCGGGGGGCAGCCAGCCGCAGGCCGTAGGCGCGAGGCCGAAGCCGCCGCCATGAGGAGCAGCTGTTCGCCGCCGCCGGTCGTAGGCCGGGACCTCAGCCGCGGGCGTTGGGGCCGCGCGAGGCCGCGGCACGAGGCCGCTGATCACGGCGAGGAGCCGGCCGCGGCGCAAGGCCGCTGGCCGCGCCATCCACGGTGCTAGGCCGCGCGAGGGAGGCCGAGCGCCGGGCCAGCCTCCAGCCGCCACCGCGGGGCCGCACGCGCGGGGCACGGGGGCCACGGGCGCGGGGCCGGGGCCGCCGGCGTGGGGAACTGCGGGTCGCGGCCCAAGGCCGCCAGCCGCGCATGGCCACGGCA
>GFUNContig373
CCCCTCTCCATCCGCCGACCGCCGTGAAGCAGGGACGACCGGCCCTCTCCAGCCAGCCGCCTGTAGGAAGAGCCGGCGCCCCTCCCAGAGGACAAAGATATTAGGATGGACGAAGTCACACAAGCTGTTGCTGATTTTGCTCAAGTCACTGCAGTTCCGGCTTGATCTTCTAGCACAGCAGCTTCCCACTTTTGATGAAGTGCAGTCTGGCCAAGCAACCTTGAAGTCATGGGAGGAACAATACAAGAAGCTTCATGTTAGCCTGAGGAATGCTAACTTACAAGCAAAAGATAACATTAGACAAGCTGCTCAAGAGGAGAGGGCACTTCTTCTGGGGGGTGGCGAAGAGTCTACCATCCGTAGGCGTAATCTCCAGACAAAGGCTGGAATGACATCTGCTGCTGAAAGTATCACTGAGAGCCTCCGACGGTCTCGCCAGATGATGGTTCAGGAAGTGGAAAGAAGTGC
>GFUNContig374
CCCCCCCCCCCCCCCCCCCCCCCCCCCCCCCCCCCCCCCCCCCCCCCCCCGCCGCGCAACGGTCGCTGCCGCGGCCGCCGCCTCTTTCCCCTTCCCATGCTCCGCCCGCGCGGGGCTGCGCCTACGCTCCCGCCAGCCCCTCCTCTCGCAGAAGGCGGCCGGGCGCGGGCGTGGCGTGCGGGTGGTCCGGTGCATGGCGGCGTCGGACGCGGCGCAGCTCAAGGGCGCGCGGGAGGACATCAAGGAGCTCCTTAAGACCACATACTGCCATCCCATCCTGGTCCGTCTGGGGTGGCATGATTCTGGTACCTATGACAAGAATATTGAGGAGTGGCCACAGCGAGGTGGAGCTGATGGAAGCTTAAGGTTCGATGCTGAGTTGAGTCATGGAGCCAATGCTGGTCTGATTAATGCATTGAAGCTTATCCAACCTATCAAGGACAAATACCCAGGTATCACTTACGCAGATTTGTTCCAGTTAGCAAGTGCTACGGCAATTGAGGAAGCTGGTGGCCCGAAAATTCCAATGAAATATGGGCGGGTTGATGTCACAGCAGCTGAGCAGTGTCCACCTGAAGGGAGGCTTCCTGACGCTGGCCCACGTGATCCGGCTGAACACCTTAGGGAGGTATTCTATAGAATGGGCCTTGATGACAAGGAAATTGTTGCGCTATCTGGAGCACATACACTTGGAAGAGCAAGGCCTGACCGGAGTGGCTGGGGAAAACCAGAAACAAAATATACCAAGGATGGGCCTGGTGAGCCTGGAGGGCAATCATGGACAGTTGAGTGGTTGAAGTTTGATAACAGTTACTTCAAGGACATGAAGTTTTTGAGCCAGCTTCCCTCGGAAGAGCAGAAGGAACAGGATCTTCTAGTTTTGCCCACAGATGCTGCATTATTTGAGGACCCATCATTCAAGGTATACGCGGAAAAGTACGCAGAGGACCAGGAAGCGTTTTTTAAAGACTATGCTGAAGCTCATGCTAAGCTGAGCGATCTTGGTGCAAAGTTTGATCCTCCTGAGGGATTCTCACTGGACGATGACGTGAGCGCTGCACCTGCAGACGAAAAGACGGAAGAAGCTCTCTCTTTTGTAGCAGCAGCACCGCCACCAGTGGCTCCAGAACCAGAACCAGCAGCAGAACCTACACCAGAACCAGTAGCAGCGGCAGTAGCAACAGCGACAGCCGATGACAACAACGGCGCAGCTCCACAGCCGGAGCCCTTCATCGCTGCCAAATACTCGTATGGAAAGAGGGAGCTGTCAGAGTCGATGAAGCAAAAGATCAGGGCAGAGTATGGGGGGGGTACAGCTTTACTGAGTGCACGTTTGGGGAACGGTGGAGGATAATTTTCCAAGACAACATGAATCCCAGGAAATGAGGTTTCCAGCACCCGTTTCATGGTCATTGCAGTCCCCCTGTACGAGCATGAGGCGCAAAACTTCAAGTCGACGGTGGTGCCGGAGCCAGGTCCATCCACCTGCGGCTCCACGTGTGCGGAAGCGTCGGCGGCGGAGGGGTCGCCGGGCTGAAAAGCGTGGGGAGCCTTGTCGGGCTCGGGGCCTGCCGGCGGGAGAGGCGCGAAGAGGGTGACGACGTCGGTTTCCGGGGCCACCATCTGCCTTCAGAAGCCGGGCTCCAA
>GFUNContig375
CGGATCTGGTCGTCGGTGCCGCGGATCTAGCGTCAGCGCCGCGGATCTGGCCGTCGGTGCCGCGGATCCAGCGGTCAGCGCCGCGGATCCGGCTGTCGGTGCCACGGATCCAGCTTCAGCGTCGCGAATCCGGCCATCGGTGCCGCGGATCCGGCGGGGCTTAGTCATGCCACGGCGATGGCCACTGCGACCCGTGCCACTAGCTCCCCGCAGCGGAGGCGACGAGGAAGAGGATGGGCCTTTGGATCCAGAGGAGCCAGGGGTAACCCCGCCACCAGCGCCGCCGGCCCCTCCTCGACGCCCGCGCCGCAAACCCATGGGCCTCCCCTGACGCCAGCACCGCCGACGCT
>GFUNContig376
GCTCTGGGGCTGCTGGTGGCGAAGGTGGTGGACTGGTGGCGCTGCGTGTTCTTCTGCACAACGGCACCGGCGAGTGCGCTGGAGTCACCCTCAGAGCTTCACAGGAATCAGTCTCTGCGGTCTTGCTCCTCGGCCTCTCTGTTCGCCGTCTGCACGGCCTTGAACCACAGAAACGCGGAGGTCGGGATGCCGGTGAAGACGAAGAAGCCCAGGATAGGCGCGTACAGGGCGCTGTCGGAGCCGACGATCCCGAACACCGGCCGCTGGTTGGTGTACTCGAAGATGGAGCCGATC
>GFUNContig377
TGCAGAGTGACTGGGAGAATGCCCCAAAGTTCATATTAGGATCGTCTGCCATCTGTAGGCAGAGTAAATTTTCCAGAACAGATTTTGGATCTTCCAGCCTACAAGGAAGCTCAGCTCCCCCAAACAACTTCATTGCATTTTTGCACAACCTGGACGAGTTTGGTGCCTACTGCTACAAGAACCCAGCCCAAATCCGATCTAATATCTGCTCTCACGCCGCAGCAAGCAGTGACCGACCCCTGACGGAGAAGGCAATTAAGCTCCGGCCGGTCTGATCTTCGCCTGCCTGCGCGTTGGATCGTGTGGCGTGGCGGTGTGCTTAGATCGGAAGAGCGTCGTGTAGGGAAAGA
>GFUNContig378
TTTTATTCTTATCTCCTCGCCCTCGCGCTCTCTTCACCTCCTTACCTGTTGTTTTCCTCTCACCTCCCTTGACCCGTCGTCTCTCCCATGCGAAAGCCCAGGGTTAGGAGCTAGAGGTAATCTCTCCCTCTCCCCCCCGTCGGACCTCTCCCCACCAGCGGTCAAGCCCAGTGGGGGGCGCCCGCGCCGCATGGAAGCCATGGACGTCAAGTACAAGCCCGTCATGTTCCCCAACGGCGCCGCCCTCAAGAAGCAGGTGAAGCCGGCGGCCGTGGCGCCGGCCGGGGCCGGGGGGGAGCCGCTGTACCGGGAGTGCCTCAAGAACCACGCCGCGAGCCTGGGCGGGCACGCCGTGGACGGGTGCGGCGAGTTCATGCCCTCGCCGGGGGCCAACCCGGCCGACCCGACGTCGCTCAAGTGCGCCGCGTGCGGGTGCCACCGCAACTTCCACCGCCGGACGCTGGAGGGTTCCCCGCCGCCGCCGCCGCCGAGCGTGCTGCACGGGCAGCCGCACCGCGGCGGGGAGGAGACGCCCGAGGACCGCCACCACCCGGGGGTCGTCGACGCCGACGACTCCGATTCCGACTCGGAG
>GFUNContig379
GGTGGCGCACGCGTCGTCGTCGGCCCCGGCCGACCAGCAGAAGACGACGCCGACGGTGTACCACGCGACGTCTTCCCTCCGCAACCCTGCGCCGTACGCGGTGCTGTACCGGACGGGGCTGCGGTACTTCAGCGACCACCCGCGCGTGGGCAAGGATGGCCGCCCCGTGCGCACCCGCAAGGTGCACTTCTTCGGCACCGTGGCCGGGTTCACCGCCTACATGGTGCTCCGCTACAGGCTGCCGCTGGAGCTGCTGCGCCTGCTCAGCCTGCTCTGCTGCGGCCTCCTCTTCTCGCGCCTCTACGCCGACCTGGACCGCAAGTACAGGTTCGTCATGCGCCTCGTCGACCTCTATGGGCCCTTCGCGCTCTTCAGGGGCATCTTCGACGACGCCAACGTGGAGAGGCTCAGGATGGCCATGCCCGTCGCCGACCGGGTGGAGTTCAACTTCGACCCCAAGACCGTCGACTGGGACGACTACTTCTACAAGATCCACATCCCAGGGGTCATGAAGTACGTGCTCAACTAGCTAGCATGCAGTGGTCACCAAGTGCATTGCACTTCATTGCACGCACCCAATCGTCGTATGTACTACCTCTACATGTACACCACCAGATCATGATCAT
>GFUNContig380
GAGGGAAGCAGAGATCCAAATGCCCAGCAGCGTGACATCCGGGGTGAGAAAGCAAGGACAGGCTCCTTTCCAATATTTGCTCCTGGGACGTTCCAGAGGAACCCACCCTTTGACAAATGACTTGCTCCTGCTCATGAAGTTCATCTGAAGTGCGAGGAACACCCCCAGCCTGAAGAGTTAACAAATAGTTGGAAGGCTGCTCTTCTGGGATTGCCAGACGGACGGACAAGGCAGCCTTTGGAATGAGGCTGCTGGCACTTGGCAGGCCATAACGGAAACCACAAATAT
>GFUNContig381
GCAGTACAACCAGGTGGACAGCTTCCCGCCTTCGCTGGTCCTTGGACACAACAACCTCACCGGCGGCGTGCCGGCCGCGCTGGGGGCGTTGACCAGGGTGCACATCGTTGACCTGAGCTGGAACAGGCTGTCGGGGCCGATCCCACCGGACCTGTCGGGGATGACGAGCCTCGAGTCGCTGGACCTGTCCAACAACGCGCTCTCCGGCGCGATCCCGGCGTCGCTGACGCAGCTCAGCTTCCTCTCCCACTTCGACGTCTCGTACAACAACCTCTCTGGCGAGGTCCCCGTGGGCGGGCAGTTCTCCACGTTCTCGCGCGGGGATTTCCAGGGGAACCCGCTGCTGTGCGGCATCCACGTGGCGCGGTGCGCGTGGAAGGACGAGCCGCCGCGCGCAGCGGACGGCGGCGGGGGCGGCAAGCAGGAGCGGAGCGCCAGCGCTGGCGTCGTGGCGGCGATCAGCGTCGCCACGGCGCTGCTCGTCGCCGTAGCCGTGGCCGTGACGTGGCGCGTGTGGTCGAAGTGGCAGGAAGACAACGCCAGGGTGGCGGCGGACGACGACGACAGCGGCAGCCTCGAGTCCGCGGCCAAGTCCACGCTGGTGCTGCTCTTCCCCGCCGGCGAAGAGGAAGACAGCGGCGGGGACAGCGGCGAGCGCACGATGACGCTGGAGGACGTGATGAAGGCGACGCGCAACTTCGACGCGTCCCGTATCGTCGGGTGCGGCGGCTTCGGGATGGTGTACCGCGCGACGCTGGCCGACGGGAGCGAGGTGGCGGTGAAGCGGCTGTCCGGCGACTTCTGGCAGATGGAGCGCGAGTTCCGCGCTGAGGTGGAGACGCTGTCGCGCGTCCGGCACCGGAACCTGGTGCCGTTGCAGGGCTACTGCCGCGCCGGCAAGGACCGGCTGCTCATCTACCCGTACATGGAGAACGGCAGCCTGGACCACTGGCTCCACGAGCGGGGCGGCGCGCTGGCGTGGCCGACGCGGCTCGGCATCGCGCGCGGCGTGGCGCGCGGGCTGGCGCACCTGCACGCCTCGTCGGAGCCGCGCGTCTTGCACCGGGACATCAAGTCGAGCAACATCCTCCTGGACGCGCGGCTGGAGCCCCGGCTGGCGGACTTCGGGCTGGCCAGGCTGGTGCTCCCGACGGACACGCACGTGACGACGGACCTGGTGGGCACGCTGGGGTACATCCCGCCGGAGTACGGCAGCTCGTCGGTGGCCACCTACCGCGGGGACGTGTACAGCCTCGGCGTGGTGCTGCTGGAACTCGTCACGGGGCGGCGGCCGGTGGACATGGCGCGGCCCGTGGGCGGCCGCCGGGACGTGACGTCGTGGGCGGTAAGGATGCGGCGCGAGGCCAGGGGCGACGAGGTGATCGACGCCAGCGTCGGCGTCGGCGAG
>GFUNContig382
CTGGGCGGTCTCAGACAGTCGTCGGAGGCGATCCTCTTCAGCAGCGGGGTGACGACTCCGCCGTAGTAGTTGCAGCCGTCGTCCTTGTCCCTGCTCTGGAGACGGCGGACCGAGGACACGACGCTGCGTTCCTCCTCGTCGCCGTCCCACGGGACGGCCTCCAGGTAGTGGAGGCAGGACGTGACGCAGGCGTGGAAGCCGAGCGCGTCGGCGGCCTTCATGATGCGGAGCACGCGAGGGACGCTCTGCTTCAGCAGCAGCCGGTGCTTGGCCTCGTCGCAGTACATGAGGCCTACCGTCTCCGCGTCGTCGCAGTCGTGGATCTCCACGCAGGGCGGCGGAGCGGGGGCGGGGTTGCCGGCGGCGGCGAGGCGCTGGGCGAAGAAGGCGCTGCTCTGGGAGAGCACGTCCCTGTGGACGCTCATCCTGAC
>GFUNContig383
CAAGAACGTGCTTTATTATTGCGACCTGGAAAATGGTGGGAAAAGTCCGAGCAAAGTATGAGCCGAAAACACAACGCATTCATTGATCAGCATCCTGCAGCTTTAACTTTTCCAAGCACGTTCTTGCCCAGCTTGAATGCCCTGCTGTTTCATATGCATTTGTGTTTGTCCTTGTGCCTGGGGAAGCTGTTGAATCGGTTGCATGGATGTAAGTGATTGACCCTGTGGCGGTGACTGCAGTTGCTGTACAGCAATCTTTTGTTGGTGCTGTTGAA
>GFUNContig384
CGAGGCAAGCCTTCCCCCCGCAAAATCTGCGGAGAGGCTGCTTCGAACCTGTGACCTGGTGAAGAAAGAAAAAACGGGGTGCAAACTTCAAGTCAAGTGACAATCAGAAGGTTGTTTTCATGCCCATTGTTGTGCACAGTGGGTCGCAGCGGATCATTCTTCCAAACACCATCAACGATAAACTTAATCTCATATCTACCAGGGTACAGTCTCAGATTTAAGGAAAACATGCCGTTTTCTGATCTTTCCATCTTTCTTTGACTCATCCAGCCATCAAAGGACCCAACCACTAAAACATCTGAAGCAGGGTTGGCCCACATAATACAAACAGTACGGAGCTCACTCAGTGCCTTCTCAACTTCATCAAGCCTCCTTTGTTTATCTTCAATTATTTTGTTCCTTTCAAATATCTCAAGTGCCATCTTCCCTTCTAACACAGCTATTTTAGCCCGGATTGATCTTAGCTCCTCCTGAGCCTGCATTACCTTTGTCTCCTCAAATTCCCAATCATCAGAGATGTCATCCAGCACAGTTGCTCCATAACTATTTGACATATCTGATAAAACTTTATCAAATCTTGATCTTAATGTCTTGAGAGCAGCAG
>GFUNContig385
AAAGCGGACAATAACATATCACGGGGTACCAACACCACCTAATCCAAAGTTAACTCAGAATCCAACGGTAACACGATACTATAGATAGATAGCTAGGATAACTTGGCCGAAGCCAGGGTGGAGTCCACACATCAGTTCCTCCAGTTGCCGCCGGAGTCACCGCGGCTGCCACCGCCGTAGCCACCGCCGCCGCCTCCGTAGCCGCCACCGTCACGGCGCCCGCCGTAGCCGC
>GFUNContig386
GAGCTCGAGCACATCCCGCGCCACCGCGCCAGGGCCGCGGCGCCCCGCCGCGCCACCGCCATCGCCATGCCCGCTGCGCCCGCTCAGAGCTCAGTGCTTCAGTGGCTCGGTCGGCCGGTCCCCCACGCGCGCGCAGATGGTGGTGGGTGCGGCCGCTGCAGCCTCCAGGTCCGGGCCGGGACCTAACTAAAAAGGCGTCGCGGTTGCTTGCTATACTTGGGACGCGAACGCCGAACGCAACCGATGCCGATTGCTTTCGGGGCGGA
>GFUNContig387
TTGCGCTGATCGTGCTGCATCTCGCCGGCCTCCGGATCTCGCACGGAACCTCCTCAGAAAACGCCGTACCGGCAAGGAAGGACAGCGAGCTCGGCTGGCTGGCTGGCCACCTCCGAGTGAGTGGAATCAATCCCAAAGCGACGGTCAGGCACACGGCATTGGCTCCGCTGGGCGCCCCCGCGCGTCGGGCGGGCGGATCGGCCAGAGCGAGAAGACGGCGGGGAAGGAAGGAAGGCGGGGCCCGGGGAGACCCTAACCCTGGCTGGCGACGCCGGC
>GFUNContig388
CAAGCACGACAAAAGATGCGGTGCCGGTGAGGGAAGATCAAGAACGTGCCGGGCTGGACTTGGGCCCGGCCCACGCGCACTCGTCCCAACCCTCCACGGCGTCCGTGGCGGCCCTCCTCCGCCTGCGCGTGCGTGCGCGTTCGAGTGCGCGCTCCAGGGACGTGGTGACCGCCACCACGAGCCTCGACGGCACGTGCGCGCACGCCTCCAGCCGCCGCAGCGCCTCGCCGTGGCCCCCGACGCCGATCCCACCGCCGCGCCCCGCCACCTCCCGCCACAGCGCGGCGGCCATAGCGACGCGCGGCGGGACACGCGCGGAGGCGAGGTCGTGGGCACAGGCCCGGAGCTCCCGCGCGGCCGCCGCGGCGCGCCGGCGCGCCGCCGCCGACCCCGCCGCGAGGCCCAAAGTCCGCTTGGTCCACACCTCGAGCACTGCCTCGGCGCGCCGCGCGCACGGGGGGTGCCTCGGGCTCGGGCTCCCGCTCCCGGCCGGCGCGCGCCTCCTCCTCCGCCGCGGTGGCGCCGCTGACGACGACGCGGAGTCGTACTCGTCCTCCTCGTCCGGCGCCCCCGCGGCAGCCGCGAGGTCCAGGAGGCGCGTGCGGCGGTGCCGCGACGCGAGGAAGTTGGCGCCGTGCACCTTGGCGTCGCAGGCAGCGCAGAGGAAGGCCGCGTCCGCCGCGCAGTGCACGGCCGCCGGCGCGCCGCAGAGCTCGCAGCAGCACCCCACACCGCCGTGGTGGTGACCCATCCCCGCGCTTGTAACTACGTAGCTAGCTCCTCCTCGCTCCGGCTGTGTTTTGGGTCCTGCACCGACACGCCCTACGGGATTGGAGGTGGCCTAACCGTCGATC
>GFUNContig389
CAAACAAGCATTGAATCTCAGCTGGAAAGTTAACTCAATTCGAAGAAAGGCACAACATTTTTGCTGCAACATGACCATTCGAGGCGGCCGAGGCAACAGGCTTTGCGATATGTCCTCGAGTTTCCACCTTTAAGCCCAGATGCTAAGCATCCGTTATGCACTCGTGAGACTGCCACTGATGTATTCTATTGGTTTGGCTCGGGCTGAGGTGAGGTAGGAGATTCTGGTGGTGCCACCGCAAATTGCATTGTTCTTCCGTTCCGGTGCAGAATGATCGCCACTTCCGTTGGCAATAGCATTGCTTCTTCCTGTCTTTGTCTTTGACGCTGCATGATACTAATAGCCCAAGCCATAATGTAGCATGGCAGCAAAAATCCAGCTGCTCTCAAAAGA
>GFUNContig390
TCTTCCAAACCTTCGACGTGTCCATTAACAAGCCCGTAGTCCGTTGCAGGAACGGCAGCCCCTTCGATGCCGAAAAGCTGGACAACATCGAGAACAACATCAACCACTACTGGAGCAAGCTCAAGTGCCCGCCCACCGACGGCGTGAACGCGTGGAAGAGCGCCTGGGACAGCTACGGCGTGTGCTCGGGCCTCAAGCAGCTGGACTACTTCAAGGCGGCGCTCAACCTCAGGAAGCAGGCCGACCTCCTCGGCGCTCTCGCCGACCAGGGCATCCTGCCGGACTACAAGC
>GFUNContig391
AACTCATTACTGGCATTTCCCCACCAGATCACATCTAATGAGTTCATCTGTGCCTTTTTCTTTTCTAAGGCTGAGTTGTATGTAATAAGTGCCTCAAAGTAAATTAACCTGGCCAGCATTGTTGGAGCACCCATCTGTCAAAGACAATTCAATGGGATCAGCAGCTGAGTCTCGACCTGCACCTTTCGAAGCTAGAGGGCAACCAACCTTCCCCGGCTGCCCCCAAAATAGAGTCACTGCTACCAATAGGGAAAATGCTTCCGATAAACCAAAAGGTAACAGAAAGCTGGATGGCTCTATGCAAGCAACTGCAACTGAGGACCGTCATGGTTCCCCTACTGGTTCTGTTCCTGAAAGCTGCTCTCCCTCAGGTGACAAGGGGAAGCCTGAGATTCTATTTCTCGAGTAAGAAAGCAGAGATTGGGAGGGGGTGCTGACTAATGCAGCAGCAGCAGCAGTTCTGAAGAAACATTTGGTCTCCAACAACAATTTCAGGACTTCAGACACGTAGGCTCGTGCGTGTGTCATCATCGAATCGCTCTCTCCTCGTTAAATTGGCCCAGGTAATCTTTGTTCTCTCCTCTCGCCCTCGCTCGTCTCCCCGACCGCCGCCGATCCTCCCGCAGACGCCGCCTCCGTCGCCTCGGCTCCCACCTTCCCTTCGTCCCTCTCTCTCAACCTCTTCCTCTCTCCCGACGTGGCGGCGTGTCGGCCGGTCCCAGCGCCGCCGGATGGCCACGCGGCGCGCTGCTGGTGCGACTGCGCCCCCGGACAGCGGCGCAGCGCCGCGCGTGGGCCCCGGTGGTGG
>GFUNContig392
CTGAGGGCGCCGGCTGCCGCCATCCCACCTTTCCTCCCCCTCGCACTGGTTCTGCCGGCCTGCGGGGTGCTGCGGCTGGTTCCGACCATCGACCCTTTTCCAACCCTCATCCTCCCTCCTCTCATGCCGATTGTCCCGCCCCGAATTCCGATGGTCCCGGCGTTCATCCGGATCGCTGCCCTTCTGCTCGGAGACGATCTCGGCCCACGTCGACCGCGATCGCTCGTCGCGTTCCTCCTCCCCGTCGGCGTCCGGGTCGGCGCGTTGCGGCGCCCTCCTCCTCGGCGCCTCGCCGTCGTCGCCGCCGCCGCGGCCGTGGTCCCTCTCGCGCACGGCATCGATGGCCACGTGGACCAACCCCTTGATGAGACCCTCCATCGCGCGCCGACGAGAGCGAACGGGGAAGGCGGATGGTGGAATGGGTTGTGGGGAGATGGATCGGACTGGCCGGCTGCTGCGGATTGGGATCTGGAACGGCGAGGGACGACGCGTGCTTGGTTAGTGGACTCCACTAATTGAGTGGTTTGGTCTGCGACGCGCAGGAGATCATCCGGATGGCGATGCACTGGCTGGTGCAGGGGTGCAG
>GFUNContig393
CACGTGATCGCCGCCGACACGGACGACGCCAGCAGCGCCGCCGCAAGCACCACCACCACCACCAAGCTCTACTTCGGGAACCTGCCGTACAACTGCGACAGCGCGCACCTAGCCGGCATTGTGCAGGAGTACGCCAGCCCGGAGATGGTTGAGGTGTTGTACGATCGTATCACGGGAAGAAGCCAAGGGTTCGCCTTCGTGACGATGACCACGGTTCAAGACTGCGAGTTGGTCATCAAGAACCTCGACGGCAGCCTGTACGGTGGCCGGACGATGAAGGTGAACTTCGCCGACCGGCCGAAGCCGAAGCTGCCTCTGTACCCGGAGACGGAGCACAAGCTGTTCGTCGGCAACCTGTCGTGGACGGTCACGTCGGAGATGCTCACCGAGGCGTTTGGACGCTGCGGCAACGTGGTCGGCGCGAGGGTGCTCTACGACGGCGAAACCGGCCGCTCCCGGGGCTACGGCTTCGTCTGCTACTCCACCAGGGAGGAGATGGACGAGGCTATTTCCTCGCTCAACGGAATGGAATTGGAAGGCAGGGAGATCAGGGTCAACTTAGCCCTCGGAAAGAAGTAACAGGGTTCAGATGGGGAGGAAGTTGCAATTGGTATGTGATGGATGTCTCCTCGCAATGCGAGGTTTGAAATGCAACCAAGACGTCGCCGCCTACGAGCACATCGCAGGAGCAGGGAGCACGAAATGTAAATCTTTCTAATCTAGCATAGCGTGGAAATTTTGTTGCCATCTGGTCTGTATTTAGCAAAG
>GFUNContig394
TCCCCTAAATCTAGAAAACTTACTGCTTCTGACAACCGGTCATCTGCCAGACAATACTCTCTTGCAGCATAAATGTCGAGCCGGAAGGTGTTCTCCAAAAGTCTATGTCATCAGCTATTCCAAAGGCTCGTTTCTCCAAAGGAGTCAATGCCCCAGCAGCAGAGGCTCGACGCCATAGTCCGTCCGACAGCACTCCAGCCCCAATAGATGAATACCCAATATCTACAGAAAAAGCCAAATCTCGCAGCCTTGGAACCAAGTAGCGTCCCTCTTTCTCCAATGCCGTGT
>GFUNContig395
CCGGCATTTCCTCATCCTCGTCGTAGGCCTCCTGGTGCTGCTGCTGCTGGGCGCACTGCACCCTCTGCGCACCGCCCGGCATTTCCTCATCCTCGTCGTAGGCCTCCTGGTGCTGCTGC
>GFUNContig396
GATGAATCAACAAAGCTGAAGGTGGAAGATGTGCAGTTATCAATGGATGATCTTGAGATGATTCAAGTCATTGGCAAAGGAAGTGGTGGTGTTGTCCAGCTAGTGCGGCACAAGTGGGTGGGGACATTATATGCTTTGAAGCAAGGTTTTTAAGGCGGTAAAGCGAGGCGAGGCGACCAACTACCGCCTTACGCTAAAGCGAGTAAGGCGTAAGGCGAGGCGACGCCTTACGGCCATCCAACAGTAGTATAGACTAGAGAACTGGAAGCATGTCATACCTTGGTGTTGTCCTCTCCTGTGCAGCCCGCAGCCCCAAGTGTGCATCTAACAATACACTGCAATGGAGAGACAATTCAGGAGGCGGCTCGGCGGACCAGAGGAGGCGGAGGACCAGAGCAGCGGCGGACCAGAGGAGGCGGCTCGGCGGAGGACCAGAGCAGCAGCGGACCAGAGGAGGCGGCTCGGCAGACGGGCAGAGGACCAGAGCACCTGCCGCGGTCCTGCGGGAGGCTGGTCTTCGCGGCTCGG
>GFUNContig397
GGCGAGGGGTGGCGCGTGGAGTGCCGCCGGGCGCCGGTCTCGGCCTCGGCGTCCGTGTGCGTGGCGGAGGTGGTGGTGCTCGCGGAGGGCGGCGTGCTGATGCGGGACAAGGCCCGGGAGGCCGGCCGGGGCCGGATGCGGTGCGGGGCCACCAGGCTGGAGGGCATCCCGGAGGAGGCCACGGACCTCGGCGGCTGGGGCCGCTGCGAGTGCCGCGCCTGCGGTGACGACGGCGACGACGGGTGGGAGGTGGTCGGGGACGCGTCGAACGACGGCGAGCCGTGGAAGCACGAGGAGGAGGAGGAGACGGTGAGGTGGGCGATGGAGATGGGCATCTGGGCCGTGTGCCTTGGCGTCGGCCTCCTCGCCACGGCCAGGCGGTTCCGGCGGAAGCACGCCTTCTGGTGACCGCCGCCGGCGCTTTCTTTAGATCGGAAGAGCGTCGTGTAGGGAAAGAG
>GFUNContig398
GCCTCTCGTCATCTTCAACCTTGAGTCCTCGACTCCCCTAGATTGAGCGTTCTTAAACATGGCGCACGCCGCACGGACTTGTCCCTCCCCTTGTTCGGCGTCGGACTAAAGCGGAGTCCGGACTGCGGGAGCTGTCGAGGGCCCATGGAGGCGGCCAGGCCTGCCTCTCGTCATCTTCAACCTTGAGTCCTCGACTCCCCTAGATTGAGCGCCGCACGGATAGGGATCCGCCCAGAGGGGACCTCGCCCTATGGGTGGGTCCGCCCACACTGTTGCGTCGCCGTGCTTGGGGGCTTCTGGCGTCGTCGCGCGTGTGCGCCGCCGCGCTGGGGCGCCTGAGCTGGGACGCCCAGCCGGGACGCCGAGATGCCACGACCGGGCCTGCCCCCACCACGGCGCTGTCGCGCAGGTGCGCCGCCCCGCCGCGACCAGGCCTACCCGCGCCTTTGCGCGCCGTCGCGAGGGTTGCGACCTCGCGGCGGGGGTTGAGGACGGTGCTCTCAGCGCGACCTCGCCTTGGTCGGGGGCGGCGCTAGGCGGCTAGGAAGCAGTGGGGGCAGAGGGAGGAGGAGGCACCACGACGGGGGCAAGGGCGGCGACGGCGGCGTTCTAGACGGACGGAGCCTGTGCGAGGAGGAGAAACATCGG
>GFUNContig399
CCGCGGCGGGGCGGGGAGGCTTGCAGTCCCGGGTCTCGGAGTGGTGGTGCCCGGCGAGAAAGCGCGCGAGGACGTTGTCCGTGGCGGCGTGGTCCGGTGGTGGTCCGTGCTCCTGATCCCCGCACATCACCTCGCCGAGCAGCGTGCTCGGCGCCGACC
>GFUNContig400
GCTAGCAATCCTCATCCTCCTTTCGTAGATACAAAAACCGATCGATCTCCATGAAGGCGATGCGATACAGCCTCAAGATTGTACAATGGGATGTAAAAATAACAACATCTCATCTCATATGCCATACTCTCGATCAACCCCTAGAACAACACGCAGCGAACACTCACTAAGATCAGTTCATCACATCCTCCTCTCTCTGCCAAACAAAAAGAATCCTCTCAACGGCTGTACAAAAAATGCCTCATCCGCAGTGTCCTCGTCATCACCAACTGCTGTCCAAGGACACGGATCATCATTTCATCAAGACGACGATGCCTTTGTCCCGTGCGGCTGCTGCACCTGCATCTCCCAGCCGTAGCTCTCCGACCTGCCGCCGCCCTCGGCCTCGTCGC
>GFUNContig401
ACCTGCGACGGTGCCGCTGCTAGACGGAGAGGTAGAATGGCTAACCTGCGGTAGCGGTACGGATGGAGGGAAGGGGTCGCCGCAGCCGCCGGCGTCGTAGCTTGGCTGGCGACCGTGGCAGTGGACGAGCAGCGGCGGGCGCTAGGACCCAGGTGCGAGAATCCGAGCGACGACGGCCGAGTTGCGTGGCCGCGGAGGGCGGATTGGATCGGGAGAGCAGGGAGCGGGCGGTGGTGGTGCGGCGACGGCCGAGGAGAGGGGGTTGGGTCGGGAGAGCAGGGAGCAGGCGGCGGCCGAGGAGAGGGGGTTGGGTCGGGAGAGCAGGGAGCAGGCGGG
>GFUNContig402
AATCGGTCATTTTCCACATGATGCAATAAGCAAGAAAGTGATGCAAGGTCAATATGATCAGAAAGGGCATCATATTCATGTTCGAGGAAATTCTTGGAAATGTACTCCAATCGGACAGCCAGGTGGTGTATATGTATAGGGTATAAGGGCCAATATGCCAAAACTGTGCCAAAGCTACGTTGTCCTACTCCACACAAAAGGAAAAAGGAAAAAGGAAAAAGGAAAAAGGAAAAGCTGGCTTTGCAGTGCCTTGGGCCTTGGGCCTTTTCCGATGTCCTAGCCCAACAAGACTCGTTCTGGCTCTTATGGGCTGCGGCCCAATCTGTTTTATATACGACATTACTGGATACAGA
>GFUNContig403
TCCTCCCCCTTCTCCTCCTGCTCCTCCTCCTCCCTCTCTCTCTCCTCTCGTGCGCCTCCTTGCCGAGACTCCAATGCCCCTGCCTCCCCTGCTCCCGCGCCTTTCCCCCACGCCGCCTCCACCTCGCGCCGGGGACAGGGGTAACGCCGCCCTGCTCTCTCCGGGAAGAAGAAGGCCGGCGCTTCTCGCCGTCGTCCGGGCCAAGAGAAAGGACGAGGCAAGCTTCACCGACCGCATCCTCGACTACATCGAGGGGGGGCCAAAGTTAAGGAGATGGTATGGAGCACCCGATTTGCTTCCAAAGGATGGGGGTGCCGAGGATGAGGAGGATGAGTCTCAAGATATTGAGGAGCCTCGGGATGCTGTGCTAGTCACTAATGGCGACAGTGAGATTGGACAGATGGTGATATTAGCACTAATTCTGAAAAGGGCTAGAACAAAAGCACTTGTTAAGGATAAACGAACCACTGAAGAAGCCTTTGGAACTTACGTGGAGTGCATGGTTGGCGATATGGAAGACAAGTCCTTCACAAAGAAAGCACTAAGGGGCGTTCGTGCTGTAATTTGTCCAGCTGATGATGGTTTCTTCTCTGAACCAACCGATCTCAAGGGTGTTCAACACATTGTTCTGCTATCACAGAAATAGTGGTGGTTTGCAAGCTATTATGAACAGCAAGCTGAAGAAGCTAGCAGAGAGGGATGAAGAAGTGGTTCTTGCATCTGGCATCCCATGTACAATAATTAGAACTGGTTCTCTGCAAAGCACTCCTGGTGGCGAGAGAGGTTTCGATTTTACTGAGGGCA
>GFUNContig404
CAGCCCGTGGCCGTGAAGGGCCTCTCCGGCAGCTCCACCGTGCCGCGCGCCACCAGCGCGTACAGGATCGCCATCTCCCTCCCCTGTTCCCTCCGAGCCGGGTCCTCTCCTCCCCCGGTGGCGTCCTCGGCCGTGTGGACTCGGGGGAGGACGGAGGAGGGAGAAAACTTCAGAAAAGGGGAGAGAGGGGCAGTCCATCGGCATCATCGCGGACGGCGAG
>GFUNContig405
AGCTTCTAACTGATCAATGGAAGCTGCTGCTGGGATTGGAGAGCCCACATATACCGATACGTATACGTACTTACAGACGCACGGACATATACGGCGGTCCGTGTACGTACGTGTACTAAGGAGCTCTCCAATCCCAGCAGCAGCTTCCATTGATCAGTTAGAAGCTGATGGGGTAGACGCGCTGCATGTTTGGGTAGAAGAGCCCCCAGTTCTGCTCCACGCCGCTCTCCTTCTGGTTCTCGTTGAACATGGAGAAGAGGTACGTCTCGATGGCGCCCGGGTGCCGCGGCGTCCCGCGCCCGACGTGGTTGATCAGGTACTGGTTGTACACCCTCGCGTTCGCGGGCGTCGCCTGCACGCCGCCGCCGGACGGCCACCCGCTCTCCGACACCACGAGCGGCACGCCGGAGCCGCCGTTCCTGCCCATGGCGACGTAGAAGGCGTCGACGGTGGTGTCGAAGAGGTTCTGGTACCCGTAGGCGCCGTCCTGGACCACGGTGCCCGAGGCGGTGAAGAGCGCGTAGCTCATGTCCATGGCGCTCGGGTTGTAGGCCCAGGCCAGGTACGGGTAGATGTTGGCCATCAGCGGCGACCCCGTGCGGGCCAGGAACTCCAGCACGGGGCCCATGTACCCCTGCGCCTCCCCCGTGAACTGCGCCGCCGACGGCGGGCTGTACACGCCCAGGATGGCCTGGGAGACCGACGTCGTCACCTTGATGTGGCCCAGCCCCGCCGCCGCCAGCGCCGCGTGCACGTTCTCCATGGCCGGGGCCAGGTTCTGCGCCGCGCCGCCCGCCACCTCGTTGCCCACGCACACGTAGCGGAAGGACACGGACGGGTACGCCTGGATGTTGTTGCGGACCCAGGAGGCCGCCGCGGCCGGGCTGCCCGCGATGCTGGACAGCACGTCGTTGGGCGCGCCCACCGTGACGCTGATGCCCGTGCCGCCCACGGCCTGGAGTGCCGCCTGGTCGGGCGCGTACAGACGCATCGCCGAGATGCCGTTCGACTTGTACATGCTCACCACCGTGCTCGCCGGCGGTAGGTTGTTGGCGCTCATGCCGTAGCACACCCCGATGGACTCAACACTTTGTGGGATGGATGCAAAGACCCCGAGGAGCAATGCCATGGCGAACATGGAGGCTACACCTTGCCTGCTTGCCATTCTCTCTCAACAGATTGAGCTGCTGCCATGGCGCTAATGTGCGGCACAGTTGACGTCTCAGCAAGCAGGGGAGGAGCTCAGTAAGTGAAATGATCAAAAAAATTGGAATCAGATTGGAGGGTATGTATACACGGTTAAGAAAAATTGCTTCATGTCCTCAATTTTGGGTCTTCTCCACCTTAGCCTTGATCTTCTGCTCGATGATCGCCTTCTCAGTGTCGAGGCTGAACATCCGGTTGAGAGCGTGCATGTTCTCGAGCGTCTCATCAAGGGTGCGGCTATTACTGCCGTCGCACCTCAGGTGCTGCAGCGGACCGTGGAGGAGTTTGTTCACAATGCCGGTGCTTAGCTCCTCGATAGCTCTCCTCATCTTCTTGGTGAGAACGTCATCCCCGATCTTCTGTAGGCACTTCTCGAGCTCCGAGGCCCGGATCCTGTCGGCATATGACCTCAGCTTCTTGATGGTTGGAACGGTCTCCAGAGAGTCCCTCCATGCCTCAAACCGTTTCAGCTCTTCAGTGATGATTGTTTGCGCCTCCATTGCCTTCCTGAGACGGTCTTCCTTGTTGGCTTCCACCACCTCTTTCAGGTCATCAACATTGTATACTCGTGCGGAGCCAATTTCAGAGACACACGCACTGACATTCCTTGGGACAGATATGTCGACGAAAAGCCGAACACCACCCATGGCATCAGAAATAGTGGGAAGTGCATCTGCGTGCTCTTTTGTGAACAATGGGGTTTCAGATGCAGTGCTCGTGAACACGACGTCAGCTTCAGCTGCAGCTTCATACATCTCTGAGAGCGGCCTGTACACAATCTCGATATCTTTCGTCTCCTCGCGGATTGCATCCACCCTTTCCACTGAACGGTTGACCACAACCACCTTCTTGCATCCTTTGGCAATCAGATGTTTGATCACTAATTTTCCCATTTTGCCAGCACCAATCAAAAGCATCCTAGCTGACAGGGCTTCAGACTTTGGAAGCTTCATCAGGGCCAATTCAACTGC
>GFUNContig406
CCTTCTCCCTTCCTCGGGTTGGCTTCCGTGGCGGAGGTGGTCGGTTTTGCGTGCTGCTGGCCGGCTTTGCCGGTTTCGGCGGGGGCGGACTCTCCGACGGGCTTCTCCCGGCGCTTCTCTTGGCCGGCGTTTCTAGGGGCGGTGGCCGGGCGGGGCTGCTGCTGATCCTTCACCGCACCCTGCCTCCTTGGTAGGGTTCGGTGTCCAACGGCGATGGTGTGGAGGTTGCTCGAGGTCGGGGCGAAAGCTTGGATGACGACGTCTGTGGACGCCGTTTCCTCCTTGGAGGCGTCTTTTCCTGCCGTACTGGATGTTGCAGGTGAAAACCTTCCCTTGGTGGGCTACATTGTTGGCGCTTTTAGCGTCGTTTCCTTCTTGGAGGCATTGTTAGGCGTTCTAGTTCC
>GFUNContig407
GCGGATTCCATGATACATTCACCCGCACGAACAAAAAACACTTTGGTTGGGAGCAATACAGCAAAAATATACAGCTACATGGAACACAGCTACAGGCCTACAACAACACACATAGCGCTCCATTTCGTGCTTCTCTCAGCACGTCTAGTGCACCTGAGCGGTCCTAGAAGGACCCCGGGAGCGGGGAGCCTGCTGCTGCTGCTGGCAACGGGGAGGCCGAACCTGACAGGCACCTTGGAGAAGGCTGCGCCTTCATGGGTGACCTGGGGACTGAGCCTGAGGACGACGACGATGTCTGTCGTGTGTTGACTTGAGGCGCCGTGATGTTGTACTTGGGGTCCTGCAGCTGCTCCAGCTTCTCCACGACCTCGGACATTGCAGGCCGCATCTTGCCCTCGTTGCGGATGCACTGCAGGGCGATTCCAGCGACAGCATGGGCGCCTTTCTTCGGGTACTGCCCTCCCAACTTCGAGTCCATGATGCGGTACAGACGGCGCTCATTTCCCAAGTAGGGTTTTGCCCAGTCGACGAGGTTCTGCTCGGATACCGGTTTCGATTTGTCTAGCGCCCGCCGTCCTGTCAGTAACTCCAGTAGCGCGACGCCAAAGCTGTAGACATCTGCCTTTACTGAGAGGCGACAGGAGGTGTTGTGGTCCACCGGCACCGCCTTGTCCATGCAGTTCCCCATCTCCTCCCTCCGCTGCCGCCGGCCAATCTACCGGCGACACATCGACCGATCCGACCGCCCCGATGCCTCCTGGGTGGGAG
>GFUNContig408
TCAGAACCAGGCGAGCGCCGCGGCGGTGAGGGCGGCGCCGGCTCCGGCCACCCTCCACACGCCAGGCCCGCCCGCGCCACCCGCTGCGGCGCTGTGGTGGCCGTGCGATCCTCCCGAGGCCGTCCTCGCGCCGACGCCGGCGGCGGCGCCCGCACCGACCCCGCCGAGGAACGGGCGGCCGGGGCCGGAGCGGCCTCTTCCCGACCCGCCGCCGCCACCTCTTCCTGACCCGCCGCCGCCGCGTCCTCCTTTGCAGGATGCGCCCTGGAAGTGGGTGGCCACGCAGAGCAGCGCCAGCGCTAGCGCGCAGAGCAGCCTCGTCCCG
>GFUNContig409
GGCTCAGGCTATTTCAATCCGTGACCGTGAGTGAAGGCAGAGGTAGCATTTGCATTGCATTCGGGGCGGAGAGGAATCTCCCGGCCAGCCAGCCTCGTAGTAGTATTTTGTAACAACACTGCCTGGTTGGCTGCTGTGACTGAAGCTGGTTGCTTGGTTGTAAAGGGTGACAACAAGAGAGTTTTGTTCTTGTTCTTGTTTCTTTTTGGAAAGGCAAGAGAGTACTTGATTCGTTTTTGTTGTCACCTACTTCCAGCAAGTGAGGAGAGC
>GFUNContig410
CGAGACCCCACCTCGATGGCCTTCTTCCGGATGGACGCCACGGACAGCGTGCCGCCACCGTCGGTGGGCTCGCCGCCCTCCGACAGCGCCAGCGAGGGAATCTCGTCGGGGAAGTTGAGCGGCGCCGACCGCCCGCGCAAGTAGAACACGGCCGTGTCGTAGGCGCGCGCCGCTGCCACGGCCGTGGCGTAGGAACCCAGCCATATGCGCGAGCGCTTGTGCGGCTCCCGGATCTCCGCCACCCACTTGCCCCACTTGCGCATGCGCACGCCGCGGTACTGCCGCCGCGGCTGCATCTGCTG
>GFUNContig411
TACGGCCACGGCGAGCCCACCGTCCGCATCTACTGCAAGGCGGACGACGGGTTCAGCGTCACCGTCCGCAACGGCAGCGTGTGCCTGGCGCCCACCAACCCGCGCGACGAGTACCAGCACTGGGTCAAGGACATGCGCCACAGCAACAGCATCAAGGACGAGGAAGGGTACCCGGCGTTCGCGCTTGTGAACAGGGTCACCGGCGAGGCCATCAAGCACTCGCAGGGCGAGGGCCACCCGCTGAAGCTGGTGCCGTACAACCCCAACTACCAGGACGAGTCGGTGCTGTGGACGGAGAGCCGCGACGTCGGGCACGGCTTCCGCTGCATCCGCATGGTGAACAACATCTACCTCAACTTCGACGCCTTCCACGGCGACAAGGACCACGGCGGGGTGCGCGACGGCACCGCCGTCGTGCTGTGGAAGTGGTGCGAGGGCGACAACCAGCGCTGGAAGATCGTCCCCTGGTAAATGTGCTGTGCTGGGGCTGCATTGGTCATCACCGGGATCTGGAGTTGGAGTTGGAGAGCACAGCCACCTGAGGTCAGCAGCTGCTGCCGTGTTGTTAGAATAAAGCTGGTGTGCGATCGATCTGTGGTGATGGTGTGTCTGTGTGTGTGTTTAGTTCCAATCGTGTGTTCTGCTTCCGTGAGAGGGGGTACTTCCTCGGTGAGCTTATCTCACTAAGCATTCCCCCATCTGAGCTTGTTATGCAGAGAG
>GFUNContig412
AGTCTCATGTCCGTGCTCATGTTGAGTTGATGTGGCTATTGAGTTCTTCTACTCCTATTGGCTGGCTGAATAGAATGATCCAGTTCAAAGAGAAGTCTCGCAAGGCGGGTGATGAAAATGTTGGGGTTGCACTTTTGACTTATCCTGTTCTAATGGCTTCTGACATCCTTTTGTACCAGTCCGATCTGGTACCTGTTGGTGAAGATCAAACACAACATTTGGAATTAACTCGTGAAATAGCTGAGCGTGGAAATAATCTTTATGGTGGAAGAAAGTGGAAGAAATG
>GFUNContig413
ACCGTTGCCACCGACGCTGCGCCGACCGCCGGCGCGCCGCCAGAACCCACGCGCGGGCGCGCAGATTACAGCAAGTGGGCAGAGTTCGCGGCGCGGGTGTCCGGC
>GFUNContig414
AAAAAAAAATCTCCGCCACCACCAGGAGCTTCGCGTGCGCCGCTTGCTCACCGCCCGCGCGCACACGCCTGCAGAGCCCCTCTCTCTCCCGGCCTCCTTCTGCAGCCATGCTCCTCCACCTGCTTCCGCTCTCCTGCCCCGCGTCGCCGTTCCACCTGCGCGGGGCCGGCGGCTCGCCGCGGCTCCGGGCAGGGGGCAGGGCCAGGACGCGGGCGCTCCGGGGGACGGACGTGGAGCCGGAGACCCCTCCGCGAAGGCGCCGCGGCCGCGAGGACGACCACGATCCGCACGCGGCTGGGAGCGGTGGAGACACCGGGGCGCTGCTGTCGTCGGTCAGGAGGCTTCTGCTCTCCGAGGCGCCGGCGGAGGAGGAGGAGCAGCGACAGTTCCCCAAGCGTTGGGCCATCGTCTTCCTCTGCTTCTCCGCATTCCTGCTCTGCAACATGGACCGCGTAAATATGAGCATTGCTATTCTGCCTATGTCCGCAGAGTATGGTTGGAACCCACAGACTGTTGGTCTCATCCAGTCATCTTTCTTCTGGGGTTATCTCCTAACTCAGATAGCTGGAGGAATATGGGCAGATACTGTTGGAGGAAAGACTGTCCTTGGTTTTGGTGTGGTTTGGTGGTCCATAGCTACAGTTCTTACTCCTGTTGCAGCAAAGCTTGGCTTGCCATTTCTTCTTGTTGTGCGGGCTTTCATGGGAATTGGTGAGGGGGTTGCCATGCCTGCAATGAACAATATTCTTTCGAAATGGGTTCCTGTATCAGAGAGGAGCAGATCATTGGCTCTTGTGTATAGTGGAATGTACCTTGGGTCAGTTACAGGACTTGCATTTTCCCCCTTGCTGATACATAAGTTCGGTTGGCCATCAGTCTTCTATTCATTCGGGTCCCTAGGGGCTGTTTGGGTCACGACATGGGCAACTAAGGCATATAGTTCCCCACTTGAAGATCCTGGAATCAGCGCTGCAGAAAAGAAGCTTATTTCTAGTCAGAGCACAGCAGGCGAGCCTGTTAAAACAATTCCGTGGAGATTAATATTATCAAAACCACCTGTTTGGGCACTTATAGTTTCTCATTTCTGCCATAACTGGGGAACTTTCATTTTACTCACTTGGATGCCCACATACTACAACCAGGTTCTGAAATTCGACCTTATGGAATCTGGCCTTTTCTGCGTTCTTCCCTGGTTCACGATGGCAGTTTCTGCAAATGTTGGTGGTTGGATTGCAGACACACTTGTCAGTAGAGGAGTATCTGTGACAACTGTTCGGAAGATCATGCAATCAATCGGATTCTTGGGGCCAGCATTTTTTCTAACTCAACTAAGCCATGTCGA
>GFUNContig415
AGTAGGCGGCCATTAGCCCGATCATGTCGAGCACCACGATGATCTCCAGCACCGTCACCTTGGCCAAAGAGCTGTAGAAGGACCTGTTCATCAGCAGGATGATGATCGCCAGCGACGTCAAGAACGCCGTCGTGTTGGAGTAGAAGAACACCTTGTACCCAAAGGAGTCGGTGGACCCAGCAGTCTCGCCGCTGCCGGAGAAGCGACCGGGCGGGTTGAGTCCAGCCTGGTAAGTGAAGGAGGCGACCTGCACGGCGAGCACCATAATCCAGCCTCGCATCTCGCTGAACCACTTCTCCCTGCCCTCTTCCTTCTCCGTAGCAGCCGCGGAGCCGTCGACCGGGGGCGTGCCGTCCACGGCTTCCCCGCCGGCGGCCTCCTCGTTCGGTGAGGAAACCTCTTCTTCGGGCATGGTTGCTGGTTGGTCGTCGTCGGTCGAAGTGGGGGCGCAGATCTTCTCGGAGGGCGGGCTGGACTACCTGGGCAACC
>GFUNContig416
AGCCCTTCCTCAACACCCTGGCCGCGAAGGCCGGCCTGCTCATCGTCTCGCGCCGGAGCACCCGCTGCCGGCAGGCTACGAGGACTCCTTCCGCGCGCTCAAGTGGGCGACCTCTGGTAGCGGGGACCCCTGGCTGTCACATCACGGCGGGAACTTCGTCCACAACGTCGCTATGATGGCCGCAGCCGCGTCGGAGGTGCGAATCGAGGGTGCGGTCCTCCTGCACGCCGGGTTCGGCGGCAGGGAGCGCATCGACGGGGAGACGCCGGAGTCTGT
>GFUNContig417
CCCTGGGCCTCGACGCCGCCGCGGCGGCTGGTATGGCCACCCGCACTGCCGCCGCCTCCCGCCGTCGAACTCGCCTTCGGCTTCGCCTCGTCCCCTCTCTGCTTCCGCATCAGGCGCATTCGTTGTTGAAGGCGGGGAGCGATGGAGCATGGGTCGTTGGACGATTCAAGCTCGTCGACGTTCTCTATCATGGAGGAGGACCATACCCTCGCCAACTCTGTCAGATTCGTCCTCAACCAGGACCCAAGGGTGGCATTTTGTGG
>GFUNContig418
CTGTCCGGTGCGGACTGCGAGTGACGTGGGCTAAATAAAGTGTGCGTTGTGGTGGTGGGGCCCGGGGTCAGTGGCGCGGTGCCCCATGCCCTGCCGCTGCAGCTTGCGTGTCTTGGTGGTGTTGGTTATGGTGGTGCTGGCTATGGCGGCGG
>GFUNContig419
CGCGACGCCGTCTGGAGCAAGACCGGATTCTTCGGCTAGTACATAAGCTATGCCATGACTGCTGTATGTGCTGGTGCTATTCTTCTTCAGTGTAATATATCGTCTGTCTCTTCCAAGAATTGAAGTAGCTAGCGGCAGGGGCACTTATTTACTAAGCTTGCTAGCTAGGCGGATGCCATGCCTGCTGTGCTTGTGGTATTCTTCTTCAGTGTAATATATCGTCTGTCTC
>GFUNContig420
GACGGGCACACACGGGAGTCAGCGCAGGCGAACACCATGTACTGCATGCAGATGCAGCAGAGGAAGAAAATCACCATCAGGTCGGGTCGGCGAAAAGAGGGAGCACGCAAAGCAAAACCAGCCCGGCTCCCATGGCTCTCTTATCGATAAGCAGGTAGGCAGATCGGCCCTGATCAGTGGAGGACTACACCCAAAACCAAAAGGCGGCAACTTTTGAGTTTTGACCCGCCTGTCTTTGTTCCAATGCTCTTTTTACAGGGGCAGGATGAACAAAATCCAGGCTGCAGGAAGGTTCCTTCCGTGCTACTAGTACTAGTTGCAACGAGGATATTCTGCGCTGGTTTTCGTGTGTTCTCACGGGGGCAGATCAGCGGCACGCTGAACCATCCCATTCCCAGCGGCCAAGCAAGAATATTTTCGGGCAAGTTGGCACGCAAAAGTGAGGCTGCATATCCGCATAAGTGAATGAACCGATAACGAATTTCATGTGACGGGTTTATGTGGCCCAGGGATGTGGGTGTCCAAATCAACACTGCAAATTAAGCTTTGACGGCAAGAGCAGCATCATCCATCAGGACTTCGGGAGGTAGGACGCTGGAATAATTGTTCTGGCTTGGATTAGCTCACACTTGGGAGGCCATGATATG
>GFUNContig421
GAGAGGAGCACCGACGCGGGTGTTGCTGCTGGCTTCGGGATGCGCAGGGCCGGACTGAGGGGAGCCGCCGGCGGGAGAGCGCACGGCGGGCTGAGACGCGCCGCCTCCAGGCCGCTGGCCGGAGCTCGCGAGCAGCGCAGGCCGCGCGTGGCCCCGTCAAGCCGCCTACAATGATGCTCAGGCCTCCCGACGGTTGGGAGCGGCGAGGCCAGGCGCTCCGACGGCTGCGTGGCCCGTGTCCCTGGTGGCCGCACGGGCGGCTTCGTCGAGCCGCCCTGCAGTGGCGCTCAGGCGTCCCGATGGCTGCGCGGCCCGCGTCCCTAGTGGCCGCACGCCCCCACAGATCCTTGCCAGCTCGCGTGCAGCGGTGGCCGCGCGCGGCTCCTTCGAGCCGCCCTGCAGTGCAATCAGGCATCCTGGCGGTTGCGAGCGGGGAGAGGGGGCGCCCCGGCGCCCCCTTGGCCCACGTCCCCGGTGGCCGCTCGGGCGGCGAGCCGCTCGGGCGGCGAGCCGCCCTGCAGTGGCGCTCAAGCGTCCCGGCGGTCGCAAGCAGCCAGTGGCAAACAGGCATCCTGGCGGTCGCGAGCGGGGAGTCCAGGCGCCCAGGCGGCTGCGTGGCCCGCGTCCCTAGTGGCCGCACGGGCGGCGTCGGCGAGCTACCCTGCAGTGGCGCTCAAGCGTCCCAGCGGTCGCAAGCGGCCAGGTGTGTGGATCAACGGTCGGTTAGTCGGATCAAAGTCTCCTTGCAGCCACGCATCCTTTCTTTTCCGAGGCGGAGTTCATCGCGGCTGGAGTCGAAATGTCGTGTGATCTGCTTGAGCGCTTGCTGTGGGAAGGCCAGGAAGCTCGCGATGGAGGAGATGTGG
>GFUNContig422
GGCTCGCCGGTCTTCTCCCCGTCCCGCCGCCTCCCGCCCTCCCTCCTCTCCTTCTCCTCCTCCAACAAGGACACGCCGGAGCCGCACCACCATATCCATACCCTCCCGGGCTCGCCGCTCAGGCTCAGACCACCCTCCCTCCTCCGGGCCCAGCACCAGCACCGTAGGGAGGTCGCCTGCTCCCCGTCGCCATGCAAGCCCACCAGCCACCAGCAGTTTGCAGCCGTAACGACGACCGCCATAACTCCGTCGCCGTCGCGGCTCGTCAACCGCCGACGCCCGCCGCCTCTCCTTGTCCCCGCGGTCACCACCCTACAGGAACAGGAGCAGCAGGAGGAGGCGGGGCATGAGACCCAGGAGACCGCGGGCCACGGCTTCGCGGCCTACTGCCGGAAGGCCAAGGGACGGAGGCGGATCCACATGGAGGACCGCCACGTCGCCGCCGTCGGCCTCGGGGGAGACCCCCACACGGCCTTCTTCGGAGTGTTCGACGGCCACGGTGGCAAGGCCGCCGCTGAGTTCGCCGCCAACAACATGCCCAGGATCATGGCGCATGGCGCAGGAGCTGCTGCTGCAGCAGCAGCAGCAGCAACAAACGCCCATGACCACAACCAAAGCCGTCGAGGAGGAGGCCGTGAGGCGTGCCTACCTGAGGACCGACGCCGACTTCTCCTCCACTTACAGCGCGGGCGGCGCCTGCTGCGTCACGGCGCTGCTCCGCGAGGGCCGCCTCGTGGTGTCCAACGCCGTGCTCTGCCGCGCGGGCAAGGCCAACCCGCTCACCTCCGACCACCGCACGTCCCGCGAGGACGAGCGCCGCCGGATCGAGAGCCAGGGCGGCTTCGT
>GFUNContig423
TCTTGTGCCCGGGCCCACCCGAGGCGCTCCCGCTGGGTCCCTGGAACGAGAGGCCCTCGAAGAAGGCGGCGTCGAGGGAGAGGCTCCGCGTGTGCGCCCCGCCGCCGGGCGGGCGGGGGGCCGGGTCTGGGGCCGCCTGCTGCTGCTGTTGCTGCGGCAGCGGCGGGGGCGGAGGGGTGAGGTCGGAGGCGGCCGGGGAGTCGTCGGAGAGCGAGGGGAAGTCGAGGTCGGAGAAGGAGAAGTCGCCGTCCGGGTCCAGCAGCAGGTCCGCGTCGGGGAACCGGAGGAACGTCTCCGAGTGCGCCCGCCGGTGGTGCCCCCGCGCGAAGCCGCCCCCCGTGGACGGCGCCAGCGCGGCCGGCAGCGCGAAGCGCGGGTCCATCTCAGTTGGCGCCGGCAGCGAGGTCAGAGCTAGCTCGCACCCTCTCGCGGGTCGGGGCGCCGGGCATTGCTGATCCTGAGTTAAGTTGGGGCCGAGGA
>GFUNContig424
TCTGCGCCAACGCCACCACCTCCGGCCGCGTCACCATGGACATGATCGGGTCGCCCATAGACGCCCGCCCGTGAGATCTCGCGTCCTGCTGCCTGTTCCGCTTCAATTCTGACACCCCAAGCAGGGTAGCACTCCTGCATGCGGGCGCGCCAGCTGATCTGATCCACCACCACCCATCGTCATCCGCAGAAGCAAGCCGCTAGCTTAGCTGGTATAGGTGAGCAAGCAACAAGCAGCTGGAGATATATCTTATCGATCGATCGGGAAGATGATGCTCAAGGATCTGGCAGCAATTCAGCAGCAGCACCACCACCACCAGCAGCTGGCCGCCGCCGCCGACGAGAACATGTCTAACCTGACCTCCGCCTCCGGCGACCAGGCCAGCGTCTCGTCCCACCCCGCCCCGCCTCCCGCCAAGAAGAAGCGCAGCCTCCCTGGAAATCCAGACCCGGACGCGGAGGTCATCGCGCTGTCGCCGGGGACGCTGATGGCGACGAACCGCTACGTGTGCGAGGTGTGCGGCAAGGGGTTCCAGCGCGACCAGAACCTGCAGCTGCACCGGCGCGGCCACAACCTGCCGTGGAAGCTGAAGCAGAAGGACCCGGCGCAGGCGCAGCGGCGGCGCGTGTACCTGTGCCCGGAGCCGACGTGCGTGCAC
>GFUNContig425
AGATGAGCTTGGCCTTCTTGCGCTGGTGCTCGAACCGGTCGGCGGGGGACAGTTGAGGGGGCTCCTTGGACGCGGACGACGGCGACTGCGCGGCGCCGGAGCTGGAGGCGCCGCCCTTGTTGCTCGCGTTAGGGTTGGAGGCCGAGGCCCCACGCCCGCCCTTGATCTGCCCGCGCCCGACGCTGCAGAACTCCTCGAGGAGCTCCTGCGCCGCGCGGGTGTACTTGGAGTTGCGCAGCACGCCCGCGACGCCGGCCGGGCCGTAGCCGAC
>GFUNContig426
TACATTAGTGTGCACAAACATCCAACAGGAAGAAAACACAGAACACTGACTCTTTCAAACTATCGATATTTATCCTCCATGAACGAATAGTAGTCCATGCAGATACAGCATCCGCTAACACAGGAGGCCTAGTGCTCTAAAATATCTTATTCTTTGATGTTTCTATTTGCAATGCACTAAATTGCTTCCTTAATCCTTGTGGCATCTCAGGATGAGTTGAACCTTTCAGCAAATGTGCGTGCTGCTGTGCAGAAGCACTCTGCACTATCCAGCTGGTCATCTGTTGCTGTCAATGCGCAAGTTTTGGAGTCTCTGGTGAACCCCACTAAGGGCATTCCAGCATTGATGTCTGCCAGAGGAACTGAGCACAAGACTGAGAAACCAACAACTGCAGGAGAACCGGCCTCATGCTTTCCTTTCGGATAGAATCATGCACATGGTTGAGCTGCCAGCACCAGAAAGGAACGAGCACTGGCGAGCAATGCCACCAGAATGAGGTAGTTGCCATCTATGAGACCCCTCGCAGCATGTATGGCAAGATCCGGCAAGTTCCCACCTGAACATAAATATGTACACCAATTGGCCTTGAGTATCTCAACCAGCAACCACCCAGCAGCAGCAACAGCTTTCAACTCTTCGTCCTTGCTGATAGGTGTAAGAGCAATTATCACTGCATGGCCATCCTTGTCCTCATCTCTCTTAAATGCTTTAGCATTTGGATAGCATGAGTGGTTCATGCATCTTTGCAAAAAGGAAAAGAACGTCGTTCTTGCCAGCGAGAAATCACCAGGGACAATAACTTATACTGAATCTTGGCTTGGGGAAGCGGAAAGATATCGTACATAGAAAGAAAGATCAGCCCCAAAAACAGATGCAACCACGCACACAGACGCACTCACACTCTCACCAAAGCTAGCTCCCACACACACACGGACACACAAAAAGCTACCAAAAAACGTACACAAAGCACATCTATAACTGAACAACTCAAATATAAAAACACACCCA
>GFUNContig427
GGTCTCCTCGTCGAAGGCGGCCGGCAGGCGGTCGTCCGGTGCCTGCTCCTCGCCGCGCATCGTGCGGCTATCACGCATGACGTGCGACGCGGCAGCAGCCGGTGCCGGCGGCGGCAGCAGCTCGGAGAGCCGGCGGTGGAAGTTGCGGTGGCATCCGCACGCGGCGCACCTGAGCGAGCTCGGGTCCGCCGGGTCGGCCTCCGGCGACGGCATGAACTCGCCGCACCCGTCCAGCGCGTGGCCGCCCAGGCTCGCCGCGTGGTT
>GFUNContig428
GACGATGGCGAATCAAGCACAGCACCATCACCCACAGAAAGTACCCTTATGCATCATACGATTAATCAGGACGACGATGGCGAATCAAGCACAGCACCATCACCCTCCATCAGCCCCAGCGCAGCGTGCCAAGTGGCACCTAGCAAATCAGAAAGGCTCCACCGGAGGAGGGTCTTCACCGATGCTTTGCTTGTCAGGTAAGGCACAATATACTTCTTCATGTCACCTTTGGAGATGCTGAGGTGACCTCCCGCCACAGACACAAACTTCACCCGCCCTGCTTCATCCAGTGTCTTCAAACCGATCCAGTCTTCCTCATACAGCTTCGTCTTCTGAGGTGGTAGAACAGGATCAAAGGCTCCATCAGGGTAGTAACCAAACCATGCTGTTTCTCGAGGTATCAGGACTGCATCATCCTGAAAAGTTGGGATTTTGAGGTAGCCACTAGGTGCAAGATGTTCCTGCACATAGTCTGAGTAGATCTCCAATTTGATCAGAGCGTCAACAAGAATGCACAAAATACCAGAACCACAAAGCGGCACAGAAGCGGTACCAGCATGAGGACCTCCAAGAGAGATGAAGTTCTTGACCGGCGGTCCATCATCACAATACTCAACTACTGCTCGACCAATCAAGTTTCCCTGAGACAGACCAACTATGTTGTAGCCATCTCTCAGTTGTTTCATTTCCTTGACCTTGTTGCAGATGATATCAGCCTGTTGTTGAAGAGGCATGACCCAAGAGTCCAATGTTCCTCTGCCGATCTCTAGGCAGTGGCCGTCGGAGCCGGACCAATCGGCGAGAAGTTTAGTGAACTTGGCGACGCCATGGTTGGCGCACTGGTCCCCAATCCCGTGCAGGACGATGAAGGGCAGGGAGGAGGTCTGCACCGCCGCAGCGAGGAGGGCGAGGGGAAGAAGCCCGCCGAGAAGGAGAAGAAGGCGAGGAAGCCGCGGAGCAGGAAGCCCAAGTCCGCCGGGCCGCACCACCCGCCCTACTTCGAGATGATCAAGAAGGCGAGGAAGCCGCGGAGCAGGAAGCCCA
>GFUNContig429
CGTCGCGTTCGACTCGTCCATCGCCAGGATGCCACGCCCAGGCGCGCGGTCGGTCGGTGCGGTGCCTGGCGGCGCTGAGCCCGGAGATGCGGGCGACGCTGGACAAGGTCGTGGGGTCCAGCAAGGTGGTGCTGTTCATGAAGGGCACCAAGGATTTCCCGCAGTGCGGCTTCTCGCACACCGTCGTGCAGATCCTGCGCTCGCTCAACGTGCCCTTCGACACGCTCGACGTGCTCGCCAACGAGGCGCTCCGGCAGGGGCTCAAGGAGTACTCCAGCTGGCCCACCTTCCCGCAGCTCTACATCGACGGCGAGTTCTTCGGCGGATGTGACATCACCGTTGAGGCATACAAGAGTGGAGAACTGCAGGAAACTCTAGGGAAAGCAACGTGTTCATAGGAAAAAAAATGAACCAGGAGCGCACAGCATACAGTTATGGTATTTGCTGTACAATTCCGGCATGTTAAGCTGGAGATGCTAAGCTGTAGACAATTCATGTCCAAATGTTCAGTGCGCTTCGACTGGAATACATTTTCTGCAATAATCACCCAGCTTTAATAACCCAGATGATATGCTACCAGATTGCTCCGTTTTCAGCTCCGACCACCACTGCAATCAATTGAGGCAGCAAACTGTTGCACTTGCCG
>GFUNContig430
GGACCTTGGTCGAGAGTATAATTGCTCTCCATTTGGAGACAGCAGATTGATTGATCATATTCCATCCTCGCAGACACAGGCATACATTGTCCCTTCTTCCACTCTCGTTGGCGGACGCGGCGGCGGCCGATCTCCTTCCGCCTACGTCCTTCACCTTCCTCGTTGCCCACGCCTGACGCCGGCCAAATGCGGCGGCCCTGGACGGTGGAAGCCTGAGCGGCCCCGCCCGGCGTTCCCTTTGCTCGCAGGATCGCAAGGCCCCCTCTCCCTTCCCCGAATTGCCCGTATCCAAAGATGGTTCATCATGAGCCAGATGAGGCGACTGCAGATGAAACCAGCATCTC
>GFUNContig431
TACCGTATCCTTCCATTGAGATGATTTGCAAGTCGCCACCAAAATACCGAGCATAAAGCCGGCTGATTGGGAGCCCGAAACCATATCCAGCCATAGTTACTCCGACATTAGGTCTATCTAGCTCAGGAGGATTCTTTGCAGTGCTATACAGATACGTGAAAATTCTTGGGAGGCCACTTCTTGGTATCCCGCCACCTTCATCACTAACCTTGATAGTAACATCCTCTTCTCCATCAGCAACTATAATTCTAACTGGAGGAACATCTTTATCAGAATTCATATACCGTTCTTGCACTGCACGGAGAGAGTTCTTCACCAATTCAAATAACATCAGATGTAGGTGATGTGTGACATATGGAAATGTAAAATTTGGATCACCATAAATGTTAATATCAGGAGCTGATCCATATTCCCTTAAACATATAGCACGGGCATCTTCACAAGCAGCTTGAGCCACCTGTATTGGGGATAATCTTGTATTAATGAGGCCTATGACACCAGAGGGTTGAGGATCATGCAAAGCCACATGCTGCCCCTTCATAAATTAAGCTCCTGACAAAGCAGTTTGAAGGTTGCGAACCTATCAGCATGCGGATGCCAATCCTTGACATGTAGAATCGATCAAGGAACTCGTGGATCTGATCATCGAATTCAAAGGGAACCTTCCTTGAGTGGCCCAGTTCCTTCTTCAGCTGCTGCACTCCCAAAGCCATTGTTGGAACCACATTATTGTGCCGCATTTTGACCATATTGATCATCTGTGTGAAAGCGAGCTCGTCGTTCCGGCTCCTCACTTCAGGGAAGTATCTGATGTCGCGGAATGAGTCCAAGTACCAATCCCGCACCTTGAGGATGGCGGGCTTGTTGGAGAGGCCGAAGGGCAGCGACTCGAGCTCGAGCGCGCGGCGCGCGAAGCGGATGGGGAGCTCCTTGTGCAGGAACTG
>GFUNContig432
TAACCATTGACTGATTTCACAGCAATAAAAAGAGTGGCAACACGGGCGGTAGAATGCGCTGGTTACTGCACCACGTCTACGTTTTACAATATGCAAACCACAATCTACTCTGCAAAATCAACATGAGCAGAGCGACCGGGGCTGCAAGCCAGGTAACGGACGACCTACTCCGATTAATAGGTAGGACAGACTAATAAGCAGACGACCAGATCAGATGAGATCATTACAACGACGACCGACGGTGAAAAATATTTTTGTTCGCAGCAGGATCATTAGTCCTAGCTAAACCGGGCTTGTGGTAGATTTCACGGTTGGCTGGCCACTGCCGACGGCGGCGGTCAGCACCGCCACGCCGACACGGACACCAGCTCCCCGCGCTGCCAGTAGAGGCAGAGCGCGCCGCCGCGCTTCTCCACGCGGAACCCCATCAGTGCCATCTTCTTGAGGAGGGCCGCCGCCTGCGACTCGGCGAACGTGCTGGCCTGCACCGGCACGAACCTCGCCGACGCGAACACGGTCCGCCACGGCGGCGGCGGCGGCTTGTCCATGGCCGACGCGCGGTGGCGCGACACCACGCGCAGCTCCACGTCGGGCTGCACCAGGAACCGCTCGATCCTGGCCACCGCCTCGGCGTCCGCCCCCACGGCGTCGACGGAGTCGAGCAGGGACACGCACGACTGGAACGCCT
>GFUNContig433
GCGACTTGGAGCGAGCGGCAGTGCACCTCCCCTGTCCTCTACAGCGTCCCGGCATCGTCTCGGACCACCTCCCTCTCCGCCAGGCACCTAAGAGGGGACTTGGACAGCAGAGGCGAGGTCGTAGCTGCTGATTGGGGGAGGGTGCCATGGATCGAGTACAGGAGGTCCAAGATGCGGATGGCGAGGCGGACTCGCGGCGGCCGGGCGGAATGGATGTCCTGGATGTAGGCGGCCGGACTGCGCTCCAAGCGGCCGCGGCCGGGATGGAGGCGCCCGGGGCGGCGCTTAGAGCGGTGGCCTGGCGACGCGGTGGGGTACGGCAGCGGCCCGGCGGCGCGGAGTAAAGATTTGGTTTGTAAGAGCATCTCCAACTGTTCC
>GFUNContig434
CCCACTTGCCCCAGTGGCGCTGGCGCACGCCGCGGTACAGCTTCGACTGGGCCAGCGACCCGGACTGCTTCATCGGCTGCGCCCGCGGGCCCAGGAACGCC
>GFUNContig435
GGGGGGCAGGTCGCGAGGGGATAGGCAGATAGGCACAGGTAGACAGGACAAGCATCAGAATTCACGCACCCGGAACGAGAGCCAGGAAAGAACCCAGGAGAGAGGTGAGAGGCAGAGAGGACAGAGAAGGGACGACGGGAGGAGGAAACCCTTTTCTTCGCCCTCGCCGCCGCCTTCTCCTTTCTCGGTCGCGTCTTCTTGGGGTTCTCCCGTGCCCTCTTGAATCCGCCGGCGAGTTCTTGCGTCCGGGCGTGGCAATCCACACATCTCTTTTGTTTTTTCTCAACCCTGTTCCTGAACCCGTGTAACCGAAGAAAGAAGAACCCAATCAATCGAATCGAATTGGAAAAGAACGTAAATTTAATCTGCTACTAGGGGAGGGAGAAGTGCGTGCGTGCGTTCGTCCGGGCGGTCTTGACAAGGCGGGCGCGCCGGCCGATTGATCGGCGATGGCGCCGCCGTCGAGGGACTACTGGCTCGGCTTCTTCCGCGGCGCGGGGGACAACATCTTCGACGCCATCGACGCGGCCATCACCGTCGCCGCGTCCGACCACCCGGCCGCCCTCCGGGAGCGCCGCGACGGCATCGCCGAGCGCCTCTTCACCGCGCTCCTGGTGACCGGCGCCGCGGCGGCCGCGGCGGCGGCGGCTGGCCAGGGAGGAGCTGCGGGGGGAACCCCCGTGGCCGGGGCGCCCACGCCGGCGCAGCTCCACC
>GFUNContig436
CAAAGATCAGCTTAGCTGCTCCGATCCTGTGGCCAACGAGCTAGGAAGGAATTGAAGAGGCAGCAGGATGTTTAGAGGCCTGCAACGCGTTCTCAGACCAGCCTCGTCGGGCTTCGGTGTCAATGGACTCTCAGAGGTTAGCTGGAAAGGTAGCGGTGATCACCGGTGGCGCGAGCGGCATCGGGAAGGCGACGGCCGCCGAGTTCGTCAGGAACGGGGCCAGGGTCATCATTGCCGACGTCCAGGATGACCTCGGCCGCGCCGTCGCGGCGGAGCTGGGCCCCGACGCCGCGCGCTACGCCCGCTGCGACGTCACCGACGAGACGCAGGTCGCCGCGCCCGTCGACCTTGCCGTCCAGCTCCACGGCCGCCTCGACGTGATGTTCAACAACGCGGGCATCGGCGGC
>GFUNContig437
CGCGGGCGGGATGACGCCCGTCTTGAACCACGGCAGCGGCGGCCCTGGACGCGGCGGCCAGGAAGAGGATAGCGATGGAGGCGGCGGCGAGGGCCTGGAGCGAGCCCGGCCGAGGCCGGCCGCGACTCGCCATGAAGCGGCCTCGTCGCGCGGGGAATGACGGGGGGTAGGGTGTGGGGGGAGAGGTCGTCGCGTCCGCGGTGCCCGTGTTCCTGGCCTACTGCCTGCTGCTCCACCAGTGCATGGGGTTCGAGTACGAAGAGGCCGGAGGCGTGTTCCATCAGGGGTGCCACGGCGTCAGCCTCACCCGCCTCGACGAGGCCAGGGCGCCGTCGAGGTGCGCCGTGCGGTCGTCCCCGTCCGGCGCGGCGAGCCTGCCGCCGAAGCCGCTGCTTGTCGCCGCGCCGCGCGAGGATGGGGAGTACCCGGTGCTCCTGTTCCTGCACGGCTACCTCGCCGTCAACTCCTTCTACTCCCAGCTGTTCCAGCACATCGCCTCCCATGGCTTCATCGTCGTCGGACCTCAGCTGTACACCATATCCGGGCCAGACACCACCGAGGAGATCAACGCAGCGGCGGCCGTCATCGACTGGCTCGCCACCGGGCTCCCGTCCTCTCTGCCACCCGGCGTCCGCGCGGACCTAACCAAGGTATCCGTCTCCGGGCACAGCCGCGGCGGCAAGGTGGCGCTCGCGCTGGCGCTGGGCCACGCTAAGGCCAAGCTGGCCCTCCCTCTCGCCGCCCTCGTCGCCGTGGACCCCGTGGACGGCATGGGCGTGGGCAAGCAGACGCCGCCGCCGGTCCTCACGGGCAGGAACCGCTCGCTGCACGTGGGGGCCCCCGCACTGGTCATCGGCACGGGGCTCGGCGAGCTGCCCCGGGGCCCGCTGCTCCCGCCGTGCGCGCCCCGGGGCGTCAGCCACGCGGCCTTCTACGACGAGCTGGACCGCGCGGCGCCGGCGTGCCACCTGGTGGCCAGGGACTACGGGCACACGGACATGATGGACGACGACACGCGGGGCGCCAGGGGGATGCTCACCCGCACCGTCTGCAGGAGCGGCGGGGCCAGGGCACCCATGCGCCAGTTCGTGGCCGGCGCCACCGTCGCGTTCCTCAACAAGTGGGTGGCCGGGGACGCCGCGGCGATGGACGGCATCAGGGCGCGGCCGGACCAGGCCCCCGTCGCGCTCTCCGTGGTGGAGTTTTGGGATGAGAAAGCGATAGAGGACCTGTGATAACAAAAGAGGGGTAAAACAAAACAAGAGGTGATGTGGTCCTTCTTTCACTTCAGCAGTGATGAGC
>GFUNContig438
GGCCCTCTCAAGCACGAAGATGGCGCCGGGCTGCCGCTTCCCATCAACCATCCTGGGTAGGATTGGGAGCCCGTCCGCCGCCGCGTGCTCCTCCTTCCCCGTCACTGCCTCATCTTCCTCGCTGCCCACCTCTGGCGGTGGCAGCTCCTCCGCTTCTTCGGCGGGCCGGGCAGCGTGCGAAGCCGACGCCTCCTCGAGTTTGCGCTTCTTCTTCCGCCCCTTCACCGCGTAAGGCCGCACCATCTCTC
>GFUNContig439
CACCAAGCAACAGAAACTTACACACCGATCAAGTACGTAATTTACAGCGTCTGCTTCCACTCTGCTGCCTCCACGAAGGAGCTTAGCACGTCTTACACACACGCTGCACCGACCACCGCAGACCAAGATCCCCAGGCAGGCAGATGCAGCAGCAGCCAGCAGAGGCCATGCCTGGTGTGGCTCAGTCAGGCAGTTAGTCCTGCCTGGTTGTGTTGCAGTCGAAGCAGGTGTGGTTGCGGCCGAGGTCCTTGATCC
>GFUNContig440
CGCGGCGGCCTCTCCGGCGGCGGCGAGGTCCACCACAAGCTCTCCCGTGCGCTGCAACTACCCGGCCGCCACCAGAGCTGGACGCCGGCAAACCAGAGAAAGGCAAGGACGGCGGTGGCTAGGCCCTCTGCTCTTCTTCCCCACCCCTCTCTCTGGTGGCCGGAGAAACTCCCGTGACTGCACAGGGCCTCTTGGCTGGATCCGGTGTCCTCTTGGCCGGATCCGTCGCCCCCGCGCCTGGAGGGCAAGCGGGGCGGCCGGGGCTGCTGCGGTGGCTAGCTGCAGCCGGGCCTGTTCGGCTCGCGCCCGGTGGCGGCCGGCAGCAGCCGGCCATGCCTGTCTGGCTACGGTTTCGGCTCTTCCAGCTTGGGATGCGGCGGTGGACCTCTTGGTGGCGGCTTGGTGGTGGTGCGGGTGCGGCCGGGCGGCGCGTGCTGCGTGGCCAGGCCTCGGTGGCGCGCGGGTTACCGTGCGTGCTGTGTGGTGGCGCGGGCTGCCACGCGTCTCGGCATGCTGCACCCTGCTCCCGG
>GFUNContig441
TCTGCATTATTTTTTTTTTTTAAATGAAGAGCTACCGACAAGAGCTTTGCCAGGCATGTATGGACAACGAAGAAGACTACAACACAACAAACCATGTATTGACAAAGAAGACTACGACACCACAAACCCACACAACGACAATAACCAAAGAAACATAAATTCAAAGAGCTACCGACAAGAGCTTTGTCGGGCATGTATTGTATGGATAAAGAAGAAGACTAGAACACCACAAAACCACACAATGACAATAACCAAAGAAACCTAAGCACCGACGACGAAGGATCACCCTATACGTTGGGGGAGGGGGTTTCAACAACGACGCCTCGGCTGTGCCGTCCTTGGACACCGCCATCTTCAACCGGGAGGCACTAATTTAAAATTTTGTATCTTCAATTTGCATGCTGTTCTCAGTTCATATGTGTGTGAATTGCTGCTTGGCGCTTGCTCCGACTCTTCAGTAGGTGACCCTGACGCCGTTGTATCTGAGGATCTCACCGATGAGCTCCCCCTTGCCGGAGCCGACGTAGCGGCCAACGATCTGGCCGTCCCTGATGAAGACGAAAGTGGGCACCTCGACGATTTTCATGTCCCTGAGGAACTCCATGCAGCTGTCGTTCTCGTCGCCGTTCATGCGCGCGAAGACGGTGTTGTCGACCATGGACCGCGACAGCTTCAGCACGGTGGGGTACACCTTGACGCAGGGTCCGCAGTGCTTAAGGCCGACGTCCAGCACGACGAGCTTGCCCTTGTCGCCGCGGTGTTGGTTGATGAGCGCCTCCACGTCCTCCCGCGAGTGCAGCTGCACCACCGCCGAGTGGCTGTCGCCATAGTAGAGGACGTCGCCGGCGAGCCGCTCGGGGCCGATGGCCTCCTCCTCGTGCACCTTCTCGGCGCCCTTGTAGAAGTTGAAGTGGGGCACCTGCGTGATGCCCTCCCGGCGGAACAGCTCCTTGGTGGCCTCCGACTCGTCGCCCAGGACGAGCAGGAAGTCGACGTCGCCGCAGGTGCGGCTGAGCTGCACCATGGTCGGGTAGATCTGGCTGCTGCTCTCGCTGTCGCTCGCCGCGAACTCCACCACCACCAGCCGGTTCTTGGCGGCCTTGAGCGCGTTGTCGAACTCCTGGGTGCTGTGCACCCTGACCACGCGCTCGTGCTTGCTC
>GFUNContig442
CAGCATTTCTCAGGATTGGGCTTGCAGTGCTCACAGACACAGCATTTCTCAGGCTTGGGCTTGCAGTGCTCACAGACACAGCATTTCTTCTCTGGCTTTGGTTTGCAAGGAGTGCATGGCTTGGGTGGCGGTGGCATTGGCCACACCTCCGCGATGACGATGTCCTTCACGACCTTCCCGGCCTTGCACCAGACCTTCTTGCAGAGCTTCTCGGCGTCAAATTTCCCGCGCACCACC
>GFUNContig443
CTTAGTTTAGTTAAAGCTTCATGCGCTCCTCGAGCTTCGTAAACCAAAGTGGACAATTCAATTTTGTCTTGAATCTTGCGTTTATGGGCAGACACCAGTGTTTTGTAGGCCATCAAGCAAGCTCCCTCATTTACCTTACCTTCGTACTTATCTCATCAAAATCATTAATTTTATGGGTCAATATGATATTAAAAGCAGCTGCAAGTGGCAGAGCGCCCCAATTCTTATAGTCAATGCCTGACAGATCCTTAAGCAAACGACCAATCCTCAAAAAGGCTGGATACTCTTTCTTCTCAACAGCATTACAATGAAACAAGGAAGATGCAGCCGACACAATCTGCTCATTTACCATCTCTGGTTTCACATTAT
>GFUNContig444
CCCACAAGGGTGGAATACCTGCGCAGGTATTCCACCCTTGTGGGGTGCTTGAGCTTCATGAGCGCCTTGAGCTCGTACTTGCGCACCATCTCCCGCGAGATGCTGAGGTTGCCGGCGATCTCGCTGAGCGTGCGCTTCCCCCTGCCGTCCAGCCCGAACCGCTGCCTGATCACAAGGCTCTCCTTGGGTTTCAGAGAGTCCAGGAGGTCGTCGATGGCGAGGCGGAGCAGCGTGTTGTGCCTGCCGCCGGCGTCGACGCCGATGGCATCGTCGTCGGTGACCTCGTTGATGAGCTCCTCCTGCGTGACGCGGTTCCTGGCGTGCAGCGAGTAGGTGGGCCTGGTCATCCGCAGCACGTCGCGGTACCGCTGCGGGGAGATGCCCACCT
>GFUNContig445
ACCAAATTCAATCCGGGCAGTGGTTGGCCCGCCGCAGAGACGCCGAAGCTATATTTCATGCCATCTGATCTGATGCGTGTGGCGTCTCTGCTTGTACTAGATCAGCAGTAGCACAGCTCAGGAGCCTGGTCAGAGTAGCCAAGCCCACCCCAGTCCCGTCCCGGCGTCTTCTCCCTCCTCAGTCCTCACCGCGGCTCCGGCGATGGCGGGCGTCGGCTCGGCGGTGCGGCGGCTCTACCTCTCCGTCTACAACTGGGTCGTCTTCTTCGGATGGGCGCAGGT
>GFUNContig446
CTTGCCGCAGCATCACTTTCAAGCCAAGCTGGTCCTGTCTGAATTCCAGCCATGTTTTGTAGGGTATTGGTTGAGATCATGTCATGATTTCCATTATATGAGCCACCCAACAGCTGAGAACCTCTGCTTGAACCAAGACCAGGAACAGGCAAACTAGTCATCTTGTACCTTCCTCTAGGAACATCGAGGGATATGTGTTCACGTCCAGTATAGTTTCCAAGACCATTTTGGGCATATGATGCTGGTGATGGAGGACTTGAAT
>GFUNContig447
AGACCCAGTCCCTCTTGCCACCCCATGTTGCGTAGAATACGGTTGCCCACATTGCTTTCGTCGATTGCTCTATCAGCGGTAATAACTTCATAGTTTTCGCTGTTGCCAATTTCACCACTGGAACGTTCACCCACACCAGGAGGAAACGGCATCGACCCTATCTCACTTGAACCTTGAATCCAGTCCAACAGCATCAGTGCCAAGAGATGATCCATACAGATTTCGTCTTTCTGCAGCTCGATCCCTGTACTGGGATTGCACTCGTGCCTCAGAAAATCGACGTTTACCACTCCCAGAAACTCCCGATGAAGTATTAGAGACTAAGGCAGACACATCAGTTTTGAAGGGTGCAGGAGTTACAAGTGCCTCAGGACTTGTCATTAACCCACTTGCTCTTGTGGTT
>GFUNContig448
GGCGCGAGCTGCCTCCGTCGCAAGCACTGGCCGCGGCGGCGACCACGCGCTTGGGGTAACGACGACGGAGGCAATGCGCTGGGGCGACGCCCAACTCAGATCCACCTCAGCGTCGCGCTCTGCCCCCATCGTCGACAAAGACGCTGCCAACTCCATTGCACCTTGCCTGCTTCAACTACTTAAGGATTCATTCTATGCGGCCTAACTGCTGAAGAGTCTGCAGCACCTCCCGTGGAAAAGAATGCTGGCTGATGAGATGGAGACAAGCATGCTGCAACTGCATAATTGCAGCCGATGTCTGTAACCACATCAGGATGCATTTGATACAGAACAACTTCTGGAATGCATGGGACAGCAAAAAC
>GFUNContig449
CCATCTTCCTCCTCCGCGCCGGCCTACGCGACAGCTTCCCTCTCTCTCGCCTGTGCCTCTACAGCCTGACGCGATGGCCTCGTCGGCGACAAGAGAGGTGCTCATGCTTGAGGCCCCGCCGCCGTCCGAGCCCGCGGCGCCGGACGCGGAGGCCATTGACGCGCTGCCCTACATCGACGGCGACTACGGCGATGCAGCAGTGAAGCGGGAGGTCGATCGCCTCGTTGAGGAGGAGATGCGCCGAGGGAAGCGCAAGCCCGCAGACTTCCTCCGGG
>GFUNContig450
TGACTCCTGACAATGAAAGGTTTATCAACGTATGCAGCACGAATATAACATTTCGAGGTAAATATTAGTACAAATTGCATAGCAAGTTCACAACGGGGAAGTTTAGTTACAGCAGCGATGGTCAATCTGTACCCATCGCCAAAATCACAGATTCAGCTTGATTCGCGTGTACAACATACAAGTTCTCCACGTGTGCTCTCCACGACTGTAACGGTACGGTTAAGGACTTCAAACATCTGTGCCCGCCCTGAAGTTTTTTTTTCAAGGCCCAGTTCCATAGACAACCAATAGCGTGCAGATTTCAAAAGAACACATGGTCTATAGCTCGTCGTGGTAGTCGTAGTGTCTATGACGCTTATATCTATCCCTGTAACG
>GFUNContig451
GGATGGCATCATGTCCGCTCCCACTAGGAGGCGACGTGGTGACAGTCAATGCGGAGGAAGTTTCCGGGAAGCATCATGGGCGATCGCCGCACGGCGCTAGCGAGGAATAAGGAAAAGCCACATGCACAGCACATAGCACTAGGCGGCACTAGCAAGGTGGGCACGACAAGAATGATGCTATCGATGTTAGCTTTATGTTTAAGTTATATGCTCGGCCATCTGACAGCAAGGTGAAAGCTTCTGGATTTATGCCTTGAATGACGGAGAAAAATCCAAGATTCATTTCTAAACCCAACCAAAGCCAAGATATTTTAACATGTATAGTTGGCCCTGATAGATCTGACGTGTCGTCGCTGTAGCCTGTGTTTGAGGTATGCGCTGCGTGGTAGCAAGTGCCGTACGTATTACATGTTTACATTTATGCTCTAAATAATTCCGCTTGTGGTGTATTTCGGTATTCCGTTGTAATGTGCGTAGTGTATGTGTGAGTGTGTTTCATGTCGTTTGTGTTTTGTCGAGTCCCTGCTATCTTCACGGATTGCCCCGTTCTGCGATCATGGTCAGGTGTTTCCCTCTACTGTCACCTCAACAATGTCGTCGTTGTAACAATTTGTCATCAGTCTGCATGTGTGGTTTTGTTACTTGTCAATTTATGATTTATCCATCCCACGCTGAAGCTATGAGGGAGCTGTTCCCAGACGCTGGACAGGGTAAGCGGCCGCGGAGCCACCTTGCGTGACGCCGGGGCTGCTAAATTGGGTTGTCTCTTGCAAGAGTAGTCGCTGCATGCGTTCTTTTGTCAGGGTGGGGATTCTAATACCTTAGACCCCTCTAGTGTGCTTGGTTCGTCGTTGTAAAACTCT
>GFUNContig452
CTTCTTGTCGCCCTCCTTCTTGTCGCCCTCCTTCTTGTCCTCCTTCTTCTCCTCCTTGGCTGGCCCGACGGAGACGATGGCGGCGGAGCCGACCTTGCGCAGCCTGGCCACGACGTCGACGGGGTCGACCAGCCCGATCACCGTCAGCTTGGAATCCTTCATGTCCACGGAGACGGAGTCGATACCGTGGAGAGTGGAGACCGCCTTGAGCACCTTCTGCTTGTCCTTGTTGTC
>GFUNContig453
CTCAAATACCCCCGCGTCCCGCACGCAACCCTCGGCATCCTTGCCGGCAGCGCCCCCGTCCTCCGTTCCTCTTCCTCCCCACCCGTCCGTCTCTCGCCTGCCTTCGCACGGGTGCGCCGCCCAGCTGCTCCGGCACCCACCCTTTCTTGCCAAGCTCCGGATCGACGCCTCCCGCTCCTCCCCGCGCCCGTTCTGGGCTCCCCCATCCGCCTCCTCCCCGTTCTGCAGCAGGAGACCAGCACAACCCCGAATCCACCGGGCTCCCGCGCCTTCGCCTCGCCGTCGCGCCCCCCACGCTCAAGTTTACTATGTCTGGGATGGCATCTGATGATGCACCTGCCCAAGTGAGTGTTGAAGGAGATGTTTCAGATAAAAAGGTGGAAGAAGTTCAAGACCAGAATGAAGTGGGTGGGATGCCCTCACGACAAGAGGAAGAGGCGGTAATTAAGAAAAAGTATGGAGGAATATTGCCCAGAAAGACTCCACTTATATCTAAGGACCATGAACGAGCTTACTTTGATTCTGCTGATTGGGCTCTAGGAAAGCAAGGTGGTGTTCCCAACAAACCTAAAGGTC
>GFUNContig454
GTGATTCACGGCGCGTCGATCGGCGCCGGAGACGACGACGAGCCGGATATTGTCGCGCGAGTGGAGATGGAGGCTATGCCGGCCCCAGTAGTCGCCGTAGCAAATGCGGACGACGAAACCGAGACAGAGCCGGACCATCCGGAGGACGAAGAAGAAGAAGAACGGCGGGAGCTCCAGCGGCTGAGGGAGCTGTGGCTGTCGCTGCTGGAGCGGGAGCAGAGGCTGGAGCTCCGTCTGCAGGAGCTCGAGGACCGCCGGTCGCAGGAGGCCGAGGCCACCGTGCGGGAGCTCGAGAGCCGCGTCGCGACCGCCGACACGGAGACGCGGCTCTTGCAGCTCAAGGTCTCCACGCTGCAGGAGGACAACGGGAGGCTCAGGGCGCAGGTGGAGGAGCTCGACGCCGCCCGCGCCGAGCTGGCGCGCGCCAGGGAGAAGCTGCGTGCGGTCAAGGCGCGGGTGCAGGGCGAGCAGGAGGAGGAGGCGGCGCTCCGGGCGAGGGTGGCGGAGCTCGAGAGCAGCGGCGAGGAGAGGGCCGCCGCGCTGGCGGCGGAGGTCGCGGAGCTGCGGAAGGCGAACGCCGCGCTGGAGGAGGACAACATGGAGCTCGCCCTCCGGCTGCAGGACGCGTCCGCCTCGGTTAATCTGGTTCCTGAGATGCAGGAGGGCATGGTTGAGGAGATGACGTATCTGAGGGAGAGCAACGAGAGGCTGACGAGGCAGATCGAGCAGCT
>GFUNContig455
GATAAATCAGCTAGGCAACAATCTTCATCCACCCCTGCCCTGCCTTGCCCCGTCCCCTCCCTTTCTTTATGGGCACCTCACCTTACGCCTCAGCAAATCTATCAGCACCACTTACCCCAATTCAGAAAGCTTCAGGTGGGCCTCGGCGTAGTCAGCAAAGAAAGCGTCCTCATCTGCTGCATATTTGTCAACAAGTGGGCGGAAGGATGGATCAGAGAGGAGGGCTTTGTCACTTGGTAGCTGCAGAAGGCCTTCCTTCTCTCCACTCAGAAGCTCCGTGAAGTATGAGCTGTCAAAGATTAAAGGGTTGGATGTCCAGGCTCCCTCAAACCCAGACCTATCCTTGTGGCATCTTCCCAGGGTGTGACCACCAGAAAGTGCAACAATGTCCTGGTCGCTCAAACCCATCTGTGTGGAGAAAACCTGCCTGAGGTGATCAGAACCTTTGGTGGCATCAGGAAGGCGGCCTTCTGGCGGAGGCTCAGGCTTGTCCTGCCTCCCAGGGTGGAAGGGGACATCAGGTCCGCCGGTTACCTCAACTGCCACGACGCCGGCAAGCTGGTAGAAGTCAGCGTAGGATAGGATGGGGAACTGCTCCTTGATGGGCTCTAGCAGCCTGACGGCAATTTCCAGTCCGGCGTTGGCTCCGTGCGCCTGCTCGGCGGGGTTCTTCATGGTGCCGAAGGGCCCCCCGGTCTTGGTGGCCACATCGAAGGTGCCCGCGGAGTGCCAGGCGAGGCGGAGCATGAACGGGGCGCAGTTCTTCTCGGCGATGAGGCCGCGGAGCTTGCGCTTGGCCTTGTCGACCGCCTTGAGGTAGTCCTCGCTCACCGTGGGGTAGGCCTTCACCATGGCTGCTGACGTCACAACCCGCTCTGCTACTGGCCCGGTGGTCCGATCGGAGGGGGAGAATGGGCGGCATCCCGTGGTTCGAGGCCGGCGCCGACCCGGGCGCCA
>GFUNContig456
TCTGCCCCTTCCGACGTCCCCTCTTTCGGCGGCCAGAGCCAGAGCCAGAGCCAGACCACCACCTCCGCACTGCCGGCGCGGCCCTGAGGATCTGAACTGAACCCTCTCAAGAGTCAAGACAAGACCTTTCCTTTCTTTTGGGATCCTCAACCTCAAGACGAAGCAGTGTACTAAAATTGAGCATGATGCCCAGAATTGCAGTACACGTATGACATGTGTCGATCGGGATGGATTAGTAGTAGTAGCTTAGGACAAGGACGGCGAGCGAGCTCCTTTTAGTAGATGTAGATGCAAAGGACGGAGCTTCATTTT
>GFUNContig457
TTGTAAAAGGCCTTGGAATTTTTGCTGAGATAAGGGAATCTTCTGAAGTAGATCCACATGCTGCAATCACCAAGTTTTTGCAGCTGCACAGGCTTATCGTTCAGCAAAGTGCTGTCTGGAAAGCTTACTTGCCTGAGCCTAGCAAAGAATCTCGACCGGAGAAGGAAAAGCCGTCGAGGAAAGCTTCTGCATCTCATCAGAACAAAGCTGGTAACACAGCTAAGAATCCCGAAGATGCTCAGGGAAGCGAAAAGGCCGAATGGGCCCGGGAGGACGGTTTCAAGGAGATTTGCAGGTCATGGATTGCTCTGAAAAAGGAATCACGGTCATGGTTTCTGAGCTTCCTGGAGGATGCACTTGAATCAGGATTCATGTTCGAGAGCCATACCAAGAACACGAGAGAACGCGTGCGGGGACCACCCAAGGGTGGCGGGGACGGGAGGATCGCGGTCCGGCTGTCGCAGCTTCGCCGCCTCCGAGTTCGGTCCTTCAGTCGCCGAGGAGAGGAGATGGCCCGTACGAAGCAGACCGCCCGCAAGTCCACCGGAGGCAAGGCCCCCCGCAAGCAGCTCGCCACCAAGGCGGCGAGGAAGTCGGCGCCGACGACGGGCGGCGTGAAGAAGCCGCACAGGTACAGGCCCGGTACGGTGGCGCTGCGCGAGATCCGCAAGTACCAGAAGAGCACTGAGCTGCTGATCCGGAAGCTGC
>GFUNContig458
GTCAACGTGCATGCTCCGGCTCAAATGAGCAGAGCTTCCACATCTAGGTAGCCCCTCTTCGTCGCCATGCTCACCGATCTGCCGCAGATGGGCAAGGCGACCGCACACCATGATGGCCTCAGCTGAGCTCTGTTACTTCCAGCCTTCGACTCGTGCCGGCCGTGGCACTCACTGGCAGCTAATGGCGTTGATGAAATAATCTGGAAGAAGTGCTGGGTGGCTACCGTCAAGATTGTGGGAATATCCTGGCATTGCCA
>GFUNContig459
GCGTCGTACGACGTGACGAGCTTCCACAAGCTGACCTTCGACCAGCACGAGATCCTGGAGGCGCTGATTGACAAGAACATCGTCGGCCACGGCGGATCCGGAACCGTGTACAAGATCGAGCTCAGCAGCGGCGAGCTGGTGGCGGTGAAGAAGCTGTGGGTGTCGACGCGGCGGCTGCGGCCGCCGAGCAGGAAGCAGGTAGACTGGGCGGCGGCGGTGGCGATGACCAACACCCCCACCTCCAACAACAGAGACGGCGGGTGGCTCGGCGACCGCGAG
>GFUNContig460
CACATGTTAGATGGGTAAGATTGATGCTATGTTCCTACAAAGGAAACCACCCAGAGCAGGCAGCCAGTTACTGAGTTACAGCATGCATTTCCAAGGCTCAACATTCCAGGCACAATGGAGCATCCCTAAAGTCCTCGGTGCTCCAAAGTCCAAACCGAGGATCCCTGAAATGGCAAACCCTGGACCCTAAGTCCAATTGCTATGATGTCCGTCTGCCGTAAGTCACTTGGTCATCCTGATACATGCCATTAGGAAACACCCATTGAACCCTAGAGTGCTCTGCTGCTGATGTAGATTGGCCAAACTGCAAAGTGTTTCCTGCATTTAGCTGGTTACCAAAATGGTGCGAGGGGCCAGATTGCACCCCATAACGGCTATCAAATGACAGCTCACTTGGATGGACTTCTTCCATGAGATCAACAATGC
>GFUNContig461
GGTACTCGTCGAAGTTGAGCGTCTCCAGGCCGCCGCCGCCGTCGGGGCTACGGAGCCAGAGCGGCTCATCCATCTGCGCCACTTTCATGAGCTCCTCCATTGTGGCGAGCCCCAGCTCGAGGAGGACGGTGCGGTCGATGCCGTCGGCCGCGCCGTGCATCGCGCCGTCGAGGGCGCCGATGCCCATGGGCAGGCACAAGGCCGCCGCCGAACTCATGAAGCCCGGCAGACCACCGGCGCCCATTAGGTCGGGGAGGGGTTGCAGCGCGGACGCGCCAAGGGGGCCGAGCCAGAACACGCCGTTGGTGCCGACGCCGAGCTCGAGGCCAGGCGGCCGAGGAACTTGCCGGCGAGGGCGCAGACGCGGTCCAGCTCGTCCTTGAGCCGCGCGTTCTCTATGCGGAGGTGCTGCTCCTCCAGCGACACCTCCCCGAGCACGGCCGCGCCGCCGCAGTTGGCGCAGATGGGGTTGCGCATCGCCTCCCGGATCGTCATGTTCTCCGCCCGCAGCTTGTCGTTCTCCTGCCTCAGCAGCGCGTTCTCGTGCCGCTCGATCTGCGTCTTCATCTGCGTGCGGCGGTTCTGGAACCAGAACTTGACCTGGCGGCTCTCTAGGTTGAGCCGCTTGCTGAGCTCCATCCTTTGCTTCTCGTCGGGGTGGGGGCACTCCTTGAACACAGCTTCGAGTTCTTGGATTTGCTGCGGTGTGTGGCGGTGGTATCGCTTCTTCTTCTTGCGCGGGTTACTGTTGTCCGGGTCGAGCTCGTCACCGGAGGCGCCGTCGACGTTGTCGCTGCCTGACCGGCTGTCGTTCTCGTCCTCCCGGGCGCGGCCCAGCGAGTCGCCGTCGCCTCCGCTCCTGCTCCCGCCGCTGCCAATCAAGCCCATACGACTCAAGTCGCCCAGCTGCCCCCCTTCCATGTTCGTTTGCAGGCCGAGGGAGAGGCCGGTGGCGCCGAATCCGCCGGGTTTCGGCAGTGGCGGGGCGGGGATGAGGCGGCTGGGGTTGTGCATGCCCGTGCCGCCGCCGGTAGCGTCGTAGGAGAAGACGCCGGAGCCGGCGCCATCGA
>GFUNContig462
AGGTGGATGAGGCAGAGCCCGCGCTCGTCGGAGCGGAGCTCGCGCGCCAACCACGGCGCCGCCGCGCCGCCGGGGGATGCGTGGAGCGGCATGGTGGAGAAGTTG
>GFUNContig463
TGAAGAGCCAGTCATCAGATTCTGTTAACCCACAACTTCTGAGTCCTGAAAGAGAAAACTAATGGCTACCACACAAATCCTTGCTAGCTTCACAAACACAGGAATTCGATCGAGGCGTCAGACAAAAGAAGAAGAGACAAATCAGAACAAGAAGATGCGTGCATGTGGACTCGACGCGTGGGGCTAAAATATGGTTTAGGAGGGATCGAAGTTGTAGTGCTTGTCGACGCCGACGACGACGTCCCAGGTGCAGCTGAGGCCCTTGGGGAAGACGACGAGGTCGCCGGCGCCGAACTCCACGCACTCGCGGGAGCCCTTCACGGCGGCCCTCACCCTGCCCTTCACGAGGTAGCACGTCAGCGCCGCGTCGAACTTGAGCGGGAACCTCCCCGGCGGACAGCCCCATTTGGGCCAGGACTTGACACCGAGTTGAAGCAAGCGCGCCTCCGGCGGGTTCTTCTCGACGGTGATGGAGAGACCGGGGGGCCTTGCTGCCTCCATGGTGTCTGATGGGCTTGTTGAAGCCGTCCCCATGAACCCCTCGATCTTTGACAACAAAGATATAGGAGGAGCAGAAGGCAAAGTTGAAGTGTGGACAGTGGTGTGTGTGCTGCCGCTAGTATACTAGCCGGCCGACAATAGCTAGAGGCTCGAGGTAGCCTAGC
>GFUNContig464
CATGGTGAACCATATGGCTACAATACATAGTTAATGCTCACAAATATCTCCGTGCTGAAGAACCTGACACCCTTCAACCTCGTGACTTCGCATCTTCATCGGTAATTCGTGTCCAGTTCTCCACTCTCCGCTCAAAATGTTAGATCCCCAAATTACCAGAGCTGAAGAAAATTTGAGAAGGCACCGATACAACTATATTCCACAACGGGGGCATCAAATCTAAGGCACGATTTATAAAGCAGGGGAGCTAACTATTCGTCTTGTTCCCGATGAGAACATCAACGATTTCACAGCACATACATATGGGAGGTGAGCGGGAGAGGACACAACGAAGAACCCTCGGGAGACCTAACAAATCCGTGGATGCTCCAGCTGGTGAACTTGGTTCCAGCTCGCTCAGTTGCTGGTGAACTTGGTGACGGCCTTGGTTCCCTCGGAGACGGCGTGCTTGGCGAGCTCCCCGGGGAGGACGAG
>GFUNContig465
TATATCTTTCTATAGGAGGTGTGGTTGGCACACTCCAGAATATGCCACGTTACCACGGGACCAAATCACCCGGTACAGAAAGAAACCAAAATCAATGCACGCCTGACCTGACACTTGCCGCCGATTGTTGGCGCCATGCAGACCAGAAGGAAGTAAAGAACAACCGCGCGGCGACGAGACGATCGATACAGACAGAGGATGCTTGCGTTGTTTATTCAGGTTCATTCCAGGCCATGTCCACCTCGCAACAATAATGCGGAAACATCCATCGATCAGGCACTGGCCGGCTGCACGAAGTGCTGCGCCACGATGCGGCGCTGGATCTTGCCGGTGGCCGTCTTCGGCAGGTCGTCGGTGATGAACACCTTCTTGGGCACCTTGAACGACGCCAGGTTCCGCCGGCAGTGCGCCAGCACCTCCTCCTCCCGGAGCGCGGACCCGTCCCGCGGGATCACCGCGCAGTTGATCTCCTCCCCGTACTTGTCGTCGGGCACGCCGAACGACACGGCCTGCGCCACGCCGGGGGCGCCCAGCAGCACGGCGTCCACCTCGATCGGGGAGATCTTCTCCCCGCCGCGGTTGATGAGCTCCTTGATCCGCCCCACAAGGCGGACGTAGCCCTCCTCGTCCACCACGCCGATGTCCCCCGTGTGGAACCACCCGAACCGGAACGCCGCCTCGTTCGCCTCCGGGTTCCCCTTGTAACCCGCCGTCACGTTGTCCCCGCGGACGCACACCTCACCGGGGCTCCCCGCCGCCACAAGCCGCCCTTCCTCGTCCAGCACAGCCAGCTCCTGCCCGACGGCCCGCCCCACCGACCCGGGCTTCCGGGCCCCGTCCTCCGGCAGCGGGTTCGACGTCATCAGGTGCGACGCCTCCGTCATCGCGTACGCCTCCAGCACCGGCGCGCCGAACGCCGCCTCCAGACGCTCCAGGATCGCCGGCGCCAGCGACGCGCTGCAGCTGCGGATGAAACGCAGCGCCGGATATGCCTCCGCCTCCGGCCGCGACGCGTGACGGTCCAGGATGATCTGGTGGATCGTCGGCACCGCCGTGTACCACGTGGCGCCCGAGGCACGCATGTCGGCCCAGAACGTGGACGCCGAGAATCGCCCCGACGCCGGGAGCGCCACGGACGCGCCCGACGCCAGCGAGCTCAGCAGCGCGCAGAGGAGCCCGTGCACGTGGAACAGCGGCAGCACCACCACCGTGGCGTCGGACTCGGACAGGCGGTACACGGACCGGATGTTCCGCACCGACGCCGCCAGGTTGCGCTGCGTCAGCGGCACGCCCTTGGGCCGGCTCGTCGTGCCGGAGGTGTGCAGGAACAGCGCCACGTCCGACGCGTCGTTATCGTTGGGAGAGCCCCCCGCCGCGCCGCCGCCGCCGGCGTGGGACCCGTTGCTCTTGGTTTCGTTCCCGTTCGCCAGGGCCGGGAGGCCGACGAGGTGCACAGGGCCGGCCGCGTCGTGGAGGGTGGCGGCGGCGTGGACGAGCCCGAGCTTGGCGGCCGCCGCCTGCGCCGCCGCGTTGCCCTCCGCGTTGGTGACGAGGAGGCGCGCCTCCGAGTCGGAGAGGTAGAACTCGAACTCTTCCTGCGTGTAGGCCGGGTCGTGCCTCCGGCGCTGTTACTTTGAAGAAATTAGAGTGC
>GFUNContig466
CCGCTCGGCGTCGTGTCCGCCCAAGGTCAGACGGCGTACCGGAGCGGACGCCCCCCGCCTACTTGAGGCGCCGAACCACGATGGCGCGCGGTACCCCTACCATCGAGGCTGCTCGCGTCGGCCTGTGCGACCGGAACCTGGCGCGCCTCCGGATCTGGTGCCTCTTCGGCTGGATCCGTCCGTCCTCCCGCCTTTCCTTGCTCTCCCTCTTCCTTTCCCGGCTATTCCCGGCCATGATGGGAGAAGCCCGCAGGTCATCGGCCAGCAGCCCCGACG
>GFUNContig467
GAACCGGTCTTGCCCCGCCGCGGCCTCCTCCTCTTCCTGCCGCTGCCGCGTGCTCTTCACGAAAGCCCTCGGCGGCGGCCGCTGCTCCAGCTCTCCCCTGCTCCAACTTCATCACCCTCAGCGACCCCGCCTCCATCCCCTACGTCAACACCGGTTACAACCT
>GFUNContig468
CGTGGATGGCAGGGTGCTGACGTGACGGACGTCTGGTCTGCCACTTTGCTGTACTGTGCCGTCGTGTGGTTGAGTGCCTTGATGGGAGGTGCGGAAGTGACACGCTGGTCATACTTGGTTTTGTACGTCGTGGGGCTCCAGTACGGCTTGATGCAGGACATGGCGGGCGACGTGCTGGTTGCCGTGTAATGACGTCGTAGGGAGCAGCGGCTCTGCCGATGCCGAGGCCGAGCCATCGTGGGGGGCTCGGTGGTCATGGACCCTCAGGCTGCCGAGCCCGTGAAGCGAACTGTCGAGGCCTTGGGGGGAGTTATTGGCCCTGGGTACTGATTCCGAGGCCACAGTAGCCCAGATGTGGCTCACCACACTGCATTGTCCTCGGTGCAGGAGTTGGCAGCACAGTGAGGCATGGGCGTCACGGTGGTTAGTACAGTGGGGGGTAACCCCTGCCCAGTCCTGCCTCCTGTCCCATCGGCCATTCTGCTGTACTGTGCCGGGCGTGCGGCTGTTGTCGGGGACAGCAGTCGGCTGA
>GFUNContig469
ACGCCGACGTGGCCGTCAGTCCTTTATCTGCAGCCAGCGGCCGAGCTGCGTCGGGTTGACGACGCCGGGGACGTGGGCCCCGCTCGCCATTAGCAGCCACGACACCTCCGCGTACCTCCTTTTCGGGTCCGGCTCGGCCGGAGCCGGGGCTCCGCGGCTCGGCTCGATCCGCCGCCCCAGGAGCGTGCCGTGGGCAAGGAACTCGTGGGCCAGGTGGCCGGCCAGGAGCTTGTTGCCGCCGGCGGCGGCGGCCGGGCGAGCAGGAGCCGGAGCCGGAGCCGGCTTCCACGGCTCGGCTTTAGCCGGCACCGGGAGCGGCTGCGCCTGGGCGGCCTGCAGCTCGCGCTCACGCTCCTTGCGCTTGCCGAGAGCGACACGCGCCGCCTCAAGCTTATCGCTGAGCGACATATCGACGGCTATGCTTCGCCTCTAGCCACGTCAGCGCGGGGCTGAGCCGTCCAAAAGGAAAGACGGAGGAGAGGCACAAAGTTTGTTTCCCCCTCCTGTGGTCTGCGGAGCAGGGGAAGGGGAAAGAAAAAGAGACAGGGCAGGGCACAAAGTAAGAACGGAGATGGTGGGACCCACGAGGGGCAGGACCGTAATTTCACA
>GFUNContig470
TGGGCAGCAGCCGCGCTCGCAGCAGCAGTCGATTTGGGCGCGCGCGGGATTTTTCCGCGCCAAATCCATCTCCACCTTCATATATCCCCGCATCCTCACTTTTTCCCCCAAATCCATCTTCATCTCGCACTGTCCTCGGTCTCCGATTTGGTGCGCCCAGATGTCCATGCCGCCCGCAGCAAGGAAGAAGAAGGGCTCATCACCGTCGGCGTTGGCTGCGGCGGCAGCGTCGGCCCTAGCCCATACCCTCGATCGCGGTCGCGGTGGAGCCCCGCCCAGCGGCAGCCACGACGACCACCGCGGCGGCGTCTCCGGCCGCCACGGCTCAGCCCGCGGCAGCGGTGAGGGGAGCGATGGGATGCGGCAGCCCAGCGCGTGCGGCGGGGCCGGCGGCGGCGACGATGGAGACGGAGGCGGAGCGGGAGGCGCGGATCCGCGACGTCTTTGGCTTCTTTGACGCGGCGGGGCAAGGCCACCTCGACCACGCGCAGATCGTGGCCGGCCTCGTCGCGCTGCGCG
>GFUNContig471
TTCTTGTGAACGCAAGCCGAGGGCCCGTGATCGATGAGGTCGCCCTGGTTCCGTGTCGGGCTCGACGTCTTTGAGGATGAGCCTTACATGAAACCTGGACTGGCTGACATGAACGCCGTCGTTGTGCCGCACATTGCATCAGCCTCCAAGTGGACACGTGAGGGAATGGCAACAC
>GFUNContig472
GACGCTGCCGCCCCAGCGCCCGCCGGCTCCGGAGGCGGGAGCGGGGGCGGGAGCGGCGGAGGTGCCCGCGACATCTGCGCCCAGGTGCTCGAGCGCCTCGTCGCTGACGGCCACGCGGAGGCGTCCGACCCCGAGTTCCGCGACAGGCTCGCCGCCCATTTCGGGCGGCTCCCGCACAG
>GFUNContig473
TGCTCCACAACTGCTCGCTTGGGATCTAGGAAGTGGGCACCACGCTTCGATTACATCTTGACCCAACAAGCGTTTGTGACTGTTGACAAGAAAGCACCAATCAACCAAGACCTCATCAGCAACTTCATGTCTGACCCTGTTCACGGTGCCATTGAAGTCTGTGCTCAGCTGAGGCCCACTGTTGACATCTCAGTGACTGCTGATGCAGATTTCGTGCGCCCGGAGCTGCGACAGTCTTCATAAGCTTGTATGGATCTGCAGCGTGTACTGCAATGGTTAGTTTGTAAGAACTGATATGTGTGGGCTTTTGAACTCTTAGATTTTCCTGTTTGAGGACCAGAAAAGTAAACTCTTGGGGTGTAGTACTGATGTGATTTGCAAGAATAAAAATAAATGGTTGGAACCAAA
>GFUNContig474
TGTGCTCATGTACGGGTCACCCCTTGCTGCCATGGTGTAAGTCCATCCCTGGGTGAGGCTGCAGGTGGAGGTGGTGGACCGAGCAGCTCAGGTGGCACAGCAAGACCCGTATGTTGCCCAAGGCTTTGAAGAAAGCCTGTGATGCTCGACAACCGATTCTCATAGGTCTCCGTGATGCCCGTCAACCTACTCTCATAGGTCTGATGCTGGGACATCAGCTGCGCCTGCAGCTCTTGACGCTGCCGAGCTTCTTCTTCGAGCCGAGCCTCGAGGACGTCGACCCGCTGCTGTGCAACGGTCGGCCGTGTGCGTATGGCCGGGCTCTCGCTCGTGCTCCGGGCTTGGATCGTGGAGAGGTCAGGGACAGCGGTGGAGTCGATTATGCCATCGGCAATCCACATGCGGCCGTGCTTCTTCCCTCCTCCCAACCTCATGACGAGCTCCGTATCAATCTCCTGCATGCACGGGTCGAAGTCTGGCCCATGGACTGACCTTGCCGCCGACGTGTACTCGCTGATGCGGGTGTGGACGCTCGGGTTCGTGTACTCCTAGGGCCCATCCTCCAGGCTGAAGGAGACGTCGGACGTCGCCTTTCCCTTGTGGGACATGCACCATGCCTGGAAGTCCGAGCACTCCTGGCCTTGATGTGCCGCCCTCCATGCGTCTCTGTATCCGGCGAGGTTGCGGCTGCCTTGATGGTGTGCTGGACCTTGCATCTACAAACGATGGTCCCGGGCATCCCTGTGCATCTTGAGGTACTCCTCCGTGAACCACCTCTCCACCATCATCGCCCAGCACTCGGGATACGCTTGGCACCACCAGGGAATCACCTCAAGGTACTGCTCCTGGGTCAGCGTCATCTGTCGAGCCTCCCTCTTGGTGACTGTCATTCTACGAGCCGACGCGTAGTAGTCTATGTGGGCCTGGACGCGCGCCTCATGAAACATGTCGGTGACATACTTCCTACAGGCTGCATGCGCCACATGATCAGCGAGGCCCTCGGTTCC
>GFUNContig475
GTGCGGTGGGGTCAGAGGCACACAGGTCGGCTGCAATGGCTGCTCCAAGCCATCACCTGACGGCAGCACAGACCTGCTTTGCGCCACTAGAACTAAGATGCAGCTGGTAGAGCGGTTTGCTTGTCCATAACCACACTGTTATTGGAGCATTAAACTTAGCATCGACCATGATCACATAATTGTGCATCTATCACCATAGTGTCCCTTTCCTTCCATGCTTGCCTCATTATACATCTGCTGCTTGTCGTGCACATTGGACGTTATGCTGTAGGTGGCTGTCCTTGCCATCTACAAATTGTAGATTGATCAGACAACACATTACCTCAATCAAGAATCTAAAAAAACAATGTCCATCATCAAATTAGTTGCTGCTAGGTGGAGAGTATCATACCGTAGCTTGCTTGTACTTCAGGAATTGATTGGTAGAGGTAAAAAATAGAACAAAAGATTCAAGGTTACCATGGCCTGAGCTGTGATGGTTAATTTTTTCTAATGCATGAGTGCCATGTAAAAAAATATCATTTTCCCTATGGGAATGAGGTAAAAAATTTAAGCAACAAAGTGAAACTCGGTGGCCTGCCATCCAGCCTGAGTTCCATACGATACTTTGGGGAACAGGAGAGGCTAAACCATTAGCTCCAAGCAAGCGATTTTTACATAACTTTTAGGGACAGAACTACAGCAAAACGAAATAACTAATGTGGTCCACAGGTGGCCTTCATGTATTTGGTGAATATTAATATGTTGGCTGCTTTGTGTGGATGCTTACTTGTAGATGGGAAAAATACTACCAAGAAGTGAAAGAAGAGAGAAAGATCTGTGAACACCCATGGCAGGTTTAGAGAGGAGCAAGTATGAGACTGGTCCAACAA
>GFUNContig476
CCTACACGACGCTCTTCCGATCTGAGCCGCGCTCGCGGCCGACCGTGCGGCACAGCAGCAGCCAGAGCCAGCAGTCGGGAGCAGCTAAGAACGCAGCGATGCAGGCGCGCGCTTACCCCGCGCACTTGCCGGGTCGCGGCCCACTGCCGGGCCTGGTCGGCACCGGCCGCGGCGGCCTCTTCCCGTGGCGAGCTCCCGCGGGCCGAGGCAGCGCCACCAGCGTTTGCGCCGTTGACGGGGCTTCCGTTGCGGCCGCCGC
>GFUNContig477
GTTTGCATGATCTGATACATGTCCGCCATCTGCTTCTTCGTGGCCTCCAGCTCTGCGGTCAGGTGCGCTTGCGTCTCCCTTGTCTCTGCCAGCTCGGCGTGAAGTTCGTCGACCCGCGACAGTGTTGGAGTAGTCCGTGCACGTATGGGAAGGCTTCTGGCCGTGCTCCGTACCCTCACGTCGGAGAGACAGGGTGCAGAGCTCGAGGAGTCGGCGCCGTCTGCAATCCACAACCACCCGTGCTTCCTGCCTTGCCCCAGCCTCACGATCACCTCTGTCTCAAGGGGCTCAGTGCTCAGATTGTGATCTGAGCCACGGAGCGCCCTAACCGCCTCTGCGTAGTCTCTGACCTTAGCGTGGACGCTCGGGTCAGAGTAAGCCTAGGCAGTGGCATCCGGGTTGAAGACGACACCGGATTTCACCGGGCCCATGTGGGACACAGCTCATGCCCCAAACTCCGACACCGGCACGTCCGGGTGTGCTACTTCCTTGGTGGTGAGTTGGACCGGTCCTCAGTGCCCGCTTCCGCTTGCCTTGCTCGTGTTTTGCGATGTACGCCGGGTCAAGGTACCTGTCCACGATCCTCGACCATGCCGATCTATGCGACATGCACCATGAGGCCGGCACCTGAAGGTACTGCTCGAAACATTCTCATGTGGAAATGTCTGGGTTTTTTTTATCCGACGTCACAGCTTTGCCGAGTGCCTCGATAAAAAGCACTCGACAAAGTCTTAGTCACTCGGCAAAGTCCAGTCTTCCAGTGCTATGTCCTCTGCGGCCTCCTCCTCCTTGTCCCTCGACGCGTGCATCGCGGCGTTCTGCCTCTCCTGCTGCTGGATCATATACGAACCCATCGTGTAGTCCAAGCCCGACGAGAGGACGAAGCTGCCGCTCGTCGCTCTGCTCCGCGCCGGCGCGGTGCTGAAGCCGATCGTGCGCTGGCCGCTGAACATCTGCTGTTGCGTCGTTTGGTCGAACACGGTCGGCTGCGTGGCGCTGTCCACGGTAAGGTTCTGAACGGCGCTGTCCGCGGGCGGTGCTGCGGGATTGTAGAGTGCGAGTGCGGCGCTGCCGCGCACGGCGGGCACGTCGTGCCTGTGCTTGCCCTCGTACGTGGTGATCACGGTGCGCAGGTCGTCGGACGCGCGCTGCACATGCTTGCGGGCCGGGCACCCTGCCGTCGTCGTACACTTGTAGTAGCTCCTGGGGTGTGGGTTTCCCTTCACCCCCTTCTGCCCGTACTTCCTCCATCGATAGCCGTCATCAAAGATGTCGACATCGCTCACGGTTCGGTGAATGACCCTCTCCCCACGCGCGCTCCGCTTGCGAGACATGGAGATCCCCTTACCGTCACCGTCGTCTTTCCTCCTCTTGGAATCCGGCTGGTCTTTGTCGAACTCATCACCGCCAGCATTCTCGGCCCGCGCCAAGAGACCCTCGACCGTCACGACGGACGTGCCCGACATTCCGCCCAATGAGTGCTCGGACGCGTCACCGCTCTGCAGCAGCTGCGGCGCCTTCTGCGGCCACCTCGTTCGCTTATCCTCGATCGCCTGGAACGGCACGCTGAAGACTTGTTTTCGTGTTGAACTTGCATCGTTGGATTGCGACACTTCTTCAACAACTGCAGCTACCTCGTCTAGCTCACTTTTTTTATGCCACTCTT
>GFUNContig478
GAGCCTTCGCTCTCCGCCTCGTGCCTCGCCTCGCCGCGGAGCCGCCGGGGAGGAGGAAGGGTGGCGGAGGAGGAGCCAACCGCGACGCAGGCAGCAGGGCGCTGGTGTCAAAGAAACCAAACAAGCAGCAGCATTTGTGGATCAGGAAGGAGACAGCTGGGTCAGGGAAGAAGGCTCTGCGTCTTATTGATGCTGTTTCAAAGTTACCAAATGAAAGAGAAGCTATTTATGGTGCATTGGACAAGTGGAGTGCTTTTGAGCCTGAATTTCCTATTATAGCAGCAGCAAAAGCTTTGGGGATGTTGAAAAGGCGACGACAATGGCTAAGAATAATCCAGATATATGCTGACATGGAGGAATTAGGGGTGCGTCCAGATGAGGATACAGCGAGACGGATTGGAAAAGCATTCGTGGCTTTTGGCCAAGAAGAAAAAGAAAAACACGTCCTTGAGAAATACTTGAAAAAGTGGAAGTACATCCATTTCAACGGTGAGCGTGTTCGGGTGCGGAGGGACGGGCCATTGGCATAGCGTCCATCTTCTGAACTGCTCGAACCTATCAGTATCATGCCGGCCGACTGCGTGGGGTGCGCGGT
>GFUNContig479
TTACTCCTCCATCCACTCAGCTCTATCTATGGATTCATCCATATCTACTACGCACAGGCGCTTGCGCCACTGTGACTGCGGGAGACCGAGGGCCATCCACAGGTGGCGGTGGCAGATCCACGGCCGGCTACTATGGATCCACGGCCAGCGGCAACGGATCCATGACGAGCGACATCCCACCTGCCTCTCACTGCAGAAGACGTGGGGGCTGGCCGTGGTGTGTGTAGGACTCATGTTGCGCTGAAACCTCAGCAAGTGACTGCATTTTCAAAACAAGGGAGCAAGAGCAATGTCAACCCCTGGC
>GFUNContig480
CCGCCCTGGAGGACGAAGGCGCGGCCCATGGCGGCCTCGGCCATGCGCTCCTCGAGGTGGCGCGCCTCACCGGCGAACACGACCGGCGGGAACGTCTCGATGGTCTTGAGCACCGTGTCCAGCTCCCCTCTTGGACTCCGTAGTCTGCAGCGAGGTGCCGCTGCCAAGCACTGCTCATGGCAGGGACGCCGCGATGAGCGACCTCATGGGGCACCTAGGAGGCGAAGATGGCGAGAACGAAGAGGCCGCAGTAGGTGATGCGCGCGAAGCCGTGGCCGATGCTGTTGACATCCTTTGGGAGCCGGCTGCCTTCACTCGCCCACTCGGTCCAGCGTCGTCTTCACTTGGCAGTCATCGTGGAGGAGGTCACGCCATGACCCATTCCTACGCAGGGCCGCCGCCGCATCCAACTACGCAGGACCTATTTTGCTGCCGACGAGCCCCACGCCCGCGACTACGACGACGAGATCGGCGGTAACAACGCCCCCTCGCATCGCCGCCGCCTCCAACAGAGAGACCGCCCAGACCACCACCAAAGGCCCGATTCGCCCTCGTCCCTCGCAGCCGAGGGAGGAGCCGAGGAGTCGCCT
>GFUNContig481
CAGGTGCAGCAGCGCGCTCAGGAGACCGTCGGCGATGGCGGCCGCGCCAGCGTCGCTGCTGGACGCGTCCACGCCCAGGAGCTCGTTCACCGCCCCGGCGGCGGCATTGGTCGCGTCTCCCACCGCCGGTCCGGTGGTGGAGGGTTCCAGTGG
>GFUNContig482
GACGGCGACGCTGGCCCGTAGCCCCGCACGGTAGCCGCCGCCGCCATCGCGCGCTGCACCACCGATCGGACCGCCCGCGCCGGTGTATGGGTGGCGAGACCGGTGGGCAATTCCGAAGTAGAAGTAGCACAAGCCGAGACGAGTCACCGGCGACGAACGGGTGGTGCGCGTAGAAATAGGTTGGGCCGAGATCAACACGCCGACGGATCCAAATTG
>GFUNContig483
GCTGGCGCGCGACGACGAGCTTCTGCGCGCTCGTCATCGTGGCGCCCGGCGACTGCTCCCCGTCGCGCAGCGTGGTGTCGAAGATGCGCACATAGTTTGGGTCGTCGATGCGGTTCGGGACGTACTCCGGCCGCCGCCGCGGAGGAGGAGGCTGCTGCGACGCTCGGGCGGAGACCGCGCGGAGGCGGAGGCAGCGGGCGGCGGAGAGGACATGGCCGGAGCGTGGCGCGGAGAGGACTTGGGATGGCAAGCGGGTGGCTTTTGGGGCGGGGGTGGAGCAGAAGGGTTTAGCGGGGGAGGAGAGCAGCGAGGATGCCATGGTCG
>GFUNContig484
CAACCACCCATTTTTTCCCTTGCAAATTCCAGTCCGATTTGGACATCGTCTCCTTCCTCCTCTGCCCACCTGTTCTGCACTTCTGCCGCCGCCGCTCCCGCTGCCGCTGCCCAGCTGAGCAACCCCCCACGGCCTGCACGGCGTAGCTTTTGCCGAAAATGGAGTACGGCGTCGCCTCTCACGGCGCCGTCCTCGCCGCCGCGCCGCTCGTCGCACGGCCGACCTGGCTCCTCCTCTCGCCGCCGCCACCGGCGTCGTCTATTCAGATTCAGAATCGTCTTTATTCGATCTGGTCACTTCCACTAAAGGCTGGACCTGTGAGGGCATGCAGAGCTTCTTTAGCCAGCAGCTACACGCAAACATCTGAAACTGTTGATTTGGACTGGGAGAACCTGGGTTTTGGGATTGTGCAAACTGATTATATGTATATTGCAAAGTGTGGGACGGATGGCAACTTCTCCGAGGGTGAAATGGTGCCCTTTGGACCTATAGCGCTGAGTCCATCTTCTGGAGTCCTGAATTATGGACAGGGATTGTTTGAGGGCCTAAAGGCGTATAGGAAAACTGATGGATCCATCCTATTATTTCGCCCAGAGGAAAATGCTCAGAGGATGCAAACAGGTGCTGAGAGGATGTGCATGCCTGCACCTTCTGT
>GFUNContig485
CCGAGGTTCAGAGGAGTCCATCTGTGTACATAACATTTATAGCTTGGAGCATATCTGAGGTCATCCGTTACTCTGACTACCTTAAAAGTTTGTCCAGGATGGCTGACATATCTCAGGTACACTGCTTTTATCCCACTGTATCCAATCGGGGTTGGCCCAGGAGAAATGTGGACTATGTATCAAGCTCTCCCGTTTGTGAAGAAGAGGAACCTTTACTCAGGTTTCTTCAAGAAGTTCTCCATGAGCTACCATTCATTTCTAGTGGGTGTGCTGGTGGTCTATCCGTTCCTATGGCTGAAGCTGTACCTGCATGTGTTCAAACAACGCAAGTCCAAGCTGGGAAAGGGGAGCAGGAAGAAACGAACCTGAGAAAAACATGGCTCAGCTCAGGTGCCATTTGTCGC
>GFUNContig486
AGATCCGCCGCCGCCGGCCACGGCCCTCGGTCCCCGCGGGTGGCCGCGGACTCCCCATCCCGCGCACGTCCTCCCCATCCCTCTCGCACGGCGTGCGGCGACCCCCAGCCCCAGATCTGGCCTCCCCATGGATCGCCTCCCCGCCGCCCACCACCCAAATCGGCCGGCGTGGAGCTCCGCGCGCCCGTTGCTGCGCCTTCGGGCTCCCCACCCCGCACCCGTCCTCCCCAGCCCGCACGCGTGGCGCGCGCTGGTCCCCCGCCGCAGATCAAGCTCGCCCACCGCAGCTCAGCCCCCAGTTTGGCCGCTCTGGGTCTCCGCGCGCCAGCTGTTTCTCCTGACGCCGCTCTTGGCTTGGCCCCTGATCCCGTACTCCACCTCGATGCATTCATTGCTGCTCCCGCTTCTGCCGCCGGGGGATTGGACAGGGCGCGGGGCGCGTCGGGCAAGCGCGTCGGGTTCACCTCCCCCCTCTGCAACTCCCCGGTGCGTGGCTACTTCTCCAACGCCAACACGCCACCCAAATCCTGCCTCAGATCCGCAGCTGTGAGGAGTACCGCCGGCGCCCTTGCCTCCGGGCTTTCAAAGCCACACCCTCGGCCCGCGGCATCCGGCTTTGATGGAGGTTTTCCGCCCCGGGGGGGAGTGCTCGGTCCTGTAGCCGCCGGGATGGCGCATTCACGCGCACGTCTGCCGTCAGATGTGGAAGATGGCTGGTCTTTGGTACGCCCGAGACGCTGGTGGCGTCTCCCGGAATTCACAAGCACGGTGCATTCAACTCCCTCAACCACCCTGGTCAAATCGTCACACCACCGGCACAGCGTTGCTCTGCAGCGGCGCTTGCGAGGTAAATGCTTCCGCTGTCTCTCCCCTGGGCACGCTGCGGCAGACTGCAGAGACCCGGTTCGGTGTTTCGCTTGTGGCCGCTGGGGACATAAAAGCTATCTGTGCAGAGGCGGTCCTTCGTCCTCCAGGAAGCAGTTTTCGTCCTCCTAGAAGCAAGCTCCCACGCCGAACTCTGCTCCTCCACCACTCGACACCACCAACTTCCCTCCTCTGGTTGCGGCTGCGATGGCCAGGCCCGGGGACCCCGCTGTCCGTCCGCTGGACACCTGCGCCGTGGCATTCTCCGTCGACAGCATGGACCAGGAGCTCGACCGCCTCTCCATGCATGGCATGGTGGCCTGGCTGGGGGGGAACCGGCCGCGAGTGGAGCCGGAGGTCATCAGGAGGGCCATCAGCAACCAGTTCCCTGTTCGTCCCGAGGACGTCACCGTGGTCAGGCACGCCCCAGAAGACTTCTTCGTCGATTTCAAGCACCGGCACCACCGCGACGAGGCCGTGGCGCAGGGGTCCTTCCCTTATCGCAACCTCGACATCCACACAAGGCCGTGGCAGCTAGTCACACACGGCGACATCTGCGAGCTCAAGTACCGTGTTCGGCTGTGCCTGGAGGGCATCCCCCTCCACGCCTGGAATGAGAGCATCGCCAAGAGGGCTGTCGCCAGGGCCTGCGACATCGACTACATCGAGAAGGCGTCACTGGACCGCGCCGACACAAGGGCGCTCTGTGTCTGGGCCTGGACACACAATCCGTCCGACATTCCGAAGGTAACCTGGCTAACATTATCCTGCAAGAAGGCAGAGCTCCACACCTCGCAGTCCGCACGTGGCCGCCGGGGGCTCACCTTCAGGGTGCTGGTGCACCTCGATCTGGTGGAGGACCCACCGGCCAGAGATGGGCGGGCTGCCGCTCCCCGCGTTTACACGTGGGACTACGGGGTCGTCGACGGAGAAAGGGTGCCGCGCGACCGGCATGACCCTCCGCCAGCTGACATATACGGCAGCCGTCGCGACGACGACGATGACCGTCGTGGACGTCGAGAGCGCCAGGGCGACAACTGGTACTCGCGACTCACCCGCAGCCTGTCGCGGGCGCCCAAGGATCGCGAGCGGGAGCGGTCGGCATCGAGACACGATGGCCGTCAACACCGGAGCCCCGAACACGGGGGTCGTCGTCGCCCTCTACACGACGCCAACATCGCTGCTCGCCATCTGGCTCCGAGCGACACTGCTGGCCATGGCACCCGCGACACTACTGGCCATGGCGCCCGCCTCTCTGCCCCAAGCGACACTGCTGGTCATGATGCAAGCACGGGGGCTCCGCTGCTGCTCGCCAAGCCCGCGGAACCCCGCCGCCCGGGGGAGGTTCAGCGCAGAGCCAGGGGGCGCAGCCGAGAACGGACGACACACCGGAGGAAGCATAGGCGCACGCGCTCGGAGACAAGGAACGCCACGCCGCGCTCCAAATCACCGTCACCGCGCCTTCGATGCAAGTCACCGGACATCATCGGTGCAAACGGCGGCAACCATCATCCATCACCAAGCCCCCCCAAGGTTCGTGCTAGTCAGAGTCCTTACAATGAACAGCCGCTTCCGCGCCCTGTTTCCCCTTCCTGGAAGCCAAACTCCACAACTGAGGAAGCAACGCAGTGCAGGACCGTTCCACCGAGCGCCCCATCTTCGGAGCCGCTAATGCCTACTGTGACTCTTGCTTGCCGTAATGAACTGCAGGCCCCCCCCGCCAACGACCACGACAACGCGACAAGGCAGCGACCTCACAACCTCGCTGCTGAACGTCGCTTCCGCGCGGGACGTGTCTACTACAGGCGGCCTGCGGTCCACACCCCGCAATGCAAACAGGCGCAACCTGCGCAAACGGCGGGAAGCACCCAGGTGCTGCGGTTCCGCCCCGGGCTCGTCTACTCCAGACGCGGCGCACGCGAAACGGTTGCCAACTGCCAGCGCCGTCGCCGAGTTACAGATGGACTCCAGCAGCACCATCCAGGGCACAACAGCCTCTCCCACGCCGGCACGCCAGAGGGTCCCGTGCGCCAGCCCAACCCCCCACAGACACGCAACAGGGGAGCGGTCCCGGTGCGCAGGAGCGTGCGCATTGCGGCTACGAACTGGCCGAGGGGGGACACTCAGGCGAGGGCCAGGCAAGTCCTGATGAAAAAGCTCGGCATCCTCGACGCCCAAGGTCTCAGCCACGACGAGGCGATGCTGCGCTACTTCAACCTGTTCAAGGGGCCGCTCACCGACGACGACGCCAAGGCGCTGACGGCCTTGTGTGGCCTCGACGCGGCGACACCGCTCACCGCCACGATCGCCTAGATAGCTGCTGAAGCTAAGGGGTAGATCTTTTGGTTTATGTTAATAATCTTTCAACGCTACGGAAGCTCGGGGAGCTCCAAATCTT
>GFUNContig487
ACAGCGGGCGGGGCAGCTCAAGAGTCGAACGAGACGAGAGAGAGAAAGGGAGGGAGGGCCGCATCGCATCCATCCGTCCGGAGATAAGAGAGGAGTGGAAGAAAAGAGGAGAAGATGAGCAGCTGACTTTGCCTCCCTCCCCTGTTATAAAAAGGAGGCGGGGGCAGGGAAGCCGTCCATAGATTCCTCCGCCTCGTCAGTCATCACTCCTTGAGAACCAGAAGGCCACCCACCCTCCAAGGACATGGCGGACGCCGTCGAGCGCTTGAAGAGCGG
>GFUNContig488
GGAGTTGCAGGGGAAAGACGGACGATTTGTTGCCAACATACCCCCTGAATCAAAATCCATGCAGAGACATAGAGGCAGTTGCAGAGTCCGAGAGTCCGGGCTCCTCTTATCATCGAGGGGAGCAAGCAGGAACCCAGATAACAGATGGATGACAGGACGGGATCAGGCAGGGCAGCGGCGATGGACCTGGACGGTGTGGGACTGGATGCTGAGCACGCGGCCGGTGTCGGACGGCAGCGCGACGGACAGGATCGGCGGCCGCGCCATCTTGGGGTACACCGCCGCCGCCCTCCTCATCCTCGTCCTCCAGCCCCTCCGCGTCAGCAGCTGCAGCGACCACCACGGCCCAAACGCGTC
>GFUNContig489
CAGATTGATGCCACCTGCAGTGGAGAATCTAGGCCGTAGCAGTCATCGTCCATCTTGAACACTAGGTAGGCGGCGTAGCGCGTGTTTTCGGATAGCATCCTGCTTTCTATGGAGCCGCTGAAGTCCAGCCAACAAACCGCCAACAGTTCAGCGCATTCTGGGAACCTAGAGTCTTGGCGCGGGATCCACCGCCAGTATTGCGGTGAGTCGGCCCATGTAGCACTTGGCGCCGGTCTCCCTATGCAGCCACGCGCTCGTGAGGCCGTCCTCGAGGAGGACATGGGTCCCGGAGAGGCGGAGGAAGAGCTCCTTCTTGGAGCGTGGCGGCGGCGACGGGTAGACGAGCGGCGCGAGGTCGGCCGGGAGGAAACGCGACCAGACGGTGTCGGAGTCAGCCGCGGAGCGAAACGCCGG
>GFUNContig490
GAAGGCAGCTGCGGCCTGCGGGCATCCCAGTCCTGCCTGGCGGCGCGCAAGGGCGACGCGGCCGTCGGAGCCGGTCCAGAAGGCGAGGAAGCTGGCGTGGAGGGGCCTCTGACCATGAGCTGTGGTTCACGCGGCTCCACTCCTTGTCCTGGTACGGCGAGATGCGGCCAGCGGGCGGAGAGGAGCGGCGGCGCTTGGAGCCGCAGGTAAACCCCGCCGCACGAGCCGTCCTTGTGGCCGTCTGGCCGAGGCGCAACCGCTTCTTCTTCGTGGAGGCCTCTGAATGAGGCGACGACTCTCCGACGCGTGTAGCCGTGGGGAAGGCGAGGGGCGCCGCCGCTAGGTACTCGGAATGGAAGCGGA
>GFUNContig491
CGGGCATGGGATGGATCCAGAATTTCTCGCCGAGATGATGGGAGTGACAAGGGGATTCTTCAATCTCCCGCTCGACGAGAAGCAGATGTACTCCAACCTGACGAACGGCAAGGAGTTCAGGTTCGAAGGGTACGGCAACGACATGGTGCTGTCGGAGGACCAGGTCCTGGACTGGTGCGACAGGCTCTACCTGACGGTGGAGCCGGAGTCCCGGATCATCCGGAGCCTCTGGCCGGCGCAGCCTCCTGCCTTCTGCGACGTCCTGCGCGAGTACACCGCCAGGTGCTGGGAGATCGCCAGGCTGCTGGGCCTGCACGAGGGCCGCTTCGTCGTCATGATGGACGAGGGCGTCGCCATGACGCACGCCAGGTTCAACTACTACCCGC
>GFUNContig492
CTCGATCTGACGGAATATCGTGTTCCCATAAGAGTTTTAGAACAATGGTAGTGTTACAACAATCTGCCATGCCGAAGCCATATCACGCCCCGAAGAGTGTGACTGTAGTTGCACATAACGGTAGGCATACTCCTGCAACAAGCACAACATCTACACACACGAAACAGTAGTGAGGCTAATTTGCGAGCGTGCCGCAGTCGTAGTCCGCCATTTTCAGTAGCCTTCGTGCGAGCACTCCCGACAGGAACCTGTCCCGCAGGAAGCTGACGACGGCGCTGTCACTCTGCTGGATGAAGCCCACGGCGTAGGAGGTCGCGACGAGCTCGACGCTCCTCCACCGCCTGATCCAAGCGTACTCGCGCAAGGCCGCCTCGACCCGCTCCTCATCCTTGCCCTTGGCAGCAGGCGGCAGCAGGGCGTCCCCGAGGCATCGAGCAAGAACGACGCCGTCCTCCAGCGCCGAGCAGCCGCCCTGACCGAGGTCCGGCGTCATCGGGTGCAGCGCGTCGCCGGCCACGCACACGTTGCCCCTGGCGATGCTCGCGGTGGCCAGCGAGAGCGGCGACCGGAACCGCAGCGGCGCGGCGAGGACGTCGCTCATCTCGCTCCTGTCGATCGCCGCCAGCGCCTCCGCGGGCACCTTGGTGCCCCGGAGCTTGGACAGCACGAACTGCTTCATCTTCGCCGCGCTCTCGTCGACGCCCTTGTCGTTCTCGGAAGGAGTCCAGGTGAAGAACCAGTAGATTTCGTTCTCGTTGCAGGGCAGCATGCCGGAGCGGAAGCCGTTGCCGATGAACTGCAGGAACTTGGGCTCGAAGCCGTGGCCGTCCGGGTAATGCGCAAAGCCTCTCGCCGCCGAGCGCCCCGAGTAGGACGGCGTGGCGAGGCCGAGCCATTTGGCCACCACCGAGTTGATCCCGTCGCACCCGACGAGCACCTTTGCTCTGATGACTGAACTGTCAGCTAGCTGCAGCACCTTGACGCCGCCGTCCTCCTCGATGGACACGATCCTGGAGGAGTAGCGGATGGTGCCTCTCGGTAGCTCCTCCTCCAAGGCCTGCAGCAGCAAGTCCCGCCTAACGCAACGAATTTCGTTGGGCCCTCGTTTCCCCTGCTGCGTGAGGTCCACCTCCTGTGCGATTTCTCCGGTAGAAGAAACCATGACACGTAGCGTCTGCGCCTGCAGGTGCTGCCTCCGGATCTTGTCGCCCACGCCGAGGGCGTCCAGCGCCCGGAAGGCGTTCTTCCACGTGGTGAAGGCGAACCCCGACGCCCGCAGCGACGGCGACGACTCCAGCACCAGGCTGCTCACCCCTTTCCTGTGTAGTCCGAGAGCCGCCGCGAGGCCGGCCAGTCCGGCGCCCACGCTCACGCTCACGGGACGGAAGAAGGAGGCCGA
>GFUNContig493
ATGGTTTGGACTGGACGACGGTGGCTTCATATGCACTGGCCTCGAAGCCCCGGTCACGCCGTTCTTCTGTGGGTTGAGAGCCACAGGTTTGGGGCTCCTAACAGGCGCCCCTGCGCCTCCTGATGACCCCTCCTGCTTGGAGGGGGTGGGCCTGGCAGTCTTCATCAGAGAGTTGCTTGTCCTCTTGAACGAAATTGGAGCCTCGTCGTCGTCCTCGAACATAGCAGGGTTGTTGCTAGGGTTGACAACCGCCATCGCTCCGTCGCGGTGGCGAGCCTGTCACCCCCGGATCCGAAGGACC
>GFUNContig494
CGAAGCATTTCGTCGCTTGCTACGCCCTATTTTAGGAGCATATTTTAGGCTGCTCCCCACGCCACCGGCCACCGACATCCCACCTCGCCAAGTCCCCTTTGTCCTTACCCTCCCTCGCCTCGCGTTAGGTAGCTTGCTTCCGATCCGACCCCCACACCTCCCTCCGGCTCTCGCCATGGGCGCCGCCGCCAACAACCACGAGGAGGAGTCGAACCCCCTCATCCCAGCCGCCGTCGCCGCCGCCCCCGCGGACGAGAAGCCCCCGCAGGCTCCGGCGCCGGAGGCCGCCAAGTGCTATGCCGACGGGGTCCCGGTCGTCATGGGCGAGCCCGTGTCGGCCCACGCCTTTGGCGGCCTCCCGCGGGAGAGCTGGAACTCCGGGATCCTCTCCTGCCTCGGCCGCAACGACGAGTTCTGCAGCAGCGACGTCGAAGTGTGTCTTCTTGGAACAGTAGCACCATGTGTGCTCTATGGTAGTAATGTTGAGAGGCTTGCTGCTGGACAAGGCACATTTGCAAACAGCTGCTTGCCTTACACTGGCCTGTATATGCTTGGGAACTATCTCTTTGGGTGGAACTGCCTTGCCCCATGGTTCTCTCATCCCACTCGTACTGCTATTCGACGACGCTACAATCTTGAGGGTAACTTTGAGGCTTTCACCAGGCAGTGTGGGTGCTGCGGCAGTCTGGTCGAGGACGAGGAGAGGCGTGAGCACCTAGAGGCTGTCTGTGACCTTGCTACCCACTACCTCTGCCACCCTTGCGCCCTCTGCCAGGAGGGACGTGAGCTGCGCCGCAGGGTTCCCCACCCTGGATTCAACAATGGACGCTCCGTCTTTGTCATGATGCCACCCATGGAGCAGACCATGGGGCGTGGCATGTGAGCTATTACCGTTCCTGCCCTACCCTAGTTTGATCTGTGCTTCCTGTGATTTCTTGTCAGCTGCTGTTGGGCTTTGATGTGTTGTTTGTTTGTCCGTAAA
>GFUNContig495
GGCCGCTCGGAAGCACACAGGTTCGTCGGAATCCGCTCGACGATGGCCCTCTCCACCTTCGTGCCTGGCCTAGTCCGCCTCTACCTCCACGTCGGGATGTGGGAGGAGGGGGTGGGGCGGAGGATGCGACGGAGGGCTAGCTCTGGCGGCCATCTCCGGCTCTGCCACAGTGACAGCCGGGTCCGCCTCGACGCCGTCGTGCCCGGCAGAGTATGTGAGGGAGGGGACGGGGCTAGGAAGGACGGGTACTCGTCGCGGCGGCCTCACCCAGACCCGGCGCGATGGCCTCGCCCAGATCCGGAGTGATGCCCTCACCCAGATCCGGCGCGGCGGCCTAGCCTAGCTGGTGGCCGCGCGACCTCTGGGTCGGGGGACCGTGCCCGTCT
>GFUNContig496
AACGCGAGGAAGACACGAGCACGGCGCTGGCGGAGGAGAAGAGGAAAAAAGACCGGCGAAAACGACGACAGCGGAGGTGGTGGCACCAGCGCCCCAACCCCGTGGTCGGCCGCCACGGTGCCCCCATCCCTGCACCGCACTACCCACCCTCACCCCGCGCCCGCCATCGACCACCCGCACTCCTGCGTCACCATAACGACACCAAAAGTAGCCGACGCTGACAACAATACGAAGAACAACAACACTTACAAATTTTGACTGCGCCTCGCGTGAGTCCTCTGCGGCCACCGGCACAGGGGAAGCGCGCGACTACGCCGCACCCACCACCAGTCGCGGCTCTCAGG
>GFUNContig497
ACGGTACTTCACATAAATACTCTGCTGTTACTCGGCTGCTACATTAACAGGACGATAGTTAGATGGTATATCTGGATGTTTAAGCAGCAGCAATACGAAAGAGCAACTAATCAACTACGTAGTGCTTTCAGACTTGTTTGTAGAAGAGGATATATGCTTGGTCATGCAAGACATCATTCTCGCCAACGGGCACAACAGCGTCATCGTCGAAGCGAAGCCATTGCCCGTTGGCATGCTTTGCGTGAGCAGTGTAGTGCCCCCTGTATGGGTCCCTCCCATGATGAGTGATGGTTGCAACAAGCTCATAATTTCGACCCTCTGTTGATGGTGAGCTCAGCAGAACCAGTTCTTTTGGGAAGTGGAGTGGCTTATAGACTTTAGTGCTCC
>GFUNContig498
ACCACAACAAGGGCATGGTCCGCGGCCGCGACGGCCGGTGGGTCCAGCCAGACCGCCACGGCTGCCACCTGGACGACCACGACGACGACCATCACCACCACCACCACCACCAGGACGGTCACCACCACCACCAGCATCACAACAAGCACGGCACCGAGGGCGCCCGGCACCACCACCGTCACGGCAAGGACATGCAGTCTCATAGGCCAAAGCATGACCCTTAACTAGCTATAGGCCTATAGCTCACCGTCGCCGCCCCGGGGAAACGAGTTGTCCGTGATGATGCCGTGCCGCACTGAGATGCAAAGGTAGCCGCG
>GFUNContig499
GGCCTGTGCCTCCCTGGAAGCGAACTACCAACCAAAGGTGACTTTTGTTGTGGTTCAGAAGCGCCATCATACTAGATTATTTGCTCACAACCACAATGATAAGAATTCAATTGACAGGAGTGGAAACATACTCCCAGGTACTGTTGTAGATTCGAAGATCTGCCATCCTACTGAATTTGACTTCTACTTGTGTAGCCATGCTGGCATTAAGGGCACTAGCCGTCCAGCTCATTATCATGTCTTGTGGGATGAAAACAACTTCTCTGCTGATGAGTTGCAGACTCTTACAAACAACCTCTGTTACACTTATGCAAGGTGCACCCGCTCTGTATCGATCGTTCCACCAGCGTATTATGCTCACCTGGCTGCCTTCAGGGCTCGTTTTTACATGGAACCAGAGACTTCTGACAGTGGTTCGGTGGCAAGTGGTCCTGCAGGCCGTGGACCTCAGTCAGCATCCCATAGCACTCGGGCCCCTGGTGGTGCAGCTGTTAGGCCACTTCCAGCTCTGAAGGATAACGTAAAGAGGGTCATGTTCTACTGCTGAGGCTAGGCTGGGGCGCTTATGGTACCCTCACTTGTAAATATGTTT
>GFUNContig500
GAGAGATTGTATTTTTAGGTAGCAGGCAACGATGGTACTGAGTTGAATCTGAAGACAGATGCTATTCTTAGAGGCAAGACATGCAGATGCTATTCTTGGCAGCCAAGGAGGTGAGGCCATCGTTTTCGCCAGCATAGACGGTGTGGGCGATGGCGAAATATGCTGGAACCTCAAAAGAAAGACGACACATGAACCGAGGAAATCCCGGGTGGACCCGAGCATGCGACGGAGCGGGCAGTGACCACACCTAGAATCCGCTGCACGACTCGCAGCGACGGCAACCACAGGAAACCACACCCATCGCCGCCGCCGCCGACACAGGATGCGGAGCAAGAAGGCAAACAGGTAGGGAGGGAAACCGTGGGAATCGAGAAAAGGCGAGGAGCGAGCGTACCTCGAGGGAGCGGGCTCGTCGAGGAAGATGACGGCTGGGCGGCGGCCGTGAGCGGAGGGGGCGACGTGCAGGTGACGATGGAGAATCTGAGGAAAGCAAATCTACGACGGGAGAAGACGGCGAAGCA
>GFUNContig501
TGACCAAATATCATATCAGCAGTTCACAAGGTTCAGCCAAAAACTAAAACAGCACAACTGTTTTGTATTCTTTACTTCATAGGCAGTGAGTGATTCATCCATCAGATTTTACACCAAAAATCTAAGGGAACATCTAGCCTAGCTTGATACTCAAATGCTTCTTCATGGCTTCACTTCCTCTGCGGCTGCTGCTGCGTCCTCCCCCTTGCTCTCCTCTATCTTACCACCTTCTTCATCTTTGCTAGCACTTTCAACCACATCATCTTCATCCTCCTCAATATCGTCATCATCAGCACCTCCCATGTCCAGTTTCGAGAAGTCCATATCACCACCAAAGTCATTAAATCCAACATCCTCATCATCCTCATCCTGCCATTTGTCCCACTCAACCTTCAAGAACACAGGTGGCTTGCCCTCCTTTTTCAGCAGCCTTGGCCACCACTTGCTCTCAGCTTTCTTGATCAGGTAGCATATGGTCCTTGGGGCAACAGCTGCTTTGCTCTCCTCCACATTCACAGCATCAAACAGCTCAAGGTCAAACTCATAGGGCAAGTCATCTGAGCCCTTTGCCGAGAAGTTGAAATGGCCTTCAGGCTTCAAGTTCAGCTTCACATCCTTGGCGTCGGGCAGCTCTATCGTCAAGAACACCCTGTCGGACCTCTGTGCCCACTTAGTGACTGGGTGGCGACTCATGCTTCCTCCTCGCGAACGCAGGTGCGCGTCGTGTTGTCTGCGTCGGGGATTTGGGGATTAGGGTTTAGACGACTTGGGGGGAGACCGCCGATGGGGGAGAGGATGCACGGGGTGGTGGTGCAGTCAGCAGGAGGGTGTATAAGACTGTCTAGAGAACCTAAACAAAAACACCCGTTCGAGTCATGCACGCAAAAATTGGTTCGC
>GFUNContig502
TGTAGGGTGATAGCATTCCCTGATTTCCTGCACTAGATTCGCCTTGTTGAGCACCAGGTGACTGCAGCTGACCAGGATATGAATTCCAGCTTGGCACTTGAACAAGGCCCTGAGGTACAATCATTGGTGTATAATTTGAAGGACTTTGCCACCTAGGGCTTGGTATAAAAGAAGCTCGTGGAAAAGCCCAGCTTGGCATAGTTCCGGTATAGGATTGCGGACCAGCGCTTGCAGAGGAATGTACAGAAGTATAAA
>GFUNContig503
GCATTGTTAGGTTGATGGCCGATATGAAACTTCATTTTTTTGTGGGGGCAGACCGGGGCGGCGTGATGGCTGGGCAGGACCAGCGCCTCAACGTCGTGCCGACGGTGACGATGCTCGGCGCCATGAAGGCCCGGCTCGTCGGCGCGACCCGCGGCCACGCGCTGCTGAAGAAGAAGTCCGACGCGCTGACGGTCCAGTTCCGCGCCATCCTCAAGAAGATCGTCGCCGCCAAAGAGTCCATGGGCGAGACGATGCGCGCCTCCTCCTTCTCCCTAGCCGAGGCCAAGTACGTCGCCGGCGACGGCGTCCGCCACGTCGTCCTCCAGTCCGTCCGCGCCGCGTCCGTCCGCGTCCGGTCCCACCAGGAGAACGTGGCCGGGGTCAAGCTCCCCAAGTTCACCCACTTCGTCGGGGGGCCCTCCAACGCGTCCCCGAGCCTCACGGGCCTGGCCCGCGGCGGGCAGCAGGTCGCCGCCTGCCGCGCCGCGCACGTCAAGGCCATCGAGGTGCTCGTCGAGCTCGCCTCGCTGCAGACCTCCTTCCTCACGCTCGACGAGGCCATCAAGACCACCAACCGCCGCGTCAACGCGCTCGAGAACGTCGTCAAGCCCAGGATCGAGAACACCATCAGCTACATCAAGGGGGAGCTTGACGAGCTCGAGCGCGAGGACTTCTTCAGGCTCAAGAAGATCCAGGGCTACAAGAAGAGGGAGATCGAGCGCCAGATGGTCGCCGCCAAGCTGTTCGCGGAGGAACAGCTCGCCGAGGATCTCGCGCTCAAGAGGGGCATCTCCGTGGGGGCTGCGGCAAATCTGCTGGTTGCTGGTGGGGAGAAGGACGACGACATCATCTTCTGATCACTCCTTCCATGGTCATCCAATCATTCAAACGTGGCAGAAACAATAAGTTGATACTGGAGCTCCAGAATTGTATCTGTTTATAGAGAGATGGAGATTTTGTTTCAGTGAGTAGTCTGGAGTCTAGCCTTCCAAGACCCTCAATAATCTGTATCTGGAAACCAAACATTGCCATGGAACTTTTACGGAGCGTTATGTGGTGTTATGTGCAGCTTGTGTAGAAAAATCAATTGGACCGTATTTCCTGTCATGTTCCTTTTAGTACCGTATTATATTATATATTTATTCAAGAAAGGTGTGTGCGG
>GFUNContig504
GCTTAGGATATTACAGCTAATGTAAGGTAGCATGTTTCTTGGCAGATGACACTTAGCATATCTGTATTGCCTGGTTCATAAAAGACCAGCTCGAAGGGCACAAGTCCTGTGCTGTGTTCCCATCCTCGTCCTTGATCTGAAGATCGACATGATGCTTGACGAGCAATTCTGCAATGTCTTCTCTTTCACAAACAGCAGCATAGTGGAGTGCTGTTTGCCCTTCATTGTCCTTAGCATTCAGATCTGCATTTGCTTTTGCAAGAACCTCAACAGCACTTAGATGGCCACGATCAACAGCCCAGTGCAACGGAGTTCTACCTTCAGTATCTCTCACGTTGACTTCCACACCAGCTGCCAGAAGCTTCACTATGTCATCAGTTGCTCCTTCCCTCGCTGAAACATGGATGTCACCAAGTTCTGAATCATTTCCTTCGTCTTCCTCATACATCAAACTGCTAAACACAGGTCCCATGGGCCCCTTCGAAGCTGATGCAGAAGCAATGTTATCTTCATCTTTCCTTTTCGCACTTGCACCTGCATCCCAGTTAGGGAATAGCTCCTGAACAATTGTGATGTACTCTTGCATAGCTTCTTCTGTAGGC
>GFUNContig505
CGAAACCATCACTCCATCAGGCGTTGTTCTCTCGATGTCCCTTCCGTCCTCCAATCCTGCTAGCTGCAGCAGCAGAATTGCGTCACCCCAGATGTCAAGTTTGGCTTTCTTCCAAAGGTGGTGGGCACAGAAAAGCCTGACA
>GFUNContig506
GACGGCGTCATCGACACGGCCTCTACTCCCTCTCTCTCCCAGATCCGAGAACGGAGCATGAGCGAGAGCCCGTCCATTCGCACACGACCGACCGCTGCACAACACTGGGTCAACGCACTCGAGGCCCGGCTGGAACAAGAAATGAGGCAACGTCAGGAGCTGGAGGCCGGGCACCAGAGGATGGCGGCCCAGCTGGAGGCCGAGCGGGAGGCCGAGCGGCAGGCCTAGGCGCAGAGGCTGACGGACATTATGGAGTTCTTATAAGGGCTTGGGCAACGTGTGGGCTTCTCTCTACCAGCTGGGCTGTTGGTTCCACCTCTGCCTCCACGTCCTGCAGCTCTAGCTACTCTTTCTCCATCTGACGGTGGTTTGAATAATCCACCTCATGCACCTCCGAATGATGGAACTGGGCCTTCACCACAGTCGCA
>GFUNContig507
AGCGCGTCGTGCGGGCTCCCCGGCGCCACCACCCCTTTCTGGTGTTCTCCTCGCCGAGCTGCGTTGACTTCTTCGATCGCTCGCCCGGCCATCATGCCATGAGTTCATCAGGGACGACGACGATGGAGGAGGAGAGCGGCAGGGGGCCACCGCAGCACCACTTCGTGCTGGTGCACGGCGTCTGCCACGGCGCGTGGTGCTGGTACAGGGTGACCACCCTCCTCACCTCCGCGGGCCACCGCGTCACGGCGCTGGACATGGCGGGGTGCGGCGCCAGCCCCGTGTGCGGCGATGACGTGGCGTCCTTCGAGGACTACAGCCGGCCGCTCCTGGACACGGTGGCCGCGCTGCCGCCTGGGGAGCAAGCGGTCCTCGTCGGACACAGCTTCGGCGGCCAGAGCCTCGCGCTGGCCATGGAGAGGTACCCTGACAGAGTCGCCGTCGCCGTGTTCGTCTCCGCGGCCATGCCCACCGCAGGCAAGCCTATGGCGCTCGTCTTGGAAGAGTTTTCGAAAGAAACGGGGCCAGATTTCTACATGGACTGCACATACAGCGCCAGCAGCAATCCTGAGTATCCGGTGGAGACACTTCTGCTAGGGCCAGAGTACTTAGCCAAGAGATTGTACCAGCTCAGCCCTCCTGAGGATCTGACCTTGGCAAAGGCGATGGTGAGGCCATCCCGATCGTTCCAGGACGACGGGATGCTGCAGAGGAACAACGTGCTGACGGCAGACAGGTA
>GFUNContig508
TGCGCGCGTCACACCCGGCCCAACGCCCAATCCATGCATTGGCCGGCTCAAAAACATGGGCACGCGACGCAGCAGCAATAATCACACGCGTCGTCAGAATGTGGGCACGACGCCGTAGCCGGC
>GFUNContig509
CCTGACAGGCTGGCATCCGCGGATTCGTCGCGTCTGGTGCCACCACCGTGCCGCGCATCTTCCGGGTCCCCGACTCCATCCCCACGACGACGACGACCGACCATGCCGCAGTGAAGCTCGACCAAGGAGCGGCGGCGCCATCCGTGCCCGTCATCGACGTCGGGGGTACTGACCACGGAGCAGTGTCGCGGCCGTCCGGCGCGCAGCGGCGGAGTGGGGGGCCTTCCTCGTCACGGGGCACGGCGTGCCGCAGGAGGTGACATCCGCGACCCTGCGCGCCGCGAGGGCGTTCCACGACGCCGACGGCGGCGAGAGCCGCGACTCGCGAGAGCCGGGAAAGAGTGTGGTACAACACCAATTTTGACTTCTATGACTCTCCGGTGGCCAATTGGCGTGACAGCCTCTACATCAACATGGACCCCAACCCGCCGGACCCTGCCGAGCTGCCGGAGAACTGCCGGGACGTGT
>GFUNContig510
CGGCGGGACCGGGACCGGGACCACGGCCACGCTGGCCGTGCCCTCCTTCACCTTCCTGAGCCCCGTCGCCGCGGCCGCCTTGGTCTTCTCCACGCCGCCCTGCTTCTTGCCGCCGCCGTCCTGCTGCCGGCCGCGCGCGCGCGGGCTCGGGTCGCCGCCGTAGTCCCACTGGTCCGCCCACGACGTGCCGAAGGAGTTGCTGCGCTGCATGGTCCCGATCGATCGGCTGAACCCCCCTGGACCGCCCCCCACGCAGTGCCGTGCCGCCCTGCCATCTCCCATAACTCACTCGCCTCCGCACGCGCACACGCCTGTCCCTCCCCCAGCTCACTCGTGTCGTGCACCCGTCCCCCCCACCCGCCAAGAACTCGCATTGCCGCCGCAGAGGCCGCGGCGGCACGGGAGCGGAGCCAGGTGTGGGAGGAGGAGGAGGAG
>GFUNContig511
TCAGGACCAGTACTGCCCCCTGCGGCTCCATAAGTTTCATCAAACGAGGTGCAGTGCTTCTCTGGCAGAAGCGGAATACCAGCGCTGGAAGGAGAGTTACCGCCAGATGTCACTACTGGTGCTCCCTCGAGACCACAGGAACCACCACCGTCCATAAAGTGACTAGCTTAGCACTTGCAGAGTGATACAGCAACACGGCAAACGTAGAACCACACTACGCTGCTGATGCTGAAGTCGTCGGCGGGTGGAGTTGCTGGCGTCGGAGTTGATGCTGGAGCAGGTGCGGGCAGAGCCGGAGAAAAGAGCGGAGACCGGAGAGGGAGATGCGGACGGGGAGTCGCGTGCGGCGTGCCGGCGTGCGGTAATCAGATAACGTCGAGGGAGGAGCGAAGGATTCAAGCGCAGCAGGAGCAGCAACAGGGAGGAGGGAAGGGTAGAGACAGGTAGATCAGGGGAGGGGCGCGCGGAGGCAAAGCGTTAGGAGGACGAGGTGGGGGAATGGGGACGCCAAGACCAAGGTTTGAGGCGGTGCGCGCAGGCGGAGGGGGACGAGAGCGCGTCGTCGCGGG
>GFUNContig512
CGACGAGGTGGATGACGAGGAGGAAGAACGCGAGCCTCCCTGTCCTGCTGCTGCAACGTTCCCTCTTCTTGCTCCTCCTGCCACTGCCTCCTCGTCACGTCCGCCCAAGGACAGCGGCGCCGGCCGCTCTTGGCGCACCAGTG
>GFUNContig513
GCGGGCGGTGGACTGGTGGAGGAAGCAGGAGGTGGACTCGATTGCGTTCCTGCTCCTGCCGCCGCTGTTTTATAAGGAAATCCCCCCTCCGTCTCCTCCACGTCGCGCAACCAACCACGTCGCTCGATTCGCCATCGACCTCGATCCAGCCAGCCGCCGCAGCAGCAGCCATGTCAAAGGTCTTCACCCTCGAGGACGTCGCCAAACACAACTCCAAGGAGGATTGCTGGCTCATCATCGGCGGC
>GFUNContig514
ACATGTAGACGTAGGTGTTGTCCTTCTTGAGAAGCTCCCCCTACTCCTCCGCACTCCGCACGGCCGCATCCGTCAAAATCCGCGAAGGGCAACGAGAGAGGAAAACGAGTGAGAGGGAGGGGGGAAAAAAAAATGCTGCGCCACGCCGCCCGCCGTCTCGTCTCC
>GFUNContig515
CCTGGCCGTCGTCTCCTTCCTGTGGCTCAGTCGTGGAGCTTTGTGCCGTCGAGGCGGTGGCCCGCGGCTGCCCCCGTCGCAGTGGGCGCTTCCGGTGATCGGGCACCTGCACCACCTCGCGGGCGCGCTCCCCCACCACGCCATGCGTGACCTGGCGGCGCGCCACGGGCCGGTCATGCTTCTTCGCCTCGGCGGGCTCCCCGTCGTGGTCGCCTCCTCCGCGGACGCCGCGCGCGAGGGACATCGAATTCGCAAGGCGCCCCGTGACGCGGATGGTCCGGCTGGCCATACCCGAGGGCGCCGAGGGGATCATCTTCGCGCCCTACGGCGACGGGTGGAGGCAGA
>GFUNContig516
CACCACGGAAGACCATCACTCGAAGGCCCACTGGTTCTCCCTGCACCACGGAAGACCATCACTCGAAGGCCCACTGGTTCTCCCTGCGGATCTCATCCTCCTCCTCTTGGGTGAAGTCGTTCTTGATGTTGAACGTCTTGCGGATCTCCTCCGGAGTCTTGCCCTTGATCATGTCAGCCACCGTCTGGCAGGTCAGGTCCAGCAATCCCTTGATGTTCAGATAGTTGGCAGCCAGGATGAGGTCGAAGAGCGTAGCCTGGTCCACCTTGACGAACTCCGCGTCCCAGTTCTTGAGGTCCTCACCACCCCCGGCGGCGGCGGTGTTGGCGTCCGCGGCGTCAGCGGGCTTGGCGGCGGCGTGGACGTGCTTGTTGCAGTACTCGATGACCTTGGAGAGGATCTTCGAGTTGACGTTGGGGAGGGGGATGCCGTTGTCGGCGCAGTCGTCCTCGATCATGTGGCGGATGGTCTGCGACTCCATCGCCACCGCCTCCTCCACCTCGAACTCCTCGTCGCAGGCGACAGACGACGCTGCCGCCCGGCCTGTCGAAGCGCGCGCACGGCCATGGCCATGGCCGCCCCGCCGCCCACGGCTCTCTGCGCCCGCCACTTCCGGCTCCACTTCCCCTACTCCTCCCCCTCTCCGCCCCGCCTGTCCACGGCAGCCGCCGCCGTCACCACCTCTGCCTCCTCTTCTTCACCGCTCCGGCGCCGCCGCCGGCTCGCCGTCTCCCCGCGCGCGGAAGCTGGGACGGGGGCCGGGGACGTGGAGGCGCTCAGGGCCGGGGTGTCCGTGTACAAGCCGCGGTCCTACGACGTGCTCGTCACCGACGCCGCGCGCTCCCTCGCCTGCGCCAT
>GFUNContig517
CAGAGGGGTGGTAAGGCCCCAAGTGGTGTAAACATGGATGGAGGACTCAACGAGGAAGAGTTCTTCGAGTGGTTCCAGAATGCAGTCAACTCTGGAATGTTTGAAACTGCATTCGGGGCACAAGGTGACCCGACTTCTCCTGGTAGCGGAAGCAATGCGAAGAGTAGCAGTAGCAGTAGTAGTAGGAAAAAGAAGGGCAAGAAACAGTGGTAAGCAAAGCAGGTACCCGGGGCAGACAAAAAAAAAAGGAACAGAATAAGCGTTTTGGTTAAGGAAATACAACTCGGAAAAATCGGCCCCCGACTTAATGGTTCGTAAC
>GFUNContig518
TGAAGACGTAGACGCGGAAGCGCGGGGACGTGGTCGGCGAACGCTTCGCCTTGAGGCGGTCGTACTCGTCCAGCATGTGGACCAGGTCCTCGTCGCAGGTGACGGAGACGAGCACGTCGAGTTCCTCGGCGAGGGAGAGGAGCTGGTACTTGATGGCCGCGACCTCCGTCTTGAACATGTCCTCCACCTTCTTCTTCAACTCGCGGAAGCAGATGGAGCGAGGCACGGCGAGGACGCGGGTCTCCCCGCCGACGTACTTGAGCACACCGTCGTGCGGGCGGGGCACGATGCGGCCGCCGAAGCTGCAGAGGATCTTGATGCGCCCTCCACCTCCGCCACCACCAGCTCCGCCCGCGCCGCCGCAGGTGCAGGTCGGCGAAAGATGCACGTCCTCATCTGTGGTCGTGCCCTCGGACTCCGTTGTCGTCACCGTTGGCGGCGCACCCATCGCGTCTTCTATCTCGGCCATGGTGTCGCTTCACCCAAATTCTCACTCGACGAAGGCCAGCAGCAGAAGCAGAGGACGCGAAGAAATGGCCCGTAACAGAGACCAGAGATAACGGAACGGAGTATAATCCAACCAACCGGAGGTGGCGGTTCCGGCGACGGACGAAGTGCCGCCGAGCAAGCGTCTGGAACCGACCCAGATCGAGCCGGACTAAGCAACAACGAGGGGGGAAGCAAGGGGAAGGCAACCCCCGAGAATCTTAGTGGAACTGATCAATCTTCCATCCGGGAGTGACTGATCAATCGTCGCCTCTCCTCACCGGCGGGCGTGGGCGCGTGGCCGGATTTAGGGAGGAAGGACGGACGCGCACGTCGGGGGCTCCTGGACCGCGAGGAGTTCGCGGAGTTCATCCGG
>GFUNContig519
TGTTGGCCCTGCGTGCTGCCTGGCACGGCCCTGCCCGGGATGTAGCACGAGCTGCTCTGCGGCAACTGTTGGCCCTGCGTGCTGCCTGGCACGGCGGCCGTGGTCTCGCAGAACCCCGTCGGCATCGTCCCTTTGCTCGGTTGCGGCGTGCCCTGTGCCGGAACCGGGTTCAAACTCGTCGGTGCCGCCGTGCTGCTGCTCTTCGCGAGCCCGACGTCGTAGTTCGCCGTCAGGTCTGTCTTGTACAGCCCGAAGGACCGCTCCGACTCGGGGCCCCCCTTGAGGTCCTCGTCGTAGAGCGCGAAGATGTACGTGTCCACCGACTTGCCTGGCGTCCGCGGCGTGCCGACCTGGGACTTGAGGTGCGCCACGAGGTTGGTGTTGTAGGCCTTGGCGTTGTCCACCGTGGCGCCGGCCTCGTCGGCGTCCCCCTTGTACGGCCACCCGGTCTCGGCGATGACGATGTCCACGTCGCTGTACCCCTTGGCGTCCAGCGCCGCGCGGATGGCGTCCAGCTGCGCGTCGAACATGTTGGTGTAGGTGAGCCCCGACACGGCGTCGACGCGGCCCGCGTTGGGCTGGAACAGGCAGAACGCCAGCGTCTCCGGCCGCGAGTCGGAGGCGTACGCGAAGTAGGGGTACGGGTTGATCATGAAGGGCGCGCCGTTCTGGTGCAGGAAGTCCAGCACCGGGTCCAGGCTGCCGGCGAGGTCCGGGTGGAACGCGCCGGAGGACGGCGGGTCCGACGCCGACAGCACGGCCATGGAGTGCACGGTGGAGATCTTGGTGGTCGAGCCCGCTGGGAGCGCGGCGAGCAGGTTCTGCATGGCGGGGAGGAGCTGGGGCGCGAGCGTGGGGTCGCCGGAGTTGAGCAGCTCGTTGCCGACGGAGATGGCGGAGACGGGAACCGTGGTGGGGATGTTGGCGGCGGCCCAGGACGCCGCGGCGGCCGGGGAGGACGCGAGGTTCGGGACGGCGCCGTTGGGGATGCCCAGCAGGATGGAGATGTTGGAGCCCGCGAGCGCGGCCACCAGGTCCGGCTGTGGCTCGTACAGGCGGAGCTTGCCGATGGACGTGGACATGAGGAGGCTGGCCGTCGACGCCGGCGGCGGCAGGTTGTCTGCGATCGTCCCGTAGTTGACGCCGATGAACGACTGCGACGTCGCCAAGCGGAAGAGGAAGAGCTCCAGGATCCCCAAGACGATCGTAGCAGCATCGTGCCACCTCCTGATCCCCATGCTACCGCTGCTCACTGCAACCGCCCTACGCGCCTCCAATGGCTACCAGTGGCGAGGAAGAAGACGAAGGCGCCGAGGAAAGCAAGGCGGGGGAGGCGGGGACGGGAGACGCACGCAAGGACTCTGCGCCGTCGCTGGCTGCAGGGTGCAGGCAGAGTCTTTTCGCCTACTGCGT
>GFUNContig520
AAGTCCAACCACATCACCTAGCACGAGTCCTCATCAAGCTAGCCTATGAGACGATGGTGAAGGAAAAGCAGGATCACCCGGTGACGCACTAGCGGGTTGATTGGAACCCGCGGACGGAAGAGGAGTAGCTGCAGGAGTAGGAGGTGGAGGAGCTGAAAACTGCACAGGTACACCCGATGCTTGTCCAAGACTTTGCATGATCACCATCATCTCCGTCATCTGCTTCTGCGCGGCCTCGAACGCGACCTTCTGGGCCTGCAGCTGTGCGGTCAGCTCCGCGTTCTGCTCTTGACTTTGCCTTTTTGTTTCTTGCAGCTCGGCCTGCTGCAGTGCTGGAGAAGGCCGTGGACGTATGGGTTGGCTGGAGCTCGTGCTCCATGCTCGGATAGCGTCGAGGGAGGGAACAGTGGTGGAGTCGATGGCGCCGTCTGCAATCCACAGCCGCCCGTGCTTCTTGCCTCCTCCGAACCTCATGATCGCCTCTGCATCAATGGGCTCAGTGCGCACATCGTAATCTTCCCCATGGACCTCCCTCACCTTTGAGGTGTACTCTTGGACCTTAGTGTGCATGGTCGGGTCAGAGTACACCTCACGCAGGGCAGACGGGTCGAAGGAGACAGAGGAAGACGCCCTGCCCATGTGGGACATAGCCCACGCAGAGAACTCCGAGACCTCCTCGCCCAGATGCGCAGCCTCGTATGCTTGTTTGTATCCGGGGAGGCTACGGCTGCCTTGATGGTGAGTTGGACCTTGCCTCATCACACGCTGTTCCCGCTGCCTCTCGTGCGTGTCAACAAAGTCCTGTGATAACCACTTGTCCACGATCATGGCCCAGCACTCAGGATACGATCGGCACCACCAGGGAATCACCTC
>GFUNContig521
TTCCTCATGATGAGACGGTTCTGGTCATCCAAGAACTTCACTCTGACCTGGGTCACCTGACCCCTGGAGCCGGTCCTGCCCATCACCTTCACCACAACAGCAAGCTTCACCTGGGTGTCCATGCTCACGCTTCAATTGCGGACGGAGGCCGACGAGCTCACGGGCACACGAAGGAAACAGGGGCGGCGGCGGCGCGAGCAGAGCACTGGAGGAGAGATCGGAAGAGCGTCGTGTA
>GFUNContig522
GCGCCGCAGGCGAGCAACCACCGTCGGCATGGTCGAAGGCACAAGCCCGAGTCCTACGGCGGGCGTCTGCGCGAGAGTCTAGCAGCGGGTGTTCGCGCTCACAGGGTTGCGGGCGGCGGGATTGGCGGGCGGCGACGAGCTGCTCACCGCCTGCGATCTCTTCTCCGGCGGCGGCGTGCTCCAGCTCCACATCCTTAAGTCGCAGGCCAACCCAGACGGCAACAGCGCGCCTATCCCTCAGCCTTAGGCCGACGCAAGCGCGGACTTGAAGGGCGTGGGCGCGGACACCGCGGCGCTCCTATCGCCGGCAGCAGCAGCGACAGCGGTTGCTCGCACGTGACGCCCGTGGTCGCGGCAGAGGCTCGCCAGCTCGTCCGCAAGCCCGCATGGCCGCGGCTGCGGCATCTCGCCAGCTCGTCCGTGCGCCTGCGTGGCCGGGGCTGCTCGACGGCGGTGGTTGCTGCTCAGCTATGGAAGAAAAGAAAAGGAGGAAGAAGGAGATGACAGGTAGGACCCACACGTCAGTGAGAGGGAGAGGGGCTGCCTTGGATAGGAAGCCAAGGGCATTTAAGTTCATCACATCGTGCTCTGCCTCCGTCATTTGCGGAGCTCGGCCACGGCGGCCCCATTGCCGTCCATGCGTCGGCGTCCCCCTCGCAGGCCATGGTAGGGGGAGCCGAGGAACGCCGACCCTCCCGCCGGAGCCCGCTGTCCGTCCCCAGATTTGGGACGACGATTCAACCGAGGATAGCCGACTTGCCTTCAGACGAATCGTCGTCTCTTCCGCGACGCGAGCGATCCATGCTCCGCGTCAAGCTCAAGCCCCCGTCCATCGGCCTCCCACTTGCTGATTTGCCATGCCAATATGCCATGATCGAGGGCGGATTGCAGCATCGAGCCGCGGCGAGGGAAGGTCTCGCTGCTCCAGTTCGCCTGCCGCGTCACGTCGGCCTTCGGCTGACACGGTGGTTGCACCGAATCGAGGTTGGCCTCGGCATCGGCCTCTGATGTCCCATGCTACTGCTGCGGCCGCCAGCCACGACGGCCTCCGTTTACCGGTACATCTACGTCCTCGCCGGCT
>GFUNContig523
AGGGAAGAAGAAGACGGTGGACACCAGGATACACTGGTCGAACCCTGACGAAGGGTGGGTAGGAGGCAACGCCAAGAAGGAAGGCGACGGCGGCAGCAAGAACGAGCCGTTGGGAGGGAGGTTCGCCGACCTCATCAACAACGCGTCCGAGTCTCACTACCAGTTCCTGGGGATAGCGCCGGAGGCGGACATCGAGGAGATCAAGGCGGCGTACCGGCGGCTGTCCAAGGAGTATCACCCGGACACAACGACGCTGCCGCTCAAGGTGGCGTCGCAGAAGTTCATCCGCCTGCGGGAGGTGTACAACGTGCTGAGCAAGGAGGAGACACGGCGGTTCTACGACTGGACGCTGGCGCAGGAGGCCGAGAGCCGGCGCCTGCAGCAGCTCAGGTCCAGGCTCGAGGACCCCTTCGAGCAGGACATCATCAACTACAAATCCGTGCCGGACATGGTTGACCGCCTCGGCGGCAAGAACATGAAGCTCAGCGACCAGGCCATGACTGCGCTCACCTTTGATATCATCATCAACTACAAATCCGTGCCGGACATGGTTGACCG
>GFUNContig524
ACAAAGCATGGCTGAAGAGTCCTGAAGTGCTTGAAAACTGTTCCACTGGGCTTCATTTCTCCTCAGAACATGTGGAGAACTCTGAGGAGAAGGTGATGCCACTGAAGTTGCTTCCTTTCTATGCCGCTGATGGGTAGGGAGATGGGTAAGCTCATCGCTGGCAGCTGCCAGATGATGCTGCAGGTGTCGCTTGACAGTTCTGGAATCAGTGATGTTAGATGCTTACCTGTTTGTCTGTAATGTAAACGTGTCTTA
>GFUNContig525
ACGGGATCCGGCCGAGGATCGAGCACTACGGGTGCATGGCAGTTCATCCCGGCCACGACATCGAGTGCCTCCTCGATGAACCCCGCCCGTGCAAGGATGTCCACCATGCACCCGTAGTGCTCGATCCTCGGCCTGATCCCGTACTCGCTGACCATGGCAGCAAAGTACCTCCTACCTTCCTCCACCAGCCCGCCGTGGTTGCAGGCACTGAGCACCGCGACAAACGTGATCGCGTTTGGCACCACGTTCTCCACCCTCGTCATCCGGTCGAACAGGTCAAGCGAGTCCCGGACGCGTCCGTGGTTGGCGAGCGCGAGGACCATGGCGTTCCAGGACGCGAGGTCCCGCTCGGGCATCCGGTCGAACACCTGGCGCGCGAGCTCCACCGCGCCGCACTTGCCGTAGAGATCAACGAGCGAGTTGCTGATGAGCACGTCGCGCGACACCGCCGCCGAGGAGGCGTGCCCGCCGAGCTCCCGGAGCAGCAGCGCGTGCGCGTAGAGCCCGAGCGAGAGCGCGCCGGCGGCGGCGCAGGCGCCGAGCACGCTCTGCAACGTGTATGCGTCGGGCGCGAGGTCGGGCCTGTCGCGCTGCATCTCCCGGAACAGGTCGAGCGCCGCGAGGTGGTCCCCGTTGCCCGCGAGCGCGTCGACGGCGGTGTTCCACGACACGAGCGACCGTTGCCGGTCCGAGACCCCGCGGAAGACGGCGAGCGCGGCGCCCGGGCGGCCGCAGGAGGCGTAGAGGTGGACGAGGGAGTTGGCGACGACGACAGTGTTGTGCGCGGGCGCGAGGAGGGCCAGCTTGGCGGCGAGCGCGTGCAGCTGGCGGCCCTCCGGGAGCGCGGCGAGGAAGGCGGCCGCGGAGAGCGCGGCGGGCAGCGAGTACCGCGGCGGCGGCGGGGACGCGGAGGCGTGGAGCGTGCGGATCACCGACCGGGTGTGGGAGTATGAAGTGTACAACG
>GFUNContig526
GTCACTTTGTCAAAGAAATCAAATTCTCTTTCAAACATGTCACGAGCCTCTGGAGTGAAACTCTCTATAATTTTGCAAGTACCCTTCAACCAGTTTCCCTTCATCATATCTGAGAGATTGTACCAACTGTGGCATAAAAAAGGTAACAGTCTCAGGGGGGTAAGTCTCCAAGACACGAAGGACATAGGCCATAACACGTGGATGTCCTTTATAAGGAGGAGTAAGAAACTCCAATGCCTGTGTAACAGAACATGGAGCCCAGTGTGGTAGTTGCTGTAACAGCACTGAATTTTCATCTACTGCCTTTGGAGTAATGAAAAAAGGTAATGCTTCAGGAATTGTACGAAGCTCCAGTAGTCGTGTCTGTACCA
>GFUNContig527
AAGGCCTCCAGCAATTAAGAGTGTGGATATCAGACCTGGCTGGTAGCATCTGAGGAACATGGCCTGGTAGTGGTGCTCCAGATGGCAAATGATTCAGAACAGTATGTTGATGATTCATAGGATTCATTGAAGATCTGTCAATGTTCGATCTTGAATATCCATCCTGCATGAATGGCCCTTCTGAGCAAGATAATGCTCTGCCACCTGGACTGAAGTTACCAGATGCCATCCGCCAGTGTTCTTCAGGTGGATAATGGCTCTGACTGTTTGGAAAGGACTGCACAGCATAAGGATTGCGCGGAGGTGGTACAGCTTGTTGGCCCATGGGATTCATGTGTGCCATGCGAGAGTGGGGATGAACTGGAGGTGTTTGTGCAGATGGAAAGGCACTGAAATTCCCTTGCTGAAAAGGTACACCAGTGGGCCGAAACTGGTAATTACCATTAGAAGTTTGTGGTGCCATAAACACGTTATTGTTTGCCGG
>GFUNContig528
GAGCTGGTGGAGGTTGGTACTGCTGGTGGGTGGCCTCAGTCGGCTGAGCTGATGGGGGGTAATAGGATTCCTGTGGTATGGTTGTCACTGATGGAACCTGGGGATGTGCAACATGGCCAGGGAAGTGTGTTGGAGGTTGGTTTTGAGCTGGAGGTGGAGGTGGCGCAGTTGGAGCAGGAAGGGGCGGAGCGCGTGTGGGTCCGGCATGAACATTGTCTTGGTGGGCGGGTACTGGTGGTCGAAGGTGAGGACGGGGGCGATGTCACCCGAGGCCTCGTCGAGCTGGACGACCTCGACGCGGTTGGTGACCTGCTCGAGGAGGCTGGCGATGGCAAGCCGGTACTTCTTATCGCGGCGCACGCTCCAGTTCATCGCGTAGATGTGCCAGGCGGCCTCATACGTGTAGATCTCCGACCGCTTCGCCTCGCCGCCGCCGCCGCCGCCAACACCACGGCTTCCCCCGCCGTTGCCCTGCTCCTGATCCGCCCACGCGTCGCCTTCGCCGCGAAGCCGCGCCTCCCGCGGGCGCGCCT
>GFUNContig529
GTTGTGGCACCCTGTTCAACGCCAGCACTGCTGCCGCCCGGGATCTGCCCAATAAGTCAGCTGGCTGCGGCTGTGGCAGCGGCATGGGCATCGAAGGCTCGAAGACCAACAATGCCAAGTCTGGTGGCTGCGGCTCTGGCTGCGGTGGCGGTTGTGGAGGAGGCTGCGGCACCCTGTTCAGCTCGGGCGGCACTGCGGCCGACCAAGGCCAGTCCAGAACCGGGGGCGGCTGCGGCTCCGGCTGTGGCGGCGGAGGCTGCGGTAGTGGCAGCATGGTCGCCGAAGGCTCCAACGGCAGGCAC
>GFUNContig530
TCGCCCATGGAGTAGACGGTGAAGTTGGCGAGGAGCAGCATGAGGGAGACCATAAGGGCCGGGGTGCCGGAGAAGATGTGCTGGAAGAGCCAGACGAAGGAGGCGTGCATCTCGCCCTGCACGCGAGCCAGCACGCCCTGCAGGTCGTCGCAGAGCAGCGCGTCGTGCATCTGCTGCAGCGCGAAGCTCTGCAGCTCCCGCACGATGAGCACCATATAGAAGAAGGCGCGGCCCACCGACTCCCCGGCGGAGCCCAGCAGCAGCCCCTCGTCCCAGCGCGAATGCCGCGCCGCCGCCGCCTGCTGTTGCTGCTTTTTCCGCTTCAGCATCCGCAGCGACAGCGGCAGCCCGACGTTGCTCGCGCTCCGCTCCACGCTCGCGGGCCACCCGCAACCCGCCGCGCCCGCCGGCTGCACCCCGACCGCCGCCGCGAGCTCCTCGATCCTCTTCATGAACTCCGCGTCCCCGCCACCCATCCCATCCAAACTCGCGCTCAGCGCGCACCTCGCTGGCATCCGAGCCAGGCGCGGCCGACGCGCCATCACACCGGTTCCCCAGGCTAGGGGTGACGGCCGCGAGGAGGTCGAGGGCGACGACGAGGCGGAGGAGGAGCGCGCGCACGGCGACGGTGCCACGGCGGCCACCTGGAAGCCCATGACCTTGTTCCGCTGCGGTGTCGAGCGCCCCCGGCTGGCTGGCCTTTGGTTGGAGATCGGAAGAGCGTCGTGTAGGG
>GFUNContig531
GAGGCTGGGCGCCGAGGTCTTCAAGGTTGAGGTTGAGAGCTTGGACGACACCGGTGCGCTGGACCCCTACGTGGAGGTGAAGCTCGGCAACTTCAAGGGCGTCACCAAGCACCTGGACAAGAACCCCAACCCGGTGTGGCGCCAGACCTTCGCCTTCTCCCAGGAGCACCTGCAGTCCAACCAGCTGGAGGTGGTCGTCAAGGACAAGGACATGATCAAGGACGACTTCGTCGGCCGCGTCCTCTTCGACATGACCGACATCCCTAAGCGGCTGCCCCCCGACAGCCCGCTCGCGCCGCAGTGGTACCGCCTCGCCGACCGGCACGGCGAGAAGCTGCGGCACGGCGAGATCATGCTTGCCGTGTGGATCGGCACGCAGGCCGACGAGGCGTTCCCGGAGGCGTGGCACTCGGACGCGCACTCGCTGCCCTTCGAGGGCCTCTCCAACACCAGGTCCAAGGTCTACTACTCGCCCAAGCTCGCCTACCTCAAGGTGGTGGCCATCGCGGCGCAGGACGTGTACCCCGCTGGTGGTGACGGTGGAGGAGCGCGTGGCGGCGGGGCGCGACGAGCCCGTGGGCCGGGTGATCATCCCCGTGGCCTCGCCGTACGTGTACCGCAACGACCTGGCCAAGTCGGTGGAATCCAAGTGGTTCAACCTTTCGCGCGCGCTGACGGCGGACGAGGCCGCGGCGGGCGTCACCGCCGCCAAGGCCCTGTCGGAGAAGACGACCTTCTCGAGCAAGATCCACCTGCGGCTGAGCCTGGAGACGGCGTACCACGTGCTGGACGAGTCGACGCACTACAGCAGCGACCTGCAGCCGTCGGCGAAGAAGCTGCGCAAGTCGTCCATCGGCATCCTGGAGCTGGGCATCCTGAGCGCCCGGAACCTGGTGCCCATGAAGGCCAAGGAAGGGCGGCTGACGGACCCCTACTGCGTGGCCAAGTACGGGTCCAAGTGGGTGCGCACCCGGACGGTGCTCAACACGCTGGCGCCGCAGTGGAACGAGCAGTACACGTGGGAGGTGTTCGACCCCTGCACCATCGTCACCGTCGCCGTGTTCGACAACGGGTACGTCCTCGGTGGCGGCGAGGGCAGCAAGGACCAGCGGATCGGCAAGGTGCGCGTGCGGCTGTCGACGCTGGAGATCGACCGCGTCTACACCCACATCTACCCGCTGATGACGCTCACCCCGGGCGGGCTGAAGAAGACCGGGGAGCTGCACCTGGCGGTGCGCTTCACCTGCACGGCGTGGGCCAACATGCTGGGCATGTACGCCAAGCCGCTGCTGCCCAAGATGCACTACAGCCACCCCATCTCGGTGCTGCAGCTGGACTACCTCCGGTTCCAGGCCATGCAGATGGTGGCGGCGCGGCTGGGGCGCGCCGAGCCGCCGCTGCGGCGGGGGGGGGGGGGGGA
>GFUNContig532
AGTCTCGCCGGCGCGCGACTTCTACATAACGGGCCTCACCGTCTACAACGCGACCACCAACGCTGCAGTGACGGAATGCAGCAATCAAGCTCCTTACAACCCTGACCTGATTACCTGCATCGGCCTGGAGCAGTACTGGAGCAACATCAAGTGCCCCAGCAACAACGGGCAGAGCAGCTGGGAGAACGCCTGGAAGAAGGCCGGCGCGTGCTCCGGCCT
>GFUNContig533
TCGTTTCGCCAACTTCCTGGCTGATTCACCTGCCTCCTTGACCTTTTTCAAATCCAAACCTGAAGATTGATCCCTTCCAGCAGCCTTCTTCTGCAATGACTTTGGGCCAGGAGGACGGCCTCGCTTTGGTTTAGGTGTACTATCAGCAGGCCTTGATGCATCATCAGCTGCTCCATTTGTACCCTCTGCTGATGCTACAAGATCTTCCTTTTTAGTGTCAGCATCAGAATGCACAGTTGCTTCACATTTATCAGACGGTTTGAGCTTAGTACTTTTGTCTGAATCAAGCGAAGCTTTCTTTTTGGGCTTTGCAGCATTGGACTCAGCACCAGTATCAGGTGGAGTAGTACCACTGC
>GFUNContig534
CTCCTCCTCACCTTTGGTGCGCTGAGGTTGGTGGTGGTGGTGGCTAAGCATCCATGGTGGCAGTCCAACGCGGGCCTGCGGCTGCGCTGCTGCCGCTTCCACCACTGTCCCACCTGCTGCCACAGGGAAGATGCTGATATTTGTTGTTGGGGCAGCTTCCCTTATCATGAAGGACGAGGAAGACGAACTGGTCTGCTGTTGAGTTTGGTCCCGTTGCACTTGCTGCCGCTGGGCTTTCTGCTTCTCCGCGAGCTCCTTCTGCAGAACCTTGTTCTCCTCCTGCAGTGACTTCTCCTTCCGTTGGAGCTGTGAAATTGACTCGAGCATAAGCTGGCTCTTCCTGGTTCTGATATGTTTCAGTGAACTCTCCAGCTGCTGCTCTAGTTGCTGAAGCTCTTTGAGATTCAAAGTTTCAAGATCCTCTCCCATGAGGTGCTTTTGACATTTCTGTATTGTCTCGATCTTCGCCTTTAGTTTTCTATATTCGTGGCACCAGTTGCCCTGAGTATCAGATTCTGCTGAAATGAGAACCTTTTCTGCATAGGAGTAGCGCTCATACCGTTCAAGAATTTTGTCCATACATGAATCGGTGGAGTACTCGTAGAGCTTGCCCTGGGTGGAGAAGATGATGAGCGCGACCTCGGCATCGCAGAGCACGGAGATCTCCTTCGCCTTCTTGAGCAGCCCCGAGCGGCGCTTGGAGAAGGTCACCTGGCGGTTGATCTTGTTCTCGATCCGGCGCAGCTGCACCGGCCCGCGCCCCATCTCCGCCGCCTCGACACCTACCCTCTCCCGCTCGCTCTCGGCGCAGCAATGGCGATGGGGACGTGTGGGAAGAGGAAGACGGGAAAGGAAGGATCAGGTGGCTCTCGTCTCTCGACTCGAGTGGTGCGCAGACAAGAAAGAGCTAGGAGAAGAGGAAGAGGAGGTGGCCTGACCGTCGATAGGGATGCCTCCGGGAGG
>GFUNContig535
CTGAGGGAGAGCAACGAGAGGCTGACGAGGCAGATCGAGCAGCTGCGCAACGACCACTGCGCGCACGTCGAGGAGCTCGTCTACCTCAAGTGGGTCAACACCTGCCTCCGCCATGATGGCGCCCACCCCACAGCCGAGCAACAGGGCCACGGCGCTGACAACCGCCGCGTCGGCTCCAGAGACGACCTGTCATCGGCCCTGGAGCTGAGCAGGAGCATGAGCTTCCGGTCCAGCGAGAGGGCCAAGCAGCTCATGCTGAGGTACGGTCGCCCCGGCCTCGACGGCTTCGACCCCGCCCTCTTCTCCCCACTGCACGAGTCCGTCGACGGCGACAGCTACGAGCGATCGCCAGCGAGCAACTACGAGCCTCAGCGGAGCCCTTGTGCTAGGTCCGGGACGGGGACGGCGATGGCCGCCTCGCCCGCTGCTGCTGCAGCACCGGGGAAGAAAGCCGGGCCGCGCAAGCTCAAGCTTCTCGGTAACATCAAGAAGCTGCTGCCAGGCGGCAAGAGAAGCCACTCATCAAGCCACGTGCACGGGCACGGGCATGACCACGGCGGCCGCGATGGCAGGAAGGCGCCGGCTCTGAGGGACGAGTACCTCGAGAAGGCCATGCAGTGGCTGTCGACCCACGACGTGCTCGACGGCGACCACTCGTACGAGAGCACGCCACTGTCGTCGTGCGAGAGGACGCCGCTGAGCAGCGTGACGACAAACACAACAGTGGACTCACGCGCCCGCCACGGCGGTGGTGGTGGCGGACACAGCGAGCGTGGGGAGACGGCGCGGCCGGAGGCGGAGCCGATCTTGGCAAGGTCGAAGAGCGACGCCGGCGGAGCATACGGGCGGGAGGGGAGCAGGTACCACGCGCTCAGACCTGAGCACCCGACCAGCGAGGCGGACGAGCCCGACAGGTTCCGTG
>GFUNContig536
GCAGTCCACCGTCCAGTTCTCCAAACCCCTCTCCATCCTGAACTGTACAATCCTCCTGTAATCCCCAGTGCAACGTCCCCTTACTCGAAGCAACTGGCCTGATCCAAGCACATGATTCACGGGGGTTGTGTCACTGAAGTTTGGGAAGTCAGGGAGCTGTTCAGTCTGGAAGCTTTGGAACATGAGTTCAATGGAGCACCTCACACAGAGCAGGTATGGGTTTGAAGGAGTCCGCAGTGCACGCTCATCATAATGTTTGATGAACTGCTTGCAATCAATAATCTTTGCTGCTGCTCAGGTCGAACCCGGTGCACAAGAAGATCCCCGTCCTGCTCCACCACGGCAAGCCCATCTCCGAGTCTCTCATCATCGTCCAGTACATCGACGAGGTCTGGTCCTCCGACGCGCCGGCCTTCCTCCACGCCGACCCTTACACCCGTGCGGTCCAGCGGTTCTGGGCACAGTACGTCGATGACAAGCTCCCTTCGGCGATCCGCATACTCAAGGGAACGGATGACGGGGGCAAGGACCAAGCGGCGGAGCAGCTGTCCGCCGCCCTGCAGCTCTTGGAGGAGGCTTTCGTGAAGCTCAGCCAGGGGAAGCACTACTTCGGCGGCGACAGCGTCGGGTACCTGGACATCGCTCTGGTGTCGTATGTCGGCTGGGTGAAGGCGGTGGAGAAGATCGCCGGGGTCACTCTCCTGGACAAGGCGAAGGCTCCGAACCTGGTGGCGTGGGCCGATCGGCTCTGCACCCACCCGGCCGTGGTGGACGCGATCCCTGACGCGGACAAGTTCGTTGAGTTCAGTGTCACCTATGGGTCGTTCTCAAAGCCTATCATCAATGGTCCCAAGTGAGCAAACGGGTCTGCTTCGTGATTTTCAATGCGCGTGTGCTAGTGGTGTCAATGTCAATAAGCAGACCCGTTTGCTCACTTGGGACCA
>GFUNContig537
CGCGGCCGCCTGATCGACCGGTTCCGTCCGTCGATCCTAGCCCCCGGTGGTCGTTGCACCGACCGAGGTCCCGTACGTGTGCTCGCGCCCGCCATGGCTCGCGGC
>GFUNContig538
CGTGCACTGTCAAACCGTTCATCAACCTTACAGTTGCGATGAAACCCTACCAGTGCCACTGGTACATCAAGGCAAAGTTGTGAAAAGCAGAAGAGACCCAGCAGTTTCTTCAGAACTCCCCCTAGTTGCCACAAAAGGATATCTGACCGCACTCTTCTTTCTGATGATCCAAAAGGCAGGCAAAACTCCCATAGCCCTTGCTCCTTAAACTTTATGTTTCTATATGATAGAACTCATTCCACTCGTAGGCATCTTAGTTTCCCCAGACGTTGTCCCAGTTGTTTGCTTTTGGTGCCTCGATGAACTGTTGGCTAGGTCCCTCGAATGCCTGCGCTTGTGGTCCCTGAAGACTGCCCTTCTTTGGCTTTCTTTTGACTCCTAGCAAACGCAACACAAACCGTGCAAGTTCGCCGTAGAGCATACCAGACCGATCGAAGAGCTGCAGCATTGCTGTCATGAAAAAATAGGATGCTTGAGTGTTCTGTTCAACAAGGAATGAGATTCGCCCAAAGAAATTGACAACACCATGCATCACTCGTAGGAAGGACACCCAGAAACCTGGCGGGGATGCAGGAGGGCCCATTGAATTTGGATCCTGATTACCGTATGGACCCATGCCCATGCCACCCATGCCACCCATTCCACCCATGCCGTAACCACCATAACCTCCCATCCCACCATACATCCCTCCTCCATGCATCCCACCCATTCCACCCATGCCGTAACCACCATAACCTCCCATCCCACCAT
>GFUNContig539
CCGCCGCCGCCTCCAGCGGCGGGTTCACCTTCAAGCTCCACCCGCTCGTCATCGTGAACGTCTCCGACCACCACACCCGCGTCAAGGCCCAGGCCGCCTGCTCCGGGGACAGCTCCTCCTCCTCGTCCGGGGCGGGGGCCGGGCAGCCGCCGAGGGTGTTCGGGTGCGTGATCGGGGTGCAGCGCGGGCGGACCGTGGAGATCTTCAACAGCTTCGAGCTCGTGCTCGACCCCGTCTCCGGCACCCTCGACCGCGCCTTCCTCGAGAAGAAGCAGGAGCTCTATAAGAAGGTGTTCCCCGACTTCTACGTGCTCGG
>GFUNContig540
AGTTGCTGCGGTGTCCAGAGTGGTGATTTGAGAAGCCCCGTTGCAGTAGACTCCGTGTGCTTGACCGACGACCCCCCTGCCAACCTGAATGCAAGGTTCGCCTACTGCCTAATGAAAGCCTGGGTGAAACTCTGTTGTTCTGTGGCAGCCTTGCCAAATTACGCCTTTCATTTGACCAAATGCTAGGTGACCCTAGCGCTTCATTTGGCCAAACCCTTGGGGAATCAAGTATATTATCTGGTGATTCAACATGGTCTGAGTACCATTCACTACTTTCATCGCCGGAGTCTATGTCTGGGGACATGTCATCTCTAGTCTCAATAACATAGTCACCAACTATTATTGCCCCAGGTACCTGGGACCTGATTGCACTGATGACATCGCCGACCTCCTGCTCATGCTCAAGGCGATCCCAAGTTCTTTTTCTTGACAGATCTACATGAGCAGGCTTTGTAAGCACGTGTGCAGTCCTTGCATGTTCACGTAGTTGCTCATAGTTTCCAGTAAATTTGCA
>GFUNContig541
ATGGCGCTGCTGGTGTTCCTCTTCTTTCCTAACCACCCTGCCCTCTGGAGGTTGACTGTTTCTGGAGTACATTATCATGCCTTCAACACATGGCTTGTAAACCCGTGCCATCGCGCCCGCGTCAACGGACCCCGCAGTAGCACCGTCGCGCTTGCGCCCCCGCTCTTTGGCGACGTTTCTCCGTCGTAGCGCGTGCAGTGCAGCAAACCTCCCGACCCCGACCTTGAAGAAGACGGATCCGACCGTCCGCGCAGCCGAACCCTCCTTCCGCTTCCGCTTTTTTGACCCGCTCCGAGTGCCAGCCATCGGCCCTGGGGTGTTTAGCATGCCTGTTTATGGCGGCGCCGGCGGAGAGGCGAACTCGGCGAGCTCGATGGCGCCGGTTGGGGTCGAGTACGGGTCGGCGGCGGTCACGCACGAGGGCAGCGCGGGTGGAGGCGGGCGGGCCGACGGGCGAGGGCGGCGCGGGTGGGGACAGACTGTCGGGCGGAGGGAGACGACAGACGGAGAACCCGGAAAACGATCACCGTGGTGAGCCCCCTCGCCTTCTACTAGCCGAGCGGCTGGGCTGTGCAGCTGCAGCCCAAGCAGCTCTAGGAACTAGAAGCGACCAGGGCCCAATCACTCCTGGGCCCTAGCCCTGCGCCCCTGCCTTTTTCTCCCTCCCGTTTACCCCTCGTGCGCCTTCTCTCTCTGGCGACGACTGCGCGACCGCCGC
>GFUNContig542
TTGCATCGCAAGTTCACAACGGGGAAGTTTAGTTACAGCCGCGATGGTCGCCAAAATCACAGATTCAGCTTGATTCGCGTGTACAACATACAAGTTCTCCACGTGTGCTCTCCACGACTGTAACGGTACGGTTAAGGACTTCAAACATCTGTGCCCGCCCTGAAGTTTTTTTTTCAAGGCCCAGTTCCATAGACAACCAATAGCGTGCAGATTTCAAAAGAACACATGGTCTATAGCTCGTCGTGGTAGTCGTAGTGTCTATGACGCTTATATCTATCCCTGTAACGGTCCC
>GFUNContig543
CGGCCGATCCAGTCTGATACCGGCCCAGAGAATGTAGTGATGATGGTGGCGCCAATAAGTGACATGGCCACAATTAGCCCCTCCACAGTGGGCTCACTTTGTAATTGGAATTCCTTCTTTATGTACAGAACAGCACCTGCGATGGTGGCATTGTCCCACCCCTGCAACAGATTGCCGATCGAGGCGGCGATGGCGACAAGAACAGCCCCCGACATCTTGCCCTCCAACAAAGGCACGCAACAGCACGTCCGAGGTCACCGGCTCCTCTCAAGAAGACGAAGCAGCCCGAAGACGCCAGAGAACAACTGGTGGAAGGAGCTGCTCCCTCCGGTCCTGATCAGCAGAGTTCAGAGGTGAAGGGCGGCTCGACGGCAAGCGAAGAGCCGCTCCCAATCAACCCGTATGTGCCCCTGCCTGCCGCTGGGCGCTGGCAATAGAATAGTTGTAGAAGTAGCGGGCGACCAGGGTCCCTTTCCAGCGAAGGAGCACGGCGCCTGCTCGCAGCTGCACATGCACACACAGGATTTGAAGGCTCTGCTGCCAGCGTCGTGCCAAGCGATGAAGCGATCTGCCAGCAACCAGCCGGAGGAACCGATCTGTCAGCCGCTGGTTGAGCCTGGCCTGTAAAAATCAGTACTAGTTGTTGTGGGGTCGGAGTATGTAGTAATCTTTTATATGGAATCCCCTGGAATTTGGGCTGGCTTTTCCATGGCGCTTGGGAGCTGGAGCTTGGCGATAGGTGCAGATGGTGCGCAAGGGGATGTGTCAGTGTAAACACTTCTTCGCTTCCAGATTGATTGCCGC
>GFUNContig544
ACTTTTTTAAGCATCGGAAAGAGAAAAACGATACATATTTACCACTTTTGCTTGCGTGGCACGCCAGGTCCGCTGTCCGGCTCGGATCCGAGTCAGCAGGCGATGTAAAATGACCGCACTGCCCTAGGATCCGCGTACGCACCGTGTCGTCTCCGCGGATGCCGTCTTCCTCGAGCACGTGAAACAGGGCTGCCGAAGATATTTCCGTCGTCGTCTTCTGCGGTCGATCTCATCCGCTCCGAGATTTCCGTCCACAGCTCAACCATGGCTGCCGGCAACGCTCCCTTGGCCGCCAAGATATTTCCCCGCCGAACCGACCTACTCCGGCTATAAATAGGCCGGCCATGGTCGCTGTCGAGGATCATCGGAG
>GFUNContig545
CCCAGCCTGCTAGCGCCGTCGTCCCGGTCCAGCCGCCTCGCTAGGGCACTCCTCCCGAACCTCCTCGACCAGGCCTCCAGGCCCCTCAGCAACAGCAAGCCCCCGTGCCGCCGCCCCCGCGGCGCCGTCCATACCCTAGCCTCCTCCGCCCACGGCCCCGCCGCCGATGCCGCCGCGCCGTCGTCGTCGCTCGCCCGGCTCCTCGCCGCCGCGCTGCGGGGCGGCCGCGCGGGAGGGGATCTCCCCGACCTCGCGGCCGCGGCCACGGCCACGGGTGGGGCCGGGATCGGGACGCTGCTCATGAGCACCACGGCGGCGGCGGTGACCAAGGCGCGGGAGAGCCCATACCTGCTGGCGCTGGCGGCCAACCCGACCTTTGTGTCGGGTCTGGTGGCGTGGGCCGTGGCGCAGGCCGCCAAGGCCCTGCTCACCTCCGTCGTCGAGCGGCGGTGGGACCTGCGGATGCTCTTCAGCTCCGGCGGGATGCCGTCCTCGCACACCGCGCTGTGCACCGCGCTCACCGCATCCGTCGCGCTCTGCCATGGCGTCAGCGACGCGCTCTTCCCCGTTTGTCTCGGTTTTACTCTAATTGTTATGTACGATGCCACGGGCGTCAGGCGCCACGCCGGAATGCAGGCCGAGGTACTCAATAAGATCGTTGAGGACCTGTTTGAAGGCCATCCGATTAGTGAAAGAAAACTCAAGGAGTTGTTAGGACATACTCCATCACAGGTCTTTGCTGGAGCAATTTTAGGCATCTTGGTGGCCTGGTATTGCTGCCAAGGTTGCATTGTTCCCATTTGATGTTGTTATTGTATGAATGATCCAGAAATGAAACTATTCCATCACGTATATTTTGCATGTAGCGTAACCAGTGTTCT
>GFUNContig546
TGCTGGGATTTCCCCTCGGCGATCCACCCACAGAGAAAGAAGTTCTAGGTGATTTTATCCAGGATTCTGTAGAATGCACAGGTGATGGATCTGTTTGCTTCCGTGGACATCCTGCTTCCAAAAAACATACAGGAAAATGGAAAGCTTGCTCCTTAACCATATTTTGTTCATTCTGCTCGTACCTGGCCATTTCTTCAATTTCAAAAAACCTAGTGAGTTATCTCACAAAAGTGCTACATGAAACAAATGTGGCTGCTGCAAGAAATGTTTCAACTTGGCAAGGCACTAGTTTCCTTGTACCTCTGATTGGAGCGTTTATAGCTGATTCATATCTGGGGAAGTACTGGACGGCTCTGATCTTCTTCACAATCTTCAATACTGGAATGATGATGTTGGTCCTGTCAGCAACATTTCCATTGATCTCTACTGATCCACATGTTTGGCCTGCTTGGACATATTCAGTCTCATCTCAGCACATCATATTCTTTTTTGGCCTGTATATGGTTGCTATAGGGTATGGTGGACAGAACCCCTGTGTTGCATCCTTCGGTGCTGATCAATTTGATGATACTGATGATGAGGAGAGAACAAAAAAGAGCTCTTTCTTCAATTGGCACCATTTCGCAATCAATGCTGGTGCACTGATCTCAGGGACTATTATCGTGTGGGTCCAAGACCATGAAGGCTGGCTCTGGGGTTTTGCCATACCTGCACTGTTTCTCATTTTTGGTGTGGGTAGTTTCATCTTGGGCTCTAGTGTGTACAGATTTCAGAAACCCGGAGGTAGCCCTTTTGCAAGAGTGTGTCAAGTTATTGTTGCGGCTACTCGCAACTTTGATAAGGTCTTGCCAAGCGATTGTTCACTTCTTTATGAGACTCCAGGGCAAGGTTCAGCAATTGAAGGAAGCCGGAAATTGGTGCATACAACTGGATTTGAGTTTTTTGATAAAGCTGCAATTGTGACATCCGTTGGTTGTGAATCTGTTGGCCGGCTTAATGCGTGGAGAGTCTGTACTGTCACTCAAGTAGAGGAGTTCAAAATTTTGATCAGGATGCTCCCTATTTGGGCTACAATGGTTTTATTTGCTACAGTTCTGGCACAGATGTCTTCAACATTTATAGAACAAGGGATGGTCATGGACAGACACGTTGGCCCGTTGGAAATACCTGCAGCATCATTCCAATCTGTAGATATCATCACTGTTCTTGCCCTAGTTCCGATCTATGAAAAAATCCTTGTTCCAGTGTTCAGAAAATTCACTGGCATGGCTAAGGGCATTACCCCTCTGCAACGCTGTGGG
>GFUNContig547
CGCGTCACCTTCCGGTCACCAACGCGGAGGTCTGGGAGCGGAGGCTCGACGACGGAGGCTCGATCCGAGGAGGACGACGACGCCAGCATGCTCCGGTCACCAACGTGGAGGCTCCCGCAGCGCTCGATGGCGAGCTCGCGAGGTGGCCCCTTCGACGGCGAGCTCCCGCGGTGGCTGGGCGGGGTCCCGCGGGCATTGAGAAAGGCCGCTTTCCACCAGGGGAAGGGCGCAAGACAAGGCAAGGCAAGCTGCTCCTCCCCTTCGACGGCGAGCTCCCGCGGTGGCAGGGCTGGGGTCCCGCAGGCGGGTGTCGCTGCTCCTTCTCCACAGTGCAGGGCGGGGATCCCGCCGGCGGGTGTCGCTGCTCCTTCTCCACCGTGGTCGCGAGCTCGATTCACTGCTGCCGTGCTCGCGAGCTCGATTCCCCAGCAGACGGAGGGGAGCGGACTCACCACTCGCATGGA
>GFUNContig548
CACGGCCTTTCCGCTCCATCATCCACAATGCTGGCCCTCTGCACGCCGGAGGCAACCTTGGCACGGACGCTGAGGACGCCGCTCCCACTTTGCCGGAGGCAAATCGCAGGGGCCGAGATGGCAAACGAGCCGGAGCTCCGCTCAGCAGACCAGCGCGCCTTGGCACCGGGCAGATACCGGGAGGTCGCGGGAGCCGTGGCCGGAGGCGCCGCCATCGTAGAGTGCAGACTGGGGCAGGGACGGACCTGGCGTAGGGCGAGCGGCGGTGGCGGCGGCGGTAACGCAGCTAGTC
>GFUNContig549
GCGACCTCGGTGCAAACGCACCAGTATCCAGAATCCAGAGCCCCTATATACCTAGCAGAAAAGGCCTGATGGGTTCAACTCCGATGGCGAGCACGAACTAACGCTCCAGTTTGACATACAAAACACGTCATCGTACATGAATATACCATCTCTTCTGCGCTTAGTGCCGCCTCACCTTAGACTCACTCCTCGCAAGGATCATGCCAGAGAGCTTGTCAACCTCGTAAAGGAGCCCGGCGGAAAACAGGAAGCATGTTGTGATACAGACGCGGTGGACAGTGCCAGCTACAGTAAGAGCTACAAGTTGTGCTACAACAACTGCACCCCACCCAG
>GFUNContig550
CCGCGCTCGACTTCAGCCACCCCAAGAACGTCACCACGCCCAGCGCCACGGACGACGACGACGGCGAACAGAGCACCTCGGGCTCCTCCACTGCTCGTCGGACTCTT
>GFUNContig551
GTACAATTAAACAATAATACAGGGCCGAAGACGAGAAGAAAACTTAATTCCCAAACTGCTTGGTAGACTGACACCAGCTCCACGCATGCGGCACATATATGGGGCAGCAGACAGGACTACCCAAAATGCTCCCAACGTCATGAGATCCACCAACTTAATCCGCAAACTCCTCCCACCGAGGATCAAAAGGCAAAAGGCTGAATCTCCGAAGACTTTTGTTTTCAAGGAATTTTCGGAGTTCGACAATGAGCAGTTGTAGGTCCTTTATATCACGAATGGCCTGGTACTTATTTTGGTCGAGA
>GFUNContig552
CAGCAGCCGCACGGGACAAAGGCATCGTCGTCTTGATGAAATGATGATCTGTGTCCTCGGACAGCAGTATAGAAGGGATGGTGCAGCGTTGGTGATGACGAGGACACTG
>GFUNContig553
AGCTCCGTGGTTTGATCCGCGACAGGGACGGTGGCAGCAGCCGGTGCCGGCGAGGGCGCGGCGGGCGCGGGAGCCGGGGGCGGCGCGACGGCAGCCATGGCGCGAGACGAGCGAGATCCCAACGAACGAAGGAGGCA
>GFUNContig554
GTCTGACATATGGAGAGTGCATCCACAGCGATTTCAGCGTTCTTCAGGTACCCTGTCAGCAGCACCAACAGTCGGTAGTACCAGTTCTCCAAGCAGAGCATGACTCCGGACGCGGAGGAGAGCTTGATGAACTCCCAGAAGTCGGCGAACGCCTCCATGGTGAAGCCCTTCCACGACAGCGGGCACCCGCCTCCGACGACGTAGACGTACTGGCCCAGCACGACGAGCCACCACGCCATGTCCGCGGAGGCGACGGCCCCGACGATCCCGAACTCGAGGCGCTGCACGACCACGTAGGTGACGACGACGTGGATTGCCAGCGCGACGGCGGCCGTGATGGCGGTGACCCAGTTCTTGAGCTGGCTCTGCAGGAAGCGCGTGAGCGGGAGCAGCATCGCCATGGCGAAGTGCTGCGGGAGCAGCCACACGCTCATCTGCCCCGCCAGGCGCGACAGCTCCGGGGTCTGCCCGATCAGCAGCAGCAGGTCCTCCATGAAGATGTACGTCGGCGTCAGCGCCGCCGCGAAGATGAGGAGCACGATCCAGGACCGCTGCAGGTACACGCCCAGCATGTGGTGCTTCTTCGCGCCGAACGCCTGCCCGCACAGCGTCTCCAGCGCGCTCGCCATGCCCAGCAGGAAGCCGAAGTTGAAGCCGGCGACGACGGTGGCGGCGATGGAGAAGGCGGCGAGCTCGAGGTCGCCGAGGTGGCCGATGAAGGCCTGCGTGACGACGTTGACCCCGTACAGCGCGATCCGCTGGAAGATGGCCGGGCCGACGATGTGCCAGAGCTTCTTCGACTCCACCCACCACTCCAGCGCCGCCCGCCTCGCGTGCCCCTTGGTGGTAGTGGCCGCGCCGCCCGCCTCGCCGAGCGGCTGCAGCAGCGGCGCCCGCGCCTGGTCCTCCATGGCAAGATGGTACAGACACGCGCTTCCTATCTACAGTAGCTAGGACGCGTGCGGCTACGACGGTAGTAGGCTAGCTGGTTGCGGAGGATTGCGGTGGTGTGGGAACTGCGATTGCCTCCGCTGTATATAGAGATGGCCACACGAAGGGCCGACGCACGGCGCTCGCGCGCGCACGTTTT
>GFUNContig555
GAAAAACTGTACAAATTAAATCTTGGTTTACACGATGGTGCATGAGTTCGGGTCCCCCTCGCTTCTATCGAACCGGTATACTCCGTCTAGATTAACGGGGTCAGTAGGGATATATGTAGGCTGGGGTCGGGTGCTGTAGCCCAGGCATAGGCTTGTCCAGTTTTTCTTCTTCTCCGGCGGCCTGCTTTTTATCCTGCCGCATCAGAGCCTTCGGTTCACCCGCCTTTGACTTTGAGTTCGCAGGAGCAACCGACACTAATTGCACGTCGCCAAGTTTGTGCTTGCGCTTGCGCAGACTGCTGAGCAGGTCGACGGAGTCGCGGGTGACGCACAC
>GFUNContig556
GGGTGGCTTTTGGACCATGCCTGATGACTGTGGAACCTCTCTCCGCAGCAGTTCAGGTTCACCTTTGAGCTGGCCTGATGGCAGTGGTCGGTAGACAACCTTCTTCTTATGCAACTTTGGCACTGAGAAATCATCATCCCTTGGGTCTTGCATTCTCTCAGGCCAAGCCTTGGCCTTCCAAGGTGTGCCGGCCGCCTTCCTCGATTCCTCCCTCTGTAGGGCACTCGTGCGTCAGGGGGCGCGGGGCGGCGCTGTGCTGTGTGGAGGGCTGGAGGCGGAGAGCTGGAGACGGCG
>GFUNContig557
GGCTGATTCCCTTGGTGGTGTGACACCCCTCGCATCTGCGCGCGGCGGCCCTGACGGTCGGCGCGCCTCGCGTACGCCTCATCCGTGCGCCACATGCGCACAATCTCCGTCCAGCATTCCCTGTGGTTGTCGCACCACGACGGACACACCTGCTCGTATTGCGCTTGGGTGAGGTCGGCCTCCCTCGAGTTCATTCTCTGGCGGATTTGGGGCTTCTTGATGTTCTCTCCAAGCACGTTGGCGTGGAAGTCGCGGATGGCCTGTATGCGCGCCTCATGGTACAGATCCTTGAGACGATCTTTGCAGACCGCCTCCTGCACTCGCGCCGCCTGGACTGCTTTACCCTCCTCGCACGTGAAGAAGTCCCAAAACTCCCTCTTTATCTTTGCCGCGATGGTCTCGCCACCCTCCTCGACGAGGTAGAAGTGGGACCACTTGGTGGGCACCTTCCTCTCGCCGTTGACGTTGACAAGGCCAGGGTAGTACTCCTTAGTCAGGAGGCCCTGGATGCCATTGATATGGCGTGCTTGACCTGCTCCACTCACAATCTTCCAGGAAGTCTGGCCCACGGGTGTGATCACCGGGCGCTGGTGGAATTGCGGCCGCACCCTAGGAAGCTGCGTGGGCCCGCGCGAGTACACCTTGGCCACGCCTGACGAAGTCGAAGCCGTCTCGCCTGGTGTAGGCGCGTCGTCGCCGTCGTCGTCGTCATCGTCGTCGTCGTCGTCGCCGCCGCGCTCGTCATCACGCGACGTCGTCCCCCCTTGCGAGGACGAGAACGGCAGCCTCCTGGTCGCCTGGCGACGTCCGCTGGGGGGCTGGGACCCCCTACTGGACGACCCGCGCACCAACACCTCCTCCTCCTCCTCGTCGTCGTCGGCGGTCTCCTGCGGGGGGACCTGGTACGCCGAGCGTACTGCTCGATGCGGCCGCTGCCGCCGTCCGCCTGGCATTTTGCCGAGTGCATGGCCTCGTAATTATCTCCGCGAACGGCAATATCTCGGGCGTGGAGTCGTCATCTCTATCACTATCGTCGTCATCGCTATCAATATTGTCGAGCTCCCTTAAGTCATCACTGTCATCATCCTCCTCATCGTCTCCATAGTCATCATCATGTACCTCCTCCTGGACAACTCCATCGCGCTGCATCTGCCATCGCTCAAGCATTCTTAAGTCCCTAGCATCCTGCTCCTCCTCCTCATCGTGCTCATCGTGTGGCTGGTCCTGCGCCCGACGAAGCCCCGGTTCTTCCTCAACGACGTGAGCATCGTGTGCATCAACGTCAGCTCCGCCTCCTACCTCACCGTCACCATGCAGGTTACGCTGGCGTCGCGCAACACCAACGACCGCGTCGGCATCTACTACGACAGCGCCGACGTGTACGCCGAGTACCGGGCGATGCAGATCACCGTGCCCACTTCGCTGCCGCCCTTCTTCCAGCCGCCCAACGACGCCACCGTCTGGGCGCCCTTCCTCTCCGCCTCCAACGTCCCGCTCCCGGTCTACCTCGCCACCGCGCTCACGCAGGACGAGACGGCGGGGTACCTGCTCGTCACCATCCGCGTCGATGGATGGATCCGGTGGAAGGCCGGGGCGTTCATCACCAGCCACTACCACCTCAGGGTCCGGTGCCCCGCGCTGCTCACCGTCAACGACGGACACGGAAGCTACGGCTCCAACGCCGGTGGGGGGCTCGGCTACTTCAAGTTCCAGCGCGCAGCACCGTGCATCGTCGACGTCTGATGAGTCGTCTCAACTTCTCAGCATCAGTCATCAGTCAGTTCTCTTCGATCAGTTATATAAACTCGCACGCATCACACTCTCTTCTTCTACTACTAATAGCTCTCCATCTACCACACATATATGTACACCATCGTGTCTCGCCATCTAAGCTCCCTGTGCAAAATCCCATTCGGAGGTCAGAGCGCTTCAAGTCTTTCAACCGGGGCTGAAATTGAAGAAACTATTTTGTTGTTGTTGTTGGTTGGTTTTTTTATTTTGTTTGTGTGGATGGGAAAAGATGAGAGCGGTGGTATATGTGTAACTAGAGGATGCATCCAGATGAATATATGAATGCAAGGGCCGGCCGGGAAAACTCAGCTACCTTTGAGTCACCTCTACT
>GFUNContig558
AACCCTTCGCTGAGCAGCCTCGCCGACGACAGGCTCACTCTCGGCTTCTCAAGGACCCCGCCGGAGGAGAGCAGATTTGTCTTCACGGTGTACTGCGGGTACTTGTCCGCAAGGAAACGGGCGATCTCGACGATGGTGGTGTTGACGCTGCAGCAGATGTACCTCCCGGCGGCCGCGTCCTCCTC
>GFUNContig559
CACCTCAGCGGCGGCGGGTTCGGCACGCTGATGCGCAGGTACGGCCTCGCCGCGGACAACGTCATTGACGCCGTCCTCGTTGACGCCGACGGGAGGCTCCTGAACCGGACCACCATGGGGGAGGACCTGTTCTGGGCCATCCGCGGTGGCGGCGGAGAGAGCTTCGGTGTCGTACTGTCTTGGAAGCTCCGCCTCGTGCGCGTGCCGGAGACAGTCACCGTGTTCACCGTGCGCCGGTCAATAAGCCAGTCCGCCTCGGATGGCAAGCAATCGCGCCGGCGCTGCCGCGGGACCTCATCCTCCGAGTCGTCGTGCAGAACCAGCACGCGCAGTTTGAGGCCTTGTTCCTCGGCCGCTGCAGCCGCCTCCTTGACCACATGCGAGCTCACTTCCCCGACCTTGGCGTCACCCAACCGGACTGCGAGGAGATAAGCTGGATCCAGTCCACCGTGTACTTCGCCTTCTACTCCAGCTCCAAGCCGCTGGAGCTGCTCCTGGACAGGAGCGGCGAGACGCGCAGGTACGTCAAGGCCAAGTCCGACTTCGTGCAAGAACCCATCCCGCGGCACGTGTGGGAGAACACATGGTCGTGGCTGGAGAAGCCCGAGGCCGGGCTGCTCATCCTGGACCCCTACGGCGGCCGGATGGGCAGCATCTCTCCGTCAGCGACGCCGTTCCCGCACCGG
>GFUNContig560
GAGGCCCTTCACGGCCACGGGCTGCACGGAGACGGCGGCGGCGGATTCATCGAGAAGGTGAAGGACTTCATCCACGACATCGGCGACAAGATCGGGTTCGGCAAGCCGACGGCCGACGTGTGCGGCATCCACATCCCGCACATCAGCCTCCACCGCGCCGACCTCGTCGTGGACGTGCTCATCAAGAACCCCAACCCGGTGCCCATCCCGCTCGTCGACATCGACTACCTCATCGACAGCGACGGCCGCAAGCTCGTGTCCGGCCTCATCCCCGACGCCGGCACCATCCACGCGCATGGCCAGGAGACCGTCAAGATCCCCGTCTCGCTCGTCTTCGACGACATCAAGAGCACCTACAAGGACATCCAGCCCGGCAGCATCATCCCCTACCTCGTCCGCGTCGTGCTCCTCGTCGACGTCCCCATCATCGGCCGCATCAAGATCCCGATCCAGAAGGACGGCGAGATCCCCGTCCCGTACAAGCCCGACGTCGACGAACAAGTCCCTTGGAACGTGCTTCCCTGCGCTCGTTTCACTGAAGAACGTGTTGAATGCATCCCTCGCGATCCCGAGAGAGGTGTCACTGGGCATGAGGCCATCAGGTTGGATACCGTGCTCGAGGCAGTAGAGCTCCCAGCAAGAATTCCCTACCTGGATGCCCGCCTGCCCGATATGGATGCTGATGGTCCCTCTCCACCCTCGCGGTCGCGCTCACCCCCGCCGCCGAGGCGCTCGCCGCCGACCTCGCCGCGCTCCGCGCCACCAGCACAGGCGCAGGCGCGCTCGCGGACAAGGTCCACCGCCTCCTCCTTATGACCCCTCGCCGAAGCATTCCGGTGAACAGGCTCGTCCACCTCGCCCCCGACCTCGGCCTCGCCATGGACTTCCGCGCGACGCTTTGCCCCCGCCACCCGGACCTCTTCAGACTCGTGAACACCTCCCGCGGCCACGCACTCCAGCTCGCCGATCCCCCGCCAACGCCGCCTCCGCCGTTCCTTTCTCTTCGCTCCGCCGCGACGCCCGACCGCCTCATGGACCGACCGCGGAGGTTTCCGCACCTCCCGCTCCGCCGCGGGCTTAACCTCCGCCGCGCGCACAGGGACTACCTCCTGCGGTTCCATAGCCTTCCCGAGGTGTCCCCGCTCGAGTCGCTGGATGAGGGCGCT
>GFUNContig561
CGACGCGCGGCCGCCGCCGTCCTGGTCGTCCTGGGCGTCCACCAGCTCCCACGCGTCCAGCGGCTCCGCGGAGGAGGGCCGGCGGCGGTGGTGGGACTTGGTGGGCGGCGTATCCGGCTCCCGCGCGTCGAAGAAGGGAGCGTCGTCGGACAGGGCATCGCCGCCGCCGTGGTACTGGTGGGCGGCGGGCTTCGTCGGGGAGTCCGCCGCGCCGTCGGGCCCGGCCGCCTTGAGCGCGCGCAGGATGCGCGCCTTGAGGGTCTTGATGATCATGGCGCCTGGGCGGAATGGACTCTGTCGGTCGGCGCTGGGCCGCTTGGCTGGTGATGGGGTAGAGACTTGAGACCTCGATTCGATCGCTCGCGTCGCGGCTGGCGCTTTCTTGTCTCGCTTTGCCTCTGGTGGTGG
>GFUNContig562
TGCTGCCTTGCCGCACCGCCACGGCCGGGCGCCGCGCGCCCTCGCGCGCGCGTGCGGCTTTATTGCTCTGCTTCCAACAACTACTACGTGTGTTCCTAGTACCAACCGCACGCTCCTGCCAAGAAACGCCGGCTACTGGCCGTCGTCGCGCTTGTGAAGGATCTTGCCCGCGAGCACCGCCGACTCGATGACCCCACGTATGACGGACGCCGTCTGGCCGACGCCGCACTCGTTCCCCGGGAACGTCGGCCCCGCCGGGCTCACCCTGTCGAGGCAGCTCAGCAGGTTCTCGTTGCACCGCGTGTTCAGGTAGTCATTGTCGTGGGTGGCGACGCAGTGGTCGTGGACCATGCAGCAGGCGTCGAGGGCGTCGCAGGGCTTCTCGCCGGGGCAGCCGCTGTACAGGATGCCGCAGTACTTGCCGTACCGCAGGAACGGCGCCGTCGTGCAGTGGTCCGACTCGCACGTGCGGCTGCACGCCTGCTGCTTGCTCGCGCCGTCGCCGGCCGACTGGATGCCGATGTTGAGCGCGGCGGCGGGCGGCGAGAAGAGGGCCGCGCAGACAAGGATGGTGCCGACCACCGTGAGCCGCCTGCAGGAACTGTCGCGCTCCATCCTCAGGGGAGCTTGATCTAGAACGAAATCTCTCCGATCCCACCGCGCGCGCGCGCGCGCACTCTCTCTCGGTCTCTCCTTGACGACCCGGCCCGGCGGTTGGCGAGGAGTCTCGTGACGGCACGGCCTGCCGTCCCTGGCGAGACGAGATTATCTAGGGGAGGGGCGGCGAACTGGTCTCAACTGCAGTCGCGGTGCGGGCTTGTGGCTGGCAACAGGACTTTGAGTTTCTTGTGCTTCTAGTGCATGTTCTGGAAATGAAACAGGGTGGATTGGCTTTGACAGGAATGATCGGCGACTCGGGAAGTTGCGGGGCGTCGATGTGTATGATTTAGGTACAATATCATATTCACTTCCATCAGAGCGAGAGGAGGTGGAA
>GFUNContig563
CGCCCATTGTAGCACGTGTGTCGCCCAGGGCATAAGGGGCATGATGACTGAGTCGCCCTCTCGATTCTCTCTCAGTCCAGCTCCAGCCGCAGCAGCAGTCCCCTTCCCCCTCCTCCATCAGGCGTTGCCTCCCGCAGATCCGAATTGGAATTTGGGCCTTCGTCTCCACACCACCAATCCGGAAAGGAAAGGGAAGTGATGGGGGAGTGCGAGCACGGCAAGGAGGACAGGTGCTGGGAGGAGCTGTTGCCGGACGCGCTGGGCCTCATCTTCCGCAACCTGCCGCTGCAGGAGGTGCTCACCGTCGTGCCGCGGGTGTGCAAGTCCTGGGGGCGGGTGGTCGCCGGCCCCTACTGCTGGCAGGAGATCGACATCGAGGAGTGGAGCCAGCAGCAGAGCAAGCCGGAGCAGATCGGCCGCATGGTCGAGCTACTCGTCGGCCGCAGCGGTGGCTCGTGCCGCCGGATCAGTGTCTCCGGGCTGCCCTGCGATCCGCTCTTCTCGTTCATCGGAGACAATGCACGAGCCCTCCGGACCTTGGAGATTCCCAGGAGTGAGATCAGCGACTCGATCGTGGAAACCGTGGCGCCGCGGCTATCAAACGTCACTTTCCTAGACATCAGCAGCTGCACCAAGATCGGAGCCCGTGCCCTGGAGGCGTTCGGCAAGCACTGCAAGTCCCTGGTGGGGCTCCGGCGGGTGATGCACCCGATCGACCTGGTGGACAAGGTGTGCCAGCACGACGAGGCGCACGCCATCGCGTGCAGCATGCCCAAGCTCCGGCACCTGGAGATGGGGTACATGCTGATCGCGACGGAGGCGGTGCTGGAGATCCTGGGGCAGTGCCGCGACCTCAAGTTCCTGGACCTGCGCGGCTGCTGGACCGTGGACGACAAGTTCCTGCGGGAGCGCCACCCGGGGCTGCGCGTCCTGGGCCCCCGCGTCGACGACTGCTACGAGAACAGCTACTGGGAGGAGTGCTCCGACTACTCGGACGACTCC
>GFUNContig564
CCCTCGCGCTCCGTCCAGCTGATGGGGCTCGCCGGGTTTGAGACGGGCCGGTCCGCCTCCGAAGACGCCGCGGGCCCGCCCCCGGCCTCCCCCGTCTCGCGTTCCAGATCAGGCGGGGCCGCCCTGGGCTCCGCCGGGAAGCCGCCACTCGGGGGCGGCCGTCTGCGGTCCTCCTTGTCCGACGGCTCCGATGCTGCCGACGAGGACCCCAGGTGCTTGATCAGGAACCTTGACGACGGCAGAGAGTACGTGGTGAGGGAAGAATTCGGTCTCCGCGAGGTCGGCACGGGGCTCCGCAGCATCCGCTGCGCAGCTGGCTCCTTGGTCACCCACTCCCGTGACCGCCGCAGCAGAGACGAGAAGGACACGTCTTCAGAGAAAGGCGGCCAACACTCCAGCTCCGCGACGGATGACAGCCAGGACAGTGTTCCACGCCATGGCCCCGCCCGAGTCAAGGTGCGGCAGTACGGGAAGTCACATAAGGAGCTCAGTGGCCTGTTTATGACGCAGCAGATACAGGCACACAATGGTTCCATCTGGAGCATCAAATTTAGTCCTGATGGCCGTTACCTTGCGAGTGCCGGGGAGGATTGCATAATTCATGTTTGGGAAGTGTTGGAGTTCGAGAGGGCAGGGAAGGAGAGGGAGGTGAAGGAGAACGGGGTGTGCAATCC
>GFUNContig565
TCCTTGCGCATCCCAGGTTTCAGAACCCGTCGACTCGCACGCATATCAGGATTCAGGTGATCAGTCGGTGGCCTCTGTCCACTCCGCAATAGCCAGGGTGTGCCGCCCGCCACAAGCCACGTACTTAGCCTGCCACTGCCCGTCGGGGCTGCTGCTGGTCTTGGGCGGCGGCAGGTCGATGGGCACTTCCATGGGGTGGCCCGTCGTCACCTTCCTGCCGTAGCCCAGACGGCCATGGTCGCCCCTCCCATAAGAAAACATCTGGCCATCTCGAGTTAGCGCAACTGAATGTGTTCCTCCACATGATACCTGAACAATATTTTCTCCAGCTAGAAGCTCAACCTTTAGGGGCACCATGCGACTACTCTTATCATCTCCAAATCCAAGCCTCCCGTGCTCTCCTCTCCCCCAAGCATACACCTCTCCCTCTATAGTTAGTGCAGTTGAATGCCAGCCTCCAGCAGCAATGTCAACCAGTGAGAGATCAGATAGTCCTTCGACACGTATCGGATGTGATCTTGGTTGGGTATCTCCAGTCCCCAGCTGACCATACTCATTACTACCCCATGCCCACAAAATTCCATCCTCTGTTAGTGCCAAATTATGGAATGCACCTACAGCAATGACCCTCACTTTCTCAAGGCCTTGCACACGTACTGGTTTAGATATTTGCTTGATATCGCCAGGAGGCCATGGCTGTCCCCATGACCAGACGTGACCTTCTTGAGTCAAAACCACTGAATGTGTCCCTCCAGCAGCTACTTGCCGGACTTTGAGCTTGGGCGCGCAGCGCTGCGGGGTCGGGATGTCCCTCCAGAGCGCCCTCGTCCCGTCCTCCGTCCTCTGGGGCTCCTCACCGCACTGCCCGTACTCGTTCCCCCCCCAGAGCGCCCTCGTCCCGTCCTCCGTCCTCTGGGGCTCCTCAC
>GFUNContig566
GAATCGTTTGCATCACTCGCTTGTCTCTCGCTCTGTACTTTCTAACACGTTATCACGCACGTTGTTCTTCCCTCAGAAGAAAGGCCGACAAGCAGTTCGCCGGAGATCAAGTCTTCGTTCTCCTCCCGCACGGCCGATGGCCTTCAACATCTCTAAGAAATCGAACGACGGATGAATTATGTGCTCCTCTGGCCTGCGGCGCTCGCGTGCCCTGCCATGCGGTGGCAGTGCTCAATCGGCAGCGGAGCCCGCATGCTCGGTCGGCTGTGGATCCCTGCGCTCGAGCGCTGCGGCGACGGTGCCCGCGTGCACCCCGGCGGCGGCAGTGGCCGACTCCAGTGCCTGGCGCGCCGTCGTTGGAGGCAGCAGGCCCTTGGTTTCCCACAGCAGTGGGTGGATCCAACACCTGGCCTCTCACCTGCGGCGACTCCGCGGCCAGCGACCTCCGCGCCATAGCCTAGAACCGCGGCCGGCGGCCCATAGACGGCCTCCGGCGCGGCCTGGTGCCCGCGACAGGGTAGCGTCGGCCGGCTGCTCCCCATGGCAGGCGACCTGCGCCAGCAGCCTTGCGCTGCGGCCGGCACCGCGCCCGGCAGGCCTGCCTCCCAGCGGCCAGTGAAGGCGCCCGCAGCTGCTGCCTCGGCCCGGCGGCTGAGGGCCCGACCCGTGGCAGCGGTGGTC
>GFUNContig567
GCCCAAGCCTAAGCCTGAACCAAAGCCCAAGCCGGAGAAGCCTGAGCCTCGTCCAGAGCCCACGCCCAAACCAGAGCCGGTGCCCAAGCCTAAGCCTGAACCAAAGCCCAAGCCGGAGAAGCCTGAGCCTAGACCTGAACCAGTGCCAAAACCAGAGCCTAAGCCTGAGCCTAAACCAGAACCAAAACCTGAGCCTGAGCCTGAGCCCAAGCCAGAACCAAAACCCAAGCCTAAGCCTGAGCCCAAGCCGGAACCACTGCCGAAACCAGAGCCTAAACCTAAGCCCAAGCCAGAACCACTGCCCAAACCAGAGCCTGAGCCCAAGCCAGAACCAAAACCCGAACCACTGCCTAAGCCTGAGCCCAAGCCGGAACCAAAACCCGAACCACTGCCCAAACCAGAGCCTAAGCCTGAGCCCAAACCAGAACCAAAACCTGAGCCTAAGCCTGAGCCCAAGCCGGAACCAAAACCCGAACCACTGCCGAAACCAGAGCCTAAACCTGAGCCCAAGCCAGAACCACTGCCCAAACCAGAGCCTAAGCCTGAGCCCAAGCCAGAACCAA
>GFUNContig568
CACTCTTTCCCTACACGACGCTCTTCCGATCTCACAGCTACAGGCACTGCAAAAGAATTGCTTATGGAGCTAACTAAATACCAGGGCAAAACTGCGCTTCAAAGAATGCTGCTTCTTTGCTTTTCCTTAGGCTGCACAACTCTGGAAGCTTGATTATTTCTTTGTAACGAACGAACTATTCCAGCTTTGTACAGATTTAGCTGTTACCACTAGTCTAGTATGCCTCAGCATCAACAGCCATAGCCCAGAAGTCAGCACCCGCATTATTTGTAGCAGCAGTCGAACGCTCAGCATGAGCCCGTTTGCCGGAGCCAGAGACGGCTGCCAACGACCTGACGTAGGGGATGAAATCGGCGTAGTAGGCGCTGCCAGGGATGAACCTGATGGTGCGTGTGGTGCGGCCCTCGATGTCCATGGCCACCACCGTCTCGGAGCTGGGGTCCCACATGACGACCTCCGCCTTGCCCTGCGAGCGGAGCAGCTTGACGTCCTGGCGTCCCCTGAGGCAGCCGCCCTCGAAGTGCCCAGCCAGAGTCCACGAGATGGCGCCGAAGGTGGTGCGGCGCCCGAAGTCTAAGCGGACGACGACGACGGCTTGGACGCGGGCGTCCTTGCACGTGACGCAGAGCGTGCCCTCCATCTCGCCGAGCTCCCAGTAGGGCCACTGCATCACCTCGGCGGGCGCCGGGACGAGGTCCGAGCAGCGCGAGACGGGCTCGTAGCAGAGGAACGGGCCCATGGAGGTGCGCCAGAACGCGCAGCCGAGTACGCCGACCCCGGAGCCGGGCTCGACGGTCTCGGCGTCGGCGACATCGGCGCCCATGGTCCACGCCCACGCCCTGGACGAGAAGGACTCGAAGGCGTAGATGCCGTCCCCGATGGGGAACGCGACGACGACGTGGTAGTGGCGGTAGAACGGCTTGTACTCCAAGGCGTCGGCGCGCTCGGGGTCGGCGTCGCGGGGGTCGAGGTCGAAGGCGATGACGACGGCGGGGTCGCCGTGGGCGCGGTGGTCGCGGGATGGCGACGGGAGGCGCTCGCGGGCGAAGGTGGCCGGGTTGGCGACGTAGTAGGCGGCGGAGACGGCGCCGCGGAGGCAGACGAGGCCCCACGTGGAGGCGAGCGCGGCCACCGGCTCGTGGGGGAAGAAGGCGGCGAAGGTGGGGTCCGGGACCAGCTGCTTGCCG
>GFUNContig569
TCCCCATCCTTGTCATCGTCGTGGAGGCCCTCGGGCGCCTCCTTCCACGCGGAGGTGCTGCTCCCGCCTCTGGACGCGGCGGTGAGGTAGCCCTCGTCGTCGTCGTCGTCGTCGAGGTCGTGGATCTCGGCGGTGTGGAAGTCCGGGGGGAGGTCCCTGGTGCCGCGAAGGGAAAGGGCGGCGAGCCTGGCTGCGGATTCGGCTGGGGGCGACGGGGCATCATCGGTGGGGTTGGGGCTAGGGTTGGGCGGATCCATGGCTGTCCTCCAGGCTTCCCCTCCAACAAATTCCCCTCGTGCCCTTCTCCTCCTCCCCGCGAAAGGGAAGGAAAG
>GFUNContig570
TTGCAACCTCTCTGGAGGGGTGATAACATACATAGGGCACTAACACTTGGCGTACCCAGTACAGCACTCTGTACGGGGTCTGGGAAAGGATGTCAGTGGCAAACCTTATCCTCGCCTGTGCAATACGAGGAGACTACGACTCGAACCCGGGAGACTCTTCCGCTTGCACCAGGCCCACCCTTCAGGGCACTAACACTTGACGGCCCCAAAGAAGGTTAACCTGCAGAGTGTGGACTTTACAATGCTGCATCAGCAGACTACATCTCCTTTGCGTGTACATCTTGATTCCTTTTGAGCACATACGTAGTTGCCCTTACAAAACATGACATTGCCAAAAAAAATGCTGGAAGGGACCAAAACGATCATCGGGCAACCGGTCCCTAGGAACGTCGTGTAACGAAAAAATCCAGGACTCAGGGCGGCCGACGGCAGTCCCTGGAGAACAATAGTCAGACTCCTAACATTGCAA
>GFUNContig571
CGCCGACCGCCGCCGGTTCCTACACGCGCGGGTCCAACCTGCGGTCGGCATCCTCCTTCCCGTCCCGCGCCTCTGCCTCCGCCTACGCCGCTGCCGCCGGCAGCCACCATCCGCCCCACCACCACCACAGGCCTGTCGAGGAGAGATCGGCGCAGAAGCGGCCGTCGCCGGACAAGGGGCACAAGTCCTCCGCCATGGACGCCGTCCTGCACATGGAATCCAAGAACTATCACCACCACCACCACGACTCGCCGTTGACCAGCAACGGCGCCGCCACCGCGGGCGTGGAGCGGTTCGAGCTGCCGCGGATCTACATCTCGCTGTCGCGA
>GFUNContig572
TCCGTCATGGACGGGTGTCTCATGCCTTGAGCGATGATGCGCTAGCACAGGCGTTGATGGACCCAAGGTACCCGACTGAGATACTCAAGGATTATGAGGAGTGGACAATTGATCTGGCCAAGCTCCACATGGGAATGCCCTTTGCACAGGGTGCCTTTGGAAAGCTCTACAGGGGTACCTACAACGGTGAAGATGTTGCAATTAAGCTTTTGGAGAGGCCAGAGGCTGATCCGGAGAGAGCTGGGTTAATGGAGCAGCAGTTTGTGCAAGAAGTTATGATGCTTGCAACCTTGA
>GFUNContig573
TCGCGGTTCGACAGCCGCCGCTTCTCGCGCCGGTGCGTGTCCGCCGCCGCCGAGTCGCCGTCCGACCCGGACGTCCTCCCCGTCCCCGCCGGAGACAGCGACGACGACATCTTTCGATCGACCGGTCGGTCTAGCTTACCTCCAAAAGATTCTCTACCGCTGCCGCTGCTGCTAGTGCTATTATTCGGCGATTGTTCGGGAAAGCAAGCAAGAAAGAAGGGAGAAGGGAGAGGGGACGGACGGAGAGAGCAGAACGGGGAAGAGAATGGCGGATCCGGTGGGAGGGCAAGTTATGAGATCACATAAAACCAGTAGAGGAAGACAATCGAGAAGGAGTGGAGGAAGCAGGAGCGGCGCAGGTGAGTGGCGATCTTCATAAAGCTCAGAGATTTGGCATCAAGGTGCTGCTGGCGCTTCCCAGCCAAACCATGGCCGGCGAGAACGAAACCTCCCTCCAGCGCAAGGAACCCCGGAGAACCCCCAACACGCAAGTTTGTATGGATCTCCGGCCAAGATCTGCCAAGAACAGCAGCAGTTCCTGGAATGGCGAACTGGGCAGAGAGAGCTTCGGTCGGAGGAGGAGGAGGAGGAGGCTGGTCTGCTCGACCTCCGGAGGAGAACCGAGCTGAAATCTCGAGAGAGGATTGTAGCTATCAAGCTCGTGCTGGCTGGGGAAGAAGGTGAGCCACTCAATCGGAGAGGCGGAAGAGAGGGAAGGGGGA
>GFUNContig574
CTCCGGCACGATGACGATCTTGGCCACCAGCCCGGCGTCCCTCCTCGACTGGCACTCCTCCACGAACTTGGCGTAGTTGGGGCCCGGGTCCGGCGGCGTCAGCATGGAGCTGCGCAGGCTGCCCATGCTCGCCGCCCTGAGCGCCAGCGTCCGCTCGCCGTACTTGGTCACGCCGGCCACGAACATGACGACCGCCGGCACCATGAGCCGGACGCCCGGGCGCGACTTCCAGTAGACGTACCCGGCGAGGACGACCTGCGAGACGAGGCTGAGCAAGTGGCGCAGCCAGAGCTCGTTGTCCTCGACGGCGAACGCGGTGATGGTGTCCTGGCCGCCCAAGTGCAGGAGGAGGAAAGGTGCCCAGAACGGGACGAGCCCGTGCGCGCGCGAGAGGCCACTGATGGATAGGTGCCCGATGGTGTACGTCGCGATGGAGTCAGCGGCCAGGTACGCCAGCCAGAGGAGGGCTCTCAGCACCATGGAGGCGTTACGCCTCCGGAAGTCGGCGGAGACGAAGAGGAAGATTTGCAATGACAGGCTCAGCAACACCAGGATCTGGACTGCCCATTCGCTCCACAGGTGCTCTATCCCACCAACCATTTATATTGTATACACACAATGTTGCTCCACTGCTGTTGGCGCCGGGAGAAGGGCGCTGGCGGAGACATGGGCGGAGCAATATTCAAAGTGCTGGGTGCCGCCGCCCATATATCACCCAGGTGCACCCTCCTCGTATTTACTCTAGCTCCGCCCCCGGGCGGAGATCAGCGAGCCGCGTGTGCGGGAGGAGACTAGGCGGGGCGCCGGCCGCCGGCGAGGAGCGC
>GFUNContig575
CGCTTCTCCCGTGCCACTCACTAGTGGCGACGACTGGGCGACCGCCGCCGCCGCCCGCTAGGAGCCGTGCGTGCCCAAAGTCTCCATCTTTGGGCGCTTCGCCCACCAGATATGAGCAGCTGACAACTCGACTCTGAGGCCCATTATTTGATACCCCAGGAGAAGTGCACCGATTACCTGGCCATTTTACCTTGTTGAGATGGCTACACAGTTGCCGTGCTTCACACAGCTCAGTCCACCGTCTTCTACATGGATAAAAGATGTTGGGAACTGCAAGGCTGCGCCTGGTAGGGTGGTCAGAAGTGCTCGAGCTTTGGGCCACTGTCACTTCCGGTGCTGTGCAA
>GFUNContig576
GCCCCACCACTCCATCCGAGTCTTCGACTCCAAGCCGCCGCCCCCCTGTTCCTCCTCGGTTCCGCGCACCGCGCCGCCGGCGGGAGGAGAGGAGGCGGGTCAGGGCGACGCCGATGCACCCAAAGCTGTCGCGGGCCTCCCGCAGGCTCCTCTGCTGCGGTGGGGCCGCCTCCCCGGAGGACCTGTCTGATGAACGAAGTGGATCATTGAGGTGGGTGTTCTCATTGAGAGAGCTTCGATCAGCAACAAACAGCTTCAATTACGATAAC
>GFUNContig577
GATGGGGATGGGGATGGGGATGCGGGTAACGATGTGAGGATCAAGAGCTTGGTGGAGCTGGAGCCAGGGGATGGGGATGGGGATGGGGATGCGGGTAACGATGTGAGGAGCAAGAGCTTGGAGGAGTTGGAATTGGGAAATGCTGGTGCAAGGAATGATGGTTTGGACGAGTTAGGGTTGGGGGATGCTGTTACAAGAAACAAGGTCATGGAGGAGTTGGGTTTAGGGGATGTAGATGCCAGGAACAACAGTATAGAGGAACTGGTCGAGGAAGACGCAAGGAGCAAGAGCTTGAATGAATCTGAGGCTGTGGATGTGGATCCGGGGGCCATGGACAACAATATAGATGAAATGGAGACGGTCAATGAAGATGCAAGGACCAAGAGCTTGGATGAATCTGAGGCTGTGGATGTGGATCCGGATGCCATGGACAACAATATAGATGAAATGGATGCGGTGAATGAAGACGCAAGGAGCAAGAGCTTGAATGAATCTGAGGCTGTGGTTGTGGATCCGGGTGCCATGGACAACAATGTAGATGAAATGGAGACGGTCAATGAAGATGCAAGGACCAAGAGCTTGGATGAATCTGAGGCTGTGGATGTGGATCCGGATGCCATGGACAACAATATAGATGAAATGGATGCGGTGAATGAAGACGCAAGGAGCAAGAGCTTGAATGAATCTGAGGCTGTGGTTGTGGATCCGGGTGCCATGGACAACAATGTAGATGAAATGGAGACGGTCAATGAAGATGCAAGGACCAAGAGC
>GFUNContig578
GGCTGTGCATGCCGCCGGCGATGCTGCTGCCGGCGATGCACCAGAACATGCAGGCGCTGCACCACCACCCCATGGCGCACGCGCACGCGCACTACCCCCACCTCGGCATGGGGCTGGGCTTCGGCATGGGCATGGGCGCCACCGCCGCTGCGGGGTTCGACATGCTCCCGCGCGTCGCGGCC
>GFUNContig579
CCGCCGCCACCGCCACCACCAGCAGCAGCATGGAAAAGGAGTCGTCGCTGGGCGACAAATTTGTGGGAGGTCTTGCTATAGTCGCTGATGTAGCCGCTGTGGGAGATCTTGCTCAAAGCGCAGGGGAGTCTCTAATGAATATGTTCTAGGACGAGTGAGATTTTCGTGCGAATGTGGACACTCACTTGCACAATTTCGATCAGTCTCTAATGAATATGTTCTAGGACGAGTGAGA
>GFUNContig580
GTAGGCGCTGCGGCAGTTGGGGCAGAGGTTGAGCGCCTGGTAGCCGCCGCCGGCGGCGCCGGCCGCGATCATCGGAGGGGGGCCCCGGTGGGAGAAGAGGACGTCCATATGCTTGGAGCAGCGCGGGCAGTGGGCCTCCGCGCGGATGCGGCGCGGAT
>GFUNContig581
CCTTGAGCACCACGGTCTGAACGCCAGAGACCGCCGCAGCCCTACCTGGCCGATTACATCAACAACAACTATGGCATCAGTAGCACCACCACTGCTTCATCAGCTACCTGCACCACCCTGTCCAACACCACCTACACAACCACTGCCAGCAGCAGCAGCGCCTCAGCTCTAGCTGCTCGTGTCCTCCACTCGTTCATGCCCGCTCCCAACACCTCCACGTTGGTCGTGGAAGAAGACACGGAGGAGGTCGGCCACGAAACGGCCACGGAGCAAGACAAGGCGAAGACACGCGAGCACATGAGGGACCTCATCCATGGATCGGATCCCTTGGACAGGTGGCTCTGGGAGCTGCAGGTCAGCTGGGTTCTCCACCTCACCCAGCTGGACGCGTCTGCAGGGAAGGCCTTCGTCTCGCGGCTGCTCCAGTACACCGCGCGCAGCTGGATCCTGGCTCTGCACGCGATCAACAGCTCCATAGTCAGCTTCAACGGATGGTGTAGTAGCCAGGACCAGGAGGAAGACGAAGCAGTTTCTGTACTCTGGCCACCCACTTCGGAGTTGGTAGGGTTCGTCGCAGCAACCTTCTTGCAGATGCTCCCTTTCGTCGACGTCGTCGTTGCACTGGAGGTCGCTAATCCGGCTTGCGGTGACGACCATGGCGGTAAGGGTGGTGCAGTGGCATCGGCTCACAAGTTCCAGACACTGACAGACGTCCGTGAAGCTC
>GFUNContig582
AGGGCTCCTTCTTCAACTGGTACTTCTTCCTCACCACCACCAGCTCCCTGCTGTCTGGCACGGTCATTGTTTGGCTTCAGGACAATGTTGGGTGGGCAGTCAGCTACGTGATCCCAACAGTGCTCATGTTCATCTGTTTCCCTGCATTTTTAGCTGGCTCGAGGGTATACAGGTTTAGGAAAATGGGAGTGAGCCCCCTTACCAGCATACTTCAAGTGGTTTTTGCAGCTGTCAGGAAGTGGCATATCAAACTGCCGGATGATAGCTCGCTTCTATATGAGCAGGCCAATTCACCTTCTACAACTGAAGCAAGTCATAAGAACAAGCATACCAATCAGTTCAGGTTCTTTGACAAGGCTGCCATTGTCGTCCCATCAGGCAACGAATCCACGGCGCAGACGAGTCCATGGAGGCTCTGCACAGTGACACAGGTCGAGGAGCTAAAGATGCTGCTCTCGACGCTCCCTACCTGGGCGTCGTTCGTGGTTTTCTACGCAGTCACGGCTCAGATGCAGTCGACGATGATAGAGCAAGGCATGCTCATGGATAACCACGTTGGCTCGTTTGCCATCCCACCTGCGTCCATGCCCATCATTGGTGTGCTCAGCTTCCTCATCTGTGTCGCCGTCTATGAAACCATCCTAGTGCCGTCGGCGCGGCGCTTCACCGGAAACGAGAAAGGCTTCTCCCAGTGGCAGCGCCTCGGAATCGGCCAAGCTCTGTCCATTCTGACAATGGCGCTCGCTGCGTTGCTGGAGACAAGGAGGCTGGCGATCGCGGAAGCCAACGGCCTGAGGCATCAGGAGGTGCCGGTGCCAATGAGCATCCTGTGGCAGGCGCCCCTCTATGTCGTCCACGGTGCAGCCCAGGTTTTTGCCGGCGTCGGCGCGACCGAGTTTTTCTACGACCAGTCCCCCGAGACCATGAAGAGCCTGTGCGCGGCGCTCGGGCAGCTGGCGCTAGCGTCCGCGTCGTACATGAACTCACTCTTGCTCAGCATTGTCGCGGTGGCCACAACACGCGGCGGGGCGCCTGGGTGGATTCCAGATAACCTGAACGAAGGCCACCTGGACTATTTCTTCTGG
>GFUNContig583
GGCCAGAAGTGGTCCGCAACTAAATGGATCCATGTGAGGTCGTTTGACCACCCTGTCAAGCAGCCAGGTTCCTCAGACGGATGCGAGGACGACAATATCCTCTGTCCCCAGTGGGCGGCCGTGGGTGAGTGCGCCAAGAACCCTAACTACATGGTGGGGACCAAGGAAGCTCCTGGCTTCTGCCGGAAGAGCTGCAAAGTATGCACAGAGTAAGGTATTAATCCACTGTCTGATAAGTATCATGGCATGTTACATACTAGTTGCTGTTCCCATTACCAGGGTTTAGATACGACTGAGTATAGCATGTATAAGTGCAACCCGGAAGAAGGAATCGTAAGAGCTAGAACTCATGCCTTGTCCAAAGTTAAAAAATGGTTACCTTGTTAAGTTAAGCAAACTAATCAATGGCAACGGTTCGAGCAA
>GFUNContig584
CGGTTCCTGTTGTCGAGCGCTGTCCGAACTTTTAATCCGGAAGAAGCGGATTGGTTCTACACGCCCGTGTACACCACTTGTGATCTGACTCCTTCGGGTCTTCCCCTTCCCTTCAAATCTCCTCGCATGATGCGCAGCGCGATTGAGCTGATTGCCACAAACTGGCCTTACTGGAACAGATCAGAGGGTGCAGATCATTTCTTTGTCACACCACATGACTTTGGAGCATGCTTCTATTTCCAGGAAGAGACGGCCATCCAGCGAGGTGTCCTTCCGGTGCTGCGCCGTGCTACGCTGGTCCAGACTTTTGGGCAGAAGCATCATGCCTGCCTCAAGGAAGGCTCCATCACCATCCC
>GFUNContig585
CTAACAGCTGAAAAATATGGCTTTCGTTCAGGCGACGCCGCTGGGAGAATGGATCTTCAAGAGCAAGAGCAAACAGAACAGCTGTGGTCTGCAAGGGGCTTGCAAGGGCTTCATGTTCGGACTGCAAGTCACAGAGCTGCTGGAGATCTGGCCTGAGCAGGTCACCCATGGCAGGAGATGGGTGAGCATGCATGCATGTCATTCTGCTGCAACAACTAGCAGCTCGCCATTTCGCAGATTTTGATCTCACAGCAGCAGCTCATGCAGTTCTTGCACATACATGTTCAGGTACCCGTTTTGGAGGCGTACAGTCTGTGTC
>GFUNContig586
AGCCTGCTCATGTAGATCTGTCAAGAAAAAGAACTTGGGATCGCCTTGAGCGTGAGCAGGAGGTCGGCGATGTCATCAGTGCAATCAGGTCCCAGGTACCTGGGGCAATAATAGTTGGTGACTATGTTATTGAGACTAGAGATGATATGTCCCCAGACATAGACTCCGGCGATGAAAGTAGTGAATGGTACTCAGACCATGTTGAATCACCAGATAATATACTTGATTCCCCAAGGGTTTGGCCAAATGAAGCGCTAGGGTCACCTAGCATTTGGTCA
>GFUNContig587
CACCAGCGTCGTCGTCGCCTCCGTCTCGCCGACGCCACCGAGAACAGCATGCCGCACAGGAGCAAGATCGATCTTTCCCTTCTGTTCCAAATCTCGCCCCCTGCGTAGGCATGGCTGCAGACGGCAGGATGCGCCGCCGTAGCCGGCGGATGCGTGAAGGTAGCAAGATGGCTAGTGCCGGCGGTGCTGACCTGATGAAGCCTCGACGTGGGATCCGCTGCCTCCTGAAGTCTGGCCGCGGCAGCGGCAACTCTGGTGACCGCGGGATTCCAACGCCCGCCAGCGCTAGTGGGAACGTCGGCCACATCATCAAGCCAGGCGCCGTCGAATCAGAGGTCAAGCCAAGCAGCGCCGACTCAACTGAGGAGGTGTGGATCTACGTACGCGGGTGCCGAATCAAGAGGTCTGGCCTACGCTTCAACTCCCAGGGCGACGTCTATGTCCCTGACTCCGAAGATGATGAGTCCGGCGCGGATCTGGCCCCTGCCGTGGCCGCGAACGGGGCTGCCGGCGCGGATCTGGCCCCTGCGGTTGCCGCGGATGGGGCTGCTGGCGTGCAGCTGGCCCCTACGGTGGCCGTAGACGGGGCTGCCGCCGTGGAGATGAACCCAGAGGTAGCTGCACGCCTGGCCAAAAAGGTGCTTGGCGAGGACCTGCACCCAGAGGTGGCTGCGCGCCTGGCCGAGGTGCTTTCTAGGATTGAACCTTTCTGCCATGAATGGTTCATCGACGCGTACAAGCTCATTTTGGTGATCAGCAGCTTCTAAGTTGAGGTCAAAATCATCGTGTACATGTGGAGCATCAAAGTTGAAATCTCCATCTTGTTGATGGTCGTCCTCAACAGCAAAAACTGCAATAGGGAATATTGAGGTCTATAGCATGCACACCATCATGTTGTTCTTTCTGGAGATAGTGGGACTGACCTTTGAGTGGATGCACTTGTGCTTCTTTGATGGGATGAAATTGATCTCCTTCATCATCAGCAGGCTGTTGATTTAGGTCTGGCTATGGAGGGCTCTTCACTTTCTTCACCTGGTACTGTATTTAGATCAATGGCCATGGTTGAAGATGGACCTCTCCTGCATGCTATAGAGATTGGCACATTTGGGTTCTGGATGGCTTGCGTTGGGTTCATTAGGAGCATGTGAGCATGTGAAGCCATTTTATAGTGGGGCAGTGGCGCCAAGTTTGCTTATTCAAATTTTGGATGTGCATGCGCTGCCTGCCTCCACTTCCACGCTGCGCTCCCTTCCCTCCCCAC
>GFUNContig588
AAGCAGATCAAGGTCTGGTTCCAGAACCGCAGATGCCGCGAGAAGCAGCGGAAGGAGGCCTCGCGCCTGCAGACTGTGAACCGGAAGCTGACTGCGATGAACAAGCTGTTGATGGAGGAGAATGACAGGTTGCAGAAGCAGGTCTCCCGACTCGTCTACGAGAATGGGTACATGCGACAGCAGCTCCACAATCCTTCTGCTGCGACCACAGACACGAGCTGTGAGTCTGTGGTCACAAGTGGTCAGCACCACCAACAGCAAAACCCAGCAGCTCCGCGTCCTCAACGGGACGCGAATAACCCAGCTGGTCTACTAGCTATCGCTGAGGAGACCTTGGCAGAGTTCCTGTCGAAAGCGACAGGAACTGCTGTCGATTGGGTGCAAATGGTTGGGATGAAGCCTGGTCCGGATTCCATTGGAATCATCGCTGTTTCGCACAATTGTAGTGGCGTAGCAGCCCGAGCTTGCGGCCTAGTGAGCCTTGAGCCCACAAAGGTCGC
>GFUNContig589
AGCAATCCACCACCAGCTGGAGTACCATCTGGAGCTTTTTCTATCACATTGGTACCCTCTGGATCTTCTATCTCCCCATCTTCTTCCTTGAAAGGCTTGTATGTGAGCTCTAGAGTAAGCTGGCCACGAGACTTCTCATTTTGTACATCATTTGGATCCATGGTCTTAAGCATGTTGAGGGTAGTAACTTTAGTCTCCTCAGGTGGGAGGTCTTTCAGTAGGACCATGTTCATTCCCATCTTTTCATGTTTCCCAACCTGTTCCCA
>GFUNContig590
CGCCAGCACCCGCCGTTCCTGTGCAGGCACTCGTTCGTCTCGATGTCATGGCTGAGGCAGACGCGGGGCTCCGTCCCCTCCTTGAAGCCGGCGCACACGGCCTTGAGCACTGCCGTCCGCTCCAGTTTCCCTCTGTACTGAACGTTGTTGATGACCAGGGTCGGCAAAATGGTGACATCGCCTCGCGATCCGCTACCGATCTGG
>GFUNContig591
CCCTCCTCCTCTTCCTCGCCTCCCGCCGCCGCCCGCTCCCCGGCGGTGGCATCCTCGCCCCGCTCCTCGGAGACGAGCGCCCGCACGGGGCCCAGCAGCCTGCTGCTGCTACTGCTGGCCCGGACAGCCCCGCCGGCCGCACGCCGCGCCACGCCGAGCCGGACGACGCCGGCTAGGTGCTGCTGGCCGTGGCCTGCCAGCGACGAGTCCCCCACGCACCGCCACCTCGCCGGCGTTGTCGCCGCCGCCGCCTGCTGCATCAGGTCAGGTGCTCAAGTTTATCGCCGGTTTTTTCCTGCACGAGGTGGGTGGGAGTGGGCTTGGAAAAGACGAGCGTGGGCCCAGGTGGATCCGACACTCCGTCCTCGGAACGTGGGGACGGTGAGAGGGCGTTTCCGTCATTTGGGGTAAAGTACTTGTGGATAAGGGTGGCACGTAGGAACGCGGAGGCGCCACGTCGACGCCGGCGAGGCCAAAGGTCGCGGATTGGGGTACGGAGTGGGGCGCGTGCCGCGCGTCGCTGACGCGGCGGCGTGGAAGTGGAACGTGGTGCAGGGTGTGGCTGGGCGGCGCCGAATCGCTGGCCCGCGCCGCGTTTGTGGCTACC
>GFUNContig592
GGCCATGATGACCTTGGCAAGCGCTGCGCCAAGTACTACGAGGCTGGTGCCCGCTTTGCCAAGTGGCGTGCCGTCCTCAACATCGGCCCTAACGAGCCATCACAGCTTGCCAACGCTCAGGGTATTGCTCGCTACGCCATCATCTGCCAGGAGAACGGTCTGGTGCCA
>GFUNContig593
GAGATCGAGAACTCCTCAGAGCCCTCCTCCCTCGCCGTCCTGAAGGACATGAACGCCTGTGCGGCGCCGTTCTTGGCCGGAAACTGCCACTGCGCCGCCGCCAGGTTATCTGCTGGCTCCGTTCGGCTCTCCTCCACCACCA
>GFUNContig594
GCGACGAGAGCTGAGAACTGAGATGCTAGCTTAGCTACAGCGATCCCGATACAACCGTTGCGCTTGCGCCTGGTGCCTGCCTGCTGGGCTGGGGACTGAGCTGATCGCTGAACCCCTACGCCTGGAACAAAGTGGCGAACGTGCTGTTCTTGGACTCGCCAGCCGGCGTCGGCTACTCCTACACCAACACCACCAACGATCTGTACTCTGCCGGTGACAACAAGACAGCTCATGACTCCTATGCTTTCTTGATAAATTGGTTGGAGCGGTTCCCGCAGTATAAGTATCGTGATTTCTACATCGCTGGAGAGAGCTATGCAGGCCACTATGTCCCTCAACTGTCTCAGGTAGTGTACCGAAACAACAAAGGAATTGAGAATCCAACCTTAAACTTCAAAGGCTTCATGGTTGGAAATGCGGTAATTGACGATTACCATGACTACAAGGGCACATTTGAGTATTGGTGGACACATGGGCTTATCTCTGATGAAACTTATGTGAAGTTGTGGGAGGCTTGTAAATATGATGTGTCTGAGCACCCCTCTGAGGAATGTCAAAAAATCTCTGAAGTTGCCGAGGCTGAGCAAGGGAATATTGATTTATACAGCATCTACACGCCTACTTGTAATAAGACTTCATTGCATAAGCGCAGGCAAATAATTGGAAGAATGCCCTGGTTGCCCAGAGGATATGATCCCTGCACCGAGAAGTACTCCACCAAGTACTACAACTTACCTGAGGTGCAGAAAGCTTTACATGCCAATGTCACTGGAATACCATACCCCTGGGTAACCTGCAGTGACCCAGTGTATGATTATTGGAAAGATTCGCCGAGATCGATGCTTCCTATATACCGTGAACTTATCGCTGCAGGCTTAAGGATATGGGTTTTCAGTGGTGATGCTGATTCTGTTGTCCCCCTCACCGCGACAAGATACTCCATTGATGCCCTCTTTCTACCAACTGTCACAAACTGGTATCCTTGGTACGACGATGAAGAGGTTGGTGGGTGGTGCCAAGTGTACAAGGGATTGACACTGGTGACGATCCGAGGTGCAGGGCACGAGGTTCCCCTGCACCGTCCGCGGCAGGGCCTGAAGCTCTTCGCCCGCGCACCGCCCAGCCCCGGTGGCTGCTGCGGCTC
>GFUNContig595
TTGATGCTGATGGAACAAGGAGAGGACAAAGACGCCAACGCCAAGTCGTCGGCTCCTCAGGTGTCCTCCCTCAAGTCCGGCTCGAAGCCCGGCTCTGGCGTCGACGCCACGTGCTACATCTCCGACCTCGGCAAGGGGCTCGGCCCCGTCGTGCAGACCCGGGACGGCGG
>GFUNContig596
TATTGCCTTGCCTGTCATATACATCTACTACACAGGATCAATATAATGTAATGAACCAATAGGTACAGCTTCTACTAACTCACAACCCTTCTGCTCTGCTATCCAGCTACTATAGGAACTCAAGTCCAAAACGCCTCAAAGCGAACCCCTACCACATACCATGGCTCACAATCACATGCCCCCTCACTTCACTAACAATGCTTTGCTGCTAAACGTGAGGCAGATTCTGACAAGGATATATATATAGCATCTTCCAACATTGTCTATACACAATGGCAATAATGGGCTAGCTGCTTGCTTTTGTACATGCAGCAGACAGTGCATTTGATGGCATCAACTCCTAATGGGTACCATCATTCACTGCTGGATCGCACATAGCTCCCAGTTCCCTTCGCCGTCAATGAGCTTCAGCTCCAAGGCATGGAAGGGTATCAAAGCAGGCCTTTGTGAGGAAGTGATCACAGTTATGCCCATGCTAGTTGCAAGTCTGTACAGATGCTCTTCAACATCAACACTCGTAGCATTGGTGCACTCATCGAGGATACCAAACTTAGGATGATGGAAAAACAAACGAGCCATCCCAAGCCTCTGTTGTTCTCCTAATGACAGAACATCTTCCCAGTTTGGTGTAGAATCCCACCCTTCTCTTTCTAGGAGATACAGCAGCCGGACATTCTCTAGAATTGTCTTCAGGTGATCATCCAGCAGTACAGAGGCACTAGAATTGCTACCAGATCTATGTAATGAAAGAACTTTTATCTTCGCTTCCTCCATTGAGAGAGGGTATATGATCTGATCCCGCAGAGTACCCAGGCTGGTATATGGCCGTTGAGGAACATGAAACATCCCTTCTGAGGGCTTGGTAACTCTCCCAGAGAAGGTGGGCCACAGATCCCTGAGCACTCTAAAAATAGAACTCTTTCCACTACCATTGGGACCAGTCAGAAGAAGGCCTTTCCCTTGTACCACATTGCACGAGAGTTTTCTAGCCAATAGCTTCTGTGATGGTGTTACAATGTCCACTTCATGAAATGAAATAATTTCTTCTGAGGCTACACTGATGGCATTGGTAGACACCGCAGTATTTCTTTGAGC
>GFUNContig597
CGGCAGCCACCATTGGATTGCTCCCGGTACTCACCATCCTTGACCTCTCAAACAACAAGCTCGACGGCGAAATACCAGAGGACTTCAACAATCTCCACCTCAGCTACCTGAATCTCTCGTCCAATCATCTCGTCGGAGAGGTGCCAGCCGCACTACAGAGTCCAGTGTTCGACGCCGCCTTCTTTGACAACACTGGCTTGTGCGCCAGACAGGACTCCGGCATGCTCCTCCGGATATGCCCCCATGGAGGAGGTCATAGTTCCGCCAGAATGATCATCATCCTAACCGCAACAATTTCCAGCATTTCTGCCATCAGCTTCGTTGCTGTCATGGGATGGTTTGTCCTCCGGCGCAAGAATAACTCGAGGCCTGTGACGTCGTGGAAGATGATACCGTTCGGTACCCTGAATTTTGGCGCGCAAGACATAATCAGCAACATCAGCGAGGAGAATCTGATCGGCAGAGGTGGGTCAGGAAAGGTGTACCGCATCCATCTCGGCAGCAGCCACAAGGCAAGAGGACACCACGGTGGCGACGGCGGGGCCGGTCACTCGACGACGACGACGGTGGCCGTGAAGAAGATCGGGAACGACGATGGGAAGCCCGGCGCGAACGACGACAAGGAGTTTGAGGCGGAGGCGAGGTCACTGGGCGGTCTCCTCCACGGCAACATCGTCAGGCTGCTCTGCTGCATATCCGGCGGCGACACGAACACGAAGCTGCTCGTGTACGAGTACATGGAGAACGGGTCCCTGGACAGGTGGATCTTCCCGCAGCACGGCGCTGTAGCCGGCGGGCGGTGCCTGACGTGGGTGCAGCGGTACCAGGTGGCCGTGGACGTGGCCAAGGCGCTGGTGTACCTGCACCACGACTGCCGCGCCAAGGTGGTCCACCTGGACGTGAAGCCGGAGAACATCCTCCTGGACGACCACGGCGGCGTGAAGATCGCCGACTTCGGGCTGGC
>GFUNContig598
TTTCCCTACACGACGCCTTCCGATCTCCCGTGTCTCGGTCGTTGTCATCCCGCCGTCGGAGTCGGAGCAGAGGAGGCGGCTGTTCGGCGGCCACAAATCGGTCCATCTGCCATGGGCGACTCTGTTCCCGGAGGATACTTCATCGGCCGGCCGGCGAACAAGGCCGAGGCGACTGCTGCTGACGAATCCAAGTCTGCCAACACTCAGATTCCCGGGGATTACTTCGTCGGGACACCGGAGAACCTTCGGCCGCAGGGGGAGACAGCGGCGACGACCGAACCAGCACAGCCGGCCGGTGAGCTCAAGCGATCAAGAAGCTTCATGGAATGCTTCCCTTGCCTCGGCGGCGGACAAGTTGCAAACTAGACGATCGATCGGCAAGCCTAGCCGGCGTGGTTGCTTGCAAGATTCAGCACAGCGATTTGGACAGGGGCGGGCGACACAACCCTCGACCTTACCTGAATTGCAGGTTCTGAATCTTGCAAGCAACCACGCCGGCTAGGCTT
>GFUNContig599
GGACAGGTGGTGCCCCTCATAATTGCCCTGTCCCGCAGGCGTCGCAGACGAAGGCCGGGTCCTGCCCGGCGGCGTAGTCGAGGAGCCGACGGAGCTGGCCGGTCTTGTTGAGCTCTCGTACCTCGTCCGCGCCGCCAGCAGCGCCTGGAGCTCCCGGCGGAGCACAGCGTCCGTGGACACGTCCCGCTCGTCCACGGCGACGCGGAACCTGCGCAGGATGGCGCGCACCGCGGTGCAGTCAGCGAATGTGCGGCGCACCCCGCGCAGCGACGTCGTGTACAGCACCACCGCCTGCGGCCGCT
>GFUNContig600
CGTGGGCTGAGCCGCCCCTGGAGGCGCAGCCCATGTGGTCTGCCAGTATCCAGAGTCGTACCCCCAGAGTATCCATCATTATCCTGGCAAACGGCCTAATCAGTTCAGCGGCGAGGGCCAGCCGTGGTGGCCGATCTGCACTGGTCTCAACCACCATCACAGCATGATCGGTGACACAGTAGAAGCGGCCTGCGAAAGACATGGCTGGAAAGAGTAGTTTGCCACGATCAACAACTGTCCAATG
>GFUNContig601
CAGACGCCCGACCGTGGAGAATTCCCGAGCTCCTTCCAGTACAGCAGCCATAGCCATGATGCTACCAGCTCAACGACACCGACCACCGATCGGCCGACGAGCAATCAACACGCTGCCAGCAGGAAGGGAGACAAGATTCATGGAATCAAAGAGCACGTGACCATGGGGCCAAAGCTCTCGGAGACGGTGAAGGGGAAGCTCTCGCTGGCCACCAAGATCCTCCAGGCCGGCGGCGTGGAGAAGATGTTCCGGCAGTGGTTCTCCGTGGACAAGAACGAGAAGCTGCTGCGGGCGTCGCAGTGCTACC
>GFUNContig602
CAGAAATATCCACTAGTCAATACAACGGAGTCTCACACGCTACCAGTTGGTACACCAGGTGCCATGGCTTCCAAACAAAGAATGGACTACCTTGCACAACCCGCAGCGCAGAGATGTAAAAAATTCCAACATTATTGATGGTTGGGGGCTGATATTATCATCTAACACAACCTAATGAGCTACTAGTTCTGTATAATCTCCGCCTGCTACATCCGTGGTCTCCTGCTGTACGGTAACTCAACTCAAGCGGTTGTCTATAAGAGCACCTATCTTATCATTGCATCCACGTGTACATGACGCTATGTGCTGCTGCTTCAGCTAGTAGGCATTCCTAGCAAATGGCTCAA
>GFUNContig603
CAGGATTGCTCCTTTTCTTTGATGCAATTTTGGCAGTAGTTAAATCTTCATCAGGACCACTAGTGCTGGCACCTGTCTGATTGTCAGAATGGACATCAACACATGTTTGAGTGTCCGCTCCCAGGTTAGCAAGACCCATGGCACTATCTCTTTCATTTGATGAACAAGGTTGCAATGCGCTATCATGTCCATCTTCCACTGGCACCGGGTTTGCTGCTACCGCCCCAGAAACTGGGCCTTGCTTAGGTTGATCATTGGCAGGGTAGTTTTCCACTTCACCTGGATTATCTGTCGCCTTTGTACTGGTATCAAGTATCTGGGAAGTAGGATCATCTCGGGGACTCCCAGGACATTCCCAAAAGGACAATCCCAGGTCACCAAAACCTTCTCTTAATGCAACAAATGAGCTTTCTTTTGGGCATCCACCAGTTTGTTCGCTACACACTCCTAAATTTTCAGGTGTGTTGAGTGGAAACAGATTTCCAGTGTCATGCGTCGAGCCACAGTTCACAGCACCAGGAGACAACACCATGACATCATCATCATCTGAGTCACTCAAAACTATTATATCCTGCCCTGTTGATGCTGGAGGACCATTTTCATCTGAGGATGAAGAATCAAGATCATGGACATGGGCCATAGGATCACCATTTGTTGCTGGCTCTAAATTAAAACCTTCATTTGCAATGTTTGTATCACCAATGTTGCTTGAGAGAGTGATGCAGTTTTTGTTTTCATTGTATCTTGAATGGTCATTACCAGAAGACGGCACCAGATCAGCATCCCCTATCTTGCTAATTTCCCACTGGCCGTTGTTTTTTTTTCTAAGTCCCAACTTAAGACATCCCACCTCTTCAGACAGTGGCTCTTCTTTAACCTCATGCTTTACAA
>GFUNContig604
CACCGCGTCTCACCCCTCCACCACTCCCTCCCCCCGTCCCCCTCCCGTCTCGCCGTCGCCTCCTGCGCCTCCTCTTCCTCCGCCGGCGCCGTCGCCGATAGCCGCCGCTGCCTGTCCTAGCTCGC
>GFUNContig605
CCCCCTAGGAAAACAACCGACCCTAAGACAAACAGGAGACCCACCATGACACAAACACGAGCCGGAAACCAGGCTCAACTATAAAGCTTAGACTGAAGTACTACCGCTACGGTCGTATATTTGCATCTGGAGAAGGTTGACCCAGCATCTCCAGTAACTAATCGCCTTGTTCCTCTTAAGCAAGGATGTCGCACCGCCAGAGCTGCTTCTCCAAGGAAGCGATGTTGTGGTTGCCGATGAAGTTGAACTGGAGATTGAGTCCCTCCAAGGATGAAGACATGCTGCCTAAGAAAGGAACACTCTTCTGGGTGACCTTCATACAGCCAGACAGTGAGAGGATACGCAGCTTGAGCTGCTTTGCCGCTGCCAAGACCGCAACACCATAGTCACTGACCATGCAGTTTGAAAGATCAAGCTCGGCAAGCTCGGTGCAGCTCTCAGACATGGTGAAGAGGCTAGCATCTGTTATCTTGCTGCAACCCTCAAGGCTGACTTTCTTCAGAGATTTTCCATGTCCCTTCACCAGGGAGGAGACAGCCACATCTGTGATGTTCTTGCAACCACTCAAGTCAACCTTGATCAGACCAGCTTC
>GFUNContig606
CACAGCTGAGCGAGACAGCAGGCACGCACGGCCTCGGCCTTGGCAACTTCCGCCGACGATGAGGAATTTTGGCGCGACCTGCGTGGGATTTCCATGGCGATGAACGACGACAGCAGCGGCGGCGGCGCGTCATGTTCCGACGGATGGGGTGGACAGGGACATGCCCAGCTCCAGGTCCAACGGAGAGCAGTGGTGACCGCGCCCATGGCCATGCGGCGAAGGCTGATGCAGCAGCTCCGTCTGAGCTGCCACTGCCGGGAACGGTCTGGTACCTGCACCTGATGCCGACGACGCGTCGGCCCTGCTGCTGTCGTCTTGCTCCGTCGAGTTCAGGTCCAAGGCCGCCCTCTCGGAGTCGGAGGCGGTGCCATGGCGTGCCACGTTCAGCGACAGAGAGGTCGAGGCCCCTTGACTACTCAACGGATCGGAAATGCTCGCAGTGTTCTCGCAAATCGGCACCATGTCAAAGAGGCTGGAGCGGCGCTTCTTCTTCCCCATGCTGCTCTGCCTGAGGAAGAACTTCTGCGCATGGCTGGCGACCTGCGTGGGGGTCCTCGTCGTCACATAGTTCCTGGAGATGCCTCGCCAGTCGCCCTTGCCCAGCTTCTCCAGGCCGGCAAGGAACTGCCTGTGCTCCTCCTCGCTCCATGGAACTCCTTTCTTCCTCTCCTGCACAACTCTGCCATGAGGTCCATCAGACAGGTACCCATTGG
>GFUNContig607
CCAGGGCCGCCTCGTCTTCCCCGCCGCGCCCGCCCGCTCCCACTCGCTCCGGCTCCGCGCCGCCGGCCGCCGGTCACCTCGGGCAACCAAGAATTTTTTATTTCCTGCTGCTTCATCTCAGGTTGTGGTGGCAGCGTTGGCTGACCCACTCAAGGTCA
>GFUNContig608
GTGAATCCAAACAGGCCATGGATATCTAAGAATTTTAGAAGGACGGCCCCACGGCACCTACTACTCCTTTGGCTCGCTCCCGAGCTGGCGCAGCTCCAGCAGCAGCTCCTCCAGCTGTCCCCGCGACGCGCCGCCTTCGCTTACCGCAGCCGCGGCCTCCTCCGCGAGCTCCTTCGCGCGCGCCACCACGTCACGCCGCTGCCCGCTGACGACAGCCGCGTCTAGCACCCGCGCGACGTCGTCCGCGGCCGGCGCGGCACTGAGGCCCCCCCCAGCTCACGGGCACGGCCACTCCCAGCTCGTCCACGAGCAGCCGCGCGTTCACGAACTGGTCGGCCGTCATCGGCCACGTGAGCATCGCCACCCCTGCCGCCGCGGCCTCCAGCACCGAGTTCCAGCCGCAGTGCGTTACGAACCACCCCACCGCCCGGTGCCGCAGCACCGCCACCTGCGG
>GFUNContig609
TCCTCTTCCTCGTCGCCTCCGCTGCGGGGAGCTAGTGGCGCGGGTCGCAGTGGCCGTCGCCATGGCATGACTAAGCCCGGCCGGATCCGCGGCACCGACGGC
>GFUNContig610
GGAGGAGGTCTTGCCTTCCTTGGGGGGCTTCGTGCCGTAGGGAGGCGCGGAGGGCGCGGGCGAGGAGCCGTACGGCGGCGGGGCGCCGTATCCCCCGCCGGAGCCGTAGGGGTAGCCGGAGCCGGTAGGCGGGTAGCCGGCCATGGGGGATTGGGGGCTCGGGGTCGGGGCGTGGAGGAGGGAGACGGCGAGATCGCGGTGGTGGCCTGGTCGGTGGGAGGGGAAAGTGATCTCTGACCGCGTGCCTGTTGAAGA
>GFUNContig611
CGGAGAGGTAGCTGTCGATGAGGCCTGCCACACGCAGCGCTTTGGAATTGGAGTTGTGTTGCTGTTCCTGCTTCTCCTTCCCGCGGCCGGACTGCTCCTGCACCACGAACTGCTCCACCAGCCGCTGCACGAGGTCGACGTCGTACGCGGCTTCGGAGCGGGCGTAGGGGTACGAAGGGACCAGGATGTCGGGCAGCGCCGCCAGGTCGAGCTGCGCGCCCACGTGCTTCTCCACCTCCGTGACCAACGCCGGCGCCGCCTTGAGGACGACGGCCAGGCGGAGCAGCCGGAGGAGCAAGCTGCAGGAGACGCAGTCCTTTTTCGGGGGGATAATGCTGATCAGGCTCTCAGTGATCCTCCGCTGCTCACTGGCCGTCATCTCCGTCTGCGTGTCATCCTCATCCCCCTCGCCGGCAACGACCATTTGGAGCACGCCGAATCCGCCATGCGACGCGGGGCTCTCTTTGTTGAGGAGGCCAGCGGAGGAGAGCCATTTGGAGGCATAGCGCGTGACGGCGGCGCCGATGAGGTCGGGCCGCATGCCTCTGGCCTGGACGGCGGTGACGACGCGCACGAAGTG
>GFUNContig612
ATAGAGACGTAGCACAAGGTGATGAGACGCAACACAGAGACAAAAACACATCTAACTTGAGTAACTTCTAACGACATGTCGCCACCGCGACCATGCAAGATATCACGTGCACATTATTGATGAATATATATGCACGTCATCACATACGCAATCTTCCACTTACGATCACCTAGCTAGCGACGACGGCCTAGCTAGCAGCTTTGTTCCACTTACCGACGACGGCCTGGAACGCA
>GFUNContig613
GTCCGAAGCAACCGAGCCACCGCACCCCCCGACCGGGGAATCTGCGCGAGAGTCCGCGACTCCGGACCGGCGACCGCCGCCGCCCGAGCACCGAGGTGGCCCTCTGGCCAAGGAGCTGGCCGCCATCCACGAACACCACCTACAAGGAGCACCCGAATTCCTTACGCCAGAACCGGCGCTTGAGCCCCCGACCGGAGTGCCCCGCCCCGGCAACAACCCCACTCCAATACAGCGTCGTGAAGTCACCGACGTCAACTCCGATGGCGTCCTTCCCGCCGCCACCGCACACGCTACCTCCTCCCCCGACAACACCCTACCCGGCAACTCCTCCGCCTCTGCACCAGCAGCAGCAGCAGGGGCCCGCTCCAGCGGGGGCGGCGACGCTGCTGGTGCGGCACCTCCCAGAGGCTATCACGC
>GFUNContig614
GGACGTCGTGATGAACAGCAGCGGTCGCGGCGCGTGGAAGGAGGTGGCGACGAAGGGCGGCGTCCGGCGCGTGCTGGCTATCGTGCTGACGCTGCAGTTCTTCCAGCAGGCGTCGGGCATCGACTCGGTGGTGCTCTACAGCCCGCGCGTGTTCCAGAGCGCCGGTATCGCCGACAAGAACAAGCTGCTGGGCGCCACGTGCGCCGTGGGCGTGACCAAGACGGTCTTCATCCTGGTGGCCACGTTCACGCTGGATCGCTTCGGCCGCCGGCCTCTCCTGCTGACGAGCACCGGGGGCATGATCGTCAGCCTCGTCGGCCTCGGGTTCGGGCTCACCGTGATCGGCCACCACCCGGAGGGCACCACCATCCCCTGGGCCATCGGCGTCTGCATCGCCTCCATCCTCGGGGTGGTGGCCTTCTTCTCCATCGGGCTCGGCCCCATCACGTGGGTGTACAGC
>GFUNContig615
CTACAACGTCATCCCATTGCATAAGTACTATCCAGAGTCTAGACGGCGGAGTGCATACACACACTCGCATAAACGGATAAACCAGAGTACGAAACCAGAGTCCTAAATAAACTACCACAGGAACAGAACAGGCACACCTGCCAGCCTTTCGCTCTCTCTGTCCCCTCTCCGGCGAAGTCCCGGTTGCTACTACGGCTATTGCTACTGGCCCTGGGGCCCGACGGATACAACGCGGCAGCTGACCATGACCATGATCATTGACCTTGACGACGCAGCTGCCGCGACCCCACCTCGAGTAGGGCGCCACGCATGCTCAGTTGCTCACTGTGCTCGGAACAGGTGGTAGGGGAAGAAGCCGTTCTTGTCGGTCAGCGGCTCCACCATCTTGGCGATCCCCGTCATCAGCCTCCACGCCTCCTCCTTGAACTCCTTCTCCCCCCTCTTCCACGCCGGGACCTCCTCGGCGGCGTTCGCGTTGCTGGGGCGAGGCGGGAACTGCTGCTGCTGCTGCTGTCCGGCGAGGAGCGGCGGGC
>GFUNContig616
CACCGCCTGTCGTGGCTGGACCGGTACCCGACGCAGATGGCGCTCATCGAGTCGCTGCACGTCTTCAAGCCCGACCCGGCGCGTGACGGGGTGAGCCCCGCGGCGACCATCGAGCGCGCCCTCGCGCGGGCGCTGGTCGACTACTACCCGCTCGCCGGCCGCCTCCGCGAGGTGGAAGGAAGGAAGCTCGTCGTCGACTGCGCCGCGCAGGGCATCCTGTTCGCCGAGGCCGACGCCGACCTCACCGCCGACGACTTCGGCGACGTGCAGAGCCCGCCGTTCCCGTGCTTCGAGCAGTTCATCCTCGAGAGCACCACCGTCGCCGGCGTCGAGCCCGTCGTCGACCGCCCCTTGTTGTACGTCCAGGTCACGCGCCTCAAGTGCGGCGGCTTCATCTTCGGCCAGCGCTTCTGCCACTGCATCGTGGACGCGCCTGGCGGGATGCAGTTCGAGAAGGCCGTCTGCGAGATCGCGTGCGGCGCCGCCGCGCCGTCCGTGGCGCCGGCCTGGGGCAGGGAGATGTTCATGGCGCGCAACCCGCCACGCCCGTCGTACCCGCACCTCGAGTACCGCGAGCCCGCGGGCGGCGTCGGCGTCGACCGGATGCTGACCACTCCCGCCGCCGACATGGCGCGGGTGCCCTTCTTCTTCGGGCCACGGGAGATCGCGGGGCTGCGCCAGCGCGCGCCGCCCGGTATCCGCTGCTCCCGGTTCGAGCTTGTCGCCGCCTGCATCTGGCGCAGTCGCACCGCGGCGCTCGGGTACGCGGCCGACGAGGAGGTGCGCCTTTCCTTCATCGTGAACGCGCGCGGGCGGCCCGACATCCCGCTCCCCGAGGGATTCTACGGGAACGCCTTTGCCTACTCCGTCGCGGCGACCACCGTCGGGGAGCTCTGCGGCGGGGACCTCGGGTTCGCGCTGGACCTGGTGAAGAAGGCCAAGTCGGCGGTGACCTACGACTACCTGCTGTCGGTGGCGGACCTGATGGTGCTCACGGGCCGGCCGCTGTTCGAGGTGTCGAGGACGTACATCGTGTCCGACGTCAGCCACGCCGGGTTCAAGAGCGTCGACTTCGGCTGGGGGGAGGCCGTCTACGGCGGGGCGGGCCAGGGGGGGGGGGGG
>GFUNContig617
GTTGCACTCGCCTTTCTGGAAAGCATAGCACATGCCTTGGCTCTTTGGTACATCACTGTGTTTGTCATGCTCCCATCGTGCACCGCTATCCTCTTTAGAACCCCAACCGGTGTTTGCATTTCTCTGCTCATCATGCGAATATCTGCAGGAAGCTCCCCGGTTGCACTCGCCTTTCTGGAAAGCATAGCACATGCCTTGGCTCTTTGGTACATCACTGTGTTTGTCATGCTCCCATCGTGCACCGCTATCCTCTTTAGAACCCCAACCGGTGTTTGCATTTCTCTGCTCATCATGCGAATATCTGCAGGAAGCTCCCCGGTTGCACTCGCCTTTCTGGAAAGCGTAGCAGACTCCACGGGCCTCCCTCTTCTTCTGCTGCTCCACCTCATCTTCCTCCTCCTTCTTCTTGTACTTGCTCACATGGTCAACCCTTATGATCCTCCCAAGAACTTTAGCTCCATTCAAATTGTCAACAGCGAGAATCGTGCTTCTCTGGTCCTCGTACGCAAGGAACGCGAACCCCTTGGATTTTCCGGTGCCCTTGTCGCGCACGAGGTTCACGTCGACCACCTCACCGTACTGCGCGAAGATGGCAAGGAGGTCGCCCTCGGTGAGGTCGAAGGGAACGCCGCCGACGTAGACGTAGGCGGAGTCCTTGAACTTGGCGTGCCACGACGCGTCCTCGCCGATGCCCAGGAGCGCCTC
>GFUNContig618
CCGGGGTTCCACGTCAACCCCGCCGACTTCATGCTCGACCTCGCGAATGGCTTTGCTCAAGCAGACTACAATGTCACAGCAGAAGCAGGCGGCAATAACGTGAAGCAGTCACTCATCTCGTCCTACAACAAGGTGCTGGCCCCAAGGGTGAAGGCCTCCATCGTCGCCGCCGAGCCGCACGCGCAGAACGGCGCCGCCGGCGAGCCGCAGGTGCCACCGCCAGCGGAGAGATGCAGCGGGTTCGGCACGAGCTGGTGCAACCAGTTCACGATCCTGCTCCGTCGCAGCCTCAAGGAGCGTCGGCACGAGACGTTCACGTCTCTACGCATCTTCCAGATCATGGC
>GFUNContig619
CGGCCATCGAAGCCACGCGGCTTCTTCTTCTGCCCGTTTCTTCTCCCTCCTCGCACCCGCACTGCACACCCGTCCGTCGTCTTCTTCCCCGCTCCCGGACTGGACGGAACGGACCCTCTCACCCTCTCTCTCCCTCCTTATAACCGAACCCAGCCCAGCCAAAGCCGTTTCGCTTTGTACGGTCTCGGCTACTAGCATACGAGCTCCCCATTGTTTGTCCTTATCCCCCGCTCCAGAAGCTTCTAGAGGGCGGCCGCCGCCGCCACCCGGGGTCAGGAAGGATGTGCGGGATCTTCGCCTACCTCAACTACAACGTCTCGCGGGAGCGCCG
>GFUNContig620
CTACCATGATGTCATGAACAGGCAGGCCCAGGCAAGTAGATAGTTCGGCAGAAACATGTACTTTAACACAAATTATCAGAAGCAGACTGGAGCGATGCAGCAGGAAGCAGCAGCAGCGGCAGCCCCCCTTTGCTATTGTTACCATCAGCTTGATAGTCAGCTTGCAAATGCTCCCATTCCAGGCGGCCGTGCTGGGGATGCAGCGTGTACATTACCAGCGATGCAACGTCAACGGTTATCAAGCAGTGCTTATGACATGTGGACTCTGTACACTTCAGTCTATATGTCAGCAGTGCTGTGTGCATAATGTCGTGCTA
>GFUNContig621
TTGCGCCCGGCGACGTTGATCCTGTAGAGAGTCTCAAACACCTGAGACGACAGCCCGTGGATCTGAGCGGCGCCGCCGGACGTGACAAGGGTGCCGATGTCGCCGACGAGCTCCTCGGGCGCAGAGACGAGCTCGATGGCGTTGACGAAGGCGGTGGAGCC
>GFUNContig622
GCACTGGTCATCAAACGGCACCGGCAGCTCCGTGTCCATGGGAGGATGACTTCACCACCCCATTGGCCTTCCTGCACTCCGAGTCATCTCCAACACCAGCGGCGGCGATCTCCTTGATGAAGACGGCGTCGTCGTAGATCATTCCTCCGTTGGTTTTGGATGCCACGGGCAGCTCCATGGCCTCTTCCTCCTCCTTCTCCTGGGTCTCCTTGTGCTTGCCCCAGAGCACCGAGTAGAGCCCGATGACGATCAGGACGGCGCCGAGGACGCCGCCGAGGAATATCTTCTCGGCGAGGATGAAGGAGCCCATGACGGCCACGATGATCATCATCAGGGGGCTGAACGCCGACGCGAACACCGGCCCGGTCTTCTGGATCACCAGGCCTTGCACGTAGTACGCTATGCTCGACGTCACAATGCCGGCGTATGCGGCGGCGAGGAGGTTCATGTCGAAGCCGATGGTCCAGACGGAGGGGCGATGCTCCATGGCGAAGGTGACGACGATGGCCTGCAGGGTGCCCACGAAGCAGATGAGGGTGGTCAGCGACATCGGCGCGTCGTACCTCTTGAGCGTGGCGGCCTGGAGGATGAAGAGGGACGCCCAGGCAAGGGTGGCGATGATGAGGAAAATGGAGCCCGTGAGCCAGTCCTTGTCGGCGGCGGCGGC
>GFUNContig623
GATCAATCTGTTCTCAAGGCTTTTAATCCTATTTATGTATATCGGTACTTTAAGCGAGGGAAGACTAGCTGGGCTTCTTTAGGAGGAATTATGCTTAGCATTACAGGGACAGAAGCATTGTTTGCTGATCTTTCATATTTCCCTGTACAAGCTATTCAGATTGCTTTCACGGTGGTTGTGTTTCCATGCCTTCTTTTGCAGTATACAGGCCAAGCTGCCTATATAGCTCAGAACAAAGACCATGTCTCCTATGCCTTCTATCATTCCCTTCCAGATTCTGTACTTTGGCCATCATTCATTGTTGCAACAGCTGCTGCAGTAGTTGCTAGTCAGGCAACTATATCGATGACCCATTCAATTATCAAGCAAGCACTTGCTCTAGGGTGCTTCCCCAGAGTGAGAATTATCCATACTTCCAAGAAGTATCTAGGCCAGATATACAGTCCCGATATTAATTGGATCCTTTTGATATTCTGCATCGCTGTCACTGCTGGATTTAAAAACCAAAGTCAGATAGCAAATGCATATGGTACTGCTGTGATAATGGTTATGCTTGTGACAACATTTCTCATGATCCCCATAATGTTGCTGGTGTGGCGCAGCCACTGGACCTTGGTCATTCTTTTCACCGCGCTGTCATTGCTTGTTGAAATTCCGTACTTCACTGCTGTGGTGCGGAAGATCGATCAGGGTGGCTGGGTCCCGCTTGTGTTTGCTGTCGCCTTCCTCATCATCATGTATGTATGGCACTATGGTACACTCAAGCGGTACGAATTTGAGATGCACAGCAAGGTGTCCATGGCGTGGATCCTGGGGCTGGGCCCGAGCCTGGGCCTGGTGAGGGTCCCGGGGATCGGCTTCGTGTACACGGAGCTGGCGAGCGGCGTGCCGCACATCTTCTCCCACTTCATCACCAACCTCCCCGCGATCCACTCGGTGGTGGTGTTCGTCTGCGTCAAGTACCTCCCCGTGTACACGGTGCCGACGGAGGAGCGGTTCCTGGTGCGGAGGATCGGGCCCAAGAACTTCCACATGTTCCGGTGCGTGGCGAGGTACGGCTACAAGGACCTGCACAAGAGGGACGAGGACTTCGAGAGGATGCTGTTCGACTGCGTCCTCTTCTTCGTCCGGCTGGAGAGCATGATGGAGGGCTACTCCGACTCGGACGAGTTCAGCGTGCCGGAGCAGGCGCCCGGCTCCGGCCGCGCGGCGTTCCTGGGCGAGCGGGCCTGCGCGACCATGTGCTCCAACGGGGAGCTGAGCTTCTCGTCGCAGGACTCGATCGTGCCCGCCGCGCAGTCGCCCCTGCCGCCGAGGGGGCTGCGGCTGCAGCTGCAGTGCTCAGCGTCGGCGTCGGCGGTGGGGCAGGCCAGCAGCGGCGACACGGTGGGCGACGAGCTGGAGTTCCTGAACCGGTGCAAGGACGCCGGCGTGGTGCACATCCTCGGGAACACCATCGTGCGCGCGCGGCGGGACTCGGGCGTCGTGAAGAAGCTCGCCGTCGACTACATGTACGCCTTCATGAGGAGGGTGTGCAGGGAGAACAGCGTCATCTTCAACGTGCCCCATGAGAGTCTGCTCAATGTCGGGCAGATATACTATATCTGAATATCTGATGAGAGGGAGAGACTTCTCAGATCAAATCCTTGTAGTATTTTTTTTGTTCCCGGGTAGGATGGACATTATTGTCTTGGATCTTGTACGTACAGAATAAAGCAGTGAGCTCCAGACCTCCGGTAGTGACAAGGCGACTGCCGTGCGCGGGAAAATGCCGCCGTGGCGTCTCCGACGGCGACCGGCGTTTGGGACACGGACTGCGACGGCGACAGCACGAGCACGTGCTCCGTCGAATGAAGTTACATCCGGGGCTTTACAGTTACACGTGTGCCTGCGACTCGTCGG
>GFUNContig624
AGCAAAATCACCATCAGCAAGCAAGAGCACGACTTCTTGCTTGTCTTTCAAGTGCTCCTAACCGTCCTAGGATTAGGACACTGACCTGCAGACTACACAATAAGATGTGGCGTGAACATCTCACGAAAGCCAGAAAAGACCATTTTACCTCCTTTCCTTTGTCCTCTGATGATGAAACCGATACTGTCATCAGTGGATCACACAACAGACAGAACCCGAGGTTCTGTTGAAGCTTCACAGCCCATCATGTACCTCGTATTTACATGTCGGCCTGTAAAATGTTCAGTAACAAGTAACACGAGGAAAGCAGCCATCCATGGGCACTTACATCAGCATTTACTTGATCCTGCCAGAAAGAGCTAGCTGCTCATATGCAGTCAGCAAGGCTAGATAGCTAGAGGAACTCTGCTGATGAGCTACAGCCTCAGGAAGACGTGCTACTTCACTGAGGAGACTTTGACGAGGCAA
>GFUNContig625
GTGCCGCTGTCGTCGGACCACAAGCCCGACCGCCCCGACGAGCTGGCGCGGATCGAGGCCGCGGGCGGGCGCGTCATCTTCTGGGAGGGCGCGCGCGTGCTGGGCGTGCTCGCCATGTCCCGCGCCATCGGGGACGGCTACCTCAAGCCCTACGTGTCGTCCGTGCCCGAGGTGACGGTGACGGAGCAGTCCGACGGCGACGAGTGCCTCATCCTGGCCAGCGACGGGCTGTGGGACGTGGTGAGCAACGAGGTGGCGTGCAAGGTCGTGCGCACCTGCCTCCGGAACAGAGCGCCGCACCCGCACGGCGGGGAGCAGTCGAGCCCGACCTCCAACCTGAGCCCCAGGCAGAGCAGCGGCAGC
>GFUNContig626
CTCCGGCTCCGGGTCCCGGTGGTGGTGGTGCGAGGACCGGCGGCGGCGCTTGCGGTCCCGGTCGTCGTCCTCCTCGCCATCCGCATCGCCGCGCCGCCTGGACCTCTCCCGCTCCTCGCGGTCCCTCTCCTCGCGCCGCCGCGCCCGCTCGTTCTCTTTCTCCTTCTCCTTCTCCCTGTCCCGCTCCTCCCGCTCCCGCGCCCTCCGCTCCTCCCGCTCCCGCTCCTTCCGCTCCTCGCGATCCCGCTCCTTGTCCCGGTGGTGGCGATCCCGGTCCCTGTCGCCGTCGTCGCGGTGGTGGCGCGAGGAGGAGCGCTCACGCTCGCGGTCTCGCTCCTTGTCGCGGTGGTGGCGAGACGAGGAGCGGTCGCGGTCCTTGT
>GFUNContig627
TCAACTTCGTGGACGGCCTCTGGTCGTCCTGCGTCGGCGAGCGCCTGATGGTGTTCACGACCAACCACCCGGAGCGGCTGGACCGGGCGCTGCTCCGCCCAGGCCGCATGGACAAAAAGATTGAGCTCGGCTACTGCACGCCGCCCGCGCTGCGCGTCCTCTCCAAGAACTACCTCGGCGTCGGCGACGAGGGCTGCGAGGACGCCGACGCGGACCCCGACACCGTGAACACCCTCATGGCCGAGGCCGAGGGCCTGCTCGCCGCCGCCGAGGTACAAATCACGCCCGCCGACATC
>GFUNContig628
CAGAGCTGCAGCAGATAGTAAGCAACTGTCACGTCAGCTAAACGAGGAAGACAAGGCAGAAGCTGCTGCTGTATCTGCATATCTCAGCATATGCCAATGGCTTCTCATGCTGTCCTCCCCCTTCCTTGGCTTGCCTGTATGGTTGCAGTAGCCTTGTTGGCGTCGCCGTCGCCGGCAGCGGCGTCACGTGCCGCAAGGGCCCCTGTCCGCAGTGACGACCCGACGGTGGGGTTCACGGAGGTGAGCCTGACTGAGGGCAACTTCCAGCTGCAGCACCCCTACGACCTGCCGAGTGGCGACCGGTACAGCTTCCACGGTGGCGTCCGGCAGCTGTGGGTGCTGTCCTCCGACAAGCCCCACAATCCCAATAGCCACACCAGCCCCAGAACGGAGATCAGGATGAGGGGCTACGACTACTCTTCTGGGGTGTGGCAGTTCGAGGGCTACGGCTACGTGCCCTCCGGCACGACGGGGGTGTCCGTGATGCAGGTGTTCGGCGCCGCGCCGCCGCACGCCACCACGCTCATGCTCCACGTCTACGGCGGCGCGCTGCGCTACTACGACCGGCAGCTGGTGGAGGACTGCATCTACGACCGCTGGTTCAAGCTCAACGTGGTCCACGACGTGGACGCGGCGGAGCTCGCCGTGTTCGTCGACGGCAAGCCGCGGCTGCGCGTCGCCGGCCGCGGCGGCCGCGTGCACACCTTCAAGTTCGGGGTGTACACGCAGACGCGGCCGTCGCACAGGATGGAGTCGCGGTGGAGAGAAGTCAAGGTGTTCACTAAGAAGAATTAAGGTCGTCTAATAATAA
>GFUNContig629
CGCTGGCCGGCGAGAACAAGGGCGCGTCCATGAAGGTAGCCAGCAGCGCCTTGGCCGACGGCAAGGGGGACGCGGCGGGCGGCAAGGAGCGCCGCGGCCACAAGCTCGACGGCAGCGGGTCGGCGACTACGGGTTCGAACCCTTCGGGCTCGGGAA
>GFUNContig630
CCTCCGCAGGGCTACCCGCCACCACCAGGAGCATACCCGCCTCCGCCAGGGGCGTATCCTCCTCCGCCTGGGGCGTACCCACCTCCACCTGGGGCATACCCACCACAACATGGGTACCC
>GFUNContig631
TGGAAAGGCTTCGGATCGATGACCCGTCTTTTCTTACCACGCCATTCTGCGAGCACCTCACCTCTCTCCAATGCCTACAGCTCGAGGATAAATCTGAAGATAATATCGACGCGGCAGGACTAACATGCAAGCAAGAGGCAGCACTTCAGCTCCTAACGTCCCTGCAAGAGCTCCAATTTGTTGGTTACTGCGAACTCTCGGATCTTCCTGTGGGTCTGCATAGCCTTCTCTCTCTCAAGCGGTTGGAG
>GFUNContig632
CGGCCGAACTTCTGCAGAGCCTCGGGGTCGTTCCAGTACCTGAACCATCAAACACGCATTCGATCATTCGTTCACCACGGCAGTTCTTCCCGTACTCGATCATCTCTTGTTGAAGGAACAAAGCAAGCTCGCAGCTCACTTCATCATGGCGGCGGGGCCACCGGACTCGATCTCGT
>GFUNContig633
CTTGAGGTTAGTTCTGAACATCGGAAAAACTGCAGCTGTGCTTTGCAGTCATAACACACTGAGCATCACTATCTGCCTTTCTCCTCTTCAAGTTAGTAGGCCTCAGGCTGCACGACATCCGCAGGCTTCATCGGCCTGACGCACCAGGGAGGTGGAGGGTGAGGGAGACGACCCAGATCGGAGTTGTGAAGCGAGTCGTTGGCCTAGCCGACGGCCGAAGATGAAGACGGCAATGCAATAGGAACAGGCATGAGGACTGAAACCCTAGGTGAGGAACCAAATCACTGGAGTATTGGAAAAATTAGAGAGAGGGAGAGGAAACTGTCGGGTAGAGGCATGGACAGGAAGACGCTAAGGTGGAGGAGGCCGGCGGAGGCTTCGAAAGGCGAGGGGAGGTCCGCTACAGGCGCCGCGGGGGCGCGCGCACCTTGCGCTGAGGACCTTGGTGGGAGGAGCGCCGACGGCGGCCGGCG
>GFUNContig634
AAGTTGGTGAAGATGAGCATGGAGGCCGGCGGGATCTTGGAGTTTGGAGCTGTCCTTTCTGCTTTAGAAGATGGGTCTGGCGGAGCAGTGCGTGGAGGTGCGGGGCGCGGCGAATATGAGGTGATCCCGGTCATGGGGTAGAGTGGAGGGGGTGGAGTGTGTGGTATGGAGCCGTTCCGTGGCGCTGCTGGCGGCGGGCGGCGTTGGGGGGAGGCGGAGGCGGAGG
>GFUNContig635
CGCTCTCCCGATCAAAAAAACACGTCCCGGCAGTTCTCCGGCAGCTCGGCAGGGTCCGGCGGGTTGGCGTCCATGTTGATGTAGAGGCTGTCACGCCAATTGGCCACCGGAGAGTCATAGAAGTCAAAATTGGTGTTGTACCACACTCTTTCCCGGCTCTCGCGAGAAGAGCCGCGCTTTCTCGCTGCCCTCGCCGCCGTCGGCGTCGTGGAACGCCCTCGCGGCGCGCAGGGTCGCGGATGTCACCTCCTGCGGCACGCCGTGCCCCGTGACGAGGAAGGCCCCCCACTCCGCCGCTGCGCGCCGGACGGCCGCGACACTGCTCCGTGGTCAGTACCCCCGACGTCGATGACGGGCACGGATGGCGCCGCCGCTCCTTGGTCGAGCTTCACTGCGGCATGGTCGGTCGTCGTCGTCGTGGGGATGGGGTGGGGGGGTCGGAGGGGGG
>GFUNContig636
GAAGCCCTCCTGCGACTCGGTGGTGGCCTCGTCCGCCAGCGCAACCGCGGGGGCGAGCAGCGGCGGCGCCGCAGCGGAGAGGGCGATGCCGAGCAAGGCGTCCCTCCGGTCCAGCCCCTCCACCCGAGCAGGGCGGCAGTGGCGGACCGTTGATGCTGCCTGCCGCAGCCGCCTGCTGCTGGGCTTGTGCGTGAACGACGACGACGACGA
>GFUNContig637
CTTCCTGCGCACGCTCCCTGCCTCTATCTTGGGCCCCGGCCCGCCCTCCGATCCCCTCTCTCTCTTGCCTCTCTTTCTTGCTCTATATTTCTCTATTTTGGCCAGTTTTGTTTCGAGAGAGAGAGAGAGAGAGCGCTGCGGCGGCGGCGAGACCTCGTCGGCGCCTACTGACCGGCCGGAGGAACGAACGAATGCCAACCGGCAATGAGTGGCCCAGAGAGCTGAGCGACGAGCGAGCTAGCCGAGCGGCCGCGGCGATGCTCCAGGTTCGCGCGTCCCCGACCTTCCTCCCCTCCACCACCTCCTCCTCGTCGCAGGCGCCGACGCCCTTCCCGTTCTCGGGGAAGAGCCAGCGGCGCAGTGGGCTGGTCTCCG
>GFUNContig638
CCATGGCATCCTCTGCGTGAGTGAGTTCATGGCATCCTGCTGAACCCGTCTCCCATTGTCGCCGCCGCCGCCGCCCAGATCCGAGACGCGGCCAGAGCAAGCACAGGCCGCCGCCAGCTAGTGCCGTCGCGGGTGTTCTTTACCGCAGCGGCAATGGCGGATGCCGTGGGGGCGCTTCCTCCTCCTCCCCCGGTACCGGAGTGCGAGTCCGGGAGGTCCTCGCCGTCCCACGCCGCGTCGCCCGAGTTCGAGTTCTGGATGGTGGGCAGGAACCCGTCCCCGGCGCTGCTCACCGCCGACGAGCTCTTCTCCGGCGGCGTCGTGCTCCCGCTCCACAACCTCCAGGCACCGGCCACCCCGGACGGCGACGGCGCGCCTGCCCCTCAGCCTCAGGCCGACCCCGACGACGACGCGGCGGCGGACTCGAAGGGCGCGGGCGCGGACGCCGCGGCGCTCCCGCTGCCCGAAGCGCAGGCGCAGGCGCAAGCGGAGGCCGCGCAGCCGCTCGCGGAGTCCGGTATCGCGCCGACCCCGGACCTCCCCGC
>GFUNContig639
GCCGGCCGGTCGAGGACGGCGGTGACACGCGTCGGATGGCGGGGAACGCGTATGGAGTACGCTACCCGCGGACGGTTTACGGGTTTGGGCCTCAAAACCCGGGCGGAGGTTCCGAGGAGGGACGGACGGCACGTGGCGGCATCGG
>GFUNContig640
TCTCGTGCACTAACCCGACCAAATCAGCGTACGAGCTCCCGCCTTCGTTCACCGCCCGCGCGGCCTCCGTCGCGAGCTCCTTGGCGCGCGCCCTCACGTCGCGCCCCTTCTCCCCGACCGCGTCGGCCAGCACGGTCGCCAGCTCTCCCGAGTCCGGCGCGACGCCGAAGCCCCCCGCGCACGCGCGCACCGCAACGCGCGCCTCGTCCACGAGCAGGCGCGCGTTCACGAACTGGTCCGCCGTCATCGGCCACGCCAGCATGGGCACCCCCGCCGCGGCGGCCTCGAGCACCGAGTTCCAGCCGCAGTGCGTCATGAACCACCCCACCGCCGGGTGCCGCAGCGTCGCCAGCTGCGGTGCCCACCCGCGCACCACCATCCCGCGGCCCGCCGCCGCCGCGCGCGCCTCGAACCCTTCGGGCACG
>GFUNContig641
CCATGTCCAGAAGCAGCTGATGCAGCAGGCACAAAGGACTGCTCTGGCGAGCCATGGCCCGGTGGTCGTCGACGTCAAGCCGAGACCACAGCTGGACATCTGGTGCAGCGAGAAGGCGACAACAAATCCTCAGCAGCATATCGTCAGCTTCACCAGCTGCAACAAGGCCACAACACCTGCACCTGCGTCTGCACTGGCCGAGGAATGCAACCTTGAGCTGACACTGGCAACGGGACCGAGCAGCAGCAGCAGCAACAGCAGCTGCCACGCCGAAAGGCGACAGGGGAAGCGGCTCAAGGCGTCGTCCAACTCGGACTCCGGCGCAACCGCGGTGTCGTCCACGTCGACGGACTCCGAGCTGGCGCAGTTCAGGGAGGTCAACGCAGCGTCGCACCGGAGTCGGAGTTGGACGACGCCTTGAGCCGC
>GFUNContig642
GGCGTCGACGTAAGGTACGTGGCGGTGGGCAACGAGCCGTTCCTGGAGACGTTCAACGGGACGTACCTGAACACGACGTTCCCGGCGATGCAGAACATCCAGGCGGCGCTGGTGAAGGCCGGCCTTGCCGACAAGGTGAAGGTGACGGTGCCGCTGAACGCGGACGTGTACCAGTCGCCGACGGGGAAGCCGTCGGACGGCGACTTCCGCGCGGACATCCACGGCCTGATGCTCACCATCGTGCAGTTCCTGGCGTCCACGGGCGCGCCCTTCGTGGCCAACGTGTACCCGTTCATCAGCCTGTACGCGGACCCCAACTTCCCGCTCGACTACGCCTTCTTCCAGGGCTCCTCGTCGCCCGTCGTCGACGGCGGCGTCACGTACCAGAACACCTTCGACGCCAACCACGACACGCTCGTGGCCGCGCTGCGCCGGAACGGCTTCGGGAACGTCTCCGTCGTCGTCGGCGAGGTGGGCTGGCCCACCGACGGCGACGCCAACGCCAACCTCGACTACGCGCGCCGCTTCAACCAGGGCTTCCTCACACACATCGCCTCCGGCCAGGGCACGCCGCTGCGCCCGGGCCCCGTCGACGCCTACGTCTTCAGCCTCATCGACGAGGACCGCAAGAGCATCCAGCCGGGCAACTTCGAGCGCCACTGGGGCATCATGCGCTACGACGGCCAGCCCAAGTACGCCATGGACCTGTCCGGGCAGGGCCGGAACACGGCGCTCGTGGCGGCGAGGGGCGTCCAGTACCTGCCCCGCCAGTGGTGCGTCGTCAACCCCAACGCGCCGGGCATGAGCAAGATCGGCGACAGCGTCACCTACGCCTGCACCTTCTCCGACTGCACCTCGCTCGGCTACGGCTCCTCGTGCAACGGCCTGGACGCCGTCGGCAACGCGTCGTACGCCTTCAACATGTACTTCCAGGTGCAGAACCAGGTGGAGGGCAGCTGCGACTTCCAGGGGCTCGCCGTGCCCACGGCGCAGAACCCGTCCACGGACGCCTGCAACTTCACCATACAGATCACGCCGTCGGCCGCGGGGAGACGGCGCGCCGGCGCCACGGCCGCGATGGCCCTGCTCCTACTCTTGCCCCAAC
>GFUNContig643
TCCTCGGATCCGGCCTTGGTGACGAGGCTGCAGATGACGGAGAGAACGCACTCCAGATCTTTGTCCGCGACGCGCGACGGGGAGGTGAGGAGCAGGTCGGCGGAGGCGAGCATGAGGGAGGCCATGTCGAGCCAGCGCCCCGCGAGGATGTGCTCCTGCGCCTCGAGGCAAAGGCGGGTAACCTCGGGGTCCGCGACCTCCGGGCCCGCGTCGGCCCAGGCGAGCTCGGCGGTGAAGCGGACCACGGCCAGCATCGGCTCCTCCGTCGTGTTTACGATGGTCGCCATCTTGTCGTTCCTTCGCTGCGCTTGAGAGCTGCTGATGCCGCCGCGGCCGCCGGAGACGGTGAAGGGAGGAGGGGATTGGGCGCGTGGGGCAGAAGTGGCGGCGGGAGGAGAAAACCCTAAACCCGATGCAGATGCAGATGCAGCAGAACCCCGCGAACCCGTTCGGCAACCCCTTCGCGGCCGCCGGAGCGCACCCCTACGGCGCCGCCGGCATGCCGCTCCA
>GFUNContig644
CCTCCCCCCCCCCCGCCACTGCTTCCGCGGCAGCCGTCGCCGCGTCCGCGTCCAAGAAACCCCGCTTCCTCTCGTCGCAGACCACCACCTCGCACACGTCCACGTCCAACGCCACCACGCCACGAAGCTTCGACACCACCTCCAGTCAGCAAGATGCCTCGTTCAGGGACAGCCTCCCGAGGCAGGTGCGCGCGCCGGCAGTGTTCAAGTGCGTGCGCGTGACGTCCATCGAGGACGGCGAGGACGAGTACGCGTACCAGGCGACAGTCACCATCAACGGCCATCTGTTCAAGGGGTTCCTGTACGACCAGGGCCCCGACGACGGCCGCCACGCGGCCACCTGCAACGATGACTCCACGGCGGGGGTCCCCAACATCTCGGAGCTCCATCTCGGAGCGGCGTCTGGCTCCGGCGCCGCCGGCGTGAGGG
>GFUNContig645
CGCCTCGGGAAGCGCCGCGTTCGCGTCCAGGATGTGCGCGCCCGCCGCGGGGATGTACTTGCCCGCGTAGCTCTCGCCCGTGAGGAAGAAGGGCCGCGCGCGGAGGCTCGGGTCGAGGGCGTAGAAGGACTGCAGCGCTGCGAGGATGTGCGCGGCGACGACGGACTGGTTGGTGGGGATGTCGGCTGGGGACGGCGCCGCACTGAAGCCGGTGCCGAGCGGGTTGTCGATGAAGAGGAGA
>GFUNContig646
CGCTCTAACCCGTGGCAACTGCAGTAACACAAGTATGCCACCTCTGAAATGAACCTAGTACAATGTACATCATACAGCTGTTTTCTTTCCCAACTCTTCACACTTGTCCTCATAATAA
>GFUNContig647
CCACCACCACCATAAGAAGGACGAGCTGCATAGCGCAAGATCCATGCCGGTACTTCTTGGTTAGATTCTTGCATTAGGTCAGCAAGAGATCTTGCCAGTGATGAGTTATTATCATTGAAGAAGGCAGTTGCAAGTCCGCTCTTCCCAGCTCTTCCAGTTCTTCCAATCCTGTGTACGTAGTCATCAATATCATTGGGGAGATCAAAGTTCACAACATGAGCAACATGAGGAATGTCAAGGCCCCGAGCTGCCACATCAGTTGCAACTAAAATAGGAGTTTGCCCACTCTTGAAGGATCTCAAAGCATATTCTCTTTCCTGCTGGTTTCTATCTCCATGAATAGAAGTAGCTGGAAACCCATTCATGCACAACCAACTTTCCAATGAATCAGCACCCCTCTTTGTTCCCACAAAGACAAGCGTGAGAGTTTGCTTTCCTGTATCTCTTTGTGCATGAAGAAGATCCATCAGGTGGCTTCTTTTATCTGCCTCCTGCACAAACTCAACTCTCTGGGCAATCAAATCAGTACTCGACCCAACTCTTCCAACAGCCAGGAAGATGTAGTTATCCAGGAAATCCGATGCCATTTTCTGGATCTCTTTTGGGAACGTCGCACTAAACAACATTGTCTGCCTCTCACCACGTTGAGGCATGTCCATGCCCTCAACAATTTTACGTATCTGTGGCTCGAAACCCATATCAAGCATCCGATCAGCTTCATCGAGAGCTAAATACCTTATCATTTGCAGTGAGACTCTAGCCCTCTCCAACAGATCCATTAAGCGACCAGGAGTTGCCACCAGGATTTCCACACCTCTCTCTAACTCCCTCAGCTGGTTAGTTATTGGTGCGCCACCATACGCAACCACAACTCTGACACCAGTCTGGTATGCAAACTTCCTTGCTTCTTCATGGATTTGGACCGAAAGCTCACGAGTGGGTGATAAGATGAGAGCCAGAGGACAAGCAGTCCTTGTACTCCGTGACCTCTGTTGTGGCCTTGGTGACTTTAAGATGCCACTGATGATTGGGAAACAGAATGCAGCAGTTTTTCCAGATCCAGTCTGTGCGCAAGCCATGAGATCCCGCCCAGCAATGGAGATTGGGATGGCATAACGCTGCACTGGTGTTGGTTTCACATACTTGCACCTCCGGATATTCTCATTCAATGCGTCACCCAAATCAATCTCTGCAAATGTGTTGACTGGTGCAGGCACATCATGGCCACTGGTCTCAACAGGGATGTCTTCATAGGCATCAAAATTGATGCCAGTATTCTCCTGGCCCTCGAAGTCAACTTCTTCAGCCTCGGCTTTGGCAAAAGGATCAGGCTCACGGTCTCTGCGGTCCCAACC
>GFUNContig648
ACGCCGCCGGCTTCCCCGCCTGGGTCTGCTTCTCCTCCCGTGCTCGGCCCTCGGCTCCAGTGCGGTGCTCGCGCTCCAATGGAGGCTCCGCTCCTCGTCCCCGTCTCCACCGTCCCCGCCGCCTCATCCTGCGTCGACATCATCACCGCCGACGCCGCACCGTCCGGCCGTCCGGCACCCTCTTCCTCCTCCTCCGTTTCCACCCAGAGCATCGTGCTCCGCCTGGCGGCCGTGATCACCGTCGCGTGCGCGTCCCTGTCCGCGCAGCACGAGGCCGCCAAGGGCTTCGCCGTCGCCGTCGCGAACGACGCGCCGCGTGGCAGCGCCGTGGCGCGGCGGTTCGACCTGCTCTTCGTGTCCAACGGCCGCGCCGAGCGCGCCCTCCTGCACGCCAGCCGCGGCGTGGAGCGCGCGCTGTTCCCGGACCCGTCGTTCCCGCGCAGGCAGGTCCGCCGCGTCACCGTCCGGATGGCCGGGAGCAACCTCACCGCGGGCGCCACGGTGCACGCCGCGGCTCCAGGGGAGTACGTCGTCACCCTGAGCTCCAGTCTCGTCGCGTCTACCTCCGCCGGCTCCGCCGCCGACGCCGCGCTGCGCCGCGCCCTCGCGCGCATGTGGCTCTGGGACGGCCGTGGCGCCGCCCCCGCGCGCGTCACCGAGTCCATGGTCGAGTACCTCGCCTCCGTCGCGGTGGCCTGCGACGGCTCCGAGGCAGAGGCGGCGGCGACACCTCTGTCGGACGAGGACGGGTGCAGCATGTCGGCGCGGCTCCTGAGGCACCTGGAGGCGCGGCGCGAGGGCTTCGTGGCG
>GFUNContig649
TAATAGGTGATTTGACACATTTTATTTGGACCAAAGCCAGAACTTTTAGGTGGCCAGCGTCGTCGGGAAGCAGCTGTGGCTTTGTATAAGACGGATCACAGCGACACCGCTCCCTGTCGTGCGCTATGCATACAGGTACAGTGTGCCTTCACGGGGCACATTATTCTACTAATAGGTGATTTGACACATTTTATTTGGACCAAAGCCA
>GFUNContig650
TGAGGATGGTGTGGAGGAGTTCATGTTCCCTGTGCTGGACCGTCTGGAGATTGAAGACTGTCCAAGGTTGAGGTTGAAGCCATGCCCACCAACATTTCGTGAGTGCGTTATAAATTGGAGCAACCAAGTTATATTTTCACTGGAGGAGGTAGACAAAACCAGTCATCACTGCTCTTCCTCTAGTGGGGCCATCAAATTGGATTTGACTATAAAGGAAGACTCCAGCCAGAGCATCAGGCTATTCCACCACTTCCCTGCCCTCCGAGAGTTGACAATCTCTGGAGGTCACCTGAGAAACGTGCCGGAAAGCATGCGGCACCTCACTTCCCTTGAGTCGTTGAGGTTGGCTTGGTGCCGAGGCATATCAGCACTGCCAGAATGGCTGGTCGACCTCTCCTCTTTAAAAAGCCTTGTCATCGAAGGATGTAGGAGCATCAAGTCGTTGCCTCCATGCATACAGCAACTCACCAAGCTTCAGACGCTGGAGATATTTCGTTGCACGGAACTGGAGAAGTGGTGTGAATCAGAAGAGAACAAGACGAA
>GFUNContig651
CGGCGGTGTTGCTGTTGCCTTTTCCGTCTGGTGGTGCGTTTTCTGATCTAAGCCCAGCATGAAGGGCTCAGAGCGTTTGCTGCTGCTGCTGCTGCTGGTGGCATCATCGTCGTTACTGTCCGCCGTGATTGCTGCGCAGCAGACTTGCCCTGCCGACCTCGACAGCACATGCGATGGTGGCGCGTCTGATGATTGTGAGGGGGAGTTCTTCCCCGGCGTCCCGAAAATCA
>GFUNContig652
GGGCGGGGGGGCCCGGGGGCGGGGGCGCGGCGCGGCGTTACCGGGGTCTACCAGTGGGCGCGGGCGCCCGCAGCATCAGCAGCGACCGGTGGCGGCGCCCAAGTGGGGAGCGGGGACCAAAGTTGTCGGCGCCCCGCGCCCCCACGCCGATCGGATAGAGTTGACGGACGGCGGACTCCTCTGCCTCGCCGCGTGCAATGGGATGATGATGGGCTGAGAAGAACACCGGTCAACCGGCCACAATCTTTGCCACCGGCT
>GFUNContig653
TGTGAATTCATCAGTTTGAGCAGGCTAACCACTCAATGACACCGTCGACACGGCTGTGTTGGCGCTGTTGTTCCTGGCGAAGAATCCCGGCTTGGATGGAGCCTGGAGGGTGACCGTGTCGCTGCCGAGCATCATCACGACCGACGACATCACCGGCCGGGCCGCGGGGTCTCCCTGGACGCACAGCAGCCCGATGTGGATGCACCTCAGCATCTCCAGCCTGTCCGGCTCCACCGCCGGGTAGCCATCGAGAAGCTGCAGCACGCTGCCGAGGCTCCAGTGCCTCCAAACCAAGCTTAGCAGATCTTCAGAAGCTCGCCGGCCGGTGACGATCTCCAGGACAAGGACGCCGTAGCTGAAAACGTCTGACTTGGTAGAGAAGATGCCGCGATAGGCGTACTCTGGTGCCATGGATCCGTAAGTTCCAGCAATATGTCTTGTGTTTTCTGCGCTCGATTCGATCTTAAATAACTTGGCCAAGCCAAAGTCGGAGATCTTGGGGTTCATGTCGCGGTCCAGCAGGATGTTGCTGGCCTT
>GFUNContig654
TTGGAGCTGTTCTTCCACTGTCAGTCGACATGCCAGGGTGGGTGGGTGACTATTCTTGTCCTTCCGAGAATAATATGAACGTTGGAGCTAGTTTATTAAGGACGAGCCTGAGATCTCACTAGCTGATTGTGAGACGCTGTAAATAAT
>GFUNContig655
TCAGCCTCGCAGCCACCCAAGCTGGCAGGAAGGAGATCATGTCCTCCCCCGGTTTGGTAAGCACGCTAGCGACACTGCTGGACACAGGCGAGCCGACGGAACAGGAGCAGGCAGTGTCGTGCCTCCTGGTGATGTGCAGCGCCGACGATAAGTGCATCGTGCCGGTGCTCCAGGAAGGGGTGGTTCCGTCCCTGGTCTCCATCTCGGCGGCCGGGACGGGGAGGGGCAGGGAGAAGGCCCAGAAGCTCCTGAAGTTGTTCAGGGAGCAGAGGCAGCGGGATGCGCCGCCGCCCCAGCAGCCCCAGCAGCAGCAGCAGCTGCTGCAGAGCCAGCTGGCGGAGGGCGGGAACGGCGGCGGCGGCAGCGGCGCTATCGTGTGCCACCGGGAATCGAAGCCGCTGTGCAAGTCCAAGTCCAGGAAGCTGGGCAGGACGCTGAGCTCGCTGTGGAAGAACAGGGGCTTCTCGCTGTACCAGTGCTAGGATGTATGCTAGAGTAGTGTTTTGAGTTGATCAATGGGGTATGTACATCATCTTCTGCCTTGTTTTTCCACCTGGTCTTTTTCTTCTC
>GFUNContig656
CAAGACGTCCGGCTCTTCGTCGTCGGTGCCACCAACTCCCCGTACGGAGACAGAGATCCTGGAGTCGTCGAATGTTCGCAAGTTTACCTTTAGTGAGCTGAAAGGCTCCACGAGGAACTTCAGGCCGGACAGCCTGCTCGGGGAGGGAGGCTTTGGCTCTGTGTTC
>GFUNContig657
TCGGCATTCTGAACCGCTCTTCCGATCTCCGGCACCGAGCTCATTGCTCACTCTCACGCTGGCAGCAGCATTGAACCCTACTGAGATCATGAACACCCACCCGGAAATAGTCATGCATACAGACAGCGCATCCAATGCAAGTTCAGGGTTGGGGAGCAAGCCGGCGATGAGCACCAGGACCTGAAAGTACCAGGTCTCAAGGCAGAGCATAACGGCCGACGCGGCGGAGAGCTTGAGGAAGTCCCACAAGCCCGAGAAGGCTTGGCAGGTGAATCCGGTCCAGGTGTGTCGGCACCTGGGGCTCATGACGATGTACGCGAACTGCGCGGCGACGATGAGCCACCAGCTGAGGCTGAGCACCAGGGAGGCCCCCAGCAGGCCGAGGCCGGCCTTGTAGACGACGACCCAGCTGAGCAGCAGGTGCAGCGCCAGCGTGGCGGTGGAGATGTAGGCGCTCGGGAGCACGATGCTCTGCGCCTGCATGAACTTCTGGATCGGGAAGTTGGCCGCGTACGCGAAGATCTGCGGGATGAGGCCGTACACGAAGACGGCCGCGGCGGAGGCGATGGCCGGGGACTCGCCGAGCAGGACGAGGAGGGGCCGGGAGAAGGCGTAGATGACGGCGAGAGGGACGCCGGTGGCCATGAGGAGGATCGTGGAGCGTTGCAGGTAGATGCCCAGCATCTCGTACTTGTGCGCGCCGTAGGCTTGCCCGCACAGCGTCTCCACCGCGCTCCCCATGCCCAGCATGAGGCCGTAGGCGAAGACCTGGATGC
>GFUNContig658
GGCGTGTGCAGGCTCTCACAGATGAAGTCGATGACGAGGCGGCCGTCGGAGATCCTCCCGGTGGGCCGGCGGAAGAAGGTGCGTCCCTCGGGCAGGTTTAGGTTCATCCCGTTGACCGCCGCCATGCCGCCCGTGTCGGAGTTGGAGTCCCCGAAGTTGAAGATGATCACCGACGACGACGACGGGCGCGCCACAGGAGGATCGTCCCGACCGGCACCAGCATGAGCGTCGCCACCGTCGGCCGCGCGGGCGACCGCGGCGGCCTCCACCGGCTGCGGCGCGACGGCCAGGAAGCTGTACCCCGCGGCGTCCGGCGCGTACCTGAGGCAGGCGAGGACCACCGCGGCCGCCACACCGGCCATTACGAGGTAGTGGTGCAGCCGAAGCGGTACGGCGGCTTTGGTTGCCGTGGCCGCGGCGCCTGCACCACCGCTGGTCATCCTCGCTCTATGCTAGACGATAGATCTCCTTCTCCTCTCTATATCCCCGGCGGGAGAAAGCATATAAACGCAAACAGTCGTAGTGTGTCTCGGTTCTGCCTCTCCTCTGCCACCATCACCGCCCCTTCC
>GFUNContig659
GGCGGAGGCGGTGGCGGTGGCGGTCAGGGCCGTCGGCGGCTGCGGGGCCGCGGCGGGGGTGGAGATGGAGATGGGGTGGGGGAGGTGGTACGACCTCACGGAGCTGGAGGTCGCCACGGGCGGGTTCTGCCCGGAGAACGTGGTCGGGGAGGGAGGCTACGGCACGGTGTACCGCGGCATCCTTGCCGGCGGCGAGGTGGTCGCGGTCAAGGACCTGTTTGATCACAAGGGTCAGGCGGAGAAGGAATTCAAGGTGGAGGTTGAAGCCATCGGCAAAGTGCGGCACAAGCACCTTGTCGGTCTCATCGGGTACTGCGCGGAAGGCCCTAAACGGATGCTCCTTTACGAGTTCGTCGAAAACGGCAACTTGGAGCAGTGGCTGCACGGCGACGTCGGGGCGGTGAGCCCACTCACCTGGGACATCCGGATGAACATCGTGCTCGGCATGGCCAAAGGGATCACGTACCTGCACGAGGGGCTGGAGCCGAAGGTGGTGCACAGGGACATCAAGTCCAGCAACATCCTGCTGGACAGGAGGTGGAACCCTAAGGTCTCGGATTTCGGCCTCGCCAAGCTCCTGGGGTCAGACAGCAACTACGTCACCACCAGAGTGATGGGGACATTTGGCTATGTGGCACCAGAGTATGCTAGCACCGGTATGCTGAATGAGAGGAGCGACGTGTACAGCTTCGGCG
>GFUNContig660
AACGGCGACAGGCTCGGTGGCCGGTTTGAGGTGGATCCGGTGATCACAGGGCCTCGCCGGCGGCAAGCCCGTAGGTGCTGCGAAGACGTCGTCGTAAGCGTCAAGGAGGCGTTCCAGCAAGGCCCCCTCGGTGCCCTTGGCGGAGTAGAGACGACCAGCATGGAGGCGTCCTGTGAACTGGCCGGGCGCGCCCGAGGCCCCGATGCCCCGCCAAAGGACCCGGCGTCCCTGACGGTTGAAGGCCATGCAGAGGGTGTCGAAGTCCCACAGTACAGGGCCAAGAGTCCGCAGCCAGGATATGCCAAGCACCATGTCGTAGCACTCCAGCGGAATGGAGTAGCAGTCGACCTTGAACGTCTCCGCTCCGATGCGCACGCCCACGGCCGAGGCGAGGCCGCGGCAGGTAACGCGGTCGCCGTTCGCGACGACCACGTGCGCGCCCGCACTGTCGCTGAAGGGGAGGCTGACGCTCCTCGCTGCCCCGGTGCTGATGAAGTTGTGCGTGGACCCGGAGTCGAGCAGGGCCGTGAGCTCGTGGCAGCCCAGATGAACGCGGAGCTGCATCGTCTCCTCTGTGCGGATGCCGGTGATCGCGGAGAGGGAGATCATGGGGGCCTCCGGGTCGAACGGCGGGTTCTCCGTGATGTCCGCCGCTGGTGTTGGGTCGTCCTCGGCGGGCTCTTCGACCGTGTAATCCGCCACCTCCAGGAAGAAGAGGCGCGCACACTTGTGCCCCCGGACGTACGGCTCGTCGCAGTTATAGCACAGCCCCTGCTTGCGGCGAGCAGCCATCTCGTCAGGTGTGAGCTTTTTGAAGACACGCGGTGGCGTGGACGACGACGTCGGCGCCGCGTGTGGCGCGGTCTGGCCGGCTCCAGGCACTGGAAGCGCGCGGCGTTGTGGTCGAGGGGGTGGTGCGGGGAGCGCGAGTGTCGCCGGTGCGTTCCGGCGCTCGTACGCCCTGGCCAGACGCAACGCTCGCTGGAGATCCTGGGGCTCGTGGAGCTCCTCGTCGACGCGAA
>GFUNContig661
GTCCGGGAGCAGGTCGACGAGGGAGCGCACGGTGGTGGAGCGAGGGAACGCGCCGGAGGAGTAGCGGCCAGGGCAGTCGAGGAAGACGAGGACCCTGGCGTGGAGGTGGACCCTGGCTGGACGCCCTGAGTGAGCTCCTCCATGACAAGGTCGTCACGGACCTGGAGGAAGGTGGGAAAGGGCCGCTGCCGGGTGATCCAGGTGCGGAGGTGGCTGTATCGCTCGTTGAGGCCACGAAGGACGTTGAGGACCAAGATCCGGTCCTCCACGGCCCAGCCAAGGTCACCGAGGGAGTCTGCCATGGTCTTCATCTTCCGGCAGTACTCGCCAACGGAGAGGTCGCCCTGGACGAAGGTGCGGAAGCTTGCGTCGATACGCAGGGCCCGGGCTTCGGCGTTGCCCAGGAACTGGCCCTCGAGCGCCAGCCAGGCCCGGCGGGCGGTGCTCTCAGGGGTGCTGCGGACGAGGTCGTGAAGGTCGAGGGAGATGGTCCCCAGGATCCACGAGAGGAC
>GFUNContig662
CCCGCTCCACGCCAGGGCCAGAGCCCGCTCCCAGCTCGGATCGCTCTCGCTCCACCGGTTGCGTGCTCGGGCGGGGAAGGACGACCCGGAGGACCTCTACGGGCCCTATCCATGGGACCAGCCCTTGGATCTCACCACTGGGTTCGACGTTCAGTGGGTGCCAGAAGACAGAGTAACGCTGTTCACCTCTGATGGCCTGATCCAAATTGGGGGTTCCCTGGTTCCTCGTCGAGTTAGTGCTTCTGAGAAGAGGCAACGGAAAATGAAGAGTGCACAAAAGTTGCGCCGGTTTCAGGAGAGCTCTTACATGGATCCAAATCAAAGTCTTTGCCTTGGAGCACTATTTAACATAGCAGCAACAAA
>GFUNContig663
CTCTCTCGGCAACGCCGCCAGCACGGCCGGCCTTCTTACGGTTAGGGTGGCTTCCATTGCTTCCCTCAGGTGAGGGTTTGATAGCTACCAAAGTAGCGCCTTGCAACGCCATGCCACCAGGCAGCTCAAGATATGGAGCGTACTTGAGCTTCATGTTGCAGGCTGGGACCTGAGTCCTGTTGGAACATGCCGAGGCCAACAACTGGTTCTCTCTGAACTCCTTCAGCTGCTCTGCCCCCATGGAGAGTGCACCCTGCCCCTCGGCATCTGCCAAGACCAGGCTCCTCAGTGTTGGATGGTCATTGATGATTGATCGCAGAAGATAATGCCTCGTCGACGCAGCAATCAAACAGCTGATAGTCCATACAACACGGAGTTTCAGCCCACCATTGGTATAGAAAGATTC
>GFUNContig664
CTCCTGCCGGCCATGCTCTCTCTCGGGACTCTTCTAGCTTCCTCACCTCCCTACCGGAGCTCCAACACCAACTCACCAGTTGCCTTCGACTGGTCCGACGACGACGCTGACAGCTCCTCACATCCACCCCCGTCCACGGCGAAGAAGGATGAATTACCTCCCCCCTACTACGACCCCTTCAGCAAGAATCCCGCCGTTGCCGAGCTGTCCGACCCCACCAACCTACAGGAGATCTTCCACAGGATGCGGAAAGATGGCCTCACCGATTACGCCATCAAGATGTTCGACGGATTGTCCAAGGACGGGCTCACCCACGAAGCTCTCGCGCTCTTCGCCGTCATTAAGGA
>GFUNContig665
CAGCTGTTCCGCGTCGTGGACACGGCCCTGGTGGCTCCTGCAGCAGCAGCTGGTCCCGCACTGCCGCCGCGCTCCATCCCGCTCACCTTCTTCGACGTCAAGTGGCTGCACCTCCCGCCCGTGGAGCGCGTCCTCTTGTACCGCCTCTCCCCGGACGCCGACGTCCCCGCCATCCTCTCCAACCTCAAGACCTCCCTGTGCCAGGCCGTCCGCGTCTTCTACCCCCTCGCCGGCCGCCTCCGGCTCACCCCGGGCACGTCCAACCGCTACGAGCTCTACTACCGCCCTGGAGACGGCGTCGCCTTCACCGTCGCCGAGTACGACGCCGCCGCCGCCGGTGGCGTGGACGACGACATCGACGGGCTTGCCACCGACGACCCGCGGGAGGTCGCCAGGATCGCGCCGCTCGTGCCGCCGCTGCCGGCGGGGGGGGG
>GFUNContig666
TCATCACCCTCCTCGCCGATCTCCATCACTGCCTCCTGGAACCGCTTGACATCATTCAATGCCGCCTTCCGGAACATCGCAATATCCGCTGCGCCAGCCACCATATGGTAACCCCTCAACTTGAGCTGCTCCGGCGGGTCATTCTGCATTGCAAACCCGCCCAAGTAAGCAGCATTGCCATCCGAGGCCGCTGCCACCTTCTTCTTCCTGGCCTCCAGCACCTTCCTCTCGGCCTCCCTCAGCGCCGCCCGGACCTTCCTGTTCCCGGGGTCCCACAGGTATCCCATGCTAGCCGACAGGTCGAGCGGGCCCATCTGCACGACGTCCACGCCGTC
>GFUNContig667
CGCCGGGAAGTCCTTCTCCGAGAGGAACCAGTCGCTGTCGGAGTCGACGACGAGATCCTTCACCGAGTAGCCGTCGCTGGCGCTGGACTCGGAGTCGGAGTCGCCGAAACCGGAGAACTCCGACGCGAAGCTCATCCTAGCGCCGACGGCGCCGCCTCCCGTGGACGCGACGGACGGGGAGCTCGCAGGCTTCGGCTTCGGCTTCAGCGACGGCGCCCTCTTCCCGGACGACGCCACGCTCTCGCACACGTCGGGCTCTTTCGCCTGCCGGAAGTCCCTCTCCGTGAGGAACCGACCGCTGCGGGAGGAGACGTCGACCACCCGTCGCTCCTCGGGCTGGTGATGCGCCGGAGGCGGCGACGGCGGCACGAAAGACTCCTGGACGCGCACCGTCATGGCCTCCGGCTCCCTGACGAACCCTCGGAAGTCGCGCTCCGTCAAGAACTGATAGTTGTGCGTGGTGGCGACGATCTTCGGTGGCGCTGCCTCTTGCACAACCTCTCTGCTCTGCTCTTCTACCTCCTGCTCCTCCACCACTAACTCTGCTTCCTCTGCTTCGTGTTGGTGTTCTTGCTTCTCTGCCGATTGCAACGGAGCCAATGGTTCCTTCTCTTCCCCTCGTTCTCGTTC
>GFUNContig668
CCCGCGGCAGAGCACGGCGCGGCTGTCGCCGCAGTTGGCCACCACCACGCGGCGATCCTCCACCACGGCCACCACGGCGGTGGACCCCACGTGGTCGCACTTGTGCGCGTCACAGCGGCAGGTGCCGCTGGCGGGGGGGGGGGGGGG
>GFUNContig669
GGTAAGTGGTTGTGATGGCATTCAATCTGCTTCCCAACCTAAAGGTTGGCAACATGCATGCCGTCATCCTTGTTCAGGTCTCCCGCAAGTGGGAGTATCATGGTGGAACTGATGATGGGCCCATACATCATGTTGATCTTACATTGGTCGACGAGAAGGCGAGGATATTCTTGGGAAACAGTATGTACGGTGAAATCCCGGCCGGTGAGGTGGAGACTAAGAGCCCGCTTGTACAAGAAAATGGCATCTATGTGATTAGCCGTTTCAGAGTTTCCCATGCGAAGCGCAGCTTCAGGCCTGTCGCTTCACAGTTCATCACATTTCACATGCAGGTGTCTGCTGCCAGAGAAAGACGTGCCTGTCTTTCCATTGTATGCATACAGATTGACACCAATCGGTGATCTGAGGTCGCGTGCTGGTGACACCGCTGATTTTGT
>GFUNContig670
GGCGACGGTGAGCTTCCTGCCGGAGATGGAGCTGCCGGAGAGGCCCTTGTGTCTGCACAGGAAGAGATTAAGGATTGCCGGGCGGCCCTGTCGCGGTGTGAGGAGGAGCTGGGACATGTCCAGGACAAGAAAATGGAGCTGCAGAAGGAGGTTGATAGGCTGACGGAGCTTGCTGAGAAGTCCCAGTTGGATGCGTCCAAGGCCGAAGAAGATGTTGCCAATATAATGGTGTTGGCTGAGC
>GFUNContig671
GCCCCAAAAAAGGTTAACCTGCAGAGTGTGGACTTTACAATGCTACATCTCCTTTGCGTGTACATCTTGGGTCCTTTTGAGCACATAAGTAGTTGCCCTTACAAAACATGACATTGCCAAGAAAAAAACAAATAACCAAAAGAAGAAGAAAAACTTGCTGGAAGGGACCAGAACGATCATCGGGCAGCCGGTCCCTACGAACGTCATGTAACGAAAAAATCCAGGACTCAGGGAGGCCTGACAGCAGTCCCTGGAGAACAATAGTCAGACTCCTAACATTGCAATAGCTGTCCGACGCTGCTACTGTCCCTTGCTGGCAAGCCTCCGCTTGTACCGCTTCAGCACAGAGGCCAGGTTCTCCTTCCCCTTGGGGAAGGCGACATCGCCCGCTGCTGTGCCACTCCTGCCCTTGCGGCCTGAGACTGCAGTCTCCACATCCTTGATCATCTCCAGAACCACAACTGCAGTTGTGAAGGTGCCCCGGATTGGTATGGGGATGGGACCC
>GFUNContig672
CACTGGAGGTGAGACTAGTTGTGTCTCATGTGCATATGGAACCTCCGGAGAGGAAGGGGTCGTCAGATGAACAGACTCCGGAGGAGGAGTGAAAGGGGCAGTTGATGGTTCAGTTGTGAAGGCCGAGAACACTGGAGGTGAGACTAGTTGTGTCTCATGTGCATATGGCCCAATAGCAAAGATGGATGGTGTCCCCGCGTCAAGTACCTGGGCCCCTTCTCCGGCCAGCCCCC
>GFUNContig673
GAATGCTTTCTCAGTCACCAACAATTTGATGATTTGTAAACATTGTGTTCCAGATACTGGGCCAAGATCACCACTTCAGTCTTGCTATCCAACTGGAGAATCCATATATTTGGTATGCTCCTCTTGCTGCTATTTTCACATGACAATTCGAGCTAAATGGCCACAGAGAGGTTCGCTAGGTTGCTTTCTCCAGCATGCGCTGCATATTAGTTGACGATAATCAACTCAACAACAGAGTGACAACAGATTGAACTGAGCCATTCTGCCATTGCCACATGCAGCACAGGAATAAAATGCTAAATTGGCCTTCATGTTGGGGCCAGAGTTTTTCTAGTTCTTGAATCATTGGGCTTGCGTTCAGCACTT
>GFUNContig674
AGAACCAGAGGTTTCCCTCTCAGCTACCACACACCGAGGATCACCACATCCTTCAGAACCATGCACCTCCAAAATACAGATCCTTTTCTGGTCGTATGGAGGGGAATGAGGAGCGAGAGATCCCTGAAGCTTGCGTCGAGTTGAAGCCGTGGTTGACGGCTAGGGTTTATGCGGGAGGGAGGAAAGGAGGGGCCAGGCGCCCAAGGGTGTCAAGATGACACAATCCCAGGTGAGGAGCTAGCAGCTCGGCATGTTCCCTCAAGCCAGAGAAACAACC
>GFUNContig675
GTGGGAGGTCTCGCCGGACTCCGCCGCCCGCGACGACGCGCTCCTCCGCCTGCCTGCCTGCCCCTGCGACGCGCCTAAGTACCCCCGTCCCCGGCGCAAGCGTGAGTCGAATCTCCGGGCCCCGCTTGCTTTCCCCCCTCGCGTGCTCGGCGACTACTCGGCGCCGCGCGGGGCTCCATGGGCGCGTCCTCCAGCCGCCGCCGCCGGGACGACTACTACCTGCCGCCGCACCACTACTACTCCTACCCGCACCCGCCACAGCCGCCGCACCACCACCACC
>GFUNContig676
ATCGCGGCGTCCTTCGCTTCCGACGGCGCGGACGTGGGCGACGGAGTGGTCCCGGGGTTCCTCCACCCGGCGGGCAACACGACGGTCGTCCGCGCCGAGGCCTCCACCGCCGCGTCCACCATTGACCCCGTC
>GFUNContig677
TCAAGAACGACTGGGGAAACGCCATGTACCCTGTCGTCCCCGGGTAATCGTCGAATTCGCGGCCGAATGTTGCAAATGATTTGCTAGACGCAACGGCAATGGTAATGTCCTTTGACGACCCGTTGGTTGCCGCGGCGCGCGCAGGCACGAGATCGTCGGCGTGGTGACCGGCGTCGGCGGCGGCGTC
>GFUNContig678
GTCCAAACCGTCGATCCACTGAAAGAAAAGGCACCTCTTATGGGCATTAAAACGACTGCATGTATAGAAGCAACGCGCAGCTGTGTCTCAATGTCTCGATTGAAATACGTCGGCCGGACGACCACAATCATAGTTAGGGACAGGGAGGCCAGGAGGGACGGAGCATCTTTGCTAGACGCGTCGGGATATAATTCTCTAGGATGACCTCGTTTTCACCACAACTGCTGCCGATATATGTCTTCCATCATGTCCGTCGGAATGGCCTGGCCACTCCAAGATCAGGAGTAGAGCGGGCGCTCGGTCCAGGCGCCCGCGACGTGGCCGTTCTCGCAGACGTAGGCGCGCACGACTGGCTCGCCGTCGTCGTGGTAGCCGTAGAAACCGCGGAGGCAGAAGGCCGAGTAGAGGTCCCAGGCCTCCTTGCAGCCGCAGAAGGCGCACTCGCCCAAGCCCAACACAATCAACTGCAACGCCACTCCGATTGTGAGTCGCCGCCTCACCATCCTCCGCTTGTAGGGATAAGGTCAATTACGACTTCTGCAAATCGAAGGAATCAGATCCGAGTCTTGGCGCGCCGGTTCGTGTGTGTAGGATGCCATGGCCGGAGGGAAGTCGCGGTGAGCATGATGCCCCTCTTTCGACGGGGATGCGAAGTCGCGGTGAGCGTGATGCCCCTCGTACGTCAGAGCCGACGGGGCAGCACCTTTACCTCATCTTTGATGACTGGCCGTGGGGCTACAGCATCCGCAAGCTAAAGTTGCCGCCCCGCTCTCCCCATCAGCGGCGCTTGCGTCCGTTTGAGCAGCGGCGCTTGCGTCGGTCTGAGCATAAGCGCTTGCCGCCTCCTTGCATCTGCTTGGAGGCCACGCGTCGTCTTCCCTTGTTCTTCGCCGCCGTTGGCACTAACATCATCGCGGCGCATCCCAGGAATGACTTTTGGAATGCCCCGGTGCCCGAATGCATCCTGCCCATCGTCGACGTCCGCTCGCTGGGCGTCA
>GFUNContig679
TCAGCTCACCACTTCCATCCCCGGCCGACTCCTTTCCTTCTCCCCATCTCCCTTCACCTCTTCTGAGCTGCGGCAGCACCATGGAGAACGTCGCCGCGAACCCTTCCGCCGCGGTAATTGACGCCGTCGCTGCAGCAGGGAACGGACTCCAAGCATCGGGGGCCGGAGGGGAGCGCCCGGAGGACG
>GFUNContig680
CGCCGCAGCACCACCGCGCGCACTGCCCTAGGGCGAAGCGAAGCGAAGCAAATCGTCGTCGAGAGAGAAGAACAGGAACAGAGAAGACCCTTCGTTTCAGTCCGGAATCAACTGGCGAGATCGTCAATGGACGCCGCCGCGCTGCAGGCCTCGTCGCCGTCATCGCCGTCGTCCCCGTCGAAGCTGCGTGACAAGCTGCGGACCACGGTGTGCTGCTGCTTCGGCTCGGGCGGCGCGGAGAGGACGAGGTGGCGGCGGCGGGGCGCGGCCGCGGCCGCGGGCGAGTTCCGCTACGACGCGCTCAGCTACGCGCTCAACTTCGACGAGGGCGAGGACGACGACGCGTACGCGGACCCCGCCGCGGCCTTCCGGTACAGGAACTTCAACGCGCGCCTCCCGCCCTCGCCGGCCGCCGCCATCGCTTAGAGTTAAGATCATGCTCCGTGATGGCTCTTTTATTTTTGCGCCCTCTTGCAATTGTACGATCTACTGAGCGAGCGACAGAGTTCTTCTATTCAGCGACTACTACTAGTAAATTATCGTGATATAGATATAGTGTTACTCTTGTAATCCTAGCAGCATCTAGCCAATGTGTTTAGTACAAATTGGACCTAGAAATTGGGGGGCTTTGATTCCATAAAGAAATATCTCCTCTTGTTCTGC
>GFUNContig681
ACCAATGGGGTTGGGGTTGGTAGTGGTGGTGACCGGGAACTCTTCATCATTCCGCGGCGTGAGTCGGCGCACCCAGGCCCGCCGGACATCAACCTTCCGCTGTCTGCAGATCCTTCACCACCGCCGCCGTCATGGAGCCTCGACACGTTCGACATACTTGATGTCACTCTTGGAACACACAACTATGAGTCCGAGGTTGCACTTACACTTCCAAAGTCGACGGGTAACGGCAACGGCAATGGCAGTGCCACTATCGGTGTCGGCGCGAGGAAGTGTGCTAAGAGAGGAGACAGCATCTGGGGTGCATGGTTCTTCTTTAATCACTACTTCAAGCCTGCACTTGTGGAGAAGCCAAAGGGGAAGGTGACGCGAGACCCATCCGGTAGCATCTCGGGCTTCGACAAGTCTGATCTCCGCCTTGATGTCTTCCTGGTGCAGCATGACATGGAGAACATGTACATGTGGGTT
>GFUNContig682
CACGAAGCGGAAGCGCAGCCGCAGCCCGCAGGCACGAGATGTCTCGCCGGCGGCGAGGAGGCTCCGATTCGGACGGCGAGGACGACAGCTTCCTCTACCGCTACCCGATCCCCTCCGCCGCCACCTCAGCAAGCGCCTCAGCGGGAGGCGGCGGCAAGCCCCGGGGCGGGGGCGGGGGCTCGGGCGGCCTCGCGCCGTCCAAATCCACCGTCTACGTGTCCAACCTGGACTTCGCGCTCACCAACTCCGACCTCCACCTCCTCTTCTCCCGATTCGGCCGCGTCGCGCGCGTCACCGTCCTCAAGGACCGTGAATCCCGCCGCAGCCGCGGCGTCGCCTTCGTCCTCTTCGTCAACCGGGAGGACGCCGCCGCCGCGGCCGCCGAGATGCACGGCAAGGTGCTCAACGGGCGCACGCTCTCCGCCTCCATCGCCGCCGACAACGGCCGCGCCGCGGAGTTCATCCGACGCCGCGTGTATCGGGACAAGTCGCGGTGCTACGAGTGC
>GFUNContig683
CGCACACGTCGAGCACCGCGGCGGGAGCGGCCGTGCATGGAGCCCAGGTGCTCGGCCAGGGCCGCGGCACCTGTTAGTTTCAATCCCGAGCACGATCATGATCATGATGTAAATAGGATTAGTGCATTGGCATGTTTACATTCAGGTTCAGTCTTTCAGTTAGCTGGATATGGCTCAGTCGGTGTAGCGCCAGAACCGTGCTGCGTTCACGGTGCGGCGACTAGGTCTCTCGCCACGCACGGATGTAAAAT
>GFUNContig684
CCCCCCCCCCGCCCCCCCCCCCCCCGCCCCCGCCGCGCTCCACTGCCCAATCACCGGCGCCACGCTGCGGATCCCCTTCCCGCAGGCCCCGCTCGCCCGCAGGCCCCTGCTGGGCTCCGGCCACGGCTGGCTGGTCACCGCCGACGAGGCCTCCGACCTGCACCTTCTCAACCCCGTCACCGGCGCCCAGGTCGCGCTCCCGCCCATCACCGCGATTCACCACGTGCGCAGCGGTACGGACGAGCAAGGCGACCCCGCGTACCTCGTCTACGAGAACCTGCCGGAGTATAACTACAGCACGCACCGGTTCGAGGTGGACACGGAGCCGACTATCCTGGAGCCGGTGGACAGGTCGCACGAGTGGATGTACTACCGCGTCGTGCTCTCGGCCAGCCCGTCCGCGGGGCGCGCCTGCGTCGTGCTGCTCCTGCACATGCCGCAGGGCGAGGTCTCCTTCGCCAGGCTCGGTGACGACCGGTGGACCTGGGTCGCACCGGGAGACGACACGGGTCTCCCGTCGAGGTACGGCTACCGTGACGCCATGTACAGTGCCACCGATGGCTTGTTCTACCTGCTCCGATT
>GFUNContig685
TGGCAAGATCCGTCGCCTCTCCATCCATGCTGACGTAGATGGTGCAAAGAGAAATGACGTGGACAGTGGAGGTGAGGATGATTATTTGGACGTGCAGCTTCGTCCTCTTAACAGTGCTTGACCTAGAAGATTGCGCGGGAGTAACAAACAAGCATTTGAGGTACGCCTGCAATCTATACTTGCTCAGCTTCCTAAGCTTGAGGGGCACAAACGTAAGCAAGGTGCCTCGACAGATCGAGAACCTAGAGCATTTGCAGACGCTTGATTTGGACTACACGCTCCTCACTGAGCTACCAGAGACCGTCACAAAGCTGGAGAAACTCGAGCACATACGTTTCTCCAACAGGGACGATTTCTGGGGTACAATGTGGACTATACCCCGGGGAATGAGCAAGATGAAGCCCTACGCGTGCTGCGTAGAGTAACTCTTGGGAACGATGACTCCGATGCTGCCCAAGAGGTGGGTGAACTGGAGCAGCTGCAAGTGTTTGTCGTGTCTCTTGATGACCGCAAGGCCATTGTAGATGAGGATGTTCTAAGAAACCTTGCTCTGTCCCTAAGCAAGATGTGCTCCCTCCGGTGGCTCTGGATAGGGCACCGGAGAAGCGAC
>GFUNContig686
ACCCGCGGCGCCCCATCCCCTGAATGAAAGGATGAAGCCACAACAGAGGACAGTGCAGGAAAGCAGCTGAGATTTGGGGGCGCACCACACTGGGGTTCACCTTTCCGG
>GFUNContig687
GTAGGAAGAGCAGAGCAGTAGTATGTATAGTACGCATCCAAAAGGCTACGCCTCCATCAGGTTTTCAGGTTGACGACGCAACGCCCTTCACCACATCTGAATCTCACCCACCCACCCCCGC
>GFUNContig688
TGCGAGCACTCGCACTCGCACTTGCAGGGCGGCGGCGGCATGGACGAGGCAACGAAGAAGAAGGTGGAGGTTACGGTGCTGGAGATCCTCCGGGGCTCCGATATGGAGTCCGTAACGGAGTATAAGGTCCGCAAAGCCGCCGCCGACCGGCTCGGCATCGACCTCTCCATCCCCGACCGCAAGCTCTTCGTCCGCGGCGTCGTTGAGGAATATCTACGCTCACTCTCCTCCCAGGAGGAGGAGGAGGCGGAGGCGGAGGCGGAGG
>GFUNContig689
TCCGCACACCAGCACGCCCACGTCCGCCGCGTCCTTGACTACCTCGCCTCACCCCATCCCTAATCTCCCTCCCGGGGTCATCGGGTCCTGACTCCTGACGGCGACATCCTACCACACACGCAGCCGCAGCGGAGAAACAGGGCAGGAGGAAGAGCAGAGGAGGGCCGCTCAAGCAAGCGAGTAATCAGCAGCAAGAGGGGATCAGGGCGCTCCCCCTGTTCGGTTCGGTCGCCTTTTGCAGCAGCAGGGTCAAGCCCAATGGGGCCGTGCGCCGCCGCCGTGGTCGCTATTCTGCTCGTCGCCACCTGCGTCGCGGCGGCGCCACCGTTGCAGCAGCATCACAAGCCCGGCAGGATCTCAGGGAACGCGGTGGGCGTGTTGGACGACGATCCCGTGGGGAAGCTGAAGGTGTTCGTGTACGAGATGCCGCGCAAGTACAACAAGATGCTGCTGGACAAGGACAGCCGGTGCCTGCACCACATGTTCGCGGCGGAGATCTTCATGCACCAGTTCCTGCTGTCGAGCGCGGTGCGGACGCTGGACCCTGAGGAGGCCGACTGGTTCTACACGCCCGTGTACACGACCTGCGACCTGACGCCGCAGGGTTTCCCGCTGCCGTTCCGTGCGCCGCGGATCATGCGGAGCGCGATCCGGTACGTGGCGACGACGTGGCCGTTCTGGAACCGGACGGACGGCGCCGACCACTTCTTCCTCACCCCGCACGACTTCGGCGCGTGCTTCCACTACCAGGAGGAGCGCGCCATGGAGCGTGGCATCCTGCCGCTGCTCCGTCGCGCGACGCTGGTGCAGACGTTCGGGCAGCGGAACCACGTGTGCCTGAAGGACGGCTCCATCACCATCCCGCCGTACGCGCCGCCGTGGAAGATGGAGGCGCAGCTTCTGCCCCCGGCCACCCCGCGGTCCATCTTCGTCTACTTCCGCGGCCTCTTCTACGACGCCGGCAACGACCCCGAGGGCGGATACTACGCCAGGGGCGCCCGCGCCTCCGTGTGGGAGAACTTCAAGAGCAACCCGCTGTTCGACATCTCCACGGTGCACCCGACGACCTACTACCAGGACATGCAGCGGGCGGTGTTCTGCCTGTGCCCGCTGGGCTGGGCGCCCTGGAGCCCCCGGCTGGTGGAGGCCGTCGTGTTCGGCTGCATCCCGGTGGTCATCGCCGACGACATCGTGCTGCCCTTCGCGGA
>GFUNContig690
CTTGGGCGGCTCCGGCTTAGGCTTTTCCTCAGGCTTAGGCTTGGGCTTGCAGACACAGCATTTCTCAGGCATGGGCTCACAGACACAGCATTTCTCAGGCATGGGCTTGCAGTGC
>GFUNContig691
GAGCATGCCAAGTCCATAATGCTGATGTCAAAGGTTGAGAATCAAGAGGGAGTAGCTAACTTTGATGATATCCTGGCAAACTCTGATGCTTTTATGGTGGCAAGAGGTGATTTAGGGATGGAAATTCCTATAGAGAAGATTTTCTTTGCACAGAAGGTGATGATTTTCAAGTGCAATATTCAAGGCAAGCCTGTTGTGACTGCAACCCAGATGTTGGAATCTATGATCAAGTCTCCTCGCCCTACTCGGGCAGAAGCAACCGATGTTGCAAACGCAGTTCTTGATGGCACGGACTGTGTCATGCTCAGTGGTGAGAGTGCTGCTGGAGCCTACCCCGAGGTGGCTGTGAAGATCATGGCTCGTATCTGCATTGAGGCAGAATCTTCCCTGGACCACGAGGCAGTTTTCAAGGCGATGATCAGGTCCGCGCCTCTTCCAATGAGCCCTCTGGAGTCTCTTGCATCATCTGCTGTGCGAACTGCCAACAAGGCCAAGGCCGCACTGATCGTCGTCTTGACTCGCGGTGGCACCACGGCCAAGCTGGTCGCCAAGTACCGCCCCAGGGTTCCCATCCTCTCTGTTGTCGTACCCGTGCTAACGACGGATTCTTTCGACTGGACCATCAGCTCCGAGGGCCCAGCTAGGCACAGCCTGATCTACAGAGGTCTCATTCCCCTCCTTGCCGAGGGCTCTGCAAAGGCTACAGATTCAGAGTCAACGGAGGTGATCTTGGAGGCCGCGCTGAAGTCGGCTGTGCAGAAGCAGCTTTGCAAGCCTGGTGATTCCATCGTGGCTCTTCACCGTATCGGCGTCGCCTCTGTCATCAAGATCTGCATCGTGAAGTGATCACCATGACTTGACTCCTAAGTCCCCAGGGTGGTTCTCACCGCTGGGATCCATGTTTCTGCCTCCTTTTTACTGCATTTTTCGGGGACAGATAATTATGTTGTAAGCCTGCGTCTGTTCTTTGCAGTTGCAGGATGTTTTTTGTTCACATAGTTTCTGAGCTGGTAAATGGGGAGGGAGAGGACTCCATTGATGTTAGTGGTAATAAGATTTGTATCTACGGAGTTCAGTTAAAAGGCTTTTTCATGAAAATGGTGGAACGTGCTCACCAGCCTCAAGTTC
>GFUNContig692
GCCCCGGCCGTGGTGGTGTACGACCCACACATGCCGTGGACCTCATCTACGGGGAGGCCCGGGCGGGGAGGGCGTCCCGACCGCGGCGTTCCTGTCTCAGTCCTGCGCCGTGGACCTCATCTACGGGGAGGCGTGGGCGGGGCGCGAGCCGCTGCCGATGGCGGACGAGGGCGCGCTCCGGCGGCAGGAGGTGGTCGCCGTGGACCTGGCAGCGAGGACCTGCCGCCCTTCGTGGTGGCGCCGGAGCTCTACCCCCAGTACCTCAAGGTGTCCATCGGTCAGTTCGAGTTCCTCGCGGACGCCGCCGACGTGTTCGTCAACTCGTTCCGAGACCTCGAGCCACTGGAGGCAGAGTACATGGAGACGACGTGGCGCGCCAAGACGGTCGGCCCAGCCCTGCCGTCCTTCTACCTCGACGACGGCCGGCTGCCGTCCAACAAGACC
>GFUNContig693
TAGCACGGTTGCTTCTGCTGGTGGCCGTGGTGGTGGCCGCGGCCAGTGGTGCCGCTACGGGCGCCCTGGCCGCGACGCCGCACCTCAAGCTCAAGGGCCTGCGCGTGCGCCTGACGCACGTCGACGCGCACGGCAACTACTCGAGGCTGCAGCTGCTGCAGCGGGCGGCGCGCCGGAGCCACCACCGCATGTCGCGGCTCGTCGCGCGTGCCACCGGCGTGAGCAAGGCCGCCGCCGGGGGAGGGGCGGGAGACCTTCAGGTGCCGGTCCACGCGGGCAACGGCGAGTTCCTGATGGACCTGGCGATCGGCACCCCGGCGCTGTCCTACGCGGCCATCGTGGACACCGGCAGCGACCTGGTGTGGACGCAGTGCAAGCCGTGCGTGGAGTGCTTCAAGCAGAGCACGCCGGTGTTCGACCCGTCGTCGTCTTCCACCTACGCGACCCTCCCTTGCTCCAGCTCCTTCTGCGGCGTCCTGCCCACCTCCACCTGCACGTCGGCCAACAAGTGCGGCTACACCTACACCTACGGCGACGCGTCGTCGACGCA
>GFUNContig694
CATCGTCGTCGTCGTCGCCACCCTCCCAATTCGCCATGGTGGAGGACCGGAGCCCCAAGCCCATCCATTGCAAAGCGGCGGTATGCAGAGCCGCCGGCGAGCCTCTCACCATCGAGGACATCGCCGTGGATCCGCCGAAAGCGTACGAGATCCGCATCAGGGTCATCTGCACCTCACTCTGCCACACAGATGTCACCTTCTGGAAAGCTAAGGTGGCACCGGTATTTCCAAGAATATTAGGGCACGAGGCGTACGGGGTAGTGGAGAGCGTCGGGGAGAACGTGGAGGGCTTCGCGGCGGGCGACACCGTGGTGCCGACGTTCCTGGGGCAGTGCAGCGAGTGCGTGGACTGCAGGTCGGCGCGGAGCAACATGTGCTCCAAGTACCCGTTCGCGGTGCGCCCGGGGATGCCGCGCGACGGCACCACCCGGTTCAGCGACGGCCAGGGGCGCCCGCTCCACCACTTCCTGGGCGTGTCCAGCTTCACCGAGTACACCGTGGTGGACGTGAACCACGTCGTCAAGGTCAACCCCGCCACGCCGCCGGCACTCGCCTGCCTGCTCAGCTGCGGCGCCTCCACTGGGGTCGGAGCCGCATGGAAGCTGGCGAAAGTTGAGCCTGGATCTTCGGTCGCTATCTTTGGCCTCGGAGCTGTAGGATTGGCGGTGGGTGGGGGGGGGGGG
>GFUNContig695
CCCAGCCGCTCCTTGACAAACTCCTTGACTTGATTGAAATCCAAGTTGAGAGCCACAAGGCCGCTCTTCCCACGCTTCCCAAACAGCATGTCGGGCTTCACCACTAGCTTCATGGTTGACAGCCATGGCTGCTGGCTCAGAAGCTCTGCAAAGTCTGTTGACTGTGTGATCTGGGCGGAGAGGATGGTGAGGTCGATGCCGGCGAGGC
>GFUNContig696
GCATCACACTCTCTTCTTCTACTACTAATAGCTCTCCATCTACCACACATATATGTACACCATCGTGTCTCGCCATCCGTCAATGCAAATGCAAGCTCCCTGTGCAAAATCCCATTCGGAGGTCAGAGCTTCAAGTCTTTCAACCGGGGCTGAAATTGAAGAAACTCTTTTATTTTCGTAATAAGAAGATCAGATATATACATAAGCTAGCTACACTAGTTTTTTTTGTTTAGTTTTGTTGTTGCTGTTTGTTGGTTTTTTTTTATTTTGTTTGTGTGGATGGGAAAAGATGAGAGCGGTGGTATATGTGTAACTAGAGGATGCATCCAGATGAATATATGAA
>GFUNContig697
ACTTGGCGTGGCCGCGTCGTCTTCTTGGTCATCCTCGTCTTCAGAGGAAGAGAAGAGCCCGCTCCCTTGGACCCCGCCGCGGCCAGCAGTGTGAAGCACCGCCTTGGCTTCCTCCTCCTCCTTGCCCTCCTCCGCGTCCTCCAGCACCGCCGCATTCCCGGCGGCGCCGCGACCCTCGAGGATGTTGTAGACCTCGCGGTCGAAGAAGCCCGGGAGTCGCCTCTC
>GFUNContig698
TCCTGCCGTACCCAGACCCATACTCCGATCCGTAGCTCTCATCTACCTGCGGCTTCCTCCCGTACCCAGATCCATACCCAGAGCCATAGCTCTCCTCCTCCTGCTTCTTCCTACCATACCCGGATCCGTAGC
>GFUNContig699
TCCACCTCTTCTACCCCCCGAAATCTCAATTCGGTGAGCGAGGAAGAGAGCAAGGTACAGATGGGCGCGGCAAGGACGCCCGCGATGTCATCCGTCTCAAGCAATTGCAGTTTGGAGGAAGAGGATGTGAACTCTTGTTCATGGGGCAGCGGGGGCTCGGGACCAGCAAAGAAATTGGGGGTTCCGAGGACTCTTAATTTGGTGAGGCAACCTTGGGCGAGGAGATGCCGCAGTCCCTCGACTCTTGAATCCCGACATTCCCGTATGTTTAAATCTGTGAGAGAGGCGAGGTTTGAGAGAGGCAACGGCGTGCCCACCGCGTCGGTAAGAGAGAGGTGTTCCAGGGAGGGTGGGAAGGGGAAACACGAAGAAGAGGAGGATGACGAA
>GFUNContig700
ATTCGGACCAACACAAAACTAATATTATTCCACATTTTGTTTCATCACATTCCTAAATTCTTGATGATGCAAAGACCAATCAAGGTATCGTAAGCAGTATAGTTGAAGTGTTGAACTAATAATGTGCCATTCATGTGTCTAGCAAGCCCTGCTAGTCATGTTCCGCACCACCGTTCCAGTTTCGTCGCCCTAGCGTTAACTCCAGGCTAGGAGTAGGGCAGCTCATGTCATGGCTGCTGGGTGCCTGTTGCAAACCAACTGACACACAAGAAGGCTCCATATCCTCAAAAGTGGATGATACGCCAACTGAATGGCGGGTGTCTGCATTGCATGCACTTGGTGACAGCCATTGATCTCTTGACGATGAAGCACTGCGCGCCCTGCCGCCGTCAGAATCGTCGGCTGAAGAGCATTCGACGTCGCCGCCCGCATGGCTCGCCGCGCCCTCCGAGGAGGCGGACCGGTGCCCCTTGAACGCCTGTGGGCTGACGTCCCGACCTGCTGAGGACGACGGAACCCTCCGGGCACTCGAGAGGTCATCGTCGCCGGAGCAGCCACCGCCGTCCACAGGCCCTCCTGATGAGGTTGCAGGCTTGTCAGTGCTCTTCACGGTCCTATACATCTGCAAATGGCTCTTCACATGCGCTAGCGTCAGATCCTTGACGTCCATCAGCTCGAGCACCGACTTGGGCGTCGCCCGCTCGTGGCCGCCGAGGAGCTCGACGGCGTGGACGAAGCGGGCGTGGAGCGTGCTGGTCCACCGCATGCGCGGCGCGCGCATGCTGCGCTTGGCGGGGAGCTTGGGCATGAACCGGGAGCCCAGGCCGAACGACTGCGCGCCGTGGAGGAGGTGGTGGTGGTGCCCGCCGACGATGCCGCCCAGGCCGCCG
>GFUNContig701
GTGGACCGCTACCCCACCTTCCGCTCAGCCACAGTCGCTGTGGTGGGCAACAACTTCTTGGCACGCGACCTGACGATCGAGAACTCGGCCGGCCCGTCGAAGCACCAGGCGGTGGCGCTCCGCGTGGGCGCGGACCTGTCGGCGTTCTACCGCTGCAGCTTCGTGGGGTACCAGGACACGCTGTACGTGCACTCCCTCCGGCAGTTCTTCCGCGACTGCGACATCTACGGCACCATCGACTTCGTGTTCGGCAACGCCGCCGCCGTGCTGCAGGGCTGCAACCTGTACGCGCGCAAGCCGCTGCCCAACCAGAGCAACATCTTCACGGCGCAGGGGCGGGAGGACCCCAACCAGAACACGGGCATC
>GFUNContig702
AGGCGGAGGCCAAGGGCGAGTGGCTCCCCGGCCTTCCCTCCCTCCATGAATTCCAGCAGAAGCCTCCTCTCGTCGCCCCTCTTTGCTAGCTCGTCTCCAAACTTCAGGAGCAGTACGTCCGT
>GFUNContig703
GGCTACCTCAACGGGGTCCTCTCGGTGACGCGGGCCCTAGGCGACTGGGACATGAAGACGCCTGACCCGTCGGTGTCCCCGCTCATCGCGGAGCCTGAGTTCCGGCAGGCCACGCTGGGCGAGGA
>GFUNContig704
CGCCCGCCGCACGCTAGCCTACTACGACTTGGAACTTGGACCCCTTCCCCTTCCTCTTCCTCGTGTCCTCTTCCACCACCACCACCCTCAGTTGTCAAATCAGGCATCCTCCTCCCCGTTCCGGTTCCTCCACCCACCACCCACCAAGCACCCATCTTTACTCGGGAGGTCTCTGCGAATCCGTTGCGAGCTGCGGGTGAAACTAGACTCTTTCTCCCGGAGCCTCTCTGGGGTGAGTTTGCTGCCTGCCTGCCAGCCGGAGATGATGGACGCCGGAGGAGGAGGGGTGCGGTCGCAGGGGGTC
>GFUNContig705
GCGGGACGACGGCACCGTGGAGTGGAAGGACGTGACGTTCGACGAGGCCCACGGGCTGGGGCTCCGCCTCTACCTTCCCCGCGAGCGCGCCGCCGGCGGG
>GFUNContig706
CCCCCGCGCGTCGGGCGGGCGGATCGGCCAGAGCGAGAAGACGGCGGAGAAGGAAGGAAGGCGGGGCCCGGGGAGACCCTAACCCTGGCTGGCGACGCCGGCGCGCAGGGCAGGGCTAGGGCTCCCTCCC
>GFUNContig707
TGCTGCTGCTCTGCGCCGGTCGGCTCTGCTCCGCTCTGCCGCTGCTGCTGCTGTCGGAGGCGCGCCACCAACAACCCGCCGATGCGCGCCTAGGCATCATCCCCGCGACGACCCACCACCCACCCGCTGCTGCATTCCTGCATCCCCTCTCCCTCCCGGTTCTTCTGCTGCGGCTTGCCTGCGCTGCGCACCACCCTTGCCCCCGATCCACCTCCGCTGGGACGCCTGCCTCTCTATATATACGCTCGCCAGCCCCCGCCTCGTCTTCTCCGACCCCGCCACAGAACCTTCCAGAACCCTCCTCCTCACCTCCACTCTCCTCC
>GFUNContig708
CATGAGGAGGATCCGACACCAGCTCTCGTCCTTCCTTCTCTCGACCTCTCTTTCGCCTCCGGTACGGTGAGGTTGGAGCTCCAACCGCAATCCGAAGCTCGTGTCCGTTTCTAGCTCTGCTTCTGCTTCTGCTAAATCTCCGGTGGGCTCTGCTACTGCGATGGAGGCGTCGTCGTTGGCGCTCGTGGCCGCCGTGCTCCTCCTCTCCTCCACGCTTGCTGCGTCAGATTTCTGCGTGTGCAGTTCGGACCAGCCGACGGCGGTGCTGCAGAAGGCGATCGACTTCGCGTGCGGTCCGCAGGGCGGCGCCGACTGCACGGCCATCCTGCAGGGCGGCGGGTGCTACAACCCCAACACCGTCGCCGCGCACTGCTCCTGGGCCGCCAACAGCTACTACCAGAACAACAAGGCCAAGGGCGCCACCTGCGACTTCACCGGCACCGCCACCCTCACCACCAGCGACCCAAGTTCTTCTGGCTGCTCTTACCCTACCGGTGGAAGCGCTGTTGGAACGATGACCCCAACCACTGGAGGCACAGTGGGAGGAACCCCAGGGACCTTCACGCCCGGTGTAGGCACAGGCACAACCGGCACAGGCATGGGGACAGGCACTATGACCGGAACTACGGGTACTGGGTTCGGCGGCCTAGGACCAGGCACAAACGCTGGCATGGACACAGCGGCAGCGGCGGGCTTGCTCCTCCCAAGGGCCGGCCTGGCCACTGCCCTCGTTGCGCTCCTCTCCGCCATTGTGCTAGATCGGAAGAGCGT
>GFUNContig709
CCCACGAGCGGAAACCACGGCTGCGTTCCAGGTGTAGGCAGGAGCCCGGTTTCGGTCGCCACGCCGTGGTTTGCTCCTCACGAGGGTGGACGGAGGTTGATTTGATTTGGTTTGGTTTCATCGGTGGTGTGGTGACGTTCTTGGGAGGAGCTTCTGGATTTGGGATTCCGTTCCAATGGCGACCGCGGGGAAGGTGATCAAGTGCAGAGCCGCGGTGGCATGGGAGGCCGGCAAGCCGCTGTCGATCGAGGAGGTGGAGGTAGCGCCTCCGCAGGCCATGGAGGTGCGCGTCAAGATCCTCTTCACCTCGCTCTGCCACACTGACGTCTACTTCTGGGAGGCCAAGGGGCAGACACCCGTGTTCCCTCGGATCTTCGGTCATGAGGCTGGAGGCATTGTGGAAAGTGTTGGAGAGGGTGTTACTGAGCTTGCCCCTGGTGACCATGTCCTCCCGGTATTCACTGGGGAGTGCAAGGAGTGTGCCCACTGCAAGTCGGCAGAGAGCAACATGTGTGATCTGCTCAGGATCAA
>GFUNContig710
GAGCAGGCAAACATGAAGCTGCGCAAGATCCCCAGGGCGCCCAAGGAGTACGACATTATGGCTGTGCCCTTGACAAAATCTGCATTCAGAACGCTCAAGAGGAACCATGGGCTTCCTGAAGTGTGGCTGCAGTACCTTTCCAGACCATCTCCTTAACCAAAAGCCGGTTGCTCAGGACACAGGGTGACTCCGCCCTACAACAGCACCTGGATGCCGTTGCATCTCCATCATGGCCCGTGCTCGCCTTGGTCGTCCGACGCCCCTACTACGCCGTCCATGGTCGATTTGCTCCGCGAGGACCAGCTGCGTGTCGACGACATCCAGACCCGGCTGTCTGATGATGTTCGCGGGAGTCAAGCTGGCAGATTGTCGCCGCCCGGTGTAACCACCGATGTGTACGGCAGTGAGCAGCCCGCGACATCTGCGAATGTGGGTCGTGCTAGTGGGGCTTCTTCGTCGTCACAGCTGCTTGCGGCGTCAACCCCAGGAGGGCGATCGAACCTGCCGGGAGTGGTGCAGACGGTGGTGCTGGACACGGCCAGCGACGTGGCGTGGGTGCAGTGCGTCCCCTGCCCCGTGCCCCAGTGCCACCCGCAGACCGACACCTTCTACGACCCAACCAAGTCGGCCTCCTACTCCGCCTTCCCCTGCAACTCCCCTGCCTGCACGCGCCTCGGCCGCTACAGCAACGGCTGCGTCAACAACCAGTGCCAGTACCTCGTCCGCTACCCCGACGGCTCGTCCACATCCGGGGCCTACATCGCCGACCTGCTCACCTTGGACGCCAGCAATGCCGTCTCGGGCTTCAAGTTCGGGTGCAGCCACGCCGAGCAGGGCAGCTTCGACAGCCGGGCAGCCGGCATCATGGCGCTCGGCGGCGGGCCGGAGTCGCTGCTGTCCCAGACCGCGTCCCGCTACGGGAACGCCTTCTCGTACTGCATCCCGGCGATACCCAGCGACTCCGGGTTCTTCACCCTCGGCGTGCCGGGGCGAGGCTCCTCCAGATACGTCGTCACGCCCATGGTGAGGTACAGGCAGGCGGCCACGTTCTACGGCGTGCTCCTCCGCGCCATCACCGTCGGCGGGCAGCAGCTCAGCGTGGCACCCGCGGTGTTCGCCGCTGGCTCGGTGCTGGACTCCCGCACGGCCATCACACGCCTGCCGCCGGCGGCGTACCAGGCCCTGCGCGCTGCGTTCAGGAGCAGCATGAGCATGTACCGCTTGGCTCCACCCAAGGGGTACCTGGACACGTGCTACGACTTCACCGGCGTCGTCAACATCAGGCTGCCGAAGATCACCTTGGTGTTCGACCGCAACGCCGTGGTGACGCTGGACCCGTCGGGCATCCTCTTCAACGACTGCCTTGCCTTCACCTCCAACTCCGATGACCGCATGCCAGGTGTCCTCGGCAGCGTGCAGCAGCAGACCATCGAGGT
>GFUNContig711
TCCCTACACGACGCTCTCCGATCTCCTGGGGTCCAGATAACAATAGCTTCTCTTTGGACCACTGTCTCAGGCGCGGCAGCTTCTCAAGCTTGGCGCCCTCATGGACCTTCGATCTGTATGCTGTTGAATGAATGAGTGAGACCATTGCTTCCCCTCAAATTCTGGATCTCTGCTTTGATTGTCTCCGCAATCTTGACCTCCTCAAGGCCAGGTGAAGGCACATCCACATGGACTGAGCCTTGTTTTCTGGGACCAACAGAGTCCTGATTCAGAGATTGCTGCTTCATGTAGTTGTACAGCTGCTGGTGAAAAGGGTGATCGTACGAGTAGCAATCTACTCCATCTAAAGAGTCCCTGGATGAGCCTGATCCCTCTCTTTTGCAAAAGTGCGGAGATCGGAAGAGCGTCGTGTA
>GFUNContig712
AGGTGGAGCCCATGGGGGCGCTGACCTATCCTTACACAACCGCCTTGTCCAGCAGGATTCAAGAAAGAGGGTGGCCACGCAATTGTGTAAGGGTAGATCAGCGCCCCCAGGCAATCCGCTTCGGGCAACATCTTGAGCTTCATAGTTTCAAGATCAATGGAGAATATATTTGTCCACTTCCGGAAGAACACAAGGCCAGCAGCCACCCCAATGACATCTACATCATCTCGGTATGACTGCACTGAAGGATTGATCCTCTCGTATGACTCCAGTGAAGGATCGATCATCGCCGTCAGTGCCTTGTGGAACCTCAACGATTTCTCCACCTGCCTCCATGCCATCCCACCGTCACCGTCACTGTCCGCCGTGCCAGCCCACACCTCGAGGCGGTAGCCGGTCATAGTGAGCAGGTGCAGGACATTGGCATCGTCCTCTTCCCCTCTGTCGAAGGCGTCGAAGCGGAGGTCCCGCAGGG
>GFUNContig713
CCCCGCGCGCCTGCCCGCACCGCACCTGGCGGTGGCCCCGCACCACGCCGAGCCGCGTCACCGCCAGACCCAGCAGCGACTTGAGCCGCGCCGTCTGCTTCGTCGTCCGCCCCAGCAGCACGTCCAGCCTCCTCCCCATCCCCTCGCTCGCACTGGCCAGCACGGATCGAGCTCGTAGCTAGCAACCGCTCGCTCTCCCGAGCCCTGGCCGCTGAGCGCTGGCTGCTGCCGAAGTGCCGATCGAGTCGTGGCGCGGTTTCGCCCTGGTGTTTTATACCCCCGGGGCGGGGGGGGGGGGG
>GFUNContig714
GCTCGAACACCAGCCCGATCTCGCCCCTGTGCGGACGGCACACGTTCACCTTCACCTTGAACCAGCAGTTGTTCATCATCCCCATGAGGTTCCATATGAGCTTCTCGGGCTGGGTGTTGAGCGACTGGTCCCATGCGCGCACGGCGATCTCCTTGGTGCCGAGGAGGTCCAGGACCTCCAGCTCGACGGACCAGAAGCACCAGCACCAGTACTTGCCGTACTTGTTGGGCTTCTCCGGGTGGTCGAGGTCGCACACCAGCCATGTCTCGCCGCCGTCCAGCGTCACCTCCACCCGCGTCACCTTCTTGCCGCCGCCGGAGTAGGCGTATCCTTTCATGGTGTAGCTGCGCTGTGTGGTAATGGCGTTGATGGGCAGGATCTCGTCGTGCCCCGGCGTCGTGATCACCGAGTTTATGTTCAGCTCGTTGATGATGTACTCCGGCTTGTACCACCACGCTTCTGCGTTGGCGAGCTCGGCGTCGACGTGCGATGGCAGGACGCGGTTGTCCTTGTAATGGTAGTAGTTGTCGGACTCGGCGGGGGTGACGATGATGCGCTTGAGCCACTTGACCATGCGGCCGCCGATGCAGCCGGGGATGATGACGCGGACCGGGAAGCCGTGGTCCGGCAGCAGCGGTTCGCCGTTCTGCATGTAGGCGAGCATGATGTCCCGCGACGGGTCCAGCGCCCACTCGCGCGTGACGCTGGTGCCGTACTTGGAAGACCCGCCGCCGCCGCCGCCGCCGCCCGGGAGGTCCTCGTCGCCCTCGAAGCAGACGTGGAGCGCGCCGCCGGGGCCGCTGTGGCGGGGCATGATGCCGCACCGACGGAGCACGTCGCGGAGGCGCGCGCCGCGCCACACGGACGTGGACACCCCCGCGGCGCCCCAGTTAAAGCCCACCGTCTGCCGCACCATGTTCTGCTCCTTGCGCCGGTTGCCCGCGCACACCAGTGTCACGGGGAGCTCCACGGCCTCGAACTCCGTCACCAGCTGCTCCATGGTGAGCTTGGCGGGGCGCCTCACGAGCCCCGTCACCTCCACGGTCCAGGTCAACCAGTCCGCCCTCGGGACGGGCCCGTGGTTGCGCACGTAGTGGAGCGGCGCCGGGGTGATGAAGCCGTGCGCCATCAGCCGCGGCACCGGAGGCTCCGAGTTGAAGGGGTGCTTGCCCGTGAGCCGGACCAGCGCCGGGTGGCGACGCACCCACGCGTCGGAGGTGGCCTCGTCGCGCGGATCGTGGACAGGCGGCTCCACCTCGAGCCGCGGGCGGGACAGCGACCGCCAGTCCGGGGGGATGCTGTCTTCGTCCTCGGAGTCGGAGTCGGAGCCGGAGCCGGCGCGGCGCTTGACTCCTGCGATCGGAAGAGCGTCGTGTAGGGAA
>GFUNContig715
AGCTTTTTCAGCCTTATCTGAGCACCGTACTGAGGGTGCAGTGTTATCACGGTGTAGGGCGCGTGGGTGTAGGATGGCGAGAGCTCAAAGGAGAAGCGCTGGAGGATGGTGCATAGCGCCATCTTGGCTTCCAGCAATGCAAAGCTCTGGCCGATGCAGATCCTGGGCCCCCCTCCGAACGGAAAGAAAGCGGCCTGATGCCTGGTTGCGTTGGATATTCCGTTGGCAAACCTCTCTGGATTGAACTCACTTACGTCTTTTCCCCAAATGTCGGGATCATGGTGAATGAAGATGATGGGCAGTAGAAGGCTCACGCCTGAAGGATATTTGATGCCACCAAGCTCCATTTCCTTGTAAGTTCTTCTGGTTAGTAAGATTACTGGTGGGTACAACCTAAGGACCTCATATAGAATCATGGTTACAATCTTCAGGCGGTTCAAGCTATCAAAATCTGGTCCACCTCTTCCAAAGTGGTTTAAAACTTCTTCTCTTGCCTGCTCTTGCCATTCGGGGTGCATGCTTAGCACAATTAATGTCCATGTAAGCAGGACTGATGTGGTCTCCATACCTGCAAAGTAAAATAACTTGCATTCCTCGATCATATCATCGGTACTCATTCCCAGTTTTGCATTCCCATTTGATTCTCTCATATTTGACTCAACCAATAAGCCTAGCAAGTCATCATTACTTCCTTCACCATCTATAAAAGCCCTCTCTCTTTTCTTGATTATTCCATGCAGAACTTTACGGATCTCCCGATCAATTTCTTTCATCCTTCTGTTATTTTTGGTGGGCAAGAGCCAGTAGCCAGGGATAAATATTGTTTGAAAAGATTGTATAAGGCGTTCAGCCTGCTCTCCTTGCAGCTGGAAAATGTTCATGCCCTCCTGATAGTTGCTACCAAATGCGGTTCTTGAGATAACATCTCCAGTAAGATTTTGGAACTCAGGCCAGACGTCTATCTCAGAAGATCCCTCCGAAGACATTGAATTTTCCCATCTGTTAATCATATCGGTGCAACAGGTAGCAAATACAGGCAGCATCCGCTTTATTTTCTCATGGTGGAATGCAGGATTGAGAATTCTCCTGTGTTTTGCCCATTTCTCGCCTTCATGATTTGCGAGCCCGTTGGCTAGTAACTTGCCAAGACGGCTAAACCGTGGTTTGCCGAAGTGGCCAAACTTGTTAGACAAAACCTCTCTCATTAATTCTGGGTCCGGAATTATCACCCTCGGAGTCGGGCCAAACCAAGTGAATGAATGTGTCCCATTATCCTTTACCAGGTTGTGGAGCATGGGTAGCACGCGGGGGATGATGTCGTGACTCCCAAGCGGCAGTGGCTTCGTGCGGGCTTCTCGGTTGAGTCGGGCGTTCTCCCTCACGTCGCCGGTGAGGAGGCGGTACCTGGTGCCCTTGAGGCCCT
>GFUNContig716
GTCCAAACCGTCGATCCACTGAAAGAAAAGGCACCTCTTATGGGCATTAAAACGACTGCATGTATAGAAGCAACGCGCAGCTGTGTCTCAATGTCTCGATTGAAATACGTCGGCCGGACGACCACAATCATAGTTAGGGACAGGGAGGCCAGGAGGGACGGAGCATCTTTGCTAGACGCGTCGGGATATAATTCTCTAGGATGACCTCGTTTTCACCACAACTGCTGCCGATATATGTCTTCCATCATGTCCGTCGGAATGGCCTGGCCACTCCAAGATCAGGAGTAGAGCGGGCGCTCGGTCCAGGCGCCCGCGACGTGGCCGTTCTCGCAGACGTAGGCGCGCACGACTGGCTCGCCGTCGTCGTGGTAGCCGTAGAAACCGCGGAGGCAGAAGGCCGAGTAGAGGTCCCAGGCCTCCTTGCAGCCGCAGAAGGCGCACTCGACGGCGACGGTGGGGCGGCGCGTGTCCCTGAGCGCGCGCCGCACCTGGGACCGGGCGAAGTTGTGGAACACGCCGCGGAAGACCATGTACTTGCGTCGCTCCTCGGCGTGCACGCACCCGGGCCAGTCGCAGAGGTAGAGCC
>GFUNContig717
CCTCTTCCTCCGCCTCCGCCACAGCGACAGCCCCCTCGGTCGCCCCCTCTTCGGATTCAGCTGAGGTAGTGACAGGTTCCGCCTCAGCCTCAGGCTCCGGTTCTCCGGCTTCGTCACTGGCGTCAGCGCGGGCAATTAAGTGTGTGGTCATGCGAGGGGAAGCGCACAGGGAGAGCCGGCGGAATGAGGCGGCCACGGCTAGGACCTGCGGCGGCGGCGGCCGGGGGGG
>GFUNContig718
ATAAAACATCCACCTCGATCAGTTGGAAAATTTCCTACGCGTGAAGGATGGACTTACGACCTTGTTAATATCACTTGAGGAGCCTCATTAGCAGCACCTTGTTTGCTTGCATCTTCCTCCCCAATCGCATCCGGAGCCAACGGCAGCCCGCTGCGCGCCAGTAGCTCCTTCCCGCGCTTGGCTAGATGCCCGGCCACATTGTCTCCCCGCGCTGTTTGTACAGCATCAGTGCCGCCGCCGCCACGCCGCTCACGGACAAGCCAGGAGGAGAGTGGCCACGGCCACAGCTTGCAAACAGCAGCCGTTACTCACGCGTAAGAGGCTCAAGGTAAGAGAGATGCAAGAAAGGAGCAGCAATCATGGAGAAGCAAAGGGATTTGCTG
>GFUNContig719
TTGGCGACCTTCCTTGAGCGGGTGCTTCATCTCGTCGACCTCCAGCAGCTGTGCACGCGAGGGGTCAGTACCACACCTAGGGTTTGGGCGACGAAGAAGCGCCGGCGGGCAGTGGGAGGTGGGCGGGACCCTGGTAGCGGCGTCGCCGACGTCCACGTGCACGCCATCGCCATCCACGAGGATCTCCGATCAGGGGCGGCGGTGGCGTTGGGCTACGGCCCAGAGGTGAGTCGTGGAGGAGGAGAAGGACATGGAGCGGCGAAATCGGCGAGCGGGGGTCGCTGGCGGCGGCGGCGGAGAAGACCCGTGAATCGAGGAGCGGGATCGCGGGCACCGGCGGAGAAGGCAGGAATCGGGCGGAGGCGTCGACGGACGCGAGCGGAGGGCACGAGGCGAGCGGCGACGCGGGAGCTCACGCGCA
>GFUNContig720
AGGCGTTCCGGAAGGACGAGCGCGGCGTGGTGAACGCGGTGCAGCTGCTGGGGGACCCGTCTGGTTCTGGTTCAAGCGGCGGCGTGGGCGTGGAGGAGAGGCGGTTCCCCGTGTGGGTGCTGCTGGCGGTGGCGCAGTCCCGGCGGTGCCGGAAGCAGATGGTGGCCGCGGGAGCGTGCGGGTTCCTGCAGGGCCTGGTGGGCGCCGAGGTGGAGGGCGCCAAGCGCCTCGCCGAGTGCCTCGGCAAGGGGAAGATGCTGGGCGTGTTCCCGCGGACGTGACGCTGGTGACCGCCGTGGTCTGTTCCTCAGTTCAACTGTATGTGCTGCTGCTGCTACTGCTACTCCTACTCCTACAAGGCTACAACCGAATCTGATCCCCCCTGCCCGGTTGCCCCGGTTCAGCTTGTGCTTCTGCTTCTTTGTGTGATGAACTGATGATGATGGTGGTGACGGTGGTGATGTTGTACATGTCGGCGTGCGTGCTGCTGTTGGATAGCGTCTTTAGGTTGCTGCTTTGGTAGATTGTTACGAGTGCTGATGCTGGAAAAACAAATAAGATGGAAACATTCCTGTATGTAGTAGTAATCTGAAT
>GFUNContig721
CATGTACGCCTTGAAGTCGAACTCCGTGGTCGCCGCCGCCGAGGGCGCGGCCGCCGTGGCCACGATGGCGTTGAAGCGGCGGCGGCCGTGGTGGTGGTGGTTGTGCGCCGCGATGGCGACGGAGGAGGAGGGGGAGGGGGAGGGCGCCCCCGCGGCGGCGGCGAACGGGATGGGGGAGAGGGGGGGGGGGGGGGGCGCCCGGGGGGGGGGGGGGGGGGGGGGG
>GFUNContig722
TTTCCGTTGTCCATAAAAGGAAATCAAGCGGCAGTCAGCTTTGGGCCTGATTTCCCTCTCTGCAACTCCATGGCCTCTGTGCTGAAGATTGGAGGAGAGCAGATTAAGAGTTCCAACCCTGCCTCAGCAGCAGAGCCCAGAAATGGAGAAAACCAGAC
>GFUNContig723
TGCTGTGCTGCGTCTCCGACATATGCAACAAATAATAAGATCGGCCGCGGGGGCATGTGTGGTACAAGGAAGGACTATGATATAGCTCGGAGAGGACTGAGCGAGAGGAGTATATATCATCTCGGTTCATCAGGCTCTCGCTGAAAGAAAAAGGGTCTAGAGGAATCAATTTGACAGCTGCTGGATGCAGACTAACTCGATCCGCCGTCGCCCACGTGGAGCTCACCACCTCCACACCCGCTGGAGGGGCCGCTCACCAGATTCGCTGCCGCTGCTCGAGCACCGCCGGATCCGGGCTTGTCCTCGCCGGATCCGCCGCCGCAGCACGAGCATCGTTGGATCTGAGCTCCTCCTCGCCGGATCCGGGCTCATCCTCGTTGGATCCGCCGCCGCTGCACGAGCACCGCCGGATCCGAGGTCCTCCTCGCCGGATCTAGGCTCGTCCTCACCGGATTCGGAGGAGCTGCTGCTGCCGGAGGAGGGCTCGTCCTCGTTGGATCCAGAGGAGCTGCTACTGTCGGTTCCAGAGGAGGGGCAAGGCCAGGCCACCGTGCCAACGAGACCGCGCCGCCAGACGGCCAGACCGCCACGCCCGCGAGCTAGCTCTTCCTTCAAGCCTCCAGATCTGCCCGGTGAGGGTGAGGGAGAGGTAGGGGAGGGGAGGGATGGCACCGCCGGAAGAGGCGAGCTCCTCAGGGCGAGTGCCGACGAGGGAGAGAGAGAGTGTGGAGGGAGGGAGAGAGAGAGTGGAGGGGAGAAGGAGAGGGTGACAAAGAATGTGATGGAGAGGAAGGGGAGGGGAGGGATGGCACCGC
>GFUNContig724
AGGGAGTACGTGGTGAGGGAAGAATTCGGTCTCCGCGAGGTCGGCACGGAGCGCCACCTTACCGTTGAGGAGTTGGCCCGCTCACCTATTGTTCAGGAGCTTATGCGCCGCCAAGCTTTCAGTACTCCCAACTCCAACTGCACCTCAAATTCCCAAAGTGGCGCCTCCACGCCGATCGAGAGATCGAGCTCAGATTCCAGCAACGGTGGGGCGCGCTACAAGCGGCGTAGCAGCTGGCTCCGCAGCATCCGCTGCGCAGCTGGCTCCTTGGTCGCCCACTCCCGCGACCGCGGCAGCAGCGACGAGAAGGACACGTCTTCAGAGAAAGGCGGCCACCACTCCAGCTCCGCGACGGATGACAGCCAGGACAGTGTTCCACGCCATGGCCCCGCCCGAGTCAAGGTGCGGCAGTACGGGAAGTCACATAAGGAGCTCAGTGGCCTGTTTATGACGCAGCAGATACAGGCACACAATGGTTCCATCTGGAGCATCAAATTTAGTCCTGATGGCCGTTACCTTGCGAGTGCCGGGGAGGATTGCATAATTCATGTTTGGGAAGTGTTGGAGTTCGAGAGGGCAGGGAAGGAGAGGGAGGTGAAGGAGAACGGGGTGTGCAATCCACTTGTTGCTATGGTGTGCAATGAGTCATCAGAGACGATGGTGGCATCAGCTGCTCCAAGTGGGAGCCATTGGGAGAAGAAGCTGCGATCAAAGGTACTGCACAGTGGGGGATCGGTGAGCTCAGACAGGTTGATGGTGCCTGAGTATGTGTTTG
>GFUNContig725
GCTCAGCTTTCGAGAAAGCAGATCTTCAGATGCACCACCGTTGGTAGTTCCATCAGCATCAGCAGTCTGCTCTGATGAAGATGACGTGGAGTCAGAGGGTGCAGGGCCATCTTCTAAGTTCAAACTTGCAGCAAAGGATCTCCAGCGTGACCTTTTT
>GFUNContig726
GAAAAATATCCCCGACAGAATGCACAAGACTGGGCTGTCAACAAGGACAACGCAGCGTACGAACGCTTCTCGTACACACGAATCACAGCCAAAATTAAAAAACAGCCGGCAACCCCCCGCTCGATTTTTCTCCACCACTCGTTTCTCTCCCAGTCGCCTCCACCATGGACGCATGGACTGCTGCAGCACTACAGCACCGTACTCCTCCATCGAAGATCCTCGCCATCCACCAGAATCCTTCTCCATCGAAGCGGATGATTTCCTCGGCGGAGAAGGCAGCTGCGGCCTGCGGGCATCCCAGTCCTGCCTGGCGGCGCGCACGGGCGACGCGGCCGTCGGAGCCGGTCCGGAAGGCGACGAAGCAGGCGTGGAGGGGCCTCTGACCTTGAGCTGTGCTTCACGCGGCTCCTCTCCTTGTCCTGGTTCCGCGAGCTGCGGCGGATTCGGCCCCCATATGGATCGAGCTCTGCCATCAGGTGTAGGCGGCGGCCAGCGGGCGGAGAGGAGCGGCGGCGCTTGGAGCCAGCGGGCGGATGAAACTGTACTCGGATCAGAAGAAAGGATGTGAAGATATTTACGTAGGAAGGACATTTTTGTAATGTCACACCTAAGCATTGGCCTGCGA
>GFUNContig727
GCCCTTCACGGCCACGGGCTGCACGGAGACGGCGGCGGCGAGGACCAATGCTGGGTGCTCGGCATGTTGTTGCGCTCGTTGTTGGATTCCAATGGCCGGAAGCCTCCTGAGATAGGAGATACATTGGTTGAGAGGGCGTTTGCAGTAACCAAAGAGTGGCAAGAGCGCTTTGGGATCAATATGGACAAATTGTCTTCCGAGGACAAAGAGGTAGAGATGGCCGAAGCTGATGGGTTAGGGAATTCAGGAGCAACAGAGAAGAAAGAAGGAAAAGAAGAGGAGGAGGTGGTGGAAGAAGAAGAAGAAGAGGAAGAGGAGGTGGAGGAGGAGGAGGA
>GFUNContig728
GACTCATACTTCACATGTTCGCCGAAACAGTATAACATTCTCTTCTTTGCTGCAAGAACACTATACACCAGAAATCCTACGAACTATGACATTTTAACAATATATCTTCTGAAGGTCAGGAGCACCACAACAATCACCTGCATAACAATATCTTCTGAAGGCCAGGAGCACCACAACAGCCACCTTAAAACACAATAGATCTACTCTTCCTTGAGGCGCTTCTCGGTCTCTTCCAATGCCTTAAT
>GFUNContig729
GTAACTCAGAAGGGTGCTTTTCATTCTGCTTCAACTACCTCAAACCTTGGTACTCATGTCCGGACACATGGCATTGTTGATCTCATGGAAGAAGTCCATCCAAGTGAGCTGTCATTTGATAGCCGTTATGGGGTGCAATCTGGCCCCTCGCACCATTTTGGTAACCAGCTAAATGCAGGAAACACTTTGCAGTTTGGCCAATCTACATCAGCAGCAGAGCACTCTAGGGTTCAATGGGTGTTTCCTAATGGCATGTATCAGGATGACCAAGTGACTTACGGCAGACGGACATCATAGCAATTGGACTCAGGGTCCAGGGTTTGCCATTTCAGGTAATCCGGTCAGGGATCCTCTGTTTGGACTTTGGAGCAGCGAGGACTTCAGGATGCTCCATTGTGCTGGAATGTTGAGCCTTGGAAATGCATGCTGTGACTGGCTGCCTGCTCTGGGTGGTTTCTTTTGTAGGAACATAGCATGAATCTTACCCAACATGTATATACACACACATCATCTAAGATAGAAACCCGTCAGTAGGAAGTGCTGAGCTAAACTCCTGACGATACAAGGCGTGGTTAGCGGTGGACAAGAAACTGAGAGCCTCGTTTTCTTTTTGTTGATACAATTTTGCCTCATGATGATCAGCTAAAAAGGGAGGAATATCCATGCTCTTCCTCTGGGAAAGTCGCAAA
>GFUNContig730
GCCGCACGGTCGATGTGAAGCGGGCACTCTCGCGGGAGGAGCAGCAGGCGAGCACGAGGCGGAGGCCGAGGAGGAGAGATGGAGTCGGACCAGGGCAAGCTCTTCATCGGCGGCGTCTCCTGGGAGACGACGGAGGAGAAGCTGAGCGAGCACTTCTCCGCCTACGGCGAGGTTACGCAGGCCGCCGTCATGCGGGACAAGATCACCGGCCGCCCCCGCGGCTTCGGGTTCGTCGTCTTCGCCGACCCCGCCGTCGTCGACCGAGCGCTGCAGGACCCCCACACCCTCGACGGCCGCACGGTCGATGTGAAGCGGGCACTCTCGCGGGAGGAGCAGCAGGC
>GFUNContig731
TCGCTGCTCCGTGGCGGAGTGCTTAGAGCGTGGCGTGTTGGGCAGCTGGTCCGTCCCGGCGCTGCCGCTGCAGCTCCCGCCCTTAGCCTCCACCCTGAGGTCTTTGAGCGAGGAGGAGACCTCGCGGCGGGCGGCGAGGCCGTCGTCGTCGTCGAATCCCGCGCCGCCGCTGGATCTGGAGCCGGCGTCCATGAAGCCGCCGCACGCCTTCCGCTCCGGCGGCCTCTGTTGCTGGGGCTGGGGTTGCTGCGGCCTGGCGGAGGCGACGGCGACGCAGCGCGCGGCGAAGGGGAGCGACCACGAGTGACCTCGAGGGTCCGGCTGCCCCCAGAGCGCGAAGGGCTGCGGCTGCTGCTGCTCCTGCTTCACGGCGGTTGCCGCGCCGCCGTGGCTGATGCTGAACGTGCCGATGCCGCCGGGCAGCGCGTGCTGGTGGAGCAGCTTCTCGGCGGGGGCTTGCGGCGGCGGAGACTGCGGTGGTGGTGGCCTCTCCAGCGGCTGCAGGAAGTCGTGCGTCTTGAGGAAGAAACCTTGATGAGACGGAGGCGTCGGCGTCGGCGTCGGCGCCGGCGGCAGCTTGGACTCCTGGAGCAGC
>GFUNContig732
GAGCCATGGTCTCTCTCGCCGAAGCCGAACCCAACCTTCCTCTCTTCCCCTCAACAGAAACCCCCAAATCCGCTCCCTTCCCCTATCCACCTTGACTCCTTCCTTCCATAGCGGCGGCGGCGGCGAAGGGCGGCAGAGCCATGGGCGGAGCCGGCGAAGGCGACGCGTGGGCGGATCAGGAGCAGGGCAACGGCGGGGGCAGCCGTGGTTTTGGCGGCGGCGGCGGCGAGGCGAAGCGGTCGGAGATCTACACGTATGAGGCCGCCTGGCACATCTACGCGATGAACTGGAGCGTGCGCCGCGATAAGAAGTACCGGCTTGCCATCGCCAGCCTCCTCGAGCAGGTCACCAACCGCGTCGAGGTCGTCCAGCTCGACGAGGCCTCGGGTGACATCGCCCCCGTCCTCACCTTCGACCACCAGTACCCGCCCACCAAGACAATGTTCATGCCGGACCCACACGCGCTCCGCCCCGACCTGCTCGCCACCTCCGCCCCCCCCCCCCCCCCCCCCCCCCTCCCCCCCCCCCCCC
>GFUNContig733
GTTGAAGGAGATGAACTTGTAGGACGGCTCATACCGAAGCTTGGCAGCAACCTTCTCTTTGGAAATATCGGCAACGGCGGCCACTGCGTGCCTAAACATCCGCGAAGTGGTAGGCACCCCAAGTTCTTCTGCAAGTAGCAAAACCTCCTTCACACGTTCCCGGTTGAAGGTAAGCACCCACGGTTTTTCTAAACACAGCCTAGCAATTTCTCCAACACCCCACTGGCGAAACAAAGCTATGTTAGGCTTGATTACCCTCTCAAGGCTCGCCGTGAGGAGGCCCTTGCACTTCTTTGCGGCCACCAGGACTTGCTCAAACGAGCCATAGAAGGAGATGAAGAACTCGAGCTTTGGAACGACGTCGACCTTGCGGAGAGCGAGTGAGCCGACCAAGAGGAAGCCAGCTATCTGGGGAGTAGACAGACCGACCCGGTCGCGGAGAGCAACAAGGCGGGGGGCGATGTTCTTCACGGAAGCACGGAGGAGCAGCGGGTCCGCGGAGACGGCGGCGGCGATGTCCGCGC
>GFUNContig734
TTCTCACGGAGCTCCTCAAGAACGACGTCAGGGTCTGGGTGTACAGTGGCGACACCGATGGGAGAGTGCCGGTCACTTCCAGCAGATACTCCGTCAACCAGCTCCAGCTTCCAGTTGCTGCAAAATGGAGGGCATGGTTCAGCAGCACTCAGGGCGCCGGACAGGTGGGTGGCTACGTTGTGCAGTACAAGGGCAAGGAGAAGGGCAGCCTCAGCCTGGTCACCGTGAGAGGAGCCGGCCACGAGGTGCCCAGCTACCAGCCAAAGCGAGCGCTCCTGCTTGTCCAGAATTTCCTTGCAGGCAAAACGCTCCCTGACTGCAAAAC
>GFUNContig735
TCAGCACGCGGGCACCAACGCCGGAGAGTCGCACGACGCGACCACCGTGCTTGTTGTTCCCTCTTTCACATCGGCCGCCCGGGTGCCTGCTTCTTCGTCGTCGTCGTCTTCGGCGTCCCAAAGGAAGCTCGCGTAGGACCCGAGCACGTAGCAGTCATCCGGCGCGGCCTGCACGGCGCGCTCGAAGTAGTCCGCGGCGCGGTCCTTCTCCTGCCGCGCCTCCCAGATGACGCGGCCGTAGAGGCTGAGCAGGTCGGCGTCCCCGGGGCACGCCAGCAGCGCGCGCGCGTAGCAGCCCTCGGCGCCCGCCAGGTCGCGCCCCACCTCGTGCAGGTACTTGCTGTAGTTGCCATTGCCAGATTTCCCGTATCAGCGGTGCTTGTCGGCTTGTCGCACTGTAAGCTCGTCGCACAAGATTTGCTTGCACTTCATTTTTGCCGGGTTGTTAACCAGCTCCTTTCCAGTTTTCGAGATTGCAGTTGTGTGATTTGCCCCTTGCTTGATCGAGTGATCCAACTGCGGAAGGTGAGAACAGACTGACGCGTTCGTGCCGTCGTGGAGAGCAGCAGGCAGCTTCTCGGACAAAGGCCTTGGCTTCCCTATCGGCGTGGCGTGCTCGAACGCTAGACGTTGTAGGCTTCAGCAGAGCAGGACATGGAGCGAGGCGTTCTTGGCGGCAGAGCAGACGGGGCACGCGTCCACGGCGGCCTCGCACACGCGGCACAGGCACAGGTGCCGGCACGGGAGCAGCAGCACGCACGCCTCACCTCCACCACACGCCTTGCACGCCCCCTTCGCCACCCTGTGGTCCGCGGCCGGCGGAGCCTCGAAGCAGCACGACCGCGCGTCCTCGACCTCGCCCTCGCCCTCGCAGGCCGCGCAGGCGGGCGACTGGTGGAGGAGCTGGTCGAGAGAGGCGCGGAGGCCGGCGGCCACGGCCTCGTGGCTCCTCGCGACGCCCATCCACGCCTGGCACTCCGCGCCCATCTGCCGGGCCTTCTCCTCCAGCTCCGCGTTGCGCCGCAGCGCGCGGTC
>GFUNContig736
TCCTTGCGCCGTACACGCCAACTGTAGAGCCACCAAACCATTGTAGAATATTGTCAGCTGCGTTGAGGTCTGATTCCGGGAGTTCCTTGCGCCGTACACGCCAACTGTAGAGCCACCAAACCCGTTGCTCATGGTGAAAGGCTGCTGATTCTTAGAGGGGACACCGGTGCCATTGTGGAAGCTCTGCGACCTGACCATCAGGTTG
>GFUNContig737
GTAGTGTGCCTTTTAATTTTGCCTTTGGGTAGTGTGTATGTGTATGGCAAATTTTTCTTTCGCTTGCAGTTTCAGGCCGTGTTTGGCCGGGCTCCGCTCGACCTGCTCTTGTACGAGAGCCGGAGCCGGAGTGCCGGAGCCTCAAATTCGGGCTTCACCTGTCGTACGCCAAAACGGCTTCCGCTCTCTCATTTCATGGCAGAAGGGCTCCTCCGGCCTGTACCGTTTGGTGCGGCTCTGCTGTCGGAGCCAGAGCCGGAGCTGTGCGGGAGCCGCACCAAACACGCTCTCAGTTTGCTGCTGCTTTGGCTTCGGCCTGCTCTCCTGTAAATAACATAGGA
>GFUNContig738
GCCGGAGCCGCGCCGGCTGAGCCGCGCGCTCAGCTTCGGTTGCGGCGCCGTCCCCGAGGAGGCGCTGCACCTCGTGTTCGGCTACGTGGACGACCCGCGC
>GFUNContig739
GCCTTCCACCGGAGGTTCGGCAGCGGCGCCGGAGGCATCGTGTGCTTGGGGATCGTCGCCGCCACCAGCACCACCAACTTGTGCGTGCCTGCGTGCCTCCCCTCCCCTGGACTGCACAGTGCACACCCACGGGCGCGCGGCAGAGGAGGAGCAGGGAGCGCTGATCGATCGAGGATGGGCAACTGCCAGGCGGCGGAGGCGGCAACGGTGGTGGTGCAGCACCCGGGCGGCCGCGTCCAGCGCCTCTACTGGGCCACCAGCGCCGCCGAGGTCATGCGCGCCAACCCGGGCCACTACGTCGCGCTCGTCACGCACCGCGCGGACGCCGTCGCCGACGACGAGAAGCGGTCCCAGCAGGGGGAGCAGCAGCACAGGCACGGCGCCGCTCGCGTCACGCGGGTGAAGCTGCTCAAGCCCCTGGACACGCTGGTGCTCGGCCAGGCGTACCGCCTCATCACCGTCGCCGAGGTCACCAAGGCGCTGCAGGCCAAGGAGGAGGAGAAGACCCGGAGGGCGCAGCAGCAGCTGCTGCAGCAGGTAGTTCAGACGAAGCACGCCGGCGGGGGGGGGGGGGGGGCGGGGGGGGGGGGGGGGGGGG
>GFUNContig740
GTGGAGAAGTACAACAAGTCCTTGAAGAACGCGTACAAGTCTGGCATCCGAGAGGGCCTTGCCACTGGGCTTGGCATGGGCACCGTCATGGTGCTCCTCTTCTGCGGCTACTCGCTGGGGATTTGGTATGGCGCTAAGTTGATCCTGGAGAAGGGGTACACCGGAGCCAAGGTCATGAACGTGATCTTTGCAGTCCTCACTGGTTCTCTGGCTCTAGGTCAGGCGTCTCCAAGCATGAAAGCGTTTGCAGGTGGGCAGGCCGCTGCATACAAGATGTTTGAGACGATCAATAGAACACCAGAAATCGACGCGTACAGCACCACAGGAAGGAAGCTGGAGGACATTCGAGGGGATATTGAGTTTAGGGATGTCTATTTCTCCTATCCAACAAGGCCTGATGAGCAAA
>GFUNContig741
AGAACATCAAGAAGAGGGCTCAGAAAGCAGAGGTTGGCGGTGGCATGACCGGTCCTGCCTGGAGATCGACTCTCTGGAGCATTGTCGGGACAGTGAAATGGTACGGAATAGGCGTGGCCCTCATCTACGCAGTCACACTCTCCATTTTCCCAGGGTACATCACAGAGGACGTGCACTCCG
>GFUNContig742
TCTTTTAGTTCATCAGTCTCATTAACCTCACTCTTCTCTCCATCAGATTCATCATCAAAAAATTGAGATTTGAACACATGAGACCGTGCAGCCAATACCAACTTATGGGCATGAAACCACTCTCCTCCCACATTAAGAATGACATCAACACCCTCCTGACTGTCCAACAGTGAACCAAAATCATAGCCGATGTCTGAGTCTGGAACATGGATAGAGTGTGGTCTGGAGTAATCAATAGTTGACACAACAACTCCCACAGTGCAATTTATCTTCAGACAATCGTCTTTGAGAAAGTCTGATGCTTCAAGGGCAGTTCGCCGAAAGAATCGCTTGTAACCCCACATGGATCCGCGGTACTTGAGGGTGTACGGCCCGGACTCCAGGGAGCGGTCGAAGTGGGAGTGGACCTTGTGCTTGCCCTTGCCGCTCTGGTCAAGGAGCGTGAGCTCGAAGAGGGCGCGGACGTCGGTGCCATCGGAGGCGAGGGCGATGAAGACGGAGACGTAGACGGAGTTGTCCTCGGGGTTCTTCCCGTCGGGGTAGAAGTAGATCGCCCACTGGTAGCCGCCGACGGTGAAGGTCTCGCTGGCGATGTGCTTCCCCACGCCCATGCCCTTGGCGAGCGAGTAGCCCTGGATCACGAACCGGTGGGAGCCGTTCACCGTCTCCGTCACGGAGCGCGAGCTGGTGGGGGACGCCGCCATGTCCCGCTGCGAGGGGGCGGCGGCGGCGGCGGTGGGATGCTGAGGAGGAGGAGGCGCCTGAGCCAGTGGCACCGGCGGCGGCGAGGCGCCGCCGGCGTCCTCGTCCATGGGAGGCGCGCGGGCTAGGGTTAGGGTTC
>GFUNContig743
GTACTTGCTGCCAAAACTTCAGAGTGCAAGAGCCTCGTAGAAACTAATTTGAAGCAACTGAAGGAGCAAGAGGCACAGGCGGTGCACGAACAATGGCTGCTCTGGCATAAATGCTCAAGGGAGCAAGTGTCTCCTTGTAGAAATAGGACTGCGTCTCATAGAATCTGTAGTCACCAAGGTGCAAAAGCTTCACCTCCTCTCCATGCTCAATCTGCACAGTCTTGCCTCGCAAATCATGGTACCACACATTACTGTCACGGTCCTGCAGTATGATCTTCTCCCTGTGGATGAAGCATGGCTGAGGAACATAC
>GFUNContig744
GATCGTTGTTGTCGTCCATCCTAGGCGCTATGGTGACCGATGACTGGTGACTGGTGAGACGAAGCAGACGGCCAGGAAGGAGGCCGGGCGGACTCATGGCGGACGGCCAGACGGGAACCAAATCGCCGAGCGCTTGTCGGCCACCTTCCACTTCCGTCGCGTCAGGGGGCCCAGCCGTGGAGGGGATGGGCTGCCGCGCCGGGTACTGACTGCGCTGCTGCGTCTGCGCGC
>GFUNContig745
[truncated: 22,425,420 more chars]
