# Supplementary material for: A framework genetic map for Miscanthus sinensis from RNAseq-based markers shows recent tetraploidy
Source: BMC Genomics. 2012 Apr 24;13:142. doi: 10.1186/1471-2164-13-142 (PMC3355032; doi:10.1186/1471-2164-13-142)
Supplement: Additional file 3 — Table S3. GoldenGate OPA containing the probe details for every marker, as provided by Illumina. [file 1471-2164-13-142-S3.XLSX]

## Sheet: Golden Gate OPA
© Illumina	Inc. 2004
[Heading]
OPA	GS0012817-OPA
Test Version	5836721
Test Version Name	5836721
Test Name	5836721
Bundle Index	1 of 0
SNP Position	1
Assay Format	Golden Gate
Date Manufactured	2011-01-10
Loci Count	1536 of 0
Comment
Ilmn ID	Name	oligo1	oligo2	oligo3	IllumiCode name	Illumicode Seq	Ilmn Strand	SNP	CHR	Ploidy	Species	MapInfo	TopGenomicSeq	CustomerStrand
GFSSContig12925_555-1_B_R_1863898602	GFSSContig12925_555	ACTTCGTCAGTAACGGACGCAAATCTGGCAATGCTGCTGGG	GAGTCGAGGTCATATCGTGCAAATCTGGCAATGCTGCTGGC	TACTTGATATGCCATACAGGGCTGCCAATCGAGCGCGATACATGTCTGCCTATAGTGAGTC	3	CTGCCAATCGAGCGCGATACAT	BOT	[G/C]	1	diploid	OTHER	4423263	AGCAGGCCTTGGTCTGTTTCCAGGGCCATAGGGTGCACCCCTGTATGGCATATCAAGTAA[C/G]CCAGCAGCATTGCCAGATTTGATCTGGAGGGAGTTTTTCACCAGACGGTGTGCAGCTTCT	TOP
GFSSContig17222_913-1_T_R_1863900766	GFSSContig17222_913	ACTTCGTCAGTAACGGACGCCTATTGCATCAGTTTGTCATGGA	GAGTCGAGGTCATATCGTGCCTATTGCATCAGTTTGTCATGGG	AGTTGATTTTAGCGGCAGCTGCGTTGCGACTACCGATACGTGTCTGCCTATAGTGAGTC	10	TGCGTTGCGACTACCGATACGT	TOP	[A/G]	6	diploid	OTHER	60608938	GTCAGAAATTTCTCTGATGCTAAGAAGCCTATTGCATCAGTTTGTCATGG[G/A]CAGTTGATTTTAGCGGCAGCAAGAGTAGTTGAGAACCGTACCTGCACAGC	BOT
GFSSContig12728_716-1_B_R_1863898265	GFSSContig12728_716	ACTTCGTCAGTAACGGACGTGGACGATGCCAATCGGAG	GAGTCGAGGTCATATCGTGTGGACGATGCCAATCGGAC	AGGGTCCAGTTGCACCAGTTACTCCGTATCGCACGCAAGACGTCTGCCTATAGTGAGTC	21	TACTCCGTATCGCACGCAAGAC	BOT	[G/C]	2	diploid	OTHER	61388646	ATGCAACTTCAGCTTCTTTGGCAGCCACTGACTGGTGCAACTGGACCCTA[C/G]TCCGATTGGCATCGTCCACCTTCCTGCGGTAGACTTCCAAGCATTCTTTT	BOT
GFSSContig8303_612-1_T_F_1863899409	GFSSContig8303_612	ACTTCGTCAGTAACGGACGGCTGCAAAGGTGAGTTGGCAA	GAGTCGAGGTCATATCGTGGCTGCAAAGGTGAGTTGGCAG	CATCCCAAAGTTCATCTTATAGGGGATGACGACCGAATACCGTTGGTCTGCCTATAGTGAGTC	23	GGATGACGACCGAATACCGTTG	TOP	[A/G]	6	diploid	OTHER	1250338	AGGGCCAGTTTGCATTTGCAAGTAGTTGCTGCTGCAAAGGTGAGTTGGCA[A/G]CCATCCCAAAGTTCATCTTATAGGCAGAAGCAGAAGCAGCAAGGCTTTGT	TOP
GFSSContig17844_745-1_T_F_1863900313	GFSSContig17844_745	ACTTCGTCAGTAACGGACTGGCAAATCCCTTTCCAATAGCA	GAGTCGAGGTCATATCGTTGGCAAATCCCTTTCCAATAGCG	CAGTTGTGTTGCCAGCAGCCGTGTATCCGCGCAAGTTCTAGTCTGCCTATAGTGAGTC	27	CCGTGTATCCGCGCAAGTTCTA	TOP	[A/G]	10	diploid	OTHER	11931070	GCCAGGGACACAAGAGCAGCTGAACCAATGGCAAATCCCTTTCCAATAGC[A/G]GCAGTTGTGTTGCCAGCAGCATCAAGAGCATCAGTTCTCTCACGGATTCT	TOP
GFSSContig13202_231-0_T_R_1890480168	GFSSContig13202_231	ACTTCGTCAGTAACGGACGTGCACAAGAAAGTGAATGGAGAAGA	GAGTCGAGGTCATATCGTGTGCACAAGAAAGTGAATGGAGAAGC	GAACAACATCATCATCTGAGAGATGGTCTGACGCGACGAAGTAGAGTCTGCCTATAGTGAGTC	28	TGGTCTGACGCGACGAAGTAGA	TOP	[A/C]	3	diploid	OTHER	20829053	CTGTTATTTGGTTCTTTGTTAAGAATCTTGTACTTTGCACAAGAAAGTGAATGGAGAAG[A/C]CGAACAACATCATCATCTGAGAGATTTAGCTGTGTCACAATCTCAGAATAGCTAAGCCGGT	TOP
GFSSContig11465_504-0_T_F_1890480245	GFSSContig11465_504	ACTTCGTCAGTAACGGACGGGAGGAACTAGCCTTCTCATGTTCACA	GAGTCGAGGTCATATCGTGGGAGGAACTAGCCTTCTCATGTTCACG	CCCTTTCAACCATCTTATTACCATCGTAGAGCGCGGACAATTCGGTCTGCCTATAGTGAGTC	30	ATCGTAGAGCGCGGACAATTCG	TOP	[A/G]	3	diploid	OTHER	6683212	GACTGTTGAGGCTGGATCTTTGATCATCATGCTTTGGAGGAACTAGCCTTCTCATGTTCAC[G/A]ACCCTTTCAACCATCTTATTACCCATTTGAACTGGATTCACACTGTCACCTCCATTGAG	BOT
GFSSContig8643_492-0_T_R_1890481266	GFSSContig8643_492	ACTTCGTCAGTAACGGACGGCGGATGCATCTCTTCGCCA	GAGTCGAGGTCATATCGTGGCGGATGCATCTCTTCGCCG	GAGATCCAAACTGAATCTGTTCTCTCGGTCGAACGATCAAACGGGTCTGCCTATAGTGAGTC	31	TCTCGGTCGAACGATCAAACGG	TOP	[A/G]	7	diploid	OTHER	60495813	TTCGCACATTGCACAACGTATTCGGCAAGATGGTGGGACTGCGGATGCATCTCTTCGCC[A/G]TGAGATCCAAACTGAATCTGTTCAGCTAGGAATTTCGATGCAACATTTGGGTGCTATGTTT	TOP
GFSSContig15047_167-0_B_U_1890482592	GFSSContig15047_167	ACTTCGTCAGTAACGGACGGATGAAGGCATTGGCGAGAGT	GAGTCGAGGTCATATCGTGGATGAAGGCATTGGCGAGAGG	GCTACCTGGTTGGGGAGCGCAGTCAACGACGTATTCCGAGTCTGCCTATAGTGAGTC	33	CGCAGTCAACGACGTATTCCGA	BOT	[T/G]	0	diploid	OTHER	0	TGATGTATGGCAGCACCAGCCTCAGCAGCCAGATGGCCTCCTCCTCCCCAACCAGGTAGCA[C/A]CTCTCGCCAATGCCTTCATCGTCACACTCCACATTTTCACCCCTGTTCAGTATGGACTT	BOT
GFSSContig12880_585-0_B_R_1890480146	GFSSContig12880_585	ACTTCGTCAGTAACGGACGACGTGCGGGATGCAGTCGT	GAGTCGAGGTCATATCGTGACGTGCGGGATGCAGTCGC	GTGGAGGTACGACAGGCCTGGAATCGCACGCGAATGGTAGGTCTGCCTATAGTGAGTC	36	TGGAATCGCACGCGAATGGTAG	BOT	[T/C]	3	diploid	OTHER	63567	GGCTGGCCTGCTCGCTACCGGATCGCCCTGGGCGTTGCTCGCGGCCTGTCGTACCTCCACC[G/A]CGACTGCATCCCGCACGTGATCCACCGCGACATCAAGTCCAGCAACATCCTCCTGGACC	BOT
GFSSContig16948_270-0_B_F_1890482177	GFSSContig16948_270	ACTTCGTCAGTAACGGACGCTTGACCCAGCCTTGCTTCGT	GAGTCGAGGTCATATCGTGCTTGACCCAGCCTTGCTTCGC	CAGGTCGAATTGACAGAAAGATCCGCTAAGTTGCGCGACACTCAGTCTGCCTATAGTGAGTC	38	CCGCTAAGTTGCGCGACACTCA	BOT	[T/C]	155	diploid	OTHER	46676545	GTCTTGACATCAGGTAAAGGGAATTCAATCTTTCTGTCAATTCGACCTGG[A/G]CGAAGCAAGGCTGGGTCAAGACTTTCAATGCGATTTGTTGCTAGAATAAC	TOP
GFSSContig11408_475-0_B_U_1890482525	GFSSContig11408_475	ACTTCGTCAGTAACGGACGCTTAAGCAGGAGCCTTCTCCCAT	GAGTCGAGGTCATATCGTGCTTAAGCAGGAGCCTTCTCCCAG	CTCATGGCGGAAACTAACAGGCTAAGCCGGTACGCAGACGTTGTCTGCCTATAGTGAGTC	40	GCTAAGCCGGTACGCAGACGTT	BOT	[T/G]	0	diploid	OTHER	0	CAGCAAGGATGGCAAGTGATGTACACCCGCTGTTAGTTTCCGCCATGAGC[A/C]TGGGAGAAGGCTCCTGCTTAAGAAAAAAAAGAAGAAAAAAGAAAAAGAAG	TOP
GFSSContig18253_1408-1_T_R_1863899939	GFSSContig18253_1408	ACTTCGTCAGTAACGGACTGGTCAACCACGGACACACAGA	GAGTCGAGGTCATATCGTTGGTCAACCACGGACACACAGG	CATGGAAGAAGATCATTGTCATCATAGCGGGATCGTAAGCGTGAGTCTGCCTATAGTGAGTC	41	CATAGCGGGATCGTAAGCGTGA	TOP	[A/G]	5	diploid	OTHER	45707151	GAAGAGGTCCTGAGAGAGCAGATAGCTGGTGGTCAACCACGGACACACAG[A/G]CCATGGAAGAAGATCATTGTCATTGTTGAGGGTATCTATAGCATGGAAGG	TOP
GFSSContig11329_172-0_B_U_1890482303	GFSSContig11329_172	ACTTCGTCAGTAACGGACGGCCGCAGCAACTAGCGAGTT	GAGTCGAGGTCATATCGTGGCCGCAGCAACTAGCGAGTC	CAAGGGACGGGAGAGAGAGGGCACTTCGCACGGGTTACGAAGTCTGCCTATAGTGAGTC	42	GGCACTTCGCACGGGTTACGAA	BOT	[T/C]	0	diploid	OTHER	0	CGGTAGATCATCTTCGTCCTCCTCGGGTTCCTCTCTCTCCCGTCCCTTGG[A/G]ACTCGCTAGTTGCTGCGGCGCGTGCGTGGAGGTGCGGCGGCCCTCCTAGA	TOP
GFSSContig20447_1784-1_B_R_1863899459	GFSSContig20447_1784	ACTTCGTCAGTAACGGACCTTGTGCACATGTACTATCAGGTGGT	GAGTCGAGGTCATATCGTCTTGTGCACATGTACTATCAGGTGGA	CTGCTAGTTGATCAGGAGACATAATGAGTGCCGTCGAAGTACGAGGTCTGCCTATAGTGAGTC	50	ATGAGTGCCGTCGAAGTACGAG	BOT	[T/A]	1	diploid	OTHER	62311693	GCTGTGGAGATTGACAGTCCACAACCTATGTCTCCTGATCAACTAGCAGA[A/T]CCACCTGATAGTACATGTGCACAAGTAATTCACCCCAAATCAGAGATATG	BOT
GFSSContig14944_509-0_B_F_1890479244	GFSSContig14944_509	ACTTCGTCAGTAACGGACCTCATCCCCAAGCCTCGCAGT	GAGTCGAGGTCATATCGTCTCATCCCCAAGCCTCGCAGC	CTTGCACTCTGATTGAGAGCTACAAGGGTACGTCCGCGTCATCCGTCTGCCTATAGTGAGTC	51	CAAGGGTACGTCCGCGTCATCC	BOT	[T/C]	1	diploid	OTHER	67494818	TCCTTCATTATCAGAGCAGCAATCCAGGTATGCACTAGCTCTCAATCAGAGTGCAAGGGGC[G/A]CTGCGAGGCTTGGGGATGAGTCACTGTTCCCCCCTTTGCCTGGGTCTAGTAACAATAGG	BOT
GFSSContig12816_192-0_T_F_1890479692	GFSSContig12816_192	ACTTCGTCAGTAACGGACGCTCTTGCTCTGTTTTGCTCGGTCA	GAGTCGAGGTCATATCGTGCTCTTGCTCTGTTTTGCTCGGTCG	TTTTTGGCTTAACTGGACCTTGTGATAACGGTCGCTACACGGGTCTGCCTATAGTGAGTC	54	TGTGATAACGGTCGCTACACGG	TOP	[A/G]	2	diploid	OTHER	58999396	TCGGTTACCTCCAGGCACAGACCATTCTTGGCAAGTCTCTTGCTCTGTTTTGCTCGGTC[A/G]GTTTTTGGCTTAACTGGACCTGTTTCGACAAACACCGGTTGCTCTCTGATTGTGGGGTTGG	TOP
GFSSContig17031_663-0_T_F_1890482291	GFSSContig17031_663	ACTTCGTCAGTAACGGACGGACCCTGCACGCGCCCCA	GAGTCGAGGTCATATCGTGGACCCTGCACGCGCCCCG	GGAACTACACCATGCTCGACATGTTGACCGAACCGCATACGGGTCTGCCTATAGTGAGTC	56	ATGTTGACCGAACCGCATACGG	TOP	[A/G]	955	diploid	OTHER	49093120	GTCGGCCTCCGTGGCCACCGCGACCTCGGCATCGACCCTGCACGCGCCCC[G/A]CGGAACTACACCATGCTCGACTTCCGCCTCTACATCCGCGAAATCTACGG	BOT
GFk50ctg97419_154-0_T_R_1890482596	GFk50ctg97419_154	ACTTCGTCAGTAACGGACGCAAGCAGCTTGAAGGTGGCAA	GAGTCGAGGTCATATCGTGCAAGCAGCTTGAAGGTGGCAG	ACAAATGAAGGTCTAGGAACAGGCAGTTCGTCGGCGACATGATCGTCTGCCTATAGTGAGTC	61	GCAGTTCGTCGGCGACATGATC	TOP	[A/G]	0	diploid	OTHER	984655	GTTGGCCATTCAGGCAACAGAGGATGCAAAGACTCGAACCAAGCAGCTTGAAGGTGGCA[A/G]CACAAATGAAGGTCTAGGAACAGATGGTCCTCTGAAGCAGGAACTGGAAAGTGCAAGGGAG	TOP
GFSSContig12456_129-0_B_R_1890481770	GFSSContig12456_129	ACTTCGTCAGTAACGGACCCACGGCCTCATTTTCACCT	GAGTCGAGGTCATATCGTCCACGGCCTCATTTTCACCG	TCAGATATGGCTCCTGCAGAGACGCGATTGCCGGTAGAGTCGTCTGCCTATAGTGAGTC	62	AGACGCGATTGCCGGTAGAGTC	BOT	[T/G]	9	diploid	OTHER	54298586	TGCATTTTGAGGACCCAATGAACGTGCTGTATTTTCAGCACCTGCAGGAGCCATATCTGAG[C/A]GGTGAAAATGAGGCCGTGGCTGGTGACCTGGCGTTGATGTATCCAGGTTCCTTGGCGGC	BOT
GFSSContig8200_91-1_T_F_1863899121	GFSSContig8200_91	ACTTCGTCAGTAACGGACCCCCTGGCATTTCCCCACA	GAGTCGAGGTCATATCGTCCCCTGGCATTTCCCCACG	GTCCTGATCTACATTCAAACTCTGAGTGGCGTACTCCGTAGCGTAGTCTGCCTATAGTGAGTC	63	GAGTGGCGTACTCCGTAGCGTA	TOP	[A/G]	4	diploid	OTHER	3623257	GGCTGCTCCTCCCATTGGCAGTTACCATCTGCCTTCTTTTTGCCCCTGGCATTTCCCCAC[A/G]TGTCCTGATCTACATTCAAACTCTGCCCATTCCAGTTGCTGGGATGCTCCCAATTGCCAT	TOP
GFSSContig13658_378-0_T_R_1890480630	GFSSContig13658_378	ACTTCGTCAGTAACGGACGACAGCAACCCACTCAGCGATTCA	GAGTCGAGGTCATATCGTGACAGCAACCCACTCAGCGATTCG	ACTTCCCGGTCCCGATATTGTTAGGTACGCCCGAACCAGTGTCTGCCTATAGTGAGTC	66	TGTTAGGTACGCCCGAACCAGT	TOP	[A/G]	4	diploid	OTHER	2077197	AAGCTTCCCCGGAAGCGCTTCTACCGTGCCCGGGCGCACAGCAACCCACTCAGCGATTC[A/G]CACTTCCCGGTCCCGATATCGCCTGAAGAGATCGACCTCTCACAGCACTACCCGCGGTACT	TOP
GFSSContig14516_517-0_T_F_1890481495	GFSSContig14516_517	ACTTCGTCAGTAACGGACGGGTCACCGTGTCCCTCGCA	GAGTCGAGGTCATATCGTGGGTCACCGTGTCCCTCGCG	ACCTGACCTTTGCGAATGTGGTAAATCTCGACCGTTCGTCCGTCTGCCTATAGTGAGTC	67	GGTAAATCTCGACCGTTCGTCC	TOP	[A/G]	8	diploid	OTHER	1391759	GTACCTTCTCCTTATCTAGGATCTTGATGGCTACGGCCTCGCCGGTCACCGTGTCCCTCGC[G/A]AACCTGACCTTTGCGAATGTGCCTTCACCTATGGTGCGGCCGAGCTCATACTTGCCCAC	BOT
GFSSContig19534_1670-0_T_R_1890479679	GFSSContig19534_1670	ACTTCGTCAGTAACGGACCTGGAAGGGGGAGTCAGGGA	GAGTCGAGGTCATATCGTCTGGAAGGGGGAGTCAGGGC	CTACTCTGTTGGCTTCACCAGAGTAAGCCGACGGTCGCAGTTTGTCTGCCTATAGTGAGTC	69	AGTAAGCCGACGGTCGCAGTTT	TOP	[A/C]	2	diploid	OTHER	15248544	CTTCACCGAGGAAGGGTACCCAAGGGTGCCGTTCCCACACGGCTGGAAGGGGGAGTCAGGG[C/A]TCTACTCTGTTGGCTTCACCAGGAGAGGCCTCTCCGGCGTCTCCTCCGACGCTGTCAAG	BOT
GFSSContig14842_616-0_B_R_1890480172	GFSSContig14842_616	ACTTCGTCAGTAACGGACGGCGATGCCGAACGGTGCT	GAGTCGAGGTCATATCGTGGCGATGCCGAACGGTGCG	ACAACTTCATCAACATTGGACAGCGTACTCGACCGATCCCTGGGTCTGCCTATAGTGAGTC	70	AGCGTACTCGACCGATCCCTGG	BOT	[T/G]	3	diploid	OTHER	69705781	CGGTGGCGGAGCCTCCGAGGGAGCCCAGCGCCGCCGAGTGTCCAATGTTGATGAAGTTGTG[C/A]GCACCGTTCGGCATCGCGTTGCCGATGAACTCTGCCATCGCCTGCGGCCCGGTCGGCGG	BOT
GFSSContig6638_165-1_B_F_1863899208	GFSSContig6638_165	ACTTCGTCAGTAACGGACCACCTCGTCCATCACCTCCTCG	GAGTCGAGGTCATATCGTCACCTCGTCCATCACCTCCTCC	ACAGGCTCTTGACCTTCTCCGCAGTCGCGGTTAATCGCATGTGTCTGCCTATAGTGAGTC	74	GCAGTCGCGGTTAATCGCATGT	BOT	[G/C]	4	diploid	OTHER	63070913	GGTGGCGCGGGGCTTCCTGAGCCTGTACAAGACGGCCGGGGAGAAGGTCAAGAGCCTGTC[C/G]GAGGAGGTGATGGACGAGGTGCGGCGCCTCATGGACAAGTACAAGGGCGAGGAGCTCAGC	TOP
GFk45ctg1161_385-0_B_R_1890480259	GFk45ctg1161_385	ACTTCGTCAGTAACGGACACTGGATGAGGGATCGAGCAATT	GAGTCGAGGTCATATCGTACTGGATGAGGGATCGAGCAATC	CTTACTCTGAGGAACTCCGCTCTCATCGCACGCTACGAGAGGGTCTGCCTATAGTGAGTC	75	TCTCATCGCACGCTACGAGAGG	BOT	[T/C]	3	diploid	OTHER	70355036	TCCTTGTAGTCAAGAACCGGCGAGTCAACATTAACCTTGCGGAGTTCCTCAGAGTAAGC[A/G]ATTGCTCGATCCCTCATCCAGTCATGCTCGGCAATAACTGTCAAGGTCGGCGGCATGCACT	TOP
GFSSContig13596_312-0_B_R_1890481296	GFSSContig13596_312	ACTTCGTCAGTAACGGACGAGTGCAGCAACCCACAAGACAT	GAGTCGAGGTCATATCGTGAGTGCAGCAACCCACAAGACAC	CTGGTACAATTTGTACTTTGGAGATGTTCGACTGTCGCCGCAAGAGTCTGCCTATAGTGAGTC	80	ATGTTCGACTGTCGCCGCAAGA	BOT	[T/C]	7	diploid	OTHER	60170363	GCAGCGAGCTACCTCAGACTAATCAACCTCCAAAGTACAAATTGTACCAGT[G/A]TGTCTTGTGGGTTGCTGCACTCCTCTTGCTGGTAGTTGGATTTGTGATT	BOT
GFk50ctg97419_270-0_B_R_1890482600	GFk50ctg97419_270	ACTTCGTCAGTAACGGACTGCAGCAAAACAGGAGCTTAGAAAGG	GAGTCGAGGTCATATCGTTGCAGCAAAACAGGAGCTTAGAAAGC	CAAGAAGGATTTTGAAACATCTTTGCAGTCGGTAGGCGACCTAATGTCTGCCTATAGTGAGTC	87	TGCAGTCGGTAGGCGACCTAAT	BOT	[G/C]	0	diploid	OTHER	984549	GCTGGGCAGCAGACAACCTCATATCCAAAGATGTTTCAAAATCCTTCTTGA[C/G]CTTTCTAAGCTCCTGTTTTGCTGCATCAAGGTCTGCCAAAGCGACAGCA	BOT
GFSSContig13121_533-0_T_U_1890482488	GFSSContig13121_533	ACTTCGTCAGTAACGGACGGAGCCGGCAGGTGCTCGA	GAGTCGAGGTCATATCGTGGAGCCGGCAGGTGCTCGC	CGTACATCCTCAGGCAGGAGAATTACCCGCTCGCTACGGAGTCTGCCTATAGTGAGTC	96	AGAATTACCCGCTCGCTACGGA	TOP	[A/C]	0	diploid	OTHER	0	CACACAGCGACCTTGAGCCACCCTCTCGTGGACGAGCCGGCAGGTGCTCG[A/C]TCGTACATCCTCAGGCAGGCGAACAGTGCGAGTAGATCGGCGTAGGAAAA	TOP
GFk45ctg383365_270-0_T_R_1893112225	GFk45ctg383365_270	ACTTCGTCAGTAACGGACGCACTAAATCCACCGCTGTCCCTTA	GAGTCGAGGTCATATCGTGCACTAAATCCACCGCTGTCCCTTT	CAACGCATCCATAGGTACATAGCCTGATACGCGAGCCTAGACGTGTCTGCCTATAGTGAGTC	101	CCTGATACGCGAGCCTAGACGT	TOP	[A/T]	1	diploid	OTHER	72097293	TTTTAGTGCAGGAAGCACCTATGTTGCCACTAAATCCACCGCTGTCCCTT[A/T]CGCCGTCGGATCAGCAACGCATCCATAGGTACATAGCTAATTTGAAGAGC	BOT
GFSSContig9086_537-0_B_R_1890482104	GFSSContig9086_537	ACTTCGTCAGTAACGGACGAATTCCAGTTGAGAGCTGTTGGACT	GAGTCGAGGTCATATCGTGAATTCCAGTTGAGAGCTGTTGGACA	TGAGGATTGACGTCAAGCTAGTGTAGCCCTACGCGACGGTTGAGTCTGCCTATAGTGAGTC	102	TGTAGCCCTACGCGACGGTTGA	BOT	[T/A]	10	diploid	OTHER	57183035	GGTTGTTCGTTGTGCTGATCATCACTTCAAGTTACACTGCTAGCTTGACGTCAATCCTCAC[A/T]GTCCAACAGCTCTCAACTGGAATTACAGGGATTGATAGTTTGGTTTCAAGTTCTTTACC	BOT
GFSSContig15224_746-1_B_F_1863898498	GFSSContig15224_746	ACTTCGTCAGTAACGGACGGCTCGCATCTTGCCCACAAT	GAGTCGAGGTCATATCGTGGCTCGCATCTTGCCCACAAC	CTCCTCAAGATTTCTCTGATCATACACAGCGACCGTACCATCGTGTCTGCCTATAGTGAGTC	103	TACACAGCGACCGTACCATCGT	BOT	[T/C]	2	diploid	OTHER	62305472	TTCTTGTGAAGGCATGGTGTGATCAGAGAAATCTTGAGGAGGCCTGGGGC[A/G]TTGTGGGCAAGATGCGAGCAGGTGGTGTTGAGCCTGATATCGTCACTTAC	TOP
GFSSContig20332_1836-1_B_F_1863899715	GFSSContig20332_1836	ACTTCGTCAGTAACGGACGGGAAGTGCTATCACAGCCACTGCT	GAGTCGAGGTCATATCGTGGGAAGTGCTATCACAGCCACTGCA	CTCAGAGTATTTCTGGTGCTGTAACTACGCGCTCTGACGTACCAGTCTGCCTATAGTGAGTC	105	AACTACGCGCTCTGACGTACCA	BOT	[T/A]	2	diploid	OTHER	65861964	CCTATGACTGGTGAAAGTGGAACTAGTACTGTGCTAGACAGCACCAGAAATACTCTGAGC[A/T]GCAGTGGCTGTGATAGCACTTCCAACCTGATCACTGCCCCTACTGAATCATCCAATGCAT	BOT
GFSSContig5332_531-0_B_R_1890479324	GFSSContig5332_531	ACTTCGTCAGTAACGGACGCTCAAGCATCCTGCACGCTTCT	GAGTCGAGGTCATATCGTGCTCAAGCATCCTGCACGCTTCC	CTTCTGACACAGGATTCCGGATCGAGTCGCCCGTGCTATCAGTCTGCCTATAGTGAGTC	109	GATCGAGTCGCCCGTGCTATCA	BOT	[T/C]	1	diploid	OTHER	60250091	GGCGATCTTTCATGTCTAAACCAGTGTACCCACTTGTCTTCCGGAATCCTGTGTCAGAAGC[G/A]GAAGCGTGCAGGATGCTTGAGGTTAGTAATGCTGGGCGAGCAACACCAAGTGATGACAG	BOT
GFSSContig13963_792-0_T_R_1890480117	GFSSContig13963_792	ACTTCGTCAGTAACGGACTCATGCTTTCCGTGACATTGGTA	GAGTCGAGGTCATATCGTTCATGCTTTCCGTGACATTGGTG	AACTTGCCCTGGTTATATATTGAACGATGACTCGTCGGGTGTCAGTCTGCCTATAGTGAGTC	110	AACGATGACTCGTCGGGTGTCA	TOP	[A/G]	3	diploid	OTHER	66948126	TCAGCTTAACAAGTGATCAAGAAAAGTGGCTTGTGGACATCATGCTTTCCGTGACATTGGT[G/A]AAACTTGCCCTGGTTATATATTGCCGCTCATTCACCAACGAAATTGTCAAAGCATATGC	BOT
GFSSContig5710_300-1_T_F_1863899031	GFSSContig5710_300	ACTTCGTCAGTAACGGACGCAAGCATCACAGCCTGCATCTCTA	GAGTCGAGGTCATATCGTGCAAGCATCACAGCCTGCATCTCTG	CTCCCCATATATCATTTCTACGATCACTCACGACGGGCCTAATCGTCTGCCTATAGTGAGTC	111	ATCACTCACGACGGGCCTAATC	TOP	[A/G]	1	diploid	OTHER	58560333	AAGGATCGAACATCGCTGCCCCAGAGCCAAGCATCACAGCCTGCATCTCT[A/G]GCTCCCCATATATCATTTCTACGATCGTCGCCAACATGCACAGCTTCTTC	TOP
GFSSContig7317_190-0_T_F_1890479356	GFSSContig7317_190	ACTTCGTCAGTAACGGACGAGCAGCGTCTGGAGGAACCCA	GAGTCGAGGTCATATCGTGAGCAGCGTCTGGAGGAACCCG	AAGCTTTGTCCAAGACAAGATATAGAACGGGTCGCTATGTCGTTGGTCTGCCTATAGTGAGTC	113	AGAACGGGTCGCTATGTCGTTG	TOP	[A/G]	1	diploid	OTHER	64379295	GGAAGCACAGGGGATCTAGAACAGAGCAATGGCAGAAGCAGCAGCGTCTGGAGGAACCC[A/G]CAAGCTTTGTCCAAGACAAGATATATGGACGACTCTGATATTGAGGAAGGGCTAAGCCTGC	TOP
GFSSContig17372_604-0_B_U_1890482336	GFSSContig17372_604	ACTTCGTCAGTAACGGACCTTCCACCAGCATTGGGTTACCT	GAGTCGAGGTCATATCGTCTTCCACCAGCATTGGGTTACCC	ATAATCAACAATCAGATCCATCACGTCCATGATCGAACGGCCTAGGTCTGCCTATAGTGAGTC	119	CGTCCATGATCGAACGGCCTAG	BOT	[T/C]	0	diploid	OTHER	0	CTCTCACCAGCAGCTCTGTTGATTTGTGATGGATCTGATTGTTGATTATC[G/A]GGTAACCCAATGCTGGTGGAAGTGTCAGTTTCGCGAACAACTTTGGAATT	BOT
GFSSContig19995_2075-1_B_F_1863900813	GFSSContig19995_2075	ACTTCGTCAGTAACGGACGAACATTGTTGGCCTTGCTCGT	GAGTCGAGGTCATATCGTGAACATTGTTGGCCTTGCTCGC	CTCGCCCTGATATTTTTGGGCTAATGGCGAGCGGTTCAATCGTCTGCCTATAGTGAGTC	121	GCTAATGGCGAGCGGTTCAATC	BOT	[T/C]	3	diploid	OTHER	11253382	TTCTGCCTTGACGGCGTTAGACACCTCCTCCTCAGTGGTCCCAAAAATATCAGGGCGAGT[G/A]CGAGCAAGGCCAACAATGTTCCGTGAAATTTCATCATCAGGTGCAAGGGTAGTCTCCTTG	BOT
GFSSContig15708_597-1_B_F_1863900593	GFSSContig15708_597	ACTTCGTCAGTAACGGACGGCAACTTTATGATCGCTGGTCGT	GAGTCGAGGTCATATCGTGGCAACTTTATGATCGCTGGTCGG	TGTGGATGATATAGGGTCCCTGCTCCCTTACGCAACGGTCAGTGTCTGCCTATAGTGAGTC	122	GCTCCCTTACGCAACGGTCAGT	BOT	[T/G]	5	diploid	OTHER	55006288	TGGCATTATCTGACTCCAGCATTTGATATATAACAGAGAGGGACCCTATATCATCCACAG[C/A]CGACCAGCGATCATAAAGTTGCATCCAACAGTCAGCAGCTGTCCACTGCTCTACATTCTC	BOT
GFSSContig17006_576-1_T_F_1863899704	GFSSContig17006_576	ACTTCGTCAGTAACGGACGGTTGGAGCTCGGAAGAAGCAAA	GAGTCGAGGTCATATCGTGGTTGGAGCTCGGAAGAAGCAAG	CGGACAAGGAGGTGATCACTCCAGTAGCGACTAGCCCGTCAGTCTGCCTATAGTGAGTC	124	TCCAGTAGCGACTAGCCCGTCA	TOP	[A/G]	2	diploid	OTHER	72580736	GTGGTTTGTCGGGCACGGCTACAGCAACGTGGATAGCTCGTTGGAGCTCGGAAGAAGCAA[G/A]CCGGACAAGGAGGTGATCACCAAGGTTTCGGGACCTGAGATCGGTTACATCACAACTCCG	BOT
GFSSContig7101_528-0_B_F_1890481072	GFSSContig7101_528	ACTTCGTCAGTAACGGACGGGAGGTGGGCAGAGATGTCAT	GAGTCGAGGTCATATCGTGGGAGGTGGGCAGAGATGTCAC	AACCTGGATGCCATAAAGGTACGGACACCGAACTCGATTCGTGTCTGCCTATAGTGAGTC	125	ACGGACACCGAACTCGATTCGT	BOT	[T/C]	6	diploid	OTHER	48357364	CGCCACCGTGGGCTTTGCAGTATGCAGAACTGCTCTCGGCACCTTTATGGCATCCAGGTTT[G/A]TGACATCTCTGCCCACCTCCGTGAGCAATACACAATCCTGATGCGCCTCTTGCACCTTT	BOT
GFSSContig20414_2810-0_B_R_1890481693	GFSSContig20414_2810	ACTTCGTCAGTAACGGACAGGCCTCGCGGATGCGCTT	GAGTCGAGGTCATATCGTAGGCCTCGCGGATGCGCTC	GGCGATGTCTTGATCATTCCCGATGTATTACGCCGAGAAGCGTCTGCCTATAGTGAGTC	130	CCGATGTATTACGCCGAGAAGC	BOT	[T/C]	9	diploid	OTHER	48979181	CCAAGGAAGCCATCGCCAAGCTTTTCATGATCCACATGGGAATGATCAAGACATCGCCC[A/G]AGCGCATCCGCGAGGCCTTCCATGACCTCAAGGCGCTCGGCTTCCGCGTCACGGATACGGG	TOP
GFSSContig18151_375-1_B_F_1863898205	GFSSContig18151_375	ACTTCGTCAGTAACGGACGGCCGATACCCGTAGATGTCGACT	GAGTCGAGGTCATATCGTGGCCGATACCCGTAGATGTCGACC	GCGTGTATATTCCGGAGAAGTTCCCGATACCGATTGCATCCGGTCTGCCTATAGTGAGTC	140	TTCCCGATACCGATTGCATCCG	BOT	[T/C]	6	diploid	OTHER	42436581	TTAGCCACCGCCGGCGCCGCGGGGCTCCTCTTCTCCGGAATATACACGCT[G/A]GTCGACATCTACGGGTATCGGCGGCTGACCTTTGCCATGGAATGGATGGG	BOT
GFSSContig17205_262-0_T_U_1890482540	GFSSContig17205_262	ACTTCGTCAGTAACGGACCTCATCAATTCGCGAGCTTTCAA	GAGTCGAGGTCATATCGTCTCATCAATTCGCGAGCTTTCAG	CTGTTCCTGTTGGTCCGTTGTTGTGAGACGCGCCTCGAAGAGTCTGCCTATAGTGAGTC	147	GTTGTGAGACGCGCCTCGAAGA	TOP	[A/G]	0	diploid	OTHER	0	CCTGGCTCTTCGTGCTGGTTAAATGCTGCTCATCAATTCGCGAGCTTTCA[A/G]TCTGTTCCTGTTGGTCCGTTGTTTGCTGTCTTGTTAACACGCACTGCTGC	TOP
GFSSContig15761_607-0_B_R_1890481684	GFSSContig15761_607	ACTTCGTCAGTAACGGACTAGCCTGAATGTTGCCAAGCATT	GAGTCGAGGTCATATCGTTAGCCTGAATGTTGCCAAGCATC	GGACAAGCTTTTCTTGATTGACACCGAATCCGTGGTCGGAGTTGTCTGCCTATAGTGAGTC	152	CACCGAATCCGTGGTCGGAGTT	BOT	[T/C]	9	diploid	OTHER	5909422	AAAGAAAGCAATTTGGAGCTCCACTGGCAGCTTTTCAGCTCAATCAAGAAAAGCTTGTCCG[G/A]ATGCTTGGCAACATTCAGGCTATGCTTCTCGTTGGCTGGCGACTGTGCAAGCTGTATGA	BOT
GFSSContig16496_346-1_T_R_1863898263	GFSSContig16496_346	ACTTCGTCAGTAACGGACGCAAAGGGCAGCGCCTCA	GAGTCGAGGTCATATCGTGCAAAGGGCAGCGCCTCC	CATCATCCTCGTCCTCATCTTTCTGATCGCGGCGAGAGCTAAGTCTGCCTATAGTGAGTC	153	TTCTGATCGCGGCGAGAGCTAA	TOP	[A/C]	4	diploid	OTHER	11395485	GGATCAACGAATGGCTGCCGGCAAATGAAGCAGGCAAAGGGCAGCGCCTC[A/C]TCATCATCCTCGTCCTCATCTGCTGCCTCATCATCACTCCCATCCCCACC	TOP
GFSSContig12816_576-0_T_R_1890479773	GFSSContig12816_576	ACTTCGTCAGTAACGGACGCGGGTTACCTCTTTCCGAAGCA	GAGTCGAGGTCATATCGTGCGGGTTACCTCTTTCCGAAGCG	AAGCTGCAGCTGAAGCTTATACGGTTGACGACTGCGACCCATGTCTGCCTATAGTGAGTC	154	ACGGTTGACGACTGCGACCCAT	TOP	[A/G]	2	diploid	OTHER	59000454	TCTTGAAGGAAAGTAGCACTTATGCTGGTTTAAGTGATGCCGGGTTACCTCTTTCCGAAGC[G/A]GAAGCTGCAGCTGAAGCTTATGCAAAGAGGCTTGTTGACTATGATAGAAATGCTGCAGC	BOT
GFSSContig19358_387-0_T_R_1890482262	GFSSContig19358_387	ACTTCGTCAGTAACGGACCCCATGAGGAAGCACGAGATCTA	GAGTCGAGGTCATATCGTCCCATGAGGAAGCACGAGATCTG	TTCAGCGTTACTTGACAGAACGATACCCGGTCGTCCGTGATGAGTCTGCCTATAGTGAGTC	162	GATACCCGGTCGTCCGTGATGA	TOP	[A/G]	655	diploid	OTHER	79032240	CGATATATTGACAAGGTGCATATATTGTTCCGGTTCACCCATGAGGAAGCACGAGATCT[A/G]ATTCAGCGTTACTTGACAGAACATCCTGATCCTAACAATGAGAACATGGTTGGTTACAATA	TOP
GFSSContig2746_613-1_T_R_1863899572	GFSSContig2746_613	ACTTCGTCAGTAACGGACTGGGTAACCACGGACAAAGTCAA	GAGTCGAGGTCATATCGTTGGGTAACCACGGACAAAGTCAG	ACCTTTCCTGTATGGATCATAGAGCATGGATTCGCGGAGGATCAAGTCTGCCTATAGTGAGTC	171	GCATGGATTCGCGGAGGATCAA	TOP	[A/G]	6	diploid	OTHER	59937193	TGCACTCAACCCCCTCACGCAGGCTGAATGGGTAACCACGGACAAAGTCA[G/A]CACCTTTCCTGTATGGATCATAGAGTGTGTTGAAAAAGAAAGGTGTAGCA	BOT
GFk25ctg2347921_248-0_T_R_1890479783	GFk25ctg2347921_248	ACTTCGTCAGTAACGGACGCTGGAAATGCTGAGAACATGTTCA	GAGTCGAGGTCATATCGTGCTGGAAATGCTGAGAACATGTTCC	AGGAGCATCAAGACCTCTGTTCGATAAGCTCGATATGGCGACCGTCTGCCTATAGTGAGTC	172	CGATAAGCTCGATATGGCGACC	TOP	[A/C]	2	diploid	OTHER	69030163	TGGAGCTGATGGAATGCTCTGGTTCTCCCTAACAGCAGCTGGAAATGCTGAGAACATGTTC[C/A]GAGGAGCATCAAGACCTCTGTTTGGTATATTTGCCTGGGCAGGCATTGCGGTTGTGCCT	BOT
GFSSContig19953_1437-0_T_R_1890480248	GFSSContig19953_1437	ACTTCGTCAGTAACGGACGCGTCGACTGGAATCATTGCAACA	GAGTCGAGGTCATATCGTGCGTCGACTGGAATCATTGCAACG	GTTCAATCCAATCTTGTATTTCACTCGAAGTGCGTTCGTCAGATGGTCTGCCTATAGTGAGTC	174	CTCGAAGTGCGTTCGTCAGATG	TOP	[A/G]	3	diploid	OTHER	58049292	CACAAACATCAGGAGGTCCTTCTTTGCCGTCGACTGGAATCATTGCAAC[A/G]CGTTCAATCCAATCTTGTATTTCATCTGTAATATGTGGCACAACCTGGACG	TOP
GFSSContig12684_677-0_B_U_1890482382	GFSSContig12684_677	ACTTCGTCAGTAACGGACGATGGTTCTCCAATGGGAGCCAGT	GAGTCGAGGTCATATCGTGATGGTTCTCCAATGGGAGCCAGC	AAGCACCGGTAATCAGCTCCCCACTTACGTCGCATGGGACTGTCTGCCTATAGTGAGTC	178	CCCACTTACGTCGCATGGGACT	BOT	[T/C]	0	diploid	OTHER	0	GCCACCAGACCCAAAAATGGCAAGGAATCTGAGCTGATTACCGGTGCTTT[G/A]CTGGCTCCCATTGGAGAACCATGGCTCTAGCTCCTTCATGGCATCCTCCA	BOT
GFSSContig17410_1527-0_T_U_1890482474	GFSSContig17410_1527	ACTTCGTCAGTAACGGACGCCTCTGCAACGCTGTGGGA	GAGTCGAGGTCATATCGTGCCTCTGCAACGCTGTGGGT	CGGTTTATTTTTATCCACACTCTGTTTCTAGCGCAACCCGAGCATGTCTGCCTATAGTGAGTC	182	GTTTCTAGCGCAACCCGAGCAT	TOP	[A/T]	0	diploid	OTHER	0	GAAAATTCACTGGCATGGCTAAGGGCATTACCCCTCTGCAACGCTGTGGG[A/T]CCGGTTTATTTTTATCCACACTCTCAATGGTGTCAGCAGCATTGGTGGAG	TOP
GFSSContig4697_88-0_B_U_1890482321	GFSSContig4697_88	ACTTCGTCAGTAACGGACACATGGCTTGGCTAGCGAGGT	GAGTCGAGGTCATATCGTACATGGCTTGGCTAGCGAGGG	GCGCTCGCCTCAAGTACTAGCGAAAGGTTCGGCACTCGAGTCTGCCTATAGTGAGTC	185	TAGCGAAAGGTTCGGCACTCGA	BOT	[T/G]	0	diploid	OTHER	0	CCGTCCCCGGGCGAGACACAAATCCTGCACGCGTACTTGAGGCGAGCGCC[A/C]CCTCGCTAGCCAAGCCATGTCTGCCCATCAAGGGAGGTCCGTGCCCAGCA	TOP
GFSSContig12478_248-1_B_F_1863900846	GFSSContig12478_248	ACTTCGTCAGTAACGGACGGGCTTTGCCTTTGACTCCCCT	GAGTCGAGGTCATATCGTGGGCTTTGCCTTTGACTCCCCA	GATACGAGTCGTTCTTCGCCATGAGCGGGTTCGTACCAGTCGTCTGCCTATAGTGAGTC	186	CATGAGCGGGTTCGTACCAGTC	BOT	[T/A]	1	diploid	OTHER	27283131	ATCCCAGGGCTTGTGTGGCACGCCGACGCCTTGCTGCGAGGCGAAGAACGACTCGTATCC[A/T]GGGGAGTCAAAGGCAAAGCCAGTGTGCTTTGATGACTCCCGAGGGAGCATCGAGATCATG	TOP
GFSSContig13506_802-1_B_F_1863899869	GFSSContig13506_802	ACTTCGTCAGTAACGGACGCGAGCATTGAGTGTGACACTTTCATT	GAGTCGAGGTCATATCGTGCGAGCATTGAGTGTGACACTTTCATC	CTCCAGTTGACTTCTCAGTGTTAAGCCGCGTGAGTTCGTCCATGGTCTGCCTATAGTGAGTC	205	AAGCCGCGTGAGTTCGTCCATG	BOT	[T/C]	5	diploid	OTHER	41089982	ACTGGGAAAGATGAATACCATGGCTGGAACACTGAGAAGTCAACTGGAGG[G/A]ATGAAAGTGTCACACTCAATGCTCGACTGAATGTCAGTTAGATGGATAGC	BOT
GFSSContig11785_150-0_B_U_1890482642	GFSSContig11785_150	ACTTCGTCAGTAACGGACGCTTGCTGATGAACTTGGGGATGT	GAGTCGAGGTCATATCGTGCTTGCTGATGAACTTGGGGATGG	GACCTCGTACCCAAACAGCGCTGTGAATCGGTCGGACTCAAGTCTGCCTATAGTGAGTC	206	GCTGTGAATCGGTCGGACTCAA	BOT	[T/G]	0	diploid	OTHER	0	CCATCGGGGCCTAAGATGCCGCAGCTGCCGCCCAACTTCTCGCTGTTTGGGTACGAGGTCC[C/A]CATCCCCAAGTTCATCAGCAAGATGGTCGACGGCAATGGCGGTGGTGACGGCGGCGGCG	BOT
GFk45ctg106126_165-0_T_R_1893112213	GFk45ctg106126_165	ACTTCGTCAGTAACGGACGCTGCATTGATGAGGTCCTTGGAA	GAGTCGAGGTCATATCGTGCTGCATTGATGAGGTCCTTGGAG	GATCCACCTGCTGTAGGTGAGTGCCGGTATGATCGCTAACCGTCTGCCTATAGTGAGTC	208	AGTGCCGGTATGATCGCTAACC	TOP	[A/G]	3	diploid	OTHER	71054349	GTGTATGCTGCTTTCGCAAGGTTCCATTCTGCATTGATGAGGTCCTTGGA[G/A]AGATCCACCTGCTGTAGGTGACACAACTCTGGCTCCTCCCCACATGTTTC	BOT
GFSSContig240_200-0_B_U_1890482427	GFSSContig240_200	ACTTCGTCAGTAACGGACGATTGCTGCTGGGCGGGCGCT	GAGTCGAGGTCATATCGTGATTGCTGCTGGGCGGGCGCC	AAGTGTTCTTGTTTAATTAGTGGCACCATGCGTAGGTATCGGGCTAGTCTGCCTATAGTGAGTC	209	ACCATGCGTAGGTATCGGGCTA	BOT	[T/C]	0	diploid	OTHER	0	CAGTCCGGTTGCCAATAACGGCAGAGCCACTAATTAAACAAGAACACTTA[A/G]GCGCCCGCCCAGCAGCAATGAGCTCGGTCGGTTGCATGCAGATCGACCGT	TOP
GFSSContig15024_304-1_T_F_1863900701	GFSSContig15024_304	ACTTCGTCAGTAACGGACCTGTGCGTGGTGCCCATCTTC	GAGTCGAGGTCATATCGTCTGTGCGTGGTGCCCATCTTG	ACCATCGTGTTCAACACCATTCGCACTACCGAGCCGAGTTGTGTCTGCCTATAGTGAGTC	210	TCGCACTACCGAGCCGAGTTGT	TOP	[C/G]	5	diploid	OTHER	13468090	TCTGTGCACGCCGGCGGAGGTGGAGCAGGTGAAGCTGCTGCTGTGCGTGGTGCCCATCTT[C/G]GCGTGCACCATCGTGTTCAACACCATCCTGGCGCAGCTGCAGACCTTCTCCGTGCAGCAG	TOP
GFSSContig3341_337-0_T_F_1890480706	GFSSContig3341_337	ACTTCGTCAGTAACGGACGTGAGCGAGTTGACCTTGGCCA	GAGTCGAGGTCATATCGTGTGAGCGAGTTGACCTTGGCCG	GATCGCCTCTCCAGAGGAGTAACCAAGGGTTCGCGTCGGTACTGTCTGCCTATAGTGAGTC	213	ACCAAGGGTTCGCGTCGGTACT	TOP	[A/G]	4	diploid	OTHER	59643950	GCTGAAGGGCAGCTCGGTCTCGATGGAGGTGAGCGAGTTGACCTTGGCC[A/G]AGATCGCCTCTCCAGAGGAGTAGGTGTGCATGAAGGTGCCGGGGAGGTAGA	TOP
GFSSContig14757_315-1_T_R_1863899482	GFSSContig14757_315	ACTTCGTCAGTAACGGACAGCTGGTCCCGGATGAGGTTC	GAGTCGAGGTCATATCGTAGCTGGTCCCGGATGAGGTTG	CCAGTCGTAGTAGAGGTCGATCGACGGATTGCGTGTTAATCGGGTCTGCCTATAGTGAGTC	215	CGACGGATTGCGTGTTAATCGG	TOP	[C/G]	2	diploid	OTHER	6258639	GCCGTTGGTCCACTCGACGTCGTAGAGCGGGTCGCCGGAGAGCTGGTCCCGGATGAGGTT[C/G]AGGTTGCGGCCCCCGGGCCAGTCGTAGTAGAGGTCGATCAGCTGCAGCCGGCCGCCGCTC	BOT
GFSSContig11715_952-1_B_F_1863898167	GFSSContig11715_952	ACTTCGTCAGTAACGGACGCGCAAGCTCCATCCTGGAGTAAT	GAGTCGAGGTCATATCGTGCGCAAGCTCCATCCTGGAGTAAC	ATCATCTATGCGGATTACTTTGATAGCACTCGGACGGGGTCGTTGTCTGCCTATAGTGAGTC	220	ATAGCACTCGGACGGGGTCGTT	BOT	[T/C]	3	diploid	OTHER	57810768	GGGAAAGGAAAATCTCCATAGCAGCTCCAAAGTAATCCGCATAGATGATG[G/A]TTACTCCAGGATGGAGCTTGCGAAGCTTCTTAAGCTCCTCCACAAGAAGC	BOT
GFSSContig16850_1750-1_T_R_1863900391	GFSSContig16850_1750	ACTTCGTCAGTAACGGACGCAATAGGATGCAACCTATACCCCCTC	GAGTCGAGGTCATATCGTGCAATAGGATGCAACCTATACCCCCTG	TCTGTTAGATAGGATGGAAGTCAGACCGTTAGCCGGAGGTCGTATGTCTGCCTATAGTGAGTC	223	GACCGTTAGCCGGAGGTCGTAT	TOP	[C/G]	2	diploid	OTHER	65960798	TTCGACCTGTCGAAAGTCATATTTGTTGCAACTGCCAATAGGATGCAACCTATACCCCCT[C/G]CTCTGTTAGATAGGATGGAAGTCATTGAGCTGCCAGGCTACACACCCGAAGAGAAGTTAA	TOP
GFSSContig17760_1517-1_B_R_1863899214	GFSSContig17760_1517	ACTTCGTCAGTAACGGACCAATTGTCTTCTTCTCCCTCAGGAAT	GAGTCGAGGTCATATCGTCAATTGTCTTCTTCTCCCTCAGGAAC	CTTCATACAGAGGACTCAACTCAGTAGGTCCCGGACGTAATCACCGTCTGCCTATAGTGAGTC	230	GTAGGTCCCGGACGTAATCACC	BOT	[T/C]	3	diploid	OTHER	19964080	GTGGGCTATCATGCGCTCATGGGTATTGAGTTGAGTCCTCTGTATGAAGA[A/G]TTCCTGAGGGAGAAGAAGACAATTGTTCGTGGCATGGCTCATCCATTTTT	TOP
GFSSContig12422_501-0_B_F_1890479231	GFSSContig12422_501	ACTTCGTCAGTAACGGACGGATGTGTCCATCACAAGCCTCAGT	GAGTCGAGGTCATATCGTGGATGTGTCCATCACAAGCCTCAGC	TTGGAAAAGAGTTTACTCATGCGTACAGTCTCGCGGTGCCTAAGGTCTGCCTATAGTGAGTC	233	GTACAGTCTCGCGGTGCCTAAG	BOT	[T/C]	1	diploid	OTHER	1541464	TCAGCTTCTTGCGCAGCAACCTGTTTGGCTTCAATGGCATGAGTAAACTCTTTTCCAAA[A/G]CTGAGGCTTGTGATGGACACATCATCCAGAGCGATATTGAAGTTGTTGGCCCTCTCAGTCA	TOP
GFSSContig2385_237-0_T_R_1890479423	GFSSContig2385_237	ACTTCGTCAGTAACGGACGTTTAGCTTCATGCTGCTTAGCGTTA	GAGTCGAGGTCATATCGTGTTTAGCTTCATGCTGCTTAGCGTTG	TAAAGCCTAAGCACTAGACTACAGAATAGACCGAGTCGATGTGGCGGTCTGCCTATAGTGAGTC	234	AATAGACCGAGTCGATGTGGCG	TOP	[A/G]	1	diploid	OTHER	67339920	CGTTCACGCTGCCACCAATTCTTGATGCATCTGATGCTTTAGCTTCATGCTGCTTAGCGTT[G/A]GTAAAGCCTAAGCACTAGACTACAGAATAGAGGGCGTGAGAGATGGTGCAGAAAGGTGA	BOT
GFSSContig11847_583-0_B_F_1890480778	GFSSContig11847_583	ACTTCGTCAGTAACGGACGGCCACAATAATCCGATGTTGGGT	GAGTCGAGGTCATATCGTGGCCACAATAATCCGATGTTGGGC	CTACGGTATTGGTTTTGGCACCTAGTATCGAGCCGTGCTGAGTCTGCCTATAGTGAGTC	240	ACCTAGTATCGAGCCGTGCTGA	BOT	[T/C]	5	diploid	OTHER	61159307	CTACTTCGTCTTGTATTTGTGAAGCAAGCTCGCGAGTAGGGGCCAAAACCAATACCGTAGG[G/A]CCCAACATCGGATTATTGTGGCATCTCCTCAGATGTATAAAAGCAGGAATTAGGTACCC	BOT
GFSSContig19824_664-1_T_F_1863900883	GFSSContig19824_664	ACTTCGTCAGTAACGGACGCCAGGCATGGTTATTAGGATTGTACACA	GAGTCGAGGTCATATCGTGCCAGGCATGGTTATTAGGATTGTACACG	CAACAAAACGGGAGTTGCCGTAGCGGTCAACGGCAGTATGGTCTGCCTATAGTGAGTC	247	CGTAGCGGTCAACGGCAGTATG	TOP	[A/G]	4	diploid	OTHER	47800526	ACACAGCCGTTCTTGACCTGGTCCCAGGCATGGTTATTAGGATTGTACAC[A/G]TCAACAAAACGGGAGTTGCCAATTGTGAAGCTTGAACGGCCACCCATGAC	TOP
GFSSContig10287_419-0_B_R_1890482063	GFSSContig10287_419	ACTTCGTCAGTAACGGACGGACCCGTCCCAGCAGGCT	GAGTCGAGGTCATATCGTGGACCCGTCCCAGCAGGCC	GCCGAGGACAAGAAGTACTACATGTTGAGCGTCGCCAGTCTACGTCTGCCTATAGTGAGTC	256	ATGTTGAGCGTCGCCAGTCTAC	BOT	[T/C]	10	diploid	OTHER	52574647	CCAGGCCCGTACACCTCCTCGGCGGTGGGGTAGTACTTCTTGTCCTCGGCGAGCACCAC[A/G]GCCTGCTGGGACGGGTCGCCCTCGTCGTCGTCGACGTCCATGAGCGCGGCCGGGCGGGAGG	TOP
GFSSContig12271_165-0_T_F_1890480254	GFSSContig12271_165	ACTTCGTCAGTAACGGACGTGAAGGCCACACGGAGCTTCA	GAGTCGAGGTCATATCGTGTGAAGGCCACACGGAGCTTCC	CAATGAGGACACTTTCTTCCAGGAGTAGCCGCGATTTCCCTAGTCTGCCTATAGTGAGTC	261	AGGAGTAGCCGCGATTTCCCTA	TOP	[A/C]	3	diploid	OTHER	11822062	TCACAGTCGTATCCATCTTGGAGGCTTCTTCGATGCCCTTGAAGGCCACACGGAGCTTC[A/C]TCAATGAGGACACTTTCTTCCCGTTGTTCTCTGTCATGCCCGTGGCATGGACAGTGGTGTA	TOP
GFSSContig13766_296-0_B_F_1890481076	GFSSContig13766_296	ACTTCGTCAGTAACGGACGGGCGCCAACGTGCACATCT	GAGTCGAGGTCATATCGTGGGCGCCAACGTGCACATCG	CAATGGTGCCTGCATCACTCGCCGAACATACGGGTTCTAGGTCTGCCTATAGTGAGTC	263	TCGCCGAACATACGGGTTCTAG	BOT	[T/G]	6	diploid	OTHER	2054450	ATGTGGAGCCCGTGGATGATGACGTTGGTGATGTACTGGATGGTGATGCAGGCACCATTGG[C/A]GATGTGCACGTTGGCGCCACGTCCGTCGATGGTCTTGAAGCTGTTCATGATGAGCTCCT	BOT
GFSSContig12749_244-0_T_U_1890482341	GFSSContig12749_244	ACTTCGTCAGTAACGGACGGAGGTCGCCTAGCTTCTTCCGA	GAGTCGAGGTCATATCGTGGAGGTCGCCTAGCTTCTTCCGG	TTCCCCAAACACTCTCTCTATAGGTGTTCGGACGAATAGCTCCCGTCTGCCTATAGTGAGTC	265	GGTGTTCGGACGAATAGCTCCC	TOP	[A/G]	0	diploid	OTHER	0	AAATAGCTTGCTGAGCCGCGAGAGCTAGCGAGGTCGCCTAGCTTCTTCCG[G/A]GTTCCCCAAACACTCTCTCTATAAGTAGAAAGAACTAGCCGCAGCGGCAA	BOT
GFSSContig18533_1093-1_B_F_1863899603	GFSSContig18533_1093	ACTTCGTCAGTAACGGACGATGAATGCAGCCATGAGGGCT	GAGTCGAGGTCATATCGTGATGAATGCAGCCATGAGGGCC	CTCCAATGCCTCCAATGGACGAGCCCTATCGGTGTTGAGGTCTGCCTATAGTGAGTC	269	GACGAGCCCTATCGGTGTTGAG	BOT	[T/C]	10	diploid	OTHER	953759	CCGCCGTGCTGCTGCGAGCCAGCTCAGCCTGTACTGCACTGCCATTGGAGGCATTGGAGC[G/A]GCCCTCATGGCTGCATTCATGTACCACATGCTGCGGCGCACTGATCAGCTCACTGGCCTC	BOT
GFSSContig14911_734-1_B_F_1863900904	GFSSContig14911_734	ACTTCGTCAGTAACGGACGACAGGAACACCAGTGGCAGGT	GAGTCGAGGTCATATCGTGACAGGAACACCAGTGGCAGGC	CATTTTGGGCATGGATCAATTGGCGTGAGCGTAGCAATTCGTGTCTGCCTATAGTGAGTC	270	TGGCGTGAGCGTAGCAATTCGT	BOT	[T/C]	1	diploid	OTHER	49703717	AATTATTGCAATTGGCCGAAGCCCTACCATGCGGCAGCCATTGATCCATGCCCAAAATGT[A/G]CCTGCCACTGGTGTTCCTGTCCCAACACTCGATCAGCGTGCAAGTAGAAATGATGCCTGG	TOP
GFSSContig9503_389-0_T_F_1890480679	GFSSContig9503_389	ACTTCGTCAGTAACGGACGAGGCTTGGGTCCTTGTTATCATCA	GAGTCGAGGTCATATCGTGAGGCTTGGGTCCTTGTTATCATCG	AATTGAAACAAATGCAGCATGTACGACCGACATGCCGTGGTAGTCTGCCTATAGTGAGTC	273	GTACGACCGACATGCCGTGGTA	TOP	[A/G]	4	diploid	OTHER	3556047	CCTTTTGTAAGTGTTGGTCTGAACTACACGACAACCAGAGGCTTGGGTCCTTGTTATCATC[G/A]TAATTGAAACAAATGCAGCATGAACAGCGTCTGCAAAATTTGTCCCTGAGAATAGCCCT	BOT
GFSSContig19306_1342-0_B_U_1890482486	GFSSContig19306_1342	ACTTCGTCAGTAACGGACGATCTACGTCGTGGCCCTGGCT	GAGTCGAGGTCATATCGTGATCTACGTCGTGGCCCTGGCC	GTCATGGTCTACGTGGTGATCCGATGCACTTCGACAGTCGCTGGTCTGCCTATAGTGAGTC	285	CGATGCACTTCGACAGTCGCTG	BOT	[T/C]	0	diploid	OTHER	0	TCGAGGGTGAAGAAGATGACGTGGATCACCACGTAGACCATGACGCCGCC[G/A]GCCAGGGCCACGACGTAGATGGAGGTGCTCACGTCCCGGCAGCTCCCAGC	BOT
GFSSContig17413_122-1_B_R_1863900351	GFSSContig17413_122	ACTTCGTCAGTAACGGACGCATCGGCAGCCATTTCCTTT	GAGTCGAGGTCATATCGTGCATCGGCAGCCATTTCCTTC	GTCCTCTCTCTGAGCTTCTTCGTACCGCGCTCACTCGAAGATAGTCTGCCTATAGTGAGTC	296	GTACCGCGCTCACTCGAAGATA	BOT	[T/C]	3	diploid	OTHER	62125027	GTGATGGAGTCGGAGGAAGGGAAGAAGCTCAGAGAGAGGACGGCGATGGC[G/A]AAGGAAATGGCTGCCGATGCCATCAAAGATGGCGGGTCGTCTCACGTCGA	BOT
GFSSContig1534_359-0_B_R_1890481293	GFSSContig1534_359	ACTTCGTCAGTAACGGACCCCAACGTTGGTTGGCATGT	GAGTCGAGGTCATATCGTCCCAACGTTGGTTGGCATGC	TCCATATAGCACATGCTACTATTTGATCTGCCGACTATTCTCGCACGTCTGCCTATAGTGAGTC	300	GATCTGCCGACTATTCTCGCAC	BOT	[T/C]	7	diploid	OTHER	62179408	GCGGCAGTAAGAAGTCTTGATGGTCTCGTACATGAAATAGTAGCATGTGCTATATGGAA[A/G]CATGCCAACCAACGTTGGGCAGAGGCCAGCATAAAGACCACCAATGCCATCAGTCCGGTAG	TOP
GFSSContig16954_206-0_T_F_1890480207	GFSSContig16954_206	ACTTCGTCAGTAACGGACGCTCAGCATTGCTGTGAGCCCTA	GAGTCGAGGTCATATCGTGCTCAGCATTGCTGTGAGCCCTG	AAAGACCCCATAACAAACGTTCGTCGGACCGTCCAACTTGAGTCTGCCTATAGTGAGTC	312	TTCGTCGGACCGTCCAACTTGA	TOP	[A/G]	3	diploid	OTHER	60010866	CGATTCCAATGCTGGGAACACAATTTCATCCTCAGCATTGCTGTGAGCCCT[G/A]TAAAGACCCCATAACAAACGGAACCTTCCAATGAATTGGCGAAGGCAAG	BOT
GFSSContig13065_724-0_T_F_1890480155	GFSSContig13065_724	ACTTCGTCAGTAACGGACGGCATCTGGGTTTGTGCAACATCA	GAGTCGAGGTCATATCGTGGCATCTGGGTTTGTGCAACATCT	CTAGGGATACTTCAAATGCTTGTGAGACGAAGGTACGCGGTTCAGTCTGCCTATAGTGAGTC	315	TGAGACGAAGGTACGCGGTTCA	TOP	[A/T]	3	diploid	OTHER	3654158	CATCAACATGAAGCTCTAAGAGAACATCTGTTTTTCCTTGCATCTGGGTTTGTGCAACATC[A/T]GCTAGGGATACTTCAAATGCTTGCTTTGAACCAACCATAAAGGTTAGCATGTTTCCATC	BOT
GFk40ctg393079_231-0_T_R_1890479738	GFk40ctg393079_231	ACTTCGTCAGTAACGGACGATACCACCCTTTCACTGAGATGCA	GAGTCGAGGTCATATCGTGATACCACCCTTTCACTGAGATGCG	CAGCCTGTGGATGGTATCATACGGTCCACTACTCGATGCGCTGTCTGCCTATAGTGAGTC	331	ACGGTCCACTACTCGATGCGCT	TOP	[A/G]	2	diploid	OTHER	73767720	ACAGATAATTCTCGAGCAAGCTCCAGATACCACCCTTTCACTGAGATGC[A/G]GCAGCCTGTGGATGGTATCATGATGGGTAACTTATTTGGTGCTTCATCTCC	TOP
GFSSContig11849_357-0_T_R_1890481760	GFSSContig11849_357	ACTTCGTCAGTAACGGACGGAAGCCATCCAGTGCCTTTGCA	GAGTCGAGGTCATATCGTGGAAGCCATCCAGTGCCTTTGCG	TGAGTTTCTCACTTTCATTAACAATCGCGCAAATTGACGGACAGTGGTCTGCCTATAGTGAGTC	341	TCGCGCAAATTGACGGACAGTG	TOP	[A/G]	9	diploid	OTHER	48023747	ATTTCCTCTTCAAAAACCTTGGCAGCAGCACTGGCATTGAAGCCATCCAGTGCCTTTGC[A/G]GTGAGTTTCTCACTTTCATTAACAAGCCCATTTGGATCTAACAGAACCCTTTCTTCCGGAG	TOP
GFSSContig20611_1874-0_T_R_1890479654	GFSSContig20611_1874	ACTTCGTCAGTAACGGACGCGGGACTCCTTGCACCAAGC	GAGTCGAGGTCATATCGTGCGGGACTCCTTGCACCAAGG	CTCCGCTCCTTCTACCCTCTAGCTGTCGATGATCCGGTCTCAGTCTGCCTATAGTGAGTC	361	AGCTGTCGATGATCCGGTCTCA	TOP	[C/G]	2	diploid	OTHER	4024026	CGCCCCCGACGCTGACGTCGCCGCCATCGTCTCCAACCTCCGGGACTCCTTGCACCAAG[C/G]CCTCCGCTCCTTCTACCCTCTCGCCGGCCGCGTCCGCCTCACCCCCGGCTCGTCCGACCGC	TOP
GFSSContig1333_228-1_T_R_1863899301	GFSSContig1333_228	ACTTCGTCAGTAACGGACGAGCGCCACAAGGCACGA	GAGTCGAGGTCATATCGTGAGCGCCACAAGGCACGG	CATCGATAAAGCTCGAGGAGGATCTACTCGTCCGGCTGAGCAGTCTGCCTATAGTGAGTC	368	GATCTACTCGTCCGGCTGAGCA	TOP	[A/G]	3	diploid	OTHER	74130271	CCGCCGCGGGCCGCCGTCGACTGTGCGTTTCTTTCCCGATGCGGAGCGCCACAAGGCACG[A/G]CAGCCGCCATCGATAAAGCTCGAGGAGGAGGAGGGCGTCCCGCCGCCGCCCGCCACCGAG	TOP
GFSSContig18477_812-1_B_R_1863900107	GFSSContig18477_812	ACTTCGTCAGTAACGGACGCGATCCGGTACGCGTCGAT	GAGTCGAGGTCATATCGTGCGATCCGGTACGCGTCGAC	GCGATGTAGTTTGCGACCTCGATGACGTATGTGCGACAGGTGTCTGCCTATAGTGAGTC	377	CGATGACGTATGTGCGACAGGT	BOT	[T/C]	9	diploid	OTHER	8901209	GCGAGGGGCGGACGCGGCACTCCGCCGGCGAGGTCGCAAACTACATCGCC[G/A]TCGACGCGTACCGGATCGGCGAGTTCCCGTTCTGGCTGCACATGGTGTGG	BOT
GFSSContig15504_735-0_T_R_1890481701	GFSSContig15504_735	ACTTCGTCAGTAACGGACGGTGCCCTCCGGTACAAGTTTGTA	GAGTCGAGGTCATATCGTGGTGCCCTCCGGTACAAGTTTGTT	TTGCAGTTGTAGCAAGGATGCTGACTGTACCGCTAATCGCCGGTCTGCCTATAGTGAGTC	398	CTGACTGTACCGCTAATCGCCG	TOP	[A/T]	9	diploid	OTHER	58711726	AGCACTGAGACTGAATATCCTTCATCCCTTCCTTGTAACGTGCCCTCCGGTACAAGTTTGT[A/T]GTTGCAGTTGTAGCAAGGATGCCACCTTTTGTTACCACTTGCTTGCTACCATAGATAAA	BOT
GFSSContig20436_914-0_B_R_1890481718	GFSSContig20436_914	ACTTCGTCAGTAACGGACGAACCAAGTAGATCAATTCCAGGCTT	GAGTCGAGGTCATATCGTGAACCAAGTAGATCAATTCCAGGCTG	AGCTCAGACTGGGGATTATCTCCAGATAGCGAGCAGTTACGGGTCTGCCTATAGTGAGTC	401	TCCAGATAGCGAGCAGTTACGG	BOT	[T/G]	9	diploid	OTHER	49895142	AGGGAAGTTCATTGCATTTGTGTCTGCAGAAGCAGAGACTGATAATCCCCAGTCTGAGCTA[C/A]AGCCTGGAATTGATCTACTTGGTTCTGTAGATGAGATATTCTATGATATTTATGACAGA	BOT
GFSSContig11521_372-0_T_R_1890480795	GFSSContig11521_372	ACTTCGTCAGTAACGGACAGGCGGCGGAACTGCGTA	GAGTCGAGGTCATATCGTAGGCGGCGGAACTGCGTG	TCTTGAGGATCTCCACCACACGGTTAGACTCGGCCCTAGCAGTCTGCCTATAGTGAGTC	403	ACGGTTAGACTCGGCCCTAGCA	TOP	[A/G]	5	diploid	OTHER	1912700	GGTCGAGGATTCGTTCGGGGATCCGGCGGCCGGAGCGCTTGCAGAGGCGGCGGAACTGCGT[G/A]TTCTTGAGGATCTCCACCACGTCGGAGTTCCGCCTCAGCTCGTCGCCTTCCTTCTCCCC	BOT
GFSSContig20563_1738-0_B_R_1890479747	GFSSContig20563_1738	ACTTCGTCAGTAACGGACGATGGTGGTGTTCCTCAGTCTGCT	GAGTCGAGGTCATATCGTGATGGTGGTGTTCCTCAGTCTGCA	CTCCGGAATCTCTTCTGAAAGAACTACAGTCCGCTCGCATTCGGTCTGCCTATAGTGAGTC	427	AACTACAGTCCGCTCGCATTCG	BOT	[T/A]	2	diploid	OTHER	7844493	AGCCACAACTTATAACATGGATAGCTTCTTTCAGAAGAGATTCCGGAGT[A/T]GCAGACTGAGGAACACCACCATATTCCATCAGAGTGGAGGCAACAAAAGCT	TOP
GFSSContig19209_1337-1_T_F_1863898894	GFSSContig19209_1337	ACTTCGTCAGTAACGGACTCATTGGTTCAATGGCTGTTGCA	GAGTCGAGGTCATATCGTTCATTGGTTCAATGGCTGTTGCG	AAATATTTTCCTCTGTTTACTTCAGGGTTGAATCGGTGTTCACGACGGTCTGCCTATAGTGAGTC	430	GGTTGAATCGGTGTTCACGACG	TOP	[A/G]	10	diploid	OTHER	1535315	AGTGAGCCTTGGGGCAGCTTCTACTGTTTGTGGTGTGGTCATTGGTTCAATGGCTGTTGC[G/A]CAAATATTTTCCTCTGTTTACTTCAGTGCATGGTCCAACAAGTCATATTTCAAACCGCTT	BOT
GFSSContig13651_243-0_T_F_1890480698	GFSSContig13651_243	ACTTCGTCAGTAACGGACTTCCCCTTCCTGAAGATCCTCCA	GAGTCGAGGTCATATCGTTTCCCCTTCCTGAAGATCCTCCG	GGTGGACTGTCTTTGATGCTTAGCGCGTACCCTACGGTGGAAGTCTGCCTATAGTGAGTC	433	TAGCGCGTACCCTACGGTGGAA	TOP	[A/G]	4	diploid	OTHER	47416934	TGTGGAGTTGTGTATGCTGCAGCTAGGAGACACCGTGTTCCCCTTCCTGAAGATCCTCC[A/G]TGGTGGACTGTCTTTGATGCTGATGAAGCAGGAATTCAGGAAGTTTGCAGGGTTCTTGCTC	TOP
GFSSContig11_441-0_B_R_1890481712	GFSSContig11_441	ACTTCGTCAGTAACGGACGAGAATGTCCGGCTGCTGTATCTT	GAGTCGAGGTCATATCGTGAGAATGTCCGGCTGCTGTATCTC	TAGAAAGAGAAGGGTGGGATTACCGATAGTCACGATCTGTGGCGTCTGCCTATAGTGAGTC	437	ACCGATAGTCACGATCTGTGGC	BOT	[T/C]	9	diploid	OTHER	696860	TGACAGAACATCTTCCCAGTTTGGTGTAGAATCCCACCCTTCTCTTTCTAG[G/A]AGATACAGCAGCCGGACATTCTCTAGAATTGTCTTCAGGTGATCATCCA	BOT
GFSSContig18723_694-1_T_F_1863900886	GFSSContig18723_694	ACTTCGTCAGTAACGGACCCTCTCCTGTCTGGGCTGTATCCA	GAGTCGAGGTCATATCGTCCTCTCCTGTCTGGGCTGTATCCG	TCCCTCTTTCACCTTTTTCATTCTCGACAGTGCGATTACCGGCGTCTGCCTATAGTGAGTC	442	TCTCGACAGTGCGATTACCGGC	TOP	[A/G]	4	diploid	OTHER	1631653	CGCCTTCTACCTGGGGATCTTTCACGACCTCTCCTGTCTGGGCTGTATCC[G/A]TTCCCTCTTTCACCTTTTTCATCGTCATCACGAAGTGCATACTCAACTGA	BOT
GFSSContig8442_582-0_B_F_1890481807	GFSSContig8442_582	ACTTCGTCAGTAACGGACCAGAGGCGACCTGAGGCCT	GAGTCGAGGTCATATCGTCAGAGGCGACCTGAGGCCG	GAAGATGTTTGAGCTGATGAAGCATTGGTCCGCACTTCAATCGCGTCTGCCTATAGTGAGTC	453	CATTGGTCCGCACTTCAATCGC	BOT	[T/G]	9	diploid	OTHER	42879626	TGTGTAAGTCCACACATTTGGTGGAGGCCCCTTTGCCTTCATCAGCTCAAACATCTTCA[A/C]GGCCTCAGGTCGCCTCTGCCCACGCAGCAACCCCTCAATCATTGTGTTGTGGACGACAACA	TOP
GFSSContig15306_953-0_T_F_1890481082	GFSSContig15306_953	ACTTCGTCAGTAACGGACGAGTTGTGCAGCCACCCGCA	GAGTCGAGGTCATATCGTGAGTTGTGCAGCCACCCGCG	CACCAACAAACCTCAGCTTCGCTCGTAAGCCAACGCATTCGGGTCTGCCTATAGTGAGTC	460	GCTCGTAAGCCAACGCATTCGG	TOP	[A/G]	6	diploid	OTHER	50489255	TTCTATGCTGGAGAGTGGGATGAACTCCCAACAATTCTCTCAGTTGTGCAGCCACCCGC[A/G]CCACCAACAAACCTCAGCTTCTCTGAGGATGATTTTATGGATGGCTGCAGTAGTCATGATG	TOP
GFSSContig13626_968-1_T_R_1863900420	GFSSContig13626_968	ACTTCGTCAGTAACGGACGCGCACGCCCCACAGGTTA	GAGTCGAGGTCATATCGTGCGCACGCCCCACAGGTTC	TGTTGTTGGAGAACGTCGAGAGTCAACGATTTGCCCGGACGTCTGCCTATAGTGAGTC	480	AGAGTCAACGATTTGCCCGGAC	TOP	[A/C]	3	diploid	OTHER	59413396	GCCTCCTTGACCACAAAGCCTGGCCGCAGGTACCGCACGCCCCACAGGTT[C/A]GTGTTGTTGGAGAACGTCGCGTACAGGCGCACGGCGCCGTCCGCGGTGCA	BOT
GFSSContig12818_459-1_B_F_1863900234	GFSSContig12818_459	ACTTCGTCAGTAACGGACGCGTTGCCCAACCCAGGT	GAGTCGAGGTCATATCGTGCGTTGCCCAACCCAGGC	ATAGGAGGTGAGGAAGCATTTACTAGCCCTCGCATAGCTTGCGGTCTGCCTATAGTGAGTC	482	ACTAGCCCTCGCATAGCTTGCG	BOT	[T/C]	9	diploid	OTHER	510096	TTGGGAGGCATGACAAATCGCAAACGTTCCACACATTCAAATGCTTCCTCACCTCCTATT[A/G]CCTGGGTTGGGCAACGCCCACAGAAGATGTCACGGACAAGAAGAGCAAATGTTGTTTCTC	TOP
GFSSContig11464_148-1_T_R_1863900188	GFSSContig11464_148	ACTTCGTCAGTAACGGACGGGTGGAATCGTGTGAGTTGTGATAA	GAGTCGAGGTCATATCGTGGGTGGAATCGTGTGAGTTGTGATAG	CTGATACCTGGAAGATCCTGTACGCCCGTCAGATCCGTGACATTGTCTGCCTATAGTGAGTC	509	CGCCCGTCAGATCCGTGACATT	TOP	[A/G]	1	diploid	OTHER	64397677	TCCAGTGTTGATGGTGGGGATAGCAGTTTTAGGCATGGTGGAATCGTGTGAGTTGTGATA[G/A]CCTGATACCTGGAAGATCCTGTAAATTCTGTATACTAGATGTATTTAGCTCACACCAGTT	BOT
GFSSContig20175_2257-1_T_R_1863899790	GFSSContig20175_2257	ACTTCGTCAGTAACGGACGGCTGGCTTCTGCTTGGACAAGTTA	GAGTCGAGGTCATATCGTGGCTGGCTTCTGCTTGGACAAGTTG	TTGCTGTCTCTACAAGGGCAATGTTGACCCGGATCTCGTCCGTCTGCCTATAGTGAGTC	515	AATGTTGACCCGGATCTCGTCC	TOP	[A/G]	1	diploid	OTHER	63050452	AGCAGCGGGTCCATACCACCTGACATTGCTGGCTTCTGCTTGGACAAGTT[G/A]CTTGCTGTCTCTACAAGGGCAAGCTCCCAATCAGCCTTCCCAGGTTCAGC	BOT
GFSSContig19987_1483-1_T_F_1863898322	GFSSContig19987_1483	ACTTCGTCAGTAACGGACGTGAAGCGGATCGCTTGCATACA	GAGTCGAGGTCATATCGTGTGAAGCGGATCGCTTGCATACG	TGCTTCTAGCAATGGCAGATTTGTACTGGCCGTTACACAGCGGTCTGCCTATAGTGAGTC	542	TTGTACTGGCCGTTACACAGCG	TOP	[A/G]	2	diploid	OTHER	60988129	CAAACTTGCTCGTGATAACAACACAGCAAGCAGAACAGTTGAAGCGGATCGCTTGCATAC[G/A]ATGCTTCTAGCAATGGCAGATGCACGCGCTGTTCTAATAAAGCTTGCAGATCGCCTGCAT	BOT
GFSSContig5755_293-0_B_R_1890481030	GFSSContig5755_293	ACTTCGTCAGTAACGGACGGTGAGGGAATCAGCTGGGAAT	GAGTCGAGGTCATATCGTGGTGAGGGAATCAGCTGGGAAC	GAGATATGATATCTAAGTTGGAAGCATAGCAGGTTACGGTCGGACGAGTCTGCCTATAGTGAGTC	559	ATAGCAGGTTACGGTCGGACGA	BOT	[T/C]	6	diploid	OTHER	53000189	TGTTTGACTTCAGTTCTTCAAGCTTGTACTCAGCGGCTTCCAACTTAGATATCATATCTCC[G/A]TTCCCAGCTGATTCCCTCACCCTGTTCTGCCGTCTTGATACTTCGACAACCTGTGCCTC	BOT
GFSSContig17930_1907-1_B_R_1863898400	GFSSContig17930_1907	ACTTCGTCAGTAACGGACGTTTCGCTTCCGCGCAAGAT	GAGTCGAGGTCATATCGTGTTTCGCTTCCGCGCAAGAC	AGAGGAAGTGCAATTTCAGAGTAGCAGCTATTACGCAGTCGAACCGTCTGCCTATAGTGAGTC	581	GCAGCTATTACGCAGTCGAACC	BOT	[T/C]	4	diploid	OTHER	188675	TTGTTGAAGTGCAGCTCCTTTGCGGCGTTTACTCTGAAATTGCACTTCCTCTGGGGCCTC[A/G]TCTTGCGCGGAAGCGAAACCAGCGAGGGCGAAACCAGGGAAAGGTGCTTCTTGGGCGCAG	TOP
GFSSContig8731_289-0_B_F_1890482069	GFSSContig8731_289	ACTTCGTCAGTAACGGACTTGGTGCCCTTGGGTAATGGAT	GAGTCGAGGTCATATCGTTTGGTGCCCTTGGGTAATGGAG	GTCATCGAACTCAACTTTTGGAGCGTTGTGCTAACGGGATCTCGTCTGCCTATAGTGAGTC	585	AGCGTTGTGCTAACGGGATCTC	BOT	[T/G]	10	diploid	OTHER	60584009	CTGTTTCGGTTGTGAAGTTGCAGAGAAAGGGTCAGCACCAAAAGTTGAGTTCGATGACA[A/C]TCCATTACCCAAGGGCACCAACGCCTTGGAGTCATTAACTGATGGTTGGGAAGACATCAGG	TOP
GFSSContig19469_1358-1_T_R_1863901068	GFSSContig19469_1358	ACTTCGTCAGTAACGGACGGAAGGTTGAGCTTTTTCTGCTGA	GAGTCGAGGTCATATCGTGGAAGGTTGAGCTTTTTCTGCTGG	CATCCAATCTAGCAGAAACAGTCCCATCGTAGGATGCTCGCACAGTCTGCCTATAGTGAGTC	587	CCCATCGTAGGATGCTCGCACA	TOP	[A/G]	8	diploid	OTHER	54027343	GAACCAATTGTGGTTGTGGGAAGGACAGGAAGGTTGAGCTTTTTCTGCTG[G/A]GCATCCAATCTAGCAGAAACAGTGGTAGCACGGCGGTGGTCAGAGCCCTT	BOT
GFSSContig15766_351-0_T_F_1890481119	GFSSContig15766_351	ACTTCGTCAGTAACGGACGGCGTCCTCCTCGCCGGA	GAGTCGAGGTCATATCGTGGCGTCCTCCTCGCCGGC	ACAACCTGATGTACTCGTACGCACGAACCGACGCCATTTGACTGTCTGCCTATAGTGAGTC	594	CACGAACCGACGCCATTTGACT	TOP	[A/C]	6	diploid	OTHER	55760018	GCTCGTCAAGATCGCCGCCATCTACGCCGGCCTGGGCGTCCTCCTCGCCGG[C/A]GACAACCTGATGTACTCGTACGGCCTCCTGTACCTGCCGATGTCAACCT	BOT
GFSSContig16515_730-1_T_R_1863900838	GFSSContig16515_730	ACTTCGTCAGTAACGGACCGTTCTTGTGGAGTCTGCACAGTA	GAGTCGAGGTCATATCGTCGTTCTTGTGGAGTCTGCACAGTG	CCTCAGAGTGAGCTGAGTTGTCTACGGAAGCTCGCAGGTGTTGGTCTGCCTATAGTGAGTC	601	CTACGGAAGCTCGCAGGTGTTG	TOP	[A/G]	1	diploid	OTHER	49228826	AAGCTGATGCAGAACACGCAAACAACTAAGGCGAACACGTTCTTGTGGAGTCTGCACAGT[G/A]GCCTCAGAGTGAGCTGAGTTGTCATGTTCGCTAGGTTCTGCCTGCGATCCACTGGTAGCC	BOT
GFSSContig11177_263-1_T_F_1863898487	GFSSContig11177_263	ACTTCGTCAGTAACGGACGGGCCTGCTCTTTGGGTCACCA	GAGTCGAGGTCATATCGTGGGCCTGCTCTTTGGGTCACCG	TCAGGCACTTGAGGGTCAGTACAGCGTTCGAGCCCTTAGTCGTCTGCCTATAGTGAGTC	605	TACAGCGTTCGAGCCCTTAGTC	TOP	[A/G]	10	diploid	OTHER	60531219	CTCGATCTTCTCCAGTGCCTCCACCACTTCCTTCATGGATGGCCTGCTCTTTGGGTCACC[A/G]TTCAGGCACTTGAGGGTCAGCTGAGCAGCCAGGAGGGCTCCTTTGGGATTGTACTGCCCC	TOP
GFSSContig19169_1354-1_T_F_1863900235	GFSSContig19169_1354	ACTTCGTCAGTAACGGACGTGCAAGTTGGTCACACATCCTCTTA	GAGTCGAGGTCATATCGTGTGCAAGTTGGTCACACATCCTCTTG	TGGTACAAAATATTAATATCTTTGAACGGAAACTGGCGATCAGCTAGTGTCTGCCTATAGTGAGTC	606	CGGAAACTGGCGATCAGCTAGT	TOP	[A/G]	3	diploid	OTHER	50658241	GCTCCAAACTGCCTGGTGAGTGTCCTTGCAAGTTGGTCACACATCCTCTT[A/G]GTGGTACAAAATATTAATATCTTTGAACCTGAATCCTGGGATCGTAATAT	TOP
GFSSContig14142_1081-0_B_R_1890480599	GFSSContig14142_1081	ACTTCGTCAGTAACGGACTCCAAAGTTGTTGTGCGTTATGGTT	GAGTCGAGGTCATATCGTTCCAAAGTTGTTGTGCGTTATGGTC	CTGATGGTATCCAGATCACTGACGTAGCCTGTCCGTGACGAGAGTCTGCCTATAGTGAGTC	607	ACGTAGCCTGTCCGTGACGAGA	BOT	[T/C]	4	diploid	OTHER	59643004	CAAACACAATTGTAACAACTGCCATACCAGTGATCTGGATACCATCAGC[A/G]ACCATAACGCACAACAACTTTGGACAGCTGGGCTCTCTGAAGACATCACCA	TOP
GFSSContig11556_728-0_T_U_1890482470	GFSSContig11556_728	ACTTCGTCAGTAACGGACCACTGACAACTCCCTCGAGGAAAGA	GAGTCGAGGTCATATCGTCACTGACAACTCCCTCGAGGAAAGC	AAATATATCTTTTGGAGTGGGCTGGCTACCTCGGGGCAACTACGGTCTGCCTATAGTGAGTC	609	TGGCTACCTCGGGGCAACTACG	TOP	[A/C]	0	diploid	OTHER	0	CTGGAGGCTGTCTCTGGTCGACCGAACACTGACAACTCCCTCGAGGAAAG[A/C]AAAATATATCTTTTGGAGTGGGCCTGGAGCTTGTATGAAGGGAAGCAACC	TOP
GFSSContig18512_134-0_T_U_1890482392	GFSSContig18512_134	ACTTCGTCAGTAACGGACATGGTCGGGATGTTCCCCAGA	GAGTCGAGGTCATATCGTATGGTCGGGATGTTCCCCAGT	CAGACTCCTTGATTGGCTGCAGCGTTATGAGACCGATGGGCGTCTGCCTATAGTGAGTC	614	CAGCGTTATGAGACCGATGGGC	TOP	[A/T]	0	diploid	OTHER	0	CGCATGGGAGAGTCAGTGTCGCAGAAGGCAATGGTCGGGATGTTCCCCAG[A/T]GCAGACTCCTTGATTGGCTGGTGGTCAGTCCTTGGGTCAGTAAGGATGAG	TOP
GFSSContig17679_1238-1_B_F_1863900968	GFSSContig17679_1238	ACTTCGTCAGTAACGGACGAAAGCACATTGCTGCTTGGCAT	GAGTCGAGGTCATATCGTGAAAGCACATTGCTGCTTGGCAC	GGTGGGCAATTTTAGAAATAAACTTCATCACGCCGGGTTAAAGCGTCTGCCTATAGTGAGTC	619	CTTCATCACGCCGGGTTAAAGC	BOT	[T/C]	1	diploid	OTHER	60957787	CCCAAGTAGGTTCCGCGCCTTTTTTATATTTCCTTGCTTTATTTCTAAAATTGCCCACCC[A/G]TGCCAAGCAGCAATGTGCTTTGCATCAGCCACAGTAGAAGCATCAAATAGCTCGCGTGCC	TOP
GFSSContig19031_267-1_T_F_1863900407	GFSSContig19031_267	ACTTCGTCAGTAACGGACGGCCGGCAGAGACACGCTA	GAGTCGAGGTCATATCGTGGCCGGCAGAGACACGCTC	CGTTCTCCAGGATGGACACCCCTTTCGGACTGACAACCGGGGTCTGCCTATAGTGAGTC	620	CCCTTTCGGACTGACAACCGGG	TOP	[A/C]	2	diploid	OTHER	66891154	TTCCTCTCTGCGAAGTAAGCCGGCTGTTCCGGCGCCGGCAGAGACACGCT[A/C]CCGTTCTCCAGGATGGACACCACGGACGACATGAGCGGCCTGCCGTTCGG	TOP
GFSSContig15236_754-1_B_F_1863900032	GFSSContig15236_754	ACTTCGTCAGTAACGGACGGCTACCAGTGGGTGGCCAATT	GAGTCGAGGTCATATCGTGGCTACCAGTGGGTGGCCAATC	CCAGGAAATGGAATGAATGGCATCCGATTCATAAGCGCGACGTCTGCCTATAGTGAGTC	623	GCATCCGATTCATAAGCGCGAC	BOT	[T/C]	1	diploid	OTHER	63876556	GTTTCTCAAGCTTGAGCTTCCCAGGTGTCCCATTCATTCCATTTCCTGGC[A/G]ATTGGCCACCCACTGGTAGCACCCTTGTTGAATTTGGGTTTGGGCTTCCC	TOP
GFSSContig13900_299-0_T_F_1890480763	GFSSContig13900_299	ACTTCGTCAGTAACGGACGGTTACGTGTTCTTCGCTGCAGCA	GAGTCGAGGTCATATCGTGGTTACGTGTTCTTCGCTGCAGCG	TCATCATCAACCTGATCAGAGGTGGGCCTACGAGAAGATCGCTGTCTGCCTATAGTGAGTC	629	GTGGGCCTACGAGAAGATCGCT	TOP	[A/G]	5	diploid	OTHER	45152706	CTCGCTTCCCAAGAACTGCCTCACTCTCTGTTACGTGTTCTTCGCTGCAGC[G/A]ATCATCATCAACCTGATCAGAGACCTGGTGCCCAAGAAGGTGTCGAGGT	BOT
GFSSContig20506_2535-1_T_R_1863899488	GFSSContig20506_2535	ACTTCGTCAGTAACGGACCTGCGATGATGGAGTCCCGA	GAGTCGAGGTCATATCGTCTGCGATGATGGAGTCCCGG	TTTTTGTACTGCATGCACATAGGTCGCTATCCAACTCGGATCGTCTGCCTATAGTGAGTC	630	AGGTCGCTATCCAACTCGGATC	TOP	[A/G]	6	diploid	OTHER	55632419	AAGAGTGAAATGGCTGCTGTGCTGGTCAAGGCTGCGATGATGGAGTCCCG[G/A]GTTTTTGTACTGCATGCACATGATGATTCTGGAATTGACGTGTTCTCACT	BOT
GFSSContig13694_197-1_B_F_1863900381	GFSSContig13694_197	ACTTCGTCAGTAACGGACGGTGACTGCTTCTCGCTTGCCG	GAGTCGAGGTCATATCGTGGTGACTGCTTCTCGCTTGCCC	ACTTTGATGGAGATTATTGGCGACCTCGTACCCTCAATCGGGGGTCTGCCTATAGTGAGTC	631	GACCTCGTACCCTCAATCGGGG	BOT	[G/C]	4	diploid	OTHER	2834750	TTGTCGGAGTTGATTGATCATATCTTCTGCAGCTCCTGGCCAATAATCTCCATCAAAGTA[C/G]GGCAAGCGAGAAGCAGTCACCTTAGCCTTGCATTCCCCCATAGTAATGAAGAAATGGTCA	BOT
GFSSContig14726_204-0_T_F_1890479714	GFSSContig14726_204	ACTTCGTCAGTAACGGACGGATTCCCGTGAGCAGAGAGGTTTA	GAGTCGAGGTCATATCGTGGATTCCCGTGAGCAGAGAGGTTTG	TTTCAGTCATCAAATTGCTAGATGTCATTCGTCCGGGTAGCAGAAGTCTGCCTATAGTGAGTC	634	GTCATTCGTCCGGGTAGCAGAA	TOP	[A/G]	2	diploid	OTHER	71948783	TGGTTTGGAGCACTTGAAACATTTGCTGTGTGACTCGATTCCCGTGAGCAGAGAGGTTT[A/G]TTTTCAGTCATCAAATTGCTAGATGGTGAGGCATGATTTGAGCTATGATTTTGCATAGGAG	TOP
GFSSContig15308_282-1_T_F_1863900917	GFSSContig15308_282	ACTTCGTCAGTAACGGACGGCTCAGCGCCAATGGTGATA	GAGTCGAGGTCATATCGTGGCTCAGCGCCAATGGTGATG	CCTGTCCATCAGGAAGCTCCGGCATGGTAACCGATACGGCTGTCTGCCTATAGTGAGTC	636	CGGCATGGTAACCGATACGGCT	TOP	[A/G]	1	diploid	OTHER	8879931	AATGAAGGATGGCTGGAAGAGGACCTCAGGGCAGCGGAAGCGCTCAGCGCCAATGGTGAT[A/G]ACCTGTCCATCAGGAAGCTCGTAGCTCTTCTCCACGGAAGAGCTGGTCTTGGCAGTCTCC	TOP
GFSSContig5284_143-1_B_F_1863899199	GFSSContig5284_143	ACTTCGTCAGTAACGGACGGACGAGATCGTCGGAGAGGCT	GAGTCGAGGTCATATCGTGGACGAGATCGTCGGAGAGGCG	ACAGAGAGAAGGCGGAGATACGTAACGCCGGTAACTCAGGTGTCTGCCTATAGTGAGTC	648	ACGTAACGCCGGTAACTCAGGT	BOT	[T/G]	6	diploid	OTHER	59529887	TGCACGCACCACAACGCCACCTTGCACATCATCTCCGCCTTCTCTCTGTC[C/A]GCCTCTCCGACGATCTCGTCGCAGGACACGACGTCCTCGATCTCCCCCTG	BOT
GFSSContig1840_351-0_B_R_1890481113	GFSSContig1840_351	ACTTCGTCAGTAACGGACAACCGATGCTCGCAGTAAGGGT	GAGTCGAGGTCATATCGTAACCGATGCTCGCAGTAAGGGC	AATCTGTCATATCCTCTGTGCGTTGGGGCACGATCAATGCGATGTCTGCCTATAGTGAGTC	649	GTTGGGGCACGATCAATGCGAT	BOT	[T/C]	6	diploid	OTHER	49592234	TGTGTAGGAGCACCATGAGATGTGGTGGAAGCAGGTGGCACAGAGGATATGACAGATTT[A/G]CCCTTACTGCGAGCATCGGTTTTTATCTTTATTTCATTATCAGCACTCCGCTTGAGTTCAG	TOP
GFSSContig17648_1410-1_T_F_1863899011	GFSSContig17648_1410	ACTTCGTCAGTAACGGACGTGCAAGAGCCCTTGACTGAGAA	GAGTCGAGGTCATATCGTGTGCAAGAGCCCTTGACTGAGAG	TATCAAAGCTGTAGCTGTGCCATATCACGGGCAACCTCGTCACGTCTGCCTATAGTGAGTC	651	ATATCACGGGCAACCTCGTCAC	TOP	[A/G]	2	diploid	OTHER	49758955	AGGACAGGCCTCTCCTTGTCCAAGGCCAGTGCAAGAGCCCTTGACTGAGA[A/G]GTATCAAAGCTGTAGCTGTGCCTCTCCAAGAAACCATCATCAGGTACTTC	TOP
GFSSContig13643_2090-0_B_F_1890481010	GFSSContig13643_2090	ACTTCGTCAGTAACGGACAGAAGATCCCGTCCGTGCACT	GAGTCGAGGTCATATCGTAGAAGATCCCGTCCGTGCACG	CATCTTCCTCTTCATGTCCATACATCGCCGGTATGCCTCTACGGTCTGCCTATAGTGAGTC	654	ACATCGCCGGTATGCCTCTACG	BOT	[T/G]	6	diploid	OTHER	41428357	GCGCCACGTGCGGGATGGGCAGGTGCTTGATGGACATGAAGAGGAAGATGG[C/A]GTGCACGGACGGGATCTTCTTGATGAGGCGAGGGAACACCGGCGGGATG	BOT
GFSSContig20558_410-1_T_R_1863899684	GFSSContig20558_410	ACTTCGTCAGTAACGGACGTGCCACCGCCACCATCCA	GAGTCGAGGTCATATCGTGTGCCACCGCCACCATCCG	ATTGACAGTATCAGCTGCCAGGATAGGCCAACGCTCAATCGTGTCTGCCTATAGTGAGTC	656	GGATAGGCCAACGCTCAATCGT	TOP	[A/G]	1	diploid	OTHER	59508132	ATAGTGGTGGCACAACCACAGAGCTGGATGGCCTGCCACCGCCACCATCC[G/A]GATTGACAGTATCAGCTGCCAAGGCCAAAGGGATGGATAGCTACAAGGGA	BOT
GFSSContig3219_73-0_T_U_1890482314	GFSSContig3219_73	ACTTCGTCAGTAACGGACGGCGTGGCGAGGAACTCCTCA	GAGTCGAGGTCATATCGTGGCGTGGCGAGGAACTCCTCG	TGGTGAGGTCCGTGAACGCGCTATCAATCCGAATTGCCCGTCTGCCTATAGTGAGTC	657	GCGCTATCAATCCGAATTGCCC	TOP	[A/G]	0	diploid	OTHER	0	CCCTCGGGTGCGCGCAGGCGCGGCATGGTGTGCGTGGCGAGGAACTCCTC[A/G]CTGGTGAGGTCCGTGAACGGGGTCTCGCCGAGCTGGTACGAGAGGCCGCG	TOP
GFSSContig19568_1644-1_T_F_1863900568	GFSSContig19568_1644	ACTTCGTCAGTAACGGACGCCTACAACCGCGGCATTCAA	GAGTCGAGGTCATATCGTGCCTACAACCGCGGCATTCAC	GCCTCACCACGTACCTGAGAGCCTCGCTAACGTAGCCTAGTCTGCCTATAGTGAGTC	671	AGAGCCTCGCTAACGTAGCCTA	TOP	[A/C]	1	diploid	OTHER	46829873	CCTGACTGGTTCAGCTCTTCTTCCACTGCTGATGGGCTTGTCCTACAACCGCGGCATTCA[C/A]CGCCTCACCACGTACCTGGGCCTCTACCTTGTTGCTCTCGGTAACGGTGGAATTAAGCCA	BOT
GFSSContig17937_573-0_T_F_1890480625	GFSSContig17937_573	ACTTCGTCAGTAACGGACGTCATGAATCGCCCTGAAATTGACA	GAGTCGAGGTCATATCGTGTCATGAATCGCCCTGAAATTGACG	CGGTCCAGAATTATCACAATTAGCCGGTGCTGTCGCCAATTACGTCTGCCTATAGTGAGTC	674	AGCCGGTGCTGTCGCCAATTAC	TOP	[A/G]	4	diploid	OTHER	67261043	CACTAATGCATGTGCTACTCAAGCTATTCTCTCAGTTCTCATGAATCGCCCTGAAATTGAC[G/A]TCGGTCCAGAATTATCACAATTGAAGGAATTCACAGGAGCTTTCACACCTGATCTGAAG	BOT
GFSSContig17664_513-0_B_R_1890482245	GFSSContig17664_513	ACTTCGTCAGTAACGGACCGGTGGACTCCTCAACAGATTCT	GAGTCGAGGTCATATCGTCGGTGGACTCCTCAACAGATTCA	TCAAACAGTCTGGAGTTACAACCGAAACGGTTCATTCGTCACGCGTCTGCCTATAGTGAGTC	678	CGAAACGGTTCATTCGTCACGC	BOT	[T/A]	455	diploid	OTHER	32098572	ATAACTAAAGATGAGAGTGAAGATGAAGTATCATGTGTTGTAACTCCAGACTGTTTGAA[A/T]GAATCTGTTGAGGAGTCCACCGCAGAGAAGGATGTGGCTTCTGATGGGGATGAGGCTGAGT	TOP
GFSSContig13132_81-1_T_R_1863898738	GFSSContig13132_81	ACTTCGTCAGTAACGGACGAGAGCACGGAGCTCGCCA	GAGTCGAGGTCATATCGTGAGAGCACGGAGCTCGCCG	TCATAATCAGATGAGGATTAGCAACCACGACCTTTTCGCCTGTAGGTCTGCCTATAGTGAGTC	682	ACCACGACCTTTTCGCCTGTAG	TOP	[A/G]	9	diploid	OTHER	54715772	GGCGAAAACTTGGCGCCTTCCGTAGATTTGGAAGATGGGCTGGAGAGCACGGAGCTCGCC[G/A]TTCATAATCAGATGAGGATTAGCATCGCATACTTCAGCGGTGGCCAATGGCAAGGCAGCC	BOT
GFSSContig18769_867-0_T_F_1890482134	GFSSContig18769_867	ACTTCGTCAGTAACGGACGACTTGGCCATGCCAAGGTCAA	GAGTCGAGGTCATATCGTGACTTGGCCATGCCAAGGTCAG	GATCTTGGCTCTGAACTTGTCACTTGAGTGCGGACAATCCAGCGTCTGCCTATAGTGAGTC	691	ACTTGAGTGCGGACAATCCAGC	TOP	[A/G]	255	diploid	OTHER	566773	GGGAGCTGCTGCAGCTCGTCACGCCGTCGTTCATCAGGCACTTGGCCATGCCAAGGTCA[A/G]TGATCTTGGCTCTGAACTTGTCATCCAGGAGGATGTTGGTGGACTTGATGTCGCGGTGGAG	TOP
GFSSContig17477_775-0_B_F_1890479788	GFSSContig17477_775	ACTTCGTCAGTAACGGACGCTACGGAAACCACGACTCCGGT	GAGTCGAGGTCATATCGTGCTACGGAAACCACGACTCCGGC	GAGAGTGCGGTGTTCCTGAGTGGTCCTGCGGCGAAGCATAGTCTGCCTATAGTGAGTC	692	AGTGGTCCTGCGGCGAAGCATA	BOT	[T/C]	2	diploid	OTHER	68053499	ATTTCGCACGGTTCTCAGCTGGAGTGTAGAACACAGTTTGGGCAGGAACACCGCACTCTCC[G/A]CCGGAGTCGTGGTTTCCGTAGAACGAACCAGTGCCAGGCCAATCCCTCTCATGATTACC	BOT
GFSSContig17231_501-0_T_R_1890481737	GFSSContig17231_501	ACTTCGTCAGTAACGGACGTTTGGTTCAACAACAAGCGCAA	GAGTCGAGGTCATATCGTGTTTGGTTCAACAACAAGCGCAG	AGGAAGCAAATGAATGGTTACATGGTTTGCCGCCAATAGAGGCGTCTGCCTATAGTGAGTC	696	ATGGTTTGCCGCCAATAGAGGC	TOP	[A/G]	9	diploid	OTHER	64316	GTGGTCGCCCTGCTTGTACTTAGCCTCCTAGTCACAGCAGTTTGGTTCAACAACAAGCGCA[G/A]GAGGAAGCAAATGAATGGTTACAGAGCTGGTTTCATGTCCCCTACCTCGCCTTTTTCTT	BOT
GFSSContig13464_371-1_T_R_1863898779	GFSSContig13464_371	ACTTCGTCAGTAACGGACGCATGTCCGTCCGCGAGACA	GAGTCGAGGTCATATCGTGCATGTCCGTCCGCGAGACG	CCTGTGAGGGACTTGCTGTTCGACACAACACCGAGCCGTTGTCTGCCTATAGTGAGTC	697	TTCGACACAACACCGAGCCGTT	TOP	[A/G]	10	diploid	OTHER	1055343	GAGGCCGGAGCTGCCTCCCTCGACCTCCGCTCCATGTCCGTCCGCGAGAC[A/G]CCCTGTGAGGGACTTGCTGAAGCGCTCAATGGCACCAGCGTCAGGGCCTA	TOP
GFSSContig19358_1383-1_B_R_1863900261	GFSSContig19358_1383	ACTTCGTCAGTAACGGACTGACAAAGGATGGAGAGTGAGAACT	GAGTCGAGGTCATATCGTTGACAAAGGATGGAGAGTGAGAACG	ATTTTAAGCAATATCAAGTGCTGTACGGCCACAGTCGTGTAAGCGGTCTGCCTATAGTGAGTC	700	TACGGCCACAGTCGTGTAAGCG	BOT	[T/G]	10	diploid	OTHER	4160821	TGTGTCCACCAGAATGGGTTCTGTTTCAGCACTTGATATTGCTTAAAATC[C/A]GTTCTCACTCTCCATCCTTTGTCATAGGCCAGCGTATGGCGGTCTTTTTG	BOT
GFSSContig11377_769-1_T_R_1863900185	GFSSContig11377_769	ACTTCGTCAGTAACGGACGCAGGCCTCACAGTTTTCATAACTCGA	GAGTCGAGGTCATATCGTGCAGGCCTCACAGTTTTCATAACTCGG	CACACCTTATCACAAGGTTCTTGGGCTGGTTAGTCGCACACGTAGTCTGCCTATAGTGAGTC	715	GGGCTGGTTAGTCGCACACGTA	TOP	[A/G]	1	diploid	OTHER	1489090	GGCCATGATGATAGCTTTTTCTTGCCAGGCCTCACAGTTTTCATAACTCG[A/G]TCACACCTTATCACAAGGTTCTTGGTCAGCAAAGTGTTAACAATGTCTTC	TOP
GFSSContig11850_777-0_B_R_1890482288	GFSSContig11850_777	ACTTCGTCAGTAACGGACGCAAAGTTTGGAAGTTCTTCAACAGTACAT	GAGTCGAGGTCATATCGTGCAAAGTTTGGAAGTTCTTCAACAGTACAG	ATTCTAAAGTGCCTATTACATTCTGCTGCGCTCGTAGATCAAGGCGGGTCTGCCTATAGTGAGTC	717	CTGCGCTCGTAGATCAAGGCGG	BOT	[T/G]	855	diploid	OTHER	23984523	TGAAGTCAGATATTTCACTTGCAAATGTTGGGGATCAGAATGTAATAGGCACTTTAGAATC[C/A]TGTACTGTTGAAGAACTTCCAAACTTTGACACATTGATGTCCAGAAGCGATGATCAAAA	BOT
GFSSContig20120_2590-0_T_R_1890480787	GFSSContig20120_2590	ACTTCGTCAGTAACGGACCAAATTCGATCATCCAATGGGAAA	GAGTCGAGGTCATATCGTCAAATTCGATCATCCAATGGGAAG	GCTATGTATGGCCATGCTTCATCGGAGACCAACCGTAGTCGTGTCTGCCTATAGTGAGTC	718	ATCGGAGACCAACCGTAGTCGT	TOP	[A/G]	5	diploid	OTHER	27354914	TATAATCGCTATGGCATGTGCAAGTTTGGTCCAAATTGCAAATTCGATCATCCAATGGGAA[G/A]TGCTATGTATGGCCATGCTTCATCACCAACTAGTGAGGCCCCAACTTCTCGGCGTATGC	BOT
SSk25ctg203763_391-0_T_F_1890479418	SSk25ctg203763_391	ACTTCGTCAGTAACGGACGTGCAGAAAGGATGAGCCTCATTTTA	GAGTCGAGGTCATATCGTGTGCAGAAAGGATGAGCCTCATTTTG	TATTTCAGATACTCCACTGCAATATCACACGCAGTCGGCTGTCTTGTCTGCCTATAGTGAGTC	720	ATCACACGCAGTCGGCTGTCTT	TOP	[A/G]	1	diploid	OTHER	49227542	TTGACTAAGCATGCTCCTTGTTTGGAGGCTATGGTTGCAGAAAGGATGAGCCTCATTTT[A/G]CTATTTCAGATACTCCACTGCAATCCTCCTTGCAGGGACGGAGCTCTTGCTGTACTGTATT	TOP
GFSSContig5486_299-0_B_R_1890482125	GFSSContig5486_299	ACTTCGTCAGTAACGGACGCAAATTGCATTTCAGTGGCTTCAT	GAGTCGAGGTCATATCGTGCAAATTGCATTTCAGTGGCTTCAG	CAACATCATATCAGCAATTAGATTGCTATTCGGTGGCAAGTCGAGCGTCTGCCTATAGTGAGTC	721	GCTATTCGGTGGCAAGTCGAGC	BOT	[T/G]	255	diploid	OTHER	5379055	ATTGTGACCCGTCGCCATAAGTTTAATCTAATTGCTGATATGATGTTGG[A/C]TGAAGCCACTGAAATGCAATTTGATTTGATTGTCATGCCGGGAGGTTTGCA	TOP
GFSSContig15145_807-1_B_R_1863901056	GFSSContig15145_807	ACTTCGTCAGTAACGGACGATTGGCTGGGAAAGGTGGCTTT	GAGTCGAGGTCATATCGTGATTGGCTGGGAAAGGTGGCTTC	GCCTAGGTTTGCCCTGCTCAGGCTATACCGCTGATTGCACGTCTGCCTATAGTGAGTC	724	CAGGCTATACCGCTGATTGCAC	BOT	[T/C]	2	diploid	OTHER	75034297	CTGTGGTGAAGAGACTGCCCTACTAGAGAGCCTTGAAGGGAAGCAGGGCAAACCTAGGCT[A/G]AAGCCACCTTTCCCAGCCAATGCTGGGCTTTATGGCTGCCCCACAACTGTGACTAATGTT	TOP
GFSSContig9449_689-0_B_R_1890480131	GFSSContig9449_689	ACTTCGTCAGTAACGGACTGGCTTGATGTCAAAGTGAAGGATT	GAGTCGAGGTCATATCGTTGGCTTGATGTCAAAGTGAAGGATC	GCATATCACAACCCAGATGCCGAGAGCACGTTGATGATCGAGTCTGCCTATAGTGAGTC	731	CCGAGAGCACGTTGATGATCGA	BOT	[T/C]	3	diploid	OTHER	51485978	GAAATTGCTTTGGGCATTGCAAGGGGAATCAACTATTTGCATCTGGGTTGTGATATGCA[A/G]ATCCTTCACTTTGACATCAAGCCACACAACATCCTTCTTGACAGCAATTTTGTTCCAAAAG	TOP
GFSSContig18394_944-0_B_F_1890480182	GFSSContig18394_944	ACTTCGTCAGTAACGGACGGAAAGGCGAGTTCATGCCAGT	GAGTCGAGGTCATATCGTGGAAAGGCGAGTTCATGCCAGG	GGTTCAGATGGAAATGTTGTTACCCACAGACGTTGGTCCGTAGGTCTGCCTATAGTGAGTC	732	ACCCACAGACGTTGGTCCGTAG	BOT	[T/G]	3	diploid	OTHER	70564120	CCAATCACTTGGATCAGCATTCAACAAGCTAAAGGATAGAACAACATTTCCATCTGAACCA[C/A]CTGGCATGAACTCGCCTTTCCCAATGCCTGCCTCACCCTCCTCAATACCCCCATTCATG	BOT
GFSSContig17341_177-0_T_R_1890480584	GFSSContig17341_177	ACTTCGTCAGTAACGGACGGCTCACCGAAGGATTGCAAATCA	GAGTCGAGGTCATATCGTGGCTCACCGAAGGATTGCAAATCC	CAGCCACTAGCAATTTGTCATAACGGTGCGTGTATGCCGCTAAAGTCTGCCTATAGTGAGTC	740	ACGGTGCGTGTATGCCGCTAAA	TOP	[A/C]	4	diploid	OTHER	10265473	TTGTCTCCTCATAGTTCTTCCTCAGTTGCTCACCGAAGGATTGCAAATC[A/C]TCAGCCACTAGCAATTTGTCATATACAGCTGCAATTCCCGGGTCTCCCTTG	TOP
GFSSContig18371_1983-1_T_F_1863899901	GFSSContig18371_1983	ACTTCGTCAGTAACGGACGATGTTCCCGGGGAAGTACGCA	GAGTCGAGGTCATATCGTGATGTTCCCGGGGAAGTACGCC	AGATGTCCTCGGCAATCTACTGCTTGACCTAACCGATCCGAACGTCTGCCTATAGTGAGTC	742	GCTTGACCTAACCGATCCGAAC	TOP	[A/C]	8	diploid	OTHER	55272027	GAGCATCCTGCTCAGCGCAGGAGGCATCCTGGAGAGGACCATGTTCCCGGGGAAGTACGC[A/C]ATGGAGATGTCCTCGGCAATCTACTCCGAGTGGAGGTTCACCGACCAGTCCCTGCCCAAC	TOP
GFSSContig11916_535-1_B_R_1863901090	GFSSContig11916_535	ACTTCGTCAGTAACGGACGCAAGGATTTCAAGGAAGGCTGT	GAGTCGAGGTCATATCGTGCAAGGATTTCAAGGAAGGCTGC	GCGATAGTGAGGTAGATGACACATTGAATGCCGTCAGCGTCTCCGTCTGCCTATAGTGAGTC	743	ATTGAATGCCGTCAGCGTCTCC	BOT	[T/C]	1	diploid	OTHER	63595507	ACAGCACCACCATTGCGACAGGACGCCGTGTCATCTACCTCACTATCGCC[A/G]CAGCCTTCCTTGAAATCCTTGCTCTGATGAGCACATACCTGTTCCAAGTT	TOP
GFSSContig19061_572-1_B_F_1863900637	GFSSContig19061_572	ACTTCGTCAGTAACGGACGGAGTTCCCGGAAAAGGATTGCG	GAGTCGAGGTCATATCGTGGAGTTCCCGGAAAAGGATTGCC	CTTTTGCCAGTGACATTGTCTTACGCAAAGAGGCGGTCTGATGGTCTGCCTATAGTGAGTC	744	TACGCAAAGAGGCGGTCTGATG	BOT	[G/C]	4	diploid	OTHER	52556135	ACAAATACATCACCTTACACAGTGGTTGAGACAATGTCACTGGCAAAAGC[C/G]GCAATCCTTTTCCGGGAACTCGGGTTGAGGCACCTTTTGGTTGTGCCAAA	BOT
GFSSContig11810_723-1_B_R_1863898417	GFSSContig11810_723	ACTTCGTCAGTAACGGACGGGCGCGTCGTGGGTCACT	GAGTCGAGGTCATATCGTGGGCGCGTCGTGGGTCACC	GTGCATTCAACAAGGTCGCGGTAAACGATTTCCCGTCAGCGTCTGCCTATAGTGAGTC	745	CGGTAAACGATTTCCCGTCAGC	BOT	[T/C]	10	diploid	OTHER	658517	CTTCTCCTTGGTCATCGTCCCGACGTCCGTGGCAGCCTTGGCGACCTTGTTGAATGCACC[G/A]GTGACCCACGACGCGCCGGTGAAGACGTACCTGTTCTTCATGATGGCAGACCCGGCGCTG	BOT
GFSSContig18267_1206-0_B_R_1890479177	GFSSContig18267_1206	ACTTCGTCAGTAACGGACGCATCGGTGTTGATCCTTGGCTT	GAGTCGAGGTCATATCGTGCATCGGTGTTGATCCTTGGCTC	AGGTCCGTGCAACAGTTTTAGGCGATAGGCTGTACGAATCGGTCTGCCTATAGTGAGTC	747	AGGCGATAGGCTGTACGAATCG	BOT	[T/C]	1	diploid	OTHER	64099542	TATCCGCAGAGCCATAATTACCAACAAGATGATTTCCACAAAACTGTTGCACGGACCTT[A/G]AGCCAAGGATCAACACCGATGAGCATGGATTTCCATCCACTTCAACAAACTCTTCTTCTTG	TOP
GFSSContig17612_773-1_T_R_1863899432	GFSSContig17612_773	ACTTCGTCAGTAACGGACGGAAGCAATCCGAGCTCTCACAA	GAGTCGAGGTCATATCGTGGAAGCAATCCGAGCTCTCACAG	TTACTACTCTGAAGTTCTTCCTCCGAGGATGCGAATGACACGTTGCGTCTGCCTATAGTGAGTC	751	GAGGATGCGAATGACACGTTGC	TOP	[A/G]	3	diploid	OTHER	61136883	TTCCACGTTTTGTCACTCACATTGACGACGAAGCAATCCGAGCTCTCACA[G/A]ATTACTACTCTGAAGTTCTTCCTCCAAGTAATACTCCTGGGGTGGCCATT	BOT
GFSSContig13472_457-0_B_R_1890481753	GFSSContig13472_457	ACTTCGTCAGTAACGGACGTGATGCAGCACATCTTCTTTCTGAT	GAGTCGAGGTCATATCGTGTGATGCAGCACATCTTCTTTCTGAC	CAGCATTTGCCATATCATTATTGTTACCAAGGGCGCGTCATTGGGTCTGCCTATAGTGAGTC	752	GTTACCAAGGGCGCGTCATTGG	BOT	[T/C]	9	diploid	OTHER	2669340	GGTGTTGCTTCCCATCCAGCAGCCCAGAGAGAGAATAATGATATGGCAAATGCTGCCAC[A/G]TCAGAAAGAAGATGTGCTGCATCAGTTAAGATGGCAAGACTGTTTGCTTTGATGCCCCCAA	TOP
GFSSContig14117_827-1_B_F_1863898152	GFSSContig14117_827	ACTTCGTCAGTAACGGACGCGGACACGAGGATGACACTCACT	GAGTCGAGGTCATATCGTGCGGACACGAGGATGACACTCACC	ACGTGTTGTGTATTTTGCAGTAGTCCACAATCGCTAAGCCTCGGTCTGCCTATAGTGAGTC	753	AGTCCACAATCGCTAAGCCTCG	BOT	[T/C]	7	diploid	OTHER	58043655	AGAACTCTACAGGCACGCCAGTCCTACGAAGCCGCTCCACTGCAAAATACACAACACGTC[A/G]GTGAGTGTCATCCTCGTGTCCGATGCCACCGGTCGTTGCATCGTCAAGATGTGCGGGGAC	TOP
GFSSContig17760_1991-1_T_F_1863899629	GFSSContig17760_1991	ACTTCGTCAGTAACGGACCATGTACTTGCCAGCTCTTCTCCCA	GAGTCGAGGTCATATCGTCATGTACTTGCCAGCTCTTCTCCCG	AAGTACCTGGTCGATTCTACTACCGCGCAATTCCCTCGATCTTACGGTCTGCCTATAGTGAGTC	754	GCGCAATTCCCTCGATCTTACG	TOP	[A/G]	3	diploid	OTHER	19965116	GTAAAAGGGGAGGATGGAAATCAAGACATGTACTTGCCAGCTCTTCTCCC[A/G]AAAGTACCTGGTCGATTCTACTACCTATTCGGGCAACCGATTGAAATGAA	TOP
GFSSContig18985_1909-1_T_R_1863898628	GFSSContig18985_1909	ACTTCGTCAGTAACGGACGAGGGGCCATACCAGGAGCAC	GAGTCGAGGTCATATCGTGAGGGGCCATACCAGGAGCAG	GTCTACCGCTACGACGTCTACCGTAAGGTGGCGTGACGACTAAGTCTGCCTATAGTGAGTC	756	CGTAAGGTGGCGTGACGACTAA	TOP	[C/G]	3	diploid	OTHER	69865334	GAGCTCCGGAACCTGAGGGGCGACGACCAGCAGGGGCCATACCAGGAGCA[C/G]GACCGCGTCTACCGCTACGACGTCTACAACGACCTCGGCAACCCCGACGG	BOT
GFSSContig2383_483-0_B_F_1890479801	GFSSContig2383_483	ACTTCGTCAGTAACGGACTTGCAAGCCTTCTATTTTCCGCT	GAGTCGAGGTCATATCGTTTGCAAGCCTTCTATTTTCCGCC	TTGTGTTGTATGGCAATCCACAACGCTATATCAGTCGGGCCTGTCTGCCTATAGTGAGTC	758	CAACGCTATATCAGTCGGGCCT	BOT	[T/C]	2	diploid	OTHER	75012126	CACTTTGTTCCTCAGATGGTCAACTCTCTTAGCCGCCTTGGATTGCCATACAACACAAC[A/G]GCGGAAAATAGAAGGCTTGCAATTGAACTTGCTGGGTTGGTAGTGGCATGGGAAAGACAGA	TOP
GFSSContig17462_512-1_T_F_1863900756	GFSSContig17462_512	ACTTCGTCAGTAACGGACGTGCCGCAGCTCCTTCACC	GAGTCGAGGTCATATCGTGTGCCGCAGCTCCTTCACG	ACAGGTTCTTCATGTGGACGACCATCGGCCTCGATCTAATGCGTCTGCCTATAGTGAGTC	759	ACCATCGGCCTCGATCTAATGC	TOP	[C/G]	9	diploid	OTHER	49266504	GGACACGTGGAAGATGACGTCGGACCGGAGCTCGTCGGCCAGCTGCCGCAGCTCCTTCAC[C/G]GACAGGTTCTTCATGTGGACGGGGTAGTTGATGGTGTCCAGCAGCGGCGTGGGCGGCCGC	BOT
GFSSContig19339_897-0_T_U_1890482412	GFSSContig19339_897	ACTTCGTCAGTAACGGACTACGCCATCGGTCCGCTCAGA	GAGTCGAGGTCATATCGTTACGCCATCGGTCCGCTCAGG	ACAACTCACCTGAAGTTGAGAAAGTACGCTCCTACCACGTCGATGTCTGCCTATAGTGAGTC	764	AGTACGCTCCTACCACGTCGAT	TOP	[A/G]	0	diploid	OTHER	0	GGCAAGGTCGTCCCCGGCTTCCCGCCGGTGTACGCCATCGGTCCGCTCAG[A/G]TCGCAGCACAACTCACCTGAAGTTGAGAAGGAAGAAGCAACGGGCTCCCC	TOP
GFSSContig9804_297-1_B_F_1863898965	GFSSContig9804_297	ACTTCGTCAGTAACGGACGCCCCGTAATACATCCACATTTGTGT	GAGTCGAGGTCATATCGTGCCCCGTAATACATCCACATTTGTGC	TGATGTCCAGGGGACTAATACGTCACCGGAACCCGATCTCTTTGTCTGCCTATAGTGAGTC	775	GTCACCGGAACCCGATCTCTTT	BOT	[T/C]	4	diploid	OTHER	52186654	GCGTTTCCTCCTAGCAGAACTCCAGACTGTATTAGTCCCCTGGACATCAT[G/A]CACAAATGTGGATGTATTACGGGGGATCCATCTATCACGGAAGCTCCGAG	BOT
GFSSContig473-1_B_F_1863901167	GFSSContig473	ACTTCGTCAGTAACGGACATTTCGTGCGCCCGGAGCTT	GAGTCGAGGTCATATCGTATTTCGTGCGCCCGGAGCTG	GACAGTCTTCATAAGCTTGTATGGTCGCTACCGCACCGTCTGAAAGGTCTGCCTATAGTGAGTC	778	TCGCTACCGCACCGTCTGAAAG	BOT	[T/G]	3	diploid	OTHER	57928193	CTTACAAACTAACCATTGCAGTACACGCTGCAGATCCATACAAGCTTATGAAGACTGTCG[C/A]AGCTCCGGGCGCACGAAATCTGCATCAGCAGTCACTGAGATGTCAACAGTGGGCCTCAGC	BOT
GFSSContig15666_572-0_T_R_1890479730	GFSSContig15666_572	ACTTCGTCAGTAACGGACGCGTTACCGAAAGGACTCCTCTCA	GAGTCGAGGTCATATCGTGCGTTACCGAAAGGACTCCTCTCG	AATAACATTTTTCCTCTGATTAACAAAGGACTTCGGTTGGGCATCGCGTCTGCCTATAGTGAGTC	780	AAGGACTTCGGTTGGGCATCGC	TOP	[A/G]	2	diploid	OTHER	74811269	CAATGTCCATAGGTGGCAAGTCCTCTGCAGATATGACCGTTACCGAAAGGACTCCTCTC[A/G]TAATAACATTTTTCCTCTGATTAACATCATATCCATTAGACTCGGTTTTGAGAACCTTCTC	TOP
GFSSContig10097_436-0_B_R_1890482241	GFSSContig10097_436	ACTTCGTCAGTAACGGACCCACTGACTCTGAGGGCCTTGG	GAGTCGAGGTCATATCGTCCACTGACTCTGAGGGCCTTGC	GACCTAAACTTTCATGAACCAATAGGAACGACGTGCTCTAATGCGGTCTGCCTATAGTGAGTC	781	AGGAACGACGTGCTCTAATGCG	BOT	[G/C]	455	diploid	OTHER	183041352	GCACATGGCAAATGTGGAGCACGCCATTGGTTCATGAAAGTTTAGGTCT[C/G]CAAGGCCCTCAGAGTCAGTGGCCTCGACAGACAAATCAATTAAACTATAGT	TOP
GFSSContig18486_1326-1_T_F_1863899368	GFSSContig18486_1326	ACTTCGTCAGTAACGGACGGCACCGCGGGTGATGTCC	GAGTCGAGGTCATATCGTGGCACCGCGGGTGATGTCG	AGTGGTTCCTCAAGGAGTACATGACCCAAACTCGTAGTGTCCGTGTCTGCCTATAGTGAGTC	791	GACCCAAACTCGTAGTGTCCGT	TOP	[C/G]	3	diploid	OTHER	56939311	CTCCCGGCCAGGAGGAAGGTGGCGGTGACCAGCGCACCGCGGGTGATGTC[C/G]GAGTGGTTCCTCAAGGAGTACATGGCCGCCGACGCGGTGGTCGGCCTCGA	BOT
GFSSContig20268_1121-1_T_R_1863898913	GFSSContig20268_1121	ACTTCGTCAGTAACGGACGCAAGATGGTTGATCCCCACACAA	GAGTCGAGGTCATATCGTGCAAGATGGTTGATCCCCACACAG	TGTGGTTGTCATGTATGGTTCCGTGCTACGGGAACACGGGATTGTCTGCCTATAGTGAGTC	799	CGTGCTACGGGAACACGGGATT	TOP	[A/G]	8	diploid	OTHER	51247333	AGTGTTTGCAACCCACTGAACAGATGCCTGCTGATGGCCAAGATGGTTGATCCCCACACA[A/G]CTGTGGTTGTCATGTATGGTTCTGATGGAGAAGGTGGGCACACCGGGGAGTTTTGCTGCA	TOP
GFSSContig12176_444-0_T_F_1890480805	GFSSContig12176_444	ACTTCGTCAGTAACGGACGGCATTCACTTTGAACCATGGGTCA	GAGTCGAGGTCATATCGTGGCATTCACTTTGAACCATGGGTCG	ATAACCCAAGATCATGAGGAACTCGGTCGTTCGCCTGACACTAAGTCTGCCTATAGTGAGTC	800	TCGGTCGTTCGCCTGACACTAA	TOP	[A/G]	5	diploid	OTHER	12638276	TCAAATCTTTCCATCGATCTGTATTATAGAGCGTGTACGCATTCACTTTGAACCATGGGTC[G/A]TATAACCCAAGATCATGAGGAACAGCGCCGAGCACTTTTCTTGCAGCCCATTTTCCATC	BOT
GFSSContig775_598-1_B_R_1863899075	GFSSContig775_598	ACTTCGTCAGTAACGGACGCAGCCCGTGGAAGGGGTAAT	GAGTCGAGGTCATATCGTGCAGCCCGTGGAAGGGGTAAG	ATCTGGAAGCCATCCAGGACGAGGCTTGCGTAGGAACAGTGTCTGCCTATAGTGAGTC	805	ACGAGGCTTGCGTAGGAACAGT	BOT	[T/G]	3	diploid	OTHER	62809536	TTGATCCTCTGGCAGCTCTCCTCAATCTCAGCCTGGATGGCTTCCAGATC[C/A]TTACCCCTTCCACGGGCTGGGTTAGCAATCTGCACTAACACTGCTCGCCC	BOT
GFSSContig16477_105-0_T_F_1890479803	GFSSContig16477_105	ACTTCGTCAGTAACGGACACGGCTTTTGTTTCGCTTGGAA	GAGTCGAGGTCATATCGTACGGCTTTTGTTTCGCTTGGAC	GTGCGACATGGCTGATGTGCGTATAGCGGCTAGGGACATCGTCTGCCTATAGTGAGTC	807	GCGTATAGCGGCTAGGGACATC	TOP	[A/C]	2	diploid	OTHER	56234180	GGAGAAGCAGCCGGTGCCTGTATCGCCAATGGCGTGGTTGACGGCTTTTGTTTCGCTTGGA[C/A]GGTGCGACATGGCTGATGTGGTCTTGGAGATTGTGGCAAGGTTACCTTTGGAGAGGGAT	BOT
GFSSContig13605_64-1_T_F_1863900132	GFSSContig13605_64	ACTTCGTCAGTAACGGACGCTGTGATCGTCGCCCATACAGA	GAGTCGAGGTCATATCGTGCTGTGATCGTCGCCCATACAGG	AATACCTTTGACGGGAGTGGTATTAAGTGGGTACGGGCGTCACAGTCTGCCTATAGTGAGTC	813	TTAAGTGGGTACGGGCGTCACA	TOP	[A/G]	1	diploid	OTHER	3582646	AATTTCTGGGCATCATCGCTCTAAGACTGCAACAGCACCCTGTGATCGTCGCCCATACAG[G/A]GAATACCTTTGACGGGAGTGGTATCAGGAGGCTACTGTCGAACAAGTTCGAATTCGACAA	BOT
GFSSContig11513_84-0_B_R_1890479334	GFSSContig11513_84	ACTTCGTCAGTAACGGACGCCGCAGGCGTTTTAACCAGAAT	GAGTCGAGGTCATATCGTGCCGCAGGCGTTTTAACCAGAAG	ACTTCTTCTGAAGCTCATGTGTATCGTTTGGAGGCGGTCAACCGTCTGCCTATAGTGAGTC	814	TATCGTTTGGAGGCGGTCAACC	BOT	[T/G]	1	diploid	OTHER	7440994	TGCATGTCAAGAAACAGTTTGTGGAACAGACCGCCAAACCACATGAGCTTCAGAAGAAGTT[C/A]TTCTGGTTAAAACGCCTGCGGATACCTGGGGCTCAGTATGAAGTCCAAATCTCTTTCAA	BOT
GFSSContig15605_1353-1_T_F_1863899324	GFSSContig15605_1353	ACTTCGTCAGTAACGGACGGAGGACCAAGCTTAACACTTTGCACA	GAGTCGAGGTCATATCGTGGAGGACCAAGCTTAACACTTTGCACG	GATTGTTTCTTACACAATATAGACGGGAACAGCTTACGACTTTGCGGGTCTGCCTATAGTGAGTC	815	GGAACAGCTTACGACTTTGCGG	TOP	[A/G]	2	diploid	OTHER	60431595	ATTTTTGGAGCATCCCCAAGGAGACGAGGACCAAGCTTAACACTTTGCAC[G/A]TGATTGTTTCTTACACAATATAGACGGAAGGATGCATGAGCAAGCTGAAA	BOT
GFSSContig7881_790-1_B_R_1863899778	GFSSContig7881_790	ACTTCGTCAGTAACGGACGCATCGGAGTCCTCACCTATGAGAACT	GAGTCGAGGTCATATCGTGCATCGGAGTCCTCACCTATGAGAACA	GAAGAGCAACTGCTTCAGCTATAACCGGGCGATATAGGGTCCTGGTCTGCCTATAGTGAGTC	820	AACCGGGCGATATAGGGTCCTG	BOT	[T/A]	4	diploid	OTHER	313018	CAAAGGCTGGATGAGGAAGGTGCTGCCATAGCTGAAGCAGTTGCTCTTCA[A/T]GTTCTCATAGGTGAGGACTCCGATGAACCCTGCCATTTGATGCTCAACAA	TOP
GFSSContig20506_3006-1_T_F_1863899585	GFSSContig20506_3006	ACTTCGTCAGTAACGGACAACAACCAGCTTTGTTCCCCGA	GAGTCGAGGTCATATCGTAACAACCAGCTTTGTTCCCCGG	GAACACTTGGATCTTTGTTGATTGACCTTATGTCGATGCCGCCAGTCTGCCTATAGTGAGTC	822	TGACCTTATGTCGATGCCGCCA	TOP	[A/G]	6	diploid	OTHER	55633097	AAACCACTGTAGTTGGTATCTTGCATCTGAACAACCAGCTTTGTTCCCCG[A/G]AGAACACTTGGATCTTTGTTGATGTCATTGACTGCAGCAGCGATGGCAAC	TOP
GFSSContig4415_344-0_B_R_1890482155	GFSSContig4415_344	ACTTCGTCAGTAACGGACGGAGCTAAGAGCAATTCAGATACAGCATT	GAGTCGAGGTCATATCGTGGAGCTAAGAGCAATTCAGATACAGCATC	AGACCTTTCCTTACTGAGTCAATTAGCCGCTACCAAAGTCGCCGTGTCTGCCTATAGTGAGTC	839	TAGCCGCTACCAAAGTCGCCGT	BOT	[T/C]	355	diploid	OTHER	13673777	CAAACTTTGCCAGATCACTGGAGAGATTGACTCAGTAAGGAAAGGTCTC[A/G]ATGCTGTATCTGAATTGCTCTTAGCTCATCCACCCAAGGAAACTGATGCAG	TOP
GFSSContig20417_3823-0_T_U_1890482517	GFSSContig20417_3823	ACTTCGTCAGTAACGGACGCCGTGAGCGGTAGGACGCACA	GAGTCGAGGTCATATCGTGCCGTGAGCGGTAGGACGCACG	AGGAAATAAACGGACATCACACACGAGCTTTGTCCGGTGGAAAGGTCTGCCTATAGTGAGTC	840	ACGAGCTTTGTCCGGTGGAAAG	TOP	[A/G]	0	diploid	OTHER	0	CCGGCACTGGACAACGACATCACAAGAGCCCCGTGAGCGGTAGGACGCAC[G/A]AAGGAAATAAACGGACATCACACACGAGCCCCACCAAGGACAGACAGAAG	BOT
GFSSContig16157_593-0_B_U_1890482480	GFSSContig16157_593	ACTTCGTCAGTAACGGACCCGGCTCTGCTCCTCCTCCT	GAGTCGAGGTCATATCGTCCGGCTCTGCTCCTCCTCCG	TCCCTCTTCTCTCTCTCTGCTTGCAAGATGCGGTTGGACTCCTGTCTGCCTATAGTGAGTC	844	TGCAAGATGCGGTTGGACTCCT	BOT	[T/G]	0	diploid	OTHER	0	GCGCGGTGACCTGAGTGCGCCGGAGAAAAGCAGAGAGAGAGAAGAGGGAG[C/A]GGAGGAGGAGCAGAGCCGGCGGCGGCGTTGCTAGCAGCGGCGTGGCGCAC	BOT
GFSSContig12826_321-1_T_F_1863901043	GFSSContig12826_321	ACTTCGTCAGTAACGGACAGTGCTTCCGCTTCTCCTCATCA	GAGTCGAGGTCATATCGTAGTGCTTCCGCTTCTCCTCATCG	TCTCCTCGACAATTCCGACTCACCGACTTAATTCCGAAGGCCGTCTGCCTATAGTGAGTC	859	CACCGACTTAATTCCGAAGGCC	TOP	[A/G]	9	diploid	OTHER	55655657	GAATCACGACATCAGAGCTTGGAAGCGAAGTGCTTCCGCTTCTCCTCATC[A/G]CTCTCCTCGACAATTCCGACTGACCTGCAGGCCTCAGGGTACATGGACAT	TOP
GFSSContig7920_239-0_T_R_1890480701	GFSSContig7920_239	ACTTCGTCAGTAACGGACGTGAACTTGCAGTTGCTCGATTCAA	GAGTCGAGGTCATATCGTGTGAACTTGCAGTTGCTCGATTCAG	AGCATGTACTAATCTGGATGCTACTCTAAGGCGGGTCTGCTCGAGTCTGCCTATAGTGAGTC	861	ACTCTAAGGCGGGTCTGCTCGA	TOP	[A/G]	4	diploid	OTHER	5261274	AGGTGGCGATGAGAATATGACTGACATTTCAGGTGCACTGAACTTGCAGTTGCTCGATTCA[G/A]CAGCATGTACTAATCTGGATGCTTTCATGACAGAATTGCCACGTGATAATGAACATAAG	BOT
GFSSContig17937_2335-1_B_F_1863900129	GFSSContig17937_2335	ACTTCGTCAGTAACGGACACTACTGTCATTGCCAAGCACATGT	GAGTCGAGGTCATATCGTACTACTGTCATTGCCAAGCACATGC	AAATTCCATCATCTCTGAGGTACCCGTTTGGACGTAAGCAGGGCCGTCTGCCTATAGTGAGTC	864	CCGTTTGGACGTAAGCAGGGCC	BOT	[T/C]	6	diploid	OTHER	26683004	ATGTCACCTTGCTTACTGTGGCCTGCGTACCTCAGAGATGATGGAATTTT[G/A]CATGTGCTTGGCAATGACAGTAGTTCAACCATTGTGCAGCAGAGATCATC	BOT
GFSSContig14798_161-0_B_F_1890480595	GFSSContig14798_161	ACTTCGTCAGTAACGGACGAAAAGCTGGTCGACTTCATCCAGT	GAGTCGAGGTCATATCGTGAAAAGCTGGTCGACTTCATCCAGC	CAAGAAAACGGCAGCCATCCAACCGCCGTAGTTGTAACCAGTCTGCCTATAGTGAGTC	881	CCAACCGCCGTAGTTGTAACCA	BOT	[T/C]	4	diploid	OTHER	56909879	AAATTTCAGCAGCAGGTAAGCTACACACCCATGGCTGCCGTTTTCTTGT[A/G]CTGGATGAAGTCGACCAGCTTTTGTCTTTTAATTACCGTGAAGATATGCAT	TOP
GFSSContig16287_147-0_T_U_1890482636	GFSSContig16287_147	ACTTCGTCAGTAACGGACGGCCCCCACAATCCCTAAAACAAA	GAGTCGAGGTCATATCGTGGCCCCCACAATCCCTAAAACAAG	CGATGTATTCTACACCAGCACAAAGCCGATCTTCGCCCAGTCTGTCTGCCTATAGTGAGTC	884	AAAGCCGATCTTCGCCCAGTCT	TOP	[A/G]	0	diploid	OTHER	0	CTCAAGAATGGTTCAATGTTTTCCATTATATACAGTCGCCCCCACAATCCCTAAAACAA[A/G]ACGGGGGCGGCGATGTATTCTACACCAGCACCAACCTAAAGCCATGGTGGTTTCCACCTGG	TOP
GFSSContig14220_720-1_T_R_1863900298	GFSSContig14220_720	ACTTCGTCAGTAACGGACGTCAAGCTTTGGTTTTGAATGCAAAA	GAGTCGAGGTCATATCGTGTCAAGCTTTGGTTTTGAATGCAAAG	CTTATTTCAATGAGCCTGGCTAAAGGGTGCGACACTATCTCGACGTCTGCCTATAGTGAGTC	885	AAGGGTGCGACACTATCTCGAC	TOP	[A/G]	9	diploid	OTHER	57082822	ACTATGCTGCAGGTCCTGGTCTCTATTCAAGCTTTGGTTTTGAATGCAAA[G/A]CCTTATTTCAATGAGCCTGGCTATGCTATGCATGCTAACACAGCTCATGG	BOT
GFSSContig11926_146-0_B_R_1890482016	GFSSContig11926_146	ACTTCGTCAGTAACGGACCCCAAACTCAAAACTGTTTCCTTTTGT	GAGTCGAGGTCATATCGTCCCAAACTCAAAACTGTTTCCTTTTGC	CCTAAACAACTTGTCTCTTTTGGGTTCTAATGGGCGCACCAAACCGTCTGCCTATAGTGAGTC	887	GTTCTAATGGGCGCACCAAACC	BOT	[T/C]	10	diploid	OTHER	51168727	TCTGGAGTGTTTGTTTTTGGTTTCTTTTATGTGTACTCCAAAAGAGACAAGTTGTTTAGGA[G/A]CAAAAGGAAACAGTTTTGAGTTTGGGCAGCATTTTAGTTCATGGATACTGTCTGAATGT	BOT
GFk30ctg928465_853-0_T_R_1890479175	GFk30ctg928465_853	ACTTCGTCAGTAACGGACAGTTGTACAGAATCTTGGGCCAACA	GAGTCGAGGTCATATCGTAGTTGTACAGAATCTTGGGCCAACG	TCTGGTATCTGAGCTCTCTCAATAGATCCACCGAGTTTCCCGGAGGTCTGCCTATAGTGAGTC	889	AGATCCACCGAGTTTCCCGGAG	TOP	[A/G]	1	diploid	OTHER	64462059	GACTTCCATGTCTGAAGATGGGGTAGATGATGAAGGAAGTTGTACAGAATCTTGGGCCAAC[G/A]CTCTGGTATCTGAGCTCTCTCAATTCAAAAAAGAGAAGGCGGCCAAGAGCAGCGCGACA	BOT
GFSSContig11002_876-1_B_R_1863900785	GFSSContig11002_876	ACTTCGTCAGTAACGGACACCAGCCATCCATCCATCCAT	GAGTCGAGGTCATATCGTACCAGCCATCCATCCATCCAA	ATAGCGGTTGACAGCAGTTCGTTACCCGACGCACCTTGAGGCGTCTGCCTATAGTGAGTC	890	GTTACCCGACGCACCTTGAGGC	BOT	[T/A]	10	diploid	OTHER	7176080	ATGCTGCTGGAGGAGCTGCAGGACAGCTTGAACTGCTGTCAACCGCTATT[A/T]TGGATGGATGGATGGCTGGTCTTGGTACAGCGCAGCCCCCTACCACTGAT	BOT
GFSSContig20049_828-1_B_R_1863898669	GFSSContig20049_828	ACTTCGTCAGTAACGGACCCGAGCTGGGCATCCCCT	GAGTCGAGGTCATATCGTCCGAGCTGGGCATCCCCA	GTACTTCTTCTTTACCTCATCCATGCGCATCTCCATCGACCGAGTAGTCTGCCTATAGTGAGTC	891	GCGCATCTCCATCGACCGAGTA	BOT	[T/A]	3	diploid	OTHER	62134376	TCAAGGGATGGTATAGCAATTCAGCCAGGCCGGAGATGGATGAGGTAAAGAAGAAGTACG[A/T]GGGGATGCCCAGCTCGGCGCCGACGTCCACGGCGCTGCCGCAGAAGAAGTCCAGCACCAG	BOT
GFSSContig17648_463-0_B_R_1890479687	GFSSContig17648_463	ACTTCGTCAGTAACGGACGTGACTGTGAGGAGAGTATAGACCCAGT	GAGTCGAGGTCATATCGTGTGACTGTGAGGAGAGTATAGACCCAGC	GGTACTGGTTCATTTTACAACAAGGCCAATGTTCGTAGTGACCCAGTCTGCCTATAGTGAGTC	895	GGCCAATGTTCGTAGTGACCCA	BOT	[T/C]	2	diploid	OTHER	49755539	TGAGAACATGCTGTGCAACTATATCTGCCTCACCATTGTTGTAAAATGAACCAGTACCA[A/G]CTGGGTCTATACTCTCCTCACAGTCAATATTTAGACTTCCATATGCCTTTCGAGTATCAAG	TOP
GFSSContig18221_1150-1_T_R_1863898594	GFSSContig18221_1150	ACTTCGTCAGTAACGGACGCAATAAGCGGGGTTCCATGGA	GAGTCGAGGTCATATCGTGCAATAAGCGGGGTTCCATGGC	AGATCTCTTTGCGAAAAAGTCACGCCTCAGGATCGTCAGTTGCGTCTGCCTATAGTGAGTC	897	ACGCCTCAGGATCGTCAGTTGC	TOP	[A/C]	7	diploid	OTHER	5431460	CAGGACAGTAGGATCACGCCGGAGGCAGAGAACAGGATGCCAATAAGCGGGGTTCCATGG[C/A]GAGATCTCTTTGCGAAAAAGTCAGGGAGCATGCCACGCTCCGCCATCCCAAGAAGCTGGT	BOT
GFSSContig15832_1407-0_T_U_1890482386	GFSSContig15832_1407	ACTTCGTCAGTAACGGACGCACTGGCTGAGTTCAGCACTGACA	GAGTCGAGGTCATATCGTGCACTGGCTGAGTTCAGCACTGACG	AAACTTGGTCCTGTCCCATCGTTGCTCGGTAAGGGGACTACGTCTGCCTATAGTGAGTC	901	CGTTGCTCGGTAAGGGGACTAC	TOP	[A/G]	0	diploid	OTHER	0	TTGACATTAAGGGCAAAAGAATACAGTCACTGGCTGAGTTCAGCACTGAC[A/G]GAAACTTGGTCCTGTCCCATGAATATTGCCCTAGTAGTATATCCAGTTAT	TOP
GFSSContig8276_838-0_T_F_1890481994	GFSSContig8276_838	ACTTCGTCAGTAACGGACGGGTGAGCTTACCGACTGACTTGAGA	GAGTCGAGGTCATATCGTGGGTGAGCTTACCGACTGACTTGAGC	CATCATATGCCTCAGAAATCAGTCTCATAGGGCCGGACTGTGAGGTCTGCCTATAGTGAGTC	905	TCTCATAGGGCCGGACTGTGAG	TOP	[A/C]	10	diploid	OTHER	760228	AGAACACCTGGTGCAGCTCACTGTTGGTGAGCTTACCGACTGACTTGAG[A/C]ACATCATATGCCTCAGAAATCAGCTGCATATCACCATACTCAATTCCATTG	TOP
GFSSContig2778_326-1_B_F_1863899107	GFSSContig2778_326	ACTTCGTCAGTAACGGACGCACCAATAACCAATGCCATCAGCT	GAGTCGAGGTCATATCGTGCACCAATAACCAATGCCATCAGCC	ACTTTCATCGTTAGTTACCTGTCACCCGATGGATAGGTCGGTGAAGTCTGCCTATAGTGAGTC	913	ACCCGATGGATAGGTCGGTGAA	BOT	[T/C]	3	diploid	OTHER	74007116	AAGCATAAATTGGTGACAACAGTACTTTGTACAGCTGACAGGTAACTAACGATGAAAGTC[G/A]GCTGATGGCATTGGTTATTGGTGGATGGAACCAAGCTCCCACTTTCCTTCGCCATCAATG	BOT
GFSSContig19566_1037-1_B_F_1863901017	GFSSContig19566_1037	ACTTCGTCAGTAACGGACGCGGCCACCGATGAGCACT	GAGTCGAGGTCATATCGTGCGGCCACCGATGAGCACC	TGTCAGGCTTGAACAGGTCTAAGCATCGTGCCCTTTCGCAGGTCTGCCTATAGTGAGTC	915	TAAGCATCGTGCCCTTTCGCAG	BOT	[T/C]	1	diploid	OTHER	6533295	TTCAAACCCAGAGTTCCTTGCGGAGGGCACTGCTATTGAGGACCTGTTCAAGCCTGACAG[G/A]GTGCTCATCGGTGGCCGGGAGACCCCTGAGGGCAGGAAGGCCGTCCAGGCTCTCAAGGAT	BOT
GFSSContig3687_96-0_B_R_1890479710	GFSSContig3687_96	ACTTCGTCAGTAACGGACGAACTTCAGTTTGGAGCAGGGTGT	GAGTCGAGGTCATATCGTGAACTTCAGTTTGGAGCAGGGTGC	ATCTCTCGTGCGCTAAATAACACCACGTTCGCGTTCTCACATGGTCTGCCTATAGTGAGTC	917	ACCACGTTCGCGTTCTCACATG	BOT	[T/C]	2	diploid	OTHER	49704202	TACTACTCCGGAAGCAAATGTGTACGGATCCTGTGTCCTGTTATTTAGCGCACGAGAGATT[G/A]CACCCTGCTCCAAACTGAAGTTACCAGAACCTGGATTTGGATCATCCAGGTTATTGGAC	BOT
SSk40ctg254908_222-0_T_R_1890479653	SSk40ctg254908_222	ACTTCGTCAGTAACGGACGCATTGGCTGCTCGACAGAAA	GAGTCGAGGTCATATCGTGCATTGGCTGCTCGACAGAAG	ATAAACAAGCAGTCATTCGAGTTAGAGTCCCGATCCTAGTGGCTGTCTGCCTATAGTGAGTC	920	TAGAGTCCCGATCCTAGTGGCT	TOP	[A/G]	2	diploid	OTHER	58547786	AATCTCGATTGCTGATACCAAAGTCTTACAAGGAGAAGCAGGCATTGGCTGCTCGACAGAA[G/A]TATAAACAAGCAGTCATTCGAGTTCAGTTTCCAGATAGAATGATTCTTCAGGGCGTATT	BOT
GFSSContig13891_983-0_T_R_1890480658	GFSSContig13891_983	ACTTCGTCAGTAACGGACGCGTAGGCATTCCTTGAGCTGCA	GAGTCGAGGTCATATCGTGCGTAGGCATTCCTTGAGCTGCG	GGCCTGTGTTTAGTGCATAGCTGACACCGTTAGTAGGAGGCGGTCTGCCTATAGTGAGTC	925	CTGACACCGTTAGTAGGAGGCG	TOP	[A/G]	4	diploid	OTHER	65511753	TTAAAATCAAGACAAGCAATTCTAGCAGGAGTTACTCTCGTAGGCATTCCTTGAGCTGC[A/G]CGGCCTGTGTTTAGTGCATAGCCATTTAGCAGGTAACTATCCTTGGCGCTTTTACCATGAG	TOP
GFSSContig14096_840-0_B_R_1890479685	GFSSContig14096_840	ACTTCGTCAGTAACGGACGTTTTCAGCTCCTCCATCCCTTGT	GAGTCGAGGTCATATCGTGTTTTCAGCTCCTCCATCCCTTGC	TAGAAGTCTGTGAGAGCCTTTTGACCTCGACGGTAAGCTGATTGGTCTGCCTATAGTGAGTC	926	GACCTCGACGGTAAGCTGATTG	BOT	[T/C]	2	diploid	OTHER	69855307	AAGGGAATCCTCCCTGATGACCAGGAAATAGCAGTGAAAAGGCTCTCACAGACTTCTAG[A/G]CAAGGGATGGAGGAGCTGAAAAATGAGCTTGTATTGGTTGCTAAGCTGCAACACAAGAATT	TOP
GFSSContig15080_288-1_T_R_1863899582	GFSSContig15080_288	ACTTCGTCAGTAACGGACAAACAGAAGCTCCGGAGGTGTTATA	GAGTCGAGGTCATATCGTAAACAGAAGCTCCGGAGGTGTTATT	TGTGAGTATACCCATCTGTCGTCGCCATGTCGCATGATACAGCGTCTGCCTATAGTGAGTC	929	TCGCCATGTCGCATGATACAGC	TOP	[A/T]	4	diploid	OTHER	5625023	TCGTTTTCCCGTTCGCTTGGGTGTGGAAACAGAAGCTCCGGAGGTGTTAT[A/T]GTGTGAGTATACCCATCTGTCGCAGGGCAGACTTCAAGTCATCCGTGGTG	BOT
GFSSContig9551_264-0_B_F_1890482250	GFSSContig9551_264	ACTTCGTCAGTAACGGACTAGCCCCATTCAAACCATGGAAT	GAGTCGAGGTCATATCGTTAGCCCCATTCAAACCATGGAAC	CAGACATTCCACTTGAGACGCGGCAGATAGCACGTTTCGACTGTCTGCCTATAGTGAGTC	931	CGGCAGATAGCACGTTTCGACT	BOT	[T/C]	555	diploid	OTHER	202821556	AAGCTCCAGTGCAATCAACAGTTAGCGCACCGCAAACAGTCGTCTCAAGTGGAATGTCTGA[G/A]TTCCATGGTTTGAATGGGGCTACCAAGTTTGGTGTTGGAGTTCCTAGGAACCCACCAGT	BOT
GFSSContig12299_294-0_B_U_1890482640	GFSSContig12299_294	ACTTCGTCAGTAACGGACCAAGATGTGAGATGCCCTCGATGG	GAGTCGAGGTCATATCGTCAAGATGTGAGATGCCCTCGATGC	TCCTGATGGCAGCTCAGAATGCTCTCAGAACGATTAGCGCGTGTCTGCCTATAGTGAGTC	933	GCTCTCAGAACGATTAGCGCGT	BOT	[G/C]	0	diploid	OTHER	0	TCCATGAGAAGCCTAACATCCCTTTACCTCCTCTGTCCAAATTCTGAGCTGCCATCAGGAA[C/G]CATCGAGGGCATCTCACATCTTGCAAATCTCAGTGAGGTGATACTCCACAGTGCAATGG	BOT
GFSSContig10353_511-1_T_R_1863899640	GFSSContig10353_511	ACTTCGTCAGTAACGGACGTGATCCGGATCTTGACGGCA	GAGTCGAGGTCATATCGTGTGATCCGGATCTTGACGGCG	ATCCATCAATGTGGAGAAGCTATCGGCTAGGCGGATAATGCTGGTCTGCCTATAGTGAGTC	935	ATCGGCTAGGCGGATAATGCTG	TOP	[A/G]	10	diploid	OTHER	58249350	CGTACTGTCATTACACCAGCTGCAGGTCCGGTGATCCGGATCTTGACGGC[G/A]TATCCATCAATGTGGAGAAGCTCGAGGCTTCCACCTCCAGTGCCGGAGAG	BOT
GFSSContig11282_868-0_T_F_1890480133	GFSSContig11282_868	ACTTCGTCAGTAACGGACGCGGCGTCTCGCACATGCTA	GAGTCGAGGTCATATCGTGCGGCGTCTCGCACATGCTG	AGAGGATGGCCTTCAAGGACGTCATCCCGCATTGGTCAACGGGTCTGCCTATAGTGAGTC	936	GTCATCCCGCATTGGTCAACGG	TOP	[A/G]	3	diploid	OTHER	74009363	CTCCGGCTCCGTCTACGAGTCCGGGGAGACCACCGGCGTCTCGCACATGCT[G/A]GAGAGGATGGCCTTCAAGGACACCAAGCACCGGAGCCACCTCAACATCG	BOT
GFSSContig11691_179-0_B_U_1890482416	GFSSContig11691_179	ACTTCGTCAGTAACGGACCGATGATGGTGAGGCGGGT	GAGTCGAGGTCATATCGTCGATGATGGTGAGGCGGGG	ATCGTCGCAGAGGAATAAGTACATTACGGCGGCATGGGTGTAGTCTGCCTATAGTGAGTC	940	ACATTACGGCGGCATGGGTGTA	BOT	[T/G]	0	diploid	OTHER	0	CCGCGACGGGAACGAGGACGGAGGGACTTATTCCTCTGCGACGATGCTGC[C/A]CCCGCCTCACCATCATCGCCAGGACATCAAAGCCTAGAGAAACTACCAGC	BOT
SSk45ctg130648_293-1_T_R_1863899168	SSk45ctg130648_293	ACTTCGTCAGTAACGGACGCTTGGGAGTTCCAAGGATGTGAAA	GAGTCGAGGTCATATCGTGCTTGGGAGTTCCAAGGATGTGAAG	GGAACCCTACAGAGTTTTTCAGAGTTGGTAGCGAGGCCCATAACGTCTGCCTATAGTGAGTC	942	AGTTGGTAGCGAGGCCCATAAC	TOP	[A/G]	1	diploid	OTHER	63250813	TATGCATTTGCTGAACATGGGACTGACCTTGGGAGTTCCAAGGATGTGAA[G/A]GGGAACCCTACAGAGTTTTTCAGGCGTGTTGGTCATGGATCTTCATATGG	BOT
GFSSContig11950_1194-0_T_R_1890479330	GFSSContig11950_1194	ACTTCGTCAGTAACGGACGATAAGTTGTGTTCCACTGGGTTGTA	GAGTCGAGGTCATATCGTGATAAGTTGTGTTCCACTGGGTTGTG	CATCTAAACAAAGGGTCTTGGATGGGCGAGCTACCTGACGTATGTCTGCCTATAGTGAGTC	943	ATGGGCGAGCTACCTGACGTAT	TOP	[A/G]	1	diploid	OTHER	7833570	AGTCCAAGGCAGCCAGCAGCATCAGATAAGTTGTGTTCCACTGGGTTGT[A/G]ACATCTAAACAAAGGGTCTTGGCACTGGGAATCTCCAGCTGCAGAGCAATC	TOP
GFSSContig18746_815-1_T_R_1863899929	GFSSContig18746_815	ACTTCGTCAGTAACGGACGGGACCTGGACATGCGCTACCA	GAGTCGAGGTCATATCGTGGGACCTGGACATGCGCTACCC	GAGACAGGTCCCAAGGGTTATACCGGCCTAAGCACTCGCAGTCTGCCTATAGTGAGTC	944	TATACCGGCCTAAGCACTCGCA	TOP	[A/C]	6	diploid	OTHER	53094726	GGAGGTGCACGCGCTCATCCAGCTGCGCATGGACCTGGACATGCGCTACC[A/C]GGAGACAGGTCCCAAGGGTCCGCTCTGGGAGGAGATTTCGTCCGGGATGC	TOP
GFSSContig18920_645-1_T_R_1863899519	GFSSContig18920_645	ACTTCGTCAGTAACGGACGGTCTCCACCAACGGGCTCACA	GAGTCGAGGTCATATCGTGGTCTCCACCAACGGGCTCACG	GCAATATCACCGGCATGTTAGAAGGCGTCCGTCTTTGAGGCGTCTGCCTATAGTGAGTC	946	AGAAGGCGTCCGTCTTTGAGGC	TOP	[A/G]	2	diploid	OTHER	72592865	ATGTGCGCCGCCGACCTCGCCGTTTTCAACGTCTCCACCAACGGGCTCAC[A/G]GGCAATATCACCGGCATGTTCGACGGCTGCGCCAGGCTTGAGTACGTCGA	TOP
GFSSContig14160_179-0_B_U_1890482414	GFSSContig14160_179	ACTTCGTCAGTAACGGACCGTCGGAGCTCTTGCTCTGCTT	GAGTCGAGGTCATATCGTCGTCGGAGCTCTTGCTCTGCTC	TGCTCCTGTTCGTCCATGATCTTCACCCGGCTCCGATGAAGTCTGCCTATAGTGAGTC	949	ATCTTCACCCGGCTCCGATGAA	BOT	[T/C]	0	diploid	OTHER	0	CCGCCGGCCTCCGCTGCCTGTTGGCCGCCTCCATGGACGAACAGGAGCAA[G/A]AGCAGAGCAAGAGCTCCGACGCGAAGCCTCATTTTTTCTCTTGCTTTCTG	BOT
GFSSContig14161_1141-0_T_F_1890480629	GFSSContig14161_1141	ACTTCGTCAGTAACGGACGTGGTTGATACTGCAGAGGTGTTTCTA	GAGTCGAGGTCATATCGTGTGGTTGATACTGCAGAGGTGTTTCTC	GGCTTATGGCAGTTGGTACCTAGAACGTCAGACCGGCTTGCGTCTGCCTATAGTGAGTC	950	CTAGAACGTCAGACCGGCTTGC	TOP	[A/C]	4	diploid	OTHER	67352063	AAGTCTTAGTGGAGCTGTACTCTCCAGATCGTCCTCTGGTTGATACTGCAGAGGTGTTTCT[C/A]TGGCTTATGGCAGTTGGTACCATTCTTTGTGCATCATACTGGTCAGCATGGAGCGCCCG	BOT
GFSSContig12703_673-0_T_F_1890480237	GFSSContig12703_673	ACTTCGTCAGTAACGGACAACGGCCTCTTCCCCTGCAA	GAGTCGAGGTCATATCGTAACGGCCTCTTCCCCTGCAG	CCTTGCAGTGCCTTATGCCTAGTAGGCCCATCGCAGACCTGTCTGCCTATAGTGAGTC	951	CTAGTAGGCCCATCGCAGACCT	TOP	[A/G]	3	diploid	OTHER	7500150	CCGACCCGACGAACGTGGAGCGGGTCAGAATGAACGGCCTCTTCCCCTGCA[G/A]CCCTTGCAGTGCCTTATGCGTGGCAATGGCCTGCGAGAAGCCATACAGA	BOT
GFSSContig2457_478-0_B_F_1890479278	GFSSContig2457_478	ACTTCGTCAGTAACGGACAAGAATGGATTTTGAGCTCGCAAT	GAGTCGAGGTCATATCGTAAGAATGGATTTTGAGCTCGCAAC	ATTATCATCCATGGTTGTGCGAAATGCGGCCCCTAGACTCGTGTCTGCCTATAGTGAGTC	952	GAAATGCGGCCCCTAGACTCGT	BOT	[T/C]	1	diploid	OTHER	64787069	CAAGGATGACACTGGGGAATGGCTGAGCTGTGACTATGGGGCACAACCATGGATGATAATC[G/A]TTGCGAGCTCAAAATCCATTCTTTTGATTGACTTGAGATTTGGGGACCGTGGTCAACAC	BOT
GFSSContig11868_163-0_T_R_1890479381	GFSSContig11868_163	ACTTCGTCAGTAACGGACGCCCAGGGCATCATTCAACCAA	GAGTCGAGGTCATATCGTGCCCAGGGCATCATTCAACCAG	CAGAGAGGCGGATCAGAATCAGAGGGTTACTAGCCGGTGCAGTCTGCCTATAGTGAGTC	958	CAGAGGGTTACTAGCCGGTGCA	TOP	[A/G]	1	diploid	OTHER	73658050	TAGCGCCAGGAGGGCTACCTTCAGCATCAGCACAGTCAAGCCCCAGGGCATCATTCAACCA[G/A]TCAGAGAGGCGGATCAGAATCCTTGCAAGCCAGGCCACTTCAGTCTCTGAGATGGGCCT	BOT
GFSSContig15762_334-0_T_F_1890479821	GFSSContig15762_334	ACTTCGTCAGTAACGGACGCAATATTAGTTGGTAGTCGGGGGAAC	GAGTCGAGGTCATATCGTGCAATATTAGTTGGTAGTCGGGGGAAG	GTAGGTTGAACTTAATGCCTCCTTCGACCCTGGCGCAGCTCTAAGTCTGCCTATAGTGAGTC	960	TTCGACCCTGGCGCAGCTCTAA	TOP	[C/G]	2	diploid	OTHER	70492918	GAATATTTTTGTGATCACAGGGAGAAGTCTGCTAACCAATATTAGTTGGTAGTCGGGGGAA[C/G]TGTAGGTTGAACTTAATGCCTCCTGCGGGCTTCTGACCAAATATTCCTTTGTGATCAGA	BOT
GFSSContig15820_551-1_B_F_1863900309	GFSSContig15820_551	ACTTCGTCAGTAACGGACTTTGGCTCAAAAGTCTCCAGACTTT	GAGTCGAGGTCATATCGTTTTGGCTCAAAAGTCTCCAGACTTC	ATCAGTGATATCGATTTCAGTATCCGCTGAGAACCCGTTGAGAGTAGTCTGCCTATAGTGAGTC	961	CGCTGAGAACCCGTTGAGAGTA	BOT	[T/C]	1	diploid	OTHER	40253403	AAACTGCTGTAGTCAAGAGGAGGATGATACTGAAATCGATATCACTGATG[G/A]AAGTCTGGAGACTTTTGAGCCAAACAACGAAGCCTTTGGCTTCACCGTGA	BOT
GFSSContig20112_1572-1_B_F_1863899440	GFSSContig20112_1572	ACTTCGTCAGTAACGGACGCTTGGCCTGCGCGATGTAT	GAGTCGAGGTCATATCGTGCTTGGCCTGCGCGATGTAG	TGGTCACCGGGAAGTAAACGCCGGTCCTAGTATATCGGGACGTCTGCCTATAGTGAGTC	963	GCCGGTCCTAGTATATCGGGAC	BOT	[T/G]	3	diploid	OTHER	69100853	CTGGGCGCCATCGCCTTCTGGCCGCTCACGGTTTACTTCCCGGTGACCAT[A/C]TACATCGCGCAGGCCAAGGTGGAGCCCGGCAGCCGGAAGTGGGTGGCGCT	TOP
GFSSContig12432_263-0_B_U_1890482363	GFSSContig12432_263	ACTTCGTCAGTAACGGACGTTGAAGGATCCTTTTCCACTGCTTT	GAGTCGAGGTCATATCGTGTTGAAGGATCCTTTTCCACTGCTTC	TTTGAAGGATCCATTTCCACTCTAGGCAAGGGCGTCTTACCGTGTCTGCCTATAGTGAGTC	969	CTAGGCAAGGGCGTCTTACCGT	BOT	[T/C]	0	diploid	OTHER	0	TAAATCAACACGAAGGCGGCGGCGAAGCAGTGGAAATGGATCCTTCAAAA[A/G]AAGCAGTGGAAAAGGATCCTTCAAAAGAAGCAGTGGAAAAGGCGAGACAG	TOP
GFSSContig20194_540-1_B_F_1863899386	GFSSContig20194_540	ACTTCGTCAGTAACGGACGCAAGAGCTTGGCCTAGACCAT	GAGTCGAGGTCATATCGTGCAAGAGCTTGGCCTAGACCAC	AGCAGCAGCAACAACAGAATAGACGACTCGGGATATTCCACGAGTCTGCCTATAGTGAGTC	971	GACGACTCGGGATATTCCACGA	BOT	[T/C]	3	diploid	OTHER	17619940	GCTAGAGCTGTCTTTTACTTCAGTCTTTGCCTCACCATTATTCTGTTGTTGCTGCTGCTT[A/G]TGGTCTAGGCCAAGCTCTTGCCTCCTCTTCTTTCGGTACCGAATCCCGCAAGCGTTGCAA	TOP
SSk50ctg93461_164-0_T_R_1890479299	SSk50ctg93461_164	ACTTCGTCAGTAACGGACGGGGACCATCTTCTACCACAGGCA	GAGTCGAGGTCATATCGTGGGGACCATCTTCTACCACAGGCG	TTCTAGAAACATGGTTACAAGTCCTTCAGAACGTGGTGCGAGGCAAGTCTGCCTATAGTGAGTC	973	TTCAGAACGTGGTGCGAGGCAA	TOP	[A/G]	1	diploid	OTHER	18852206	GCGTTATGCGAGTTTCTGTCGAACTCTGGCTAGCCATGTGGGACCATCTTCTACCACAGGC[G/A]CTTCTAGAAACATGGTTACAAGTCCAACAAACAGTTCTCCTTCGCCATCAAATAATCAA	BOT
GFSSContig16047_340-1_T_F_1863899577	GFSSContig16047_340	ACTTCGTCAGTAACGGACGGCTGGAGTGGGATCCTTGACTGA	GAGTCGAGGTCATATCGTGGCTGGAGTGGGATCCTTGACTGC	TTCTCCAGATTCAATTTGCCTGATCCGGCAGTAGGTTCCGAGGTCTGCCTATAGTGAGTC	974	TGATCCGGCAGTAGGTTCCGAG	TOP	[A/C]	4	diploid	OTHER	60486915	CCACAAGAATTGCTGCTGCTTCCACTACCACCGGAGCTGCTGGAGTGGGATCCTTGACTG[A/C]CTTCTCCAGATTCAATTTGCCGCACATCCTTCTTCAGCCATTTGTAGTGCCTCTTCACAT	TOP
GFSSContig12128_1289-1_T_F_1863899612	GFSSContig12128_1289	ACTTCGTCAGTAACGGACGGTTTTGGATGGCAGCAGTGTTGA	GAGTCGAGGTCATATCGTGGTTTTGGATGGCAGCAGTGTTGG	TTCGTGGAGACCCTAGAGAATGTTTCCACGACTTGCAGTACGGGTCTGCCTATAGTGAGTC	976	GTTTCCACGACTTGCAGTACGG	TOP	[A/G]	3	diploid	OTHER	65967608	AAAAAATCCGTGTGCACATCCTTACCGATGGGCGTGATGTTTTGGATGGCAGCAGTGTTG[G/A]TTTCGTGGAGACCCTAGAGAATGATCTTTCGGAGCTTCGAGGGAAGGGTATTGATGCACA	BOT
GFSSContig14650_136-0_T_U_1890482510	GFSSContig14650_136	ACTTCGTCAGTAACGGACGTTGCTCTTCTCTGCTCCAAGGGA	GAGTCGAGGTCATATCGTGTTGCTCTTCTCTGCTCCAAGGGT	GGAGAGGAGCAAGAGAGAAGGTGACACAGACGCGAGCTTATGGTCTGCCTATAGTGAGTC	977	GTGACACAGACGCGAGCTTATG	TOP	[A/T]	0	diploid	OTHER	0	GGAGAGCCAGCCGGAGGAGAGGGAAAGCTTGCTCTTCTCTGCTCCAAGGG[A/T]GGGAGAGGAGCAAGAGAGAAGCGAGGCAACCCCTGTCCCATGACCTCTGC	TOP
GFSSContig16658_317-0_B_R_1890480215	GFSSContig16658_317	ACTTCGTCAGTAACGGACCAACTCCAGCAAGTCTTGAGCAATT	GAGTCGAGGTCATATCGTCAACTCCAGCAAGTCTTGAGCAATC	ACTTCTGTTTGCCCAAATACTTCGGCTATTGAGTCCGCGCAATGTCTGCCTATAGTGAGTC	978	TCGGCTATTGAGTCCGCGCAAT	BOT	[T/C]	3	diploid	OTHER	64157913	TTGCCATCGCATATGCTGACCATGGCTGTGAAACTGCAGTATTTGGGCAAACAGAAGTT[A/G]ATTGCTCAAGACTTGCTGGAGTTGTATCAAGATGGCCCTTACCAAGGATTGCATTTCGATA	TOP
GFSSContig12239_1279-1_T_F_1863900854	GFSSContig12239_1279	ACTTCGTCAGTAACGGACGCACCACCTGCTGGTCATTGCA	GAGTCGAGGTCATATCGTGCACCACCTGCTGGTCATTGCG	ATATCCTGCTGGTGGTGCGACCAACCCGAGTGTTCGCTATGTCTGCCTATAGTGAGTC	979	GACCAACCCGAGTGTTCGCTAT	TOP	[A/G]	3	diploid	OTHER	66845486	GCTGCACCACCTTGCCGGTTTCAATGCCTTCTGGTACGCCCACCACCTGCTGGTCATTGC[G/A]TATATCCTGCTGGTGGTGCATTCCTACTTCATATTCCTCACCAGGGAGTGGTACAAGAAG	BOT
GFSSContig15663_132-1_T_F_1863900506	GFSSContig15663_132	ACTTCGTCAGTAACGGACCCTTTGATGATGCGAAGATGGACA	GAGTCGAGGTCATATCGTCCTTTGATGATGCGAAGATGGACG	TGTCGTGTTTGAGGACACAATCGCCACATTCGGTGGAACATACGTCTGCCTATAGTGAGTC	984	CGCCACATTCGGTGGAACATAC	TOP	[A/G]	1	diploid	OTHER	18527775	TCAAGAACACAGTTTTGTCAGGATCGACCTTTGATGATGCGAAGATGGAC[G/A]ATGTCGTGTTTGAGGACACAATCATTGGCTACATTGACCTTCAGAAGCTA	BOT
GFk35ctg383108_214-0_T_F_1890479236	GFk35ctg383108_214	ACTTCGTCAGTAACGGACTACTTCAAGTCGTGCTTGCGACAC	GAGTCGAGGTCATATCGTTACTTCAAGTCGTGCTTGCGACAG	GCCCTTTTATGCTTACAACCATCGTCCCATCGCAAGCCTGAGGTCTGCCTATAGTGAGTC	987	ATCGTCCCATCGCAAGCCTGAG	TOP	[C/G]	1	diploid	OTHER	7266622	AGGTGTAGCAGACATGAGTAGTTTAGCAGAATCTAGTACTTCAAGTCGTGCTTGCGACA[C/G]TGCCCTTTTATGCTTACAACCAGAAGCTTCCCCAAATTTGAAACACCATACCCCACAGAAA	TOP
GFSSContig6446_373-0_T_R_1890480233	GFSSContig6446_373	ACTTCGTCAGTAACGGACGATGGACTCCGAATTCGAAACCAA	GAGTCGAGGTCATATCGTGATGGACTCCGAATTCGAAACCAG	CATCATCCCGTAAAGACATTACACGCTAAGGTATCACGATGGCCGTCTGCCTATAGTGAGTC	989	ACGCTAAGGTATCACGATGGCC	TOP	[A/G]	3	diploid	OTHER	72353040	GAGCTGTTTTTGCAAGAAGAACAGCCAGGGGATCGCTACATGGACTCCGAATTCGAAACCA[G/A]CGGCGACCCCCATCATCCCGTAAAGACATTACGGTTCGGGCCACAGTACCTGAAGCAGA	BOT
GFSSContig8275_336-1_B_R_1863899310	GFSSContig8275_336	ACTTCGTCAGTAACGGACGGATTGGAAATTTCTCGGTGTGGTT	GAGTCGAGGTCATATCGTGGATTGGAAATTTCTCGGTGTGGTG	ACGAGGAAGCTGCATTCATAATGGCTGCGCTTGATCCAACGGTCTGCCTATAGTGAGTC	991	AATGGCTGCGCTTGATCCAACG	BOT	[T/G]	3	diploid	OTHER	18805935	ATTTTGAGGGCTCGCAGTTTTATTTGGAGCATGAATGCAGCTTCCTCGTT[A/C]ACCACACCGAGAAATTTCCAATCATTGTTTCCTCCCAAGTCTTGAGTCAA	TOP
GFSSContig12479_611-0_B_F_1890479171	GFSSContig12479_611	ACTTCGTCAGTAACGGACTAGCCAGGAGATTCACTGGCAAT	GAGTCGAGGTCATATCGTTAGCCAGGAGATTCACTGGCAAC	AGAGGGGCTTTACAGAGTTGGGCCTCTAAGTCGTAGCCCAACGTCTGCCTATAGTGAGTC	992	GGCCTCTAAGTCGTAGCCCAAC	BOT	[T/C]	1	diploid	OTHER	8719966	GCTATGATGGAAATTACCAGGCCAATGCCCATCCTCTGCAACTCTGTAAAGCCCCTCTC[A/G]TTGCCAGTGAATCTCCTGGCTATTGGAACCACGATGTAATCGTACATCGGGACACATATGA	TOP
GFSSContig16403_979-0_B_R_1890481709	GFSSContig16403_979	ACTTCGTCAGTAACGGACCCTTAGCCCACATCTCACGGTAGT	GAGTCGAGGTCATATCGTCCTTAGCCCACATCTCACGGTAGC	AATCCCCTTCATGTCCATGTCCTTGCGTCCGAGAGTAAGGGCGTCTGCCTATAGTGAGTC	1000	CCTTGCGTCCGAGAGTAAGGGC	BOT	[T/C]	9	diploid	OTHER	49707845	GTTCCTGCTGGTGATCGACGATGTCTGGAACAGGGAGGACATGGACATGAAGGGGATTG[A/G]CTACCGTGAGATGTGGGCTAAGGTGCTGGCACCCCTCAGGCACGGGGAGTCAACGGGGAGC	TOP
GFSSContig19948_1337-0_T_R_1890482023	GFSSContig19948_1337	ACTTCGTCAGTAACGGACAGCATTCGGCGCCAGGCAA	GAGTCGAGGTCATATCGTAGCATTCGGCGCCAGGCAG	ACTATCTCCTGGGCATCTACAAGGAGCAGCTCGTCGTTAGCGTGTCTGCCTATAGTGAGTC	1001	AGGAGCAGCTCGTCGTTAGCGT	TOP	[A/G]	10	diploid	OTHER	22838141	TGCTGCTGGGAATGGCAAGCGCGCTAGACACGCTGTGCGGCCAAGCATTCGGCGCCAGGCA[G/A]TACTATCTCCTGGGCATCTACAAGCAGCGCGCCATGTTCCTTCTCACTGTCGTCAGCGT	BOT
GFSSContig10620_391-1_T_R_1863898268	GFSSContig10620_391	ACTTCGTCAGTAACGGACGTACTCCTCCAAGGCACCGCCA	GAGTCGAGGTCATATCGTGTACTCCTCCAAGGCACCGCCG	AGAGTCTGAATCCTTTGTCACCATGCCAGGTCGGAACTTGGTCTGTCTGCCTATAGTGAGTC	1002	ATGCCAGGTCGGAACTTGGTCT	TOP	[A/G]	3	diploid	OTHER	52815459	TACTCATCAATCTCCTTAACAATCTCTACAAGTGACTTCTTACTCCTCCAAGGCACCGCC[G/A]TAGAGTCTGAATCCTTTGTCACCCAGCTCACCATTGAACAGTTGCCATCACCCAGAGCTC	BOT
GFSSContig19156_1176-0_T_U_1890482366	GFSSContig19156_1176	ACTTCGTCAGTAACGGACTTATGATGGGGTGAAACTCCTTCTA	GAGTCGAGGTCATATCGTTTATGATGGGGTGAAACTCCTTCTG	CAGGTGCCATAGAGCACATATAGTCGTAGGACGCTGTGCCTAGGTCTGCCTATAGTGAGTC	1006	AGTCGTAGGACGCTGTGCCTAG	TOP	[A/G]	0	diploid	OTHER	0	ACGCCCTCTGGCTTTGCGTTGTTCAGTTATGATGGGGTGAAACTCCTTCT[A/G]CCAGGTGCCATAGAGCACATATGGACTGATTTCGTGAAGTGTGATATAGC	TOP
GFSSContig7375_503-0_T_F_1890479333	GFSSContig7375_503	ACTTCGTCAGTAACGGACGGTTGATCCGCGCGGTCTCA	GAGTCGAGGTCATATCGTGGTTGATCCGCGCGGTCTCG	CGTCGTAGTCCACCCAGACTACTCTGTGAGCGTTATCGACCCGTCTGCCTATAGTGAGTC	1009	ACTCTGTGAGCGTTATCGACCC	TOP	[A/G]	1	diploid	OTHER	5706311	GAGGCCTGGAAGGCTTGGGCGTCCTGAGGGGAGCCAGGAACACGTTGATCCGCGCGGTCTC[G/A]CCGTCGTAGTCCACCCAGACTTGCATGGGCTTGGCGCTGATCAGGGTCAGGTTGTGGAA	BOT
GFSSContig13803_476-0_T_R_1890482239	GFSSContig13803_476	ACTTCGTCAGTAACGGACGCCACAGGAAACCTGGTCTCCCTA	GAGTCGAGGTCATATCGTGCCACAGGAAACCTGGTCTCCCTG	CTGAGCAGCAGATTCTAGACTGCTAGAACTCGGAAGGTTGCGACGTCTGCCTATAGTGAGTC	1011	CTAGAACTCGGAAGGTTGCGAC	TOP	[A/G]	455	diploid	OTHER	15274940	GGTGCCATGGAAGGTATCAACCAGATATCCACAGGAAACCTGGTCTCCCT[G/A]TCTGAGCAGCAGATTCTAGACTGCGACGAGTCAGACGGGAACCACGGCTG	BOT
GFSSContig12293_137-0_T_U_1890482515	GFSSContig12293_137	ACTTCGTCAGTAACGGACGAGTCCGGACCTCCATCACCTCA	GAGTCGAGGTCATATCGTGAGTCCGGACCTCCATCACCTCG	CGTTCGTGTACGTGCAGTACGCAACCTCGATGTTAATGCGGGGTCTGCCTATAGTGAGTC	1015	GCAACCTCGATGTTAATGCGGG	TOP	[A/G]	0	diploid	OTHER	0	TGGTACTCCACGGTGACGCTCAAGTCGCCAGTCCGGACCTCCATCACCTC[G/A]CCGTTCGTGTACGTGCAGTACGGCTTCCTGGCGATGTCACCGCGGTTCTT	BOT
GFSSContig10752_290-0_T_R_1890482221	GFSSContig10752_290	ACTTCGTCAGTAACGGACGCCATGTGCAGCGTCTCTCTCTCA	GAGTCGAGGTCATATCGTGCCATGTGCAGCGTCTCTCTCTCT	AGGAGAGCCTTTTCTCTTCCTGCCTGGCGAATAAAGGTCGTACGTCTGCCTATAGTGAGTC	1020	GCCTGGCGAATAAAGGTCGTAC	TOP	[A/T]	355	diploid	OTHER	192234075	ATTTCATGTTCCGAATTTCCTCTTTTTCTTTTTGCAGTTCCATGTGCAGCGTCTCTCTCTC[A/T]GAGGAGAGCCTTTTCTCTTCCTCCCTTAACTCATCTGATTTCTTCACCAAAGATTCTTC	BOT
GFk25ctg2525974_123-0_T_R_1890479226	GFk25ctg2525974_123	ACTTCGTCAGTAACGGACACTGGCTTGCAGCCCTTGGA	GAGTCGAGGTCATATCGTACTGGCTTGCAGCCCTTGGT	GTGCTGAAGCTTCACTGGTCGTTACATCCATCGCAGCGACGTCTGCCTATAGTGAGTC	1022	TCGTTACATCCATCGCAGCGAC	TOP	[A/T]	1	diploid	OTHER	59966475	AAGTGCCTTTCTTGTTTAAGCTAGCTATCGACTGGCTTGCAGCCCTTGG[A/T]GGTGCTGAAGCTTCACTGGCATCATTCACTGAAACTAATGCCACCCTATTG	TOP
GFSSContig18766_969-0_B_R_1890481473	GFSSContig18766_969	ACTTCGTCAGTAACGGACCTGGCATAACGTTTCCAAAAGCTT	GAGTCGAGGTCATATCGTCTGGCATAACGTTTCCAAAAGCTA	CATGGTTATGTATACTGGAAAGGAATTGGGTCTCGCAGTAGTGGCGTCTGCCTATAGTGAGTC	1024	AATTGGGTCTCGCAGTAGTGGC	BOT	[T/A]	8	diploid	OTHER	53592689	TTGCCGCAATCTGTTTACAGACTCAATTGTTTTTTCCTTTCCAGTATACATAACCATGA[A/T]AGCTTTTGGAAACGTTATGCCAGCAGATTGCAGAACTGAAGGGCGTGAACCATCTCCGTAT	TOP
GFSSContig12507_492-1_B_R_1863900914	GFSSContig12507_492	ACTTCGTCAGTAACGGACGCCTTCGAGGAGAAGCAGCTCTTCG	GAGTCGAGGTCATATCGTGCCTTCGAGGAGAAGCAGCTCTTCC	GGCGTTGAAGAAATTCTTGTTAGGAAACGTCATCCACGCGGGTCTGCCTATAGTGAGTC	1030	TTAGGAAACGTCATCCACGCGG	BOT	[G/C]	1	diploid	OTHER	8909653	ACTTCGGTGTTAGCTGGACATGCCGGGGTCCAAGAATTTCTTCAACGCCT[C/G]GAAGAGCTGCTTCTCCTCGAAGGGCTTTGTGACGTACCCATCCATCCCAT	TOP
GFSSContig2453_374-0_B_R_1890479770	GFSSContig2453_374	ACTTCGTCAGTAACGGACGGCCTCTCCTTCGGCTTTCTTGATT	GAGTCGAGGTCATATCGTGGCCTCTCCTTCGGCTTTCTTGATC	GGAGTATCTTCTCAGCCTCAGGGAACGGCTCGTGTTTACTACCGTCTGCCTATAGTGAGTC	1032	GGAACGGCTCGTGTTTACTACC	BOT	[T/C]	2	diploid	OTHER	56162368	ATGCAGCTGCTAGAATGAGGGTGGCAGCCAGTGAGAAAGCTGAGGCTGAGAAGATACTCCA[G/A]ATCAAGAAAGCCGAAGGAGAGGCAGAATCCAAGTACCTGGCTGGTGTGGGTATTGCAAG	BOT
GFSSContig19723_591-1_B_F_1863900464	GFSSContig19723_591	ACTTCGTCAGTAACGGACTCTCTGTGCTTAGCCAGCACATCG	GAGTCGAGGTCATATCGTTCTCTGTGCTTAGCCAGCACATCC	GCAGCATCCCTACTGGATAACCGTTCTAGCCTAACCGCCTTGAGTCTGCCTATAGTGAGTC	1037	CGTTCTAGCCTAACCGCCTTGA	BOT	[G/C]	3	diploid	OTHER	18259185	TTATGCTGCTTTGCTTTCTGCCACAATGCGGCGGTATGGTTATCCAGTAGGGATGCTGCT[C/G]GATGTGCTGGCTAAGCACAGAGACAAGTACCATGATTTGCTGCTTGCAGATTGCCGTAGG	TOP
GFSSContig15208_2238-0_T_U_1890482370	GFSSContig15208_2238	ACTTCGTCAGTAACGGACGCCAAGCAGATGGCCACTGCA	GAGTCGAGGTCATATCGTGCCAAGCAGATGGCCACTGCG	AAACCCTATTGGGTTTACCCCTTAGGCGCGAGTGTCAGACCAGTCTGCCTATAGTGAGTC	1039	CTTAGGCGCGAGTGTCAGACCA	TOP	[A/G]	0	diploid	OTHER	0	GATCATGGCTGCTGAAAACATCAAGCGTAGTCCAAGCAGATGGCCACTGC[A/G]CAAACCCTATTGGGTTTACCCAACCACAGAGGAGCCTGACCCATGGAAAC	TOP
GFSSContig17549_819-0_T_F_1890479797	GFSSContig17549_819	ACTTCGTCAGTAACGGACCGGTCTGGAGTTGGTTGGCA	GAGTCGAGGTCATATCGTCGGTCTGGAGTTGGTTGGCC	GAGGCTGTCACACATTGCTATGACCTCTAACGCATCGGGTCGTCTGCCTATAGTGAGTC	1040	ATGACCTCTAACGCATCGGGTC	TOP	[A/C]	2	diploid	OTHER	71944583	CACCGGCATTGATGATTCAGTCTCAGCTTACGCCCGAGGCGGCGGTCTGGAGTTGGTTGGC[C/A]GGAGGCTGTCACACATTGCTGGCCTCTACAATGTGCCCTTTCAGTTCGATGCAGTCGCT	BOT
GFSSContig4194_531-0_B_R_1890481057	GFSSContig4194_531	ACTTCGTCAGTAACGGACGCCATCGATCCCAAGTGGCTTATT	GAGTCGAGGTCATATCGTGCCATCGATCCCAAGTGGCTTATC	ACCCGAAGCTTCTCTTTGTTACCTGGTTTAACCGTCGGCAACGTCTGCCTATAGTGAGTC	1041	ACCTGGTTTAACCGTCGGCAAC	BOT	[T/C]	6	diploid	OTHER	60044182	TAGACCTTTGCATGAGCGCCCTCGCCGATGCGTGGCCCAACAAAGAGAAGCTTCGGGTC[A/G]ATAAGCCACTTGGGATCGATGGAGAGACCTTCCATCCTTGATGGCAGCTATCTGTTTTGGG	TOP
GFSSContig3988_117-1_T_R_1863899837	GFSSContig3988_117	ACTTCGTCAGTAACGGACGCGCTTCGCTCGCCTTCCA	GAGTCGAGGTCATATCGTGCGCTTCGCTCGCCTTCCG	CGACATCCTTGGATACAGACAAAGCTCGGTTTTCCGTGGACCGTCTGCCTATAGTGAGTC	1042	AAAGCTCGGTTTTCCGTGGACC	TOP	[A/G]	3	diploid	OTHER	73321231	GCTGCCCTGTCTGCAGCTTCTCGCTTCTGCGCCCGCTTCGCTCGCCTTCC[A/G]GCGACATCCTTGGATACAGACCCTGACCCTGATCCCGAACCTGACACGGA	TOP
GFSSContig16049_1267-0_T_R_1890481318	GFSSContig16049_1267	ACTTCGTCAGTAACGGACGAACCGGTGTTTGAAAACAAAGGTACA	GAGTCGAGGTCATATCGTGAACCGGTGTTTGAAAACAAAGGTACG	CATCAATCAAGGATAACAATGTCCAACCGTTTCCGGGGTGAAGTGGTCTGCCTATAGTGAGTC	1044	CAACCGTTTCCGGGGTGAAGTG	TOP	[A/G]	7	diploid	OTHER	53516823	TTCTGAAGAAATGCCAAGTTGGCATCCTGTCCCCAACCGGTGTTTGAAAACAAAGGTAC[A/G]ACATCAATCAAGGATAACAATGTCCCAAGCATTCCAGATGGCATGAGAAAAATGGCAATTC	TOP
GFSSContig9551_196-0_T_F_1890480570	GFSSContig9551_196	ACTTCGTCAGTAACGGACAGGTTAATGGGGCAGTAGCAGCTA	GAGTCGAGGTCATATCGTAGGTTAATGGGGCAGTAGCAGCTG	AGATGGAACTGGTGGGTTCAGTCGAAGCGTCCTGTTAGGGAGTCTGCCTATAGTGAGTC	1046	AGTCGAAGCGTCCTGTTAGGGA	TOP	[A/G]	4	diploid	OTHER	59776767	ATGATCCTGGTGGTTTCAAGGTAGCTGGGGATGTAGAGGTTAATGGGGCAGTAGCAGCT[A/G]AAGATGGAACTGGTGGGTTCCTAGGAACTCCAACACCAAACTTGGTAGCCCCATTCAAACC	TOP
GFSSContig19784_552-0_B_U_1890482545	GFSSContig19784_552	ACTTCGTCAGTAACGGACGCTTTGATGACATGCGGGATCCT	GAGTCGAGGTCATATCGTGCTTTGATGACATGCGGGATCCC	AGGTCTGCTTGCCAAGTGAGGTCCCTAGCACGAGTTCCCAGTCTGCCTATAGTGAGTC	1047	AGGTCCCTAGCACGAGTTCCCA	BOT	[T/C]	0	diploid	OTHER	0	GAGAAGTCAAACAACGGTGGCAGCGGCCGTTCACTTGGCAAGCAGACCTT[A/G]GGATCCCGCATGTCATCAAAGAGGTATATAGCCGGAGAAGTTGAGTTGCA	TOP
GFSSContig12124_870-1_B_R_1863899909	GFSSContig12124_870	ACTTCGTCAGTAACGGACGATTGGCAGTGGCGCGTCT	GAGTCGAGGTCATATCGTGATTGGCAGTGGCGCGTCC	GAAAGGTGTACAAGGCCGTGGGCACTATTACTCGCTAACCGGTCTGCCTATAGTGAGTC	1051	GGGCACTATTACTCGCTAACCG	BOT	[T/C]	3	diploid	OTHER	219886	TTCACCGCCACCACCTCGCCGTTGCTCAACACGGCCTTGTACACCTTTCC[G/A]GACGCGCCACTGCCAATGACATTGTCCTCGTCGAGGCAATCAAGGATCTC	BOT
GFSSContig10055_645-1_B_R_1863900803	GFSSContig10055_645	ACTTCGTCAGTAACGGACGAGTCACAAGGGAGCCAGGTCCT	GAGTCGAGGTCATATCGTGAGTCACAAGGGAGCCAGGTCCG	TCAAAGGTGGGAAATCAGTAATCGGCGGAAGGTAGATCGTCCTCGTCTGCCTATAGTGAGTC	1055	CGGCGGAAGGTAGATCGTCCTC	BOT	[T/G]	9	diploid	OTHER	14439787	TAACCATCAGGATCCTCAATAAAGGCAATTACTGATTTCCCACCTTTGAC[C/A]GGACCTGGCTCCCTTGTGACTGTTCCTCCTTTTGCTTTAATAAGTTCTAC	BOT
GFSSContig12197_441-0_B_R_1890482051	GFSSContig12197_441	ACTTCGTCAGTAACGGACGCATTCCCCATCCATCCAAGGATT	GAGTCGAGGTCATATCGTGCATTCCCCATCCATCCAAGGATC	GGTACCAATCAAAGAAAAGATTCACCAAGGGGCTCGACTTAGTCCGTCTGCCTATAGTGAGTC	1060	ACCAAGGGGCTCGACTTAGTCC	BOT	[T/C]	10	diploid	OTHER	49992821	TTACAGTTCCCAGCATTATACCAGCAAGGGCCAAAGAATCTTTTCTTTGATTGGTACCG[A/G]ATCCTTGGATGGATGGGGAATGGCCTCTACTCCTCTCTGGCCATATTCTTCCTCAATCTCT	TOP
GFSSContig17700_388-0_T_R_1890481510	GFSSContig17700_388	ACTTCGTCAGTAACGGACTACAATCCAATTGCCGCCAAAGA	GAGTCGAGGTCATATCGTTACAATCCAATTGCCGCCAAAGG	CACAAAGACTCAGTTTATGCACTGACCGAATGACCAGCGGCTTTGGTCTGCCTATAGTGAGTC	1063	GACCGAATGACCAGCGGCTTTG	TOP	[A/G]	8	diploid	OTHER	4722092	GCTTCCTCTAATGGTCAATCACATGGGTACAATCCAATTGCCGCCAAAG[A/G]TCACAAAGACTCAGTTTATGCACTGGCTATGAATGATACAGGAACCCTTCT	TOP
GFSSContig15833_725-1_B_R_1863899448	GFSSContig15833_725	ACTTCGTCAGTAACGGACGATCAGTGCGTGCGCTCCTT	GAGTCGAGGTCATATCGTGATCAGTGCGTGCGCTCCTC	AGGAGGACGTGGAAGAGCTACGGGGTCAACAGTCCGGTTAAGTCTGCCTATAGTGAGTC	1066	ACGGGGTCAACAGTCCGGTTAA	BOT	[T/C]	6	diploid	OTHER	377080	TCCTCCCCAACCCCTTCTCGTCGGCTGCCCAGCTCTTCCACGTCCTCCTC[A/G]AGGAGCGCACGCACTGATCCCCACCCCTCTGCTTGGGGAGCGGGCTCCTC	TOP
GFSSContig18404_380-0_T_R_1890479701	GFSSContig18404_380	ACTTCGTCAGTAACGGACGCATGGGAGTTTGCTTGGGTAGCTA	GAGTCGAGGTCATATCGTGCATGGGAGTTTGCTTGGGTAGCTG	AAGCTCTTGCTCAGGCATTTCCAGAACGCGCAGATGGCTATGTCTGCCTATAGTGAGTC	1071	TCCAGAACGCGCAGATGGCTAT	TOP	[A/G]	2	diploid	OTHER	73079186	GGTGGCTGCAAGCTCTTGCTTAGGCACTGGTTTATCTCCATGGGAGTTTGCTTGGGTAGCT[G/A]CAAGCTCTTGCTCAGGCATTGCAGAACTGCTGGAGTCTATCACACCAATAGGCGGTGCA	BOT
GFSSContig20018_1695-1_B_R_1863899835	GFSSContig20018_1695	ACTTCGTCAGTAACGGACGAGGCTCCGGGAGCTGGTGG	GAGTCGAGGTCATATCGTGAGGCTCCGGGAGCTGGTGC	CCCTAGGCCTCTACCAGAAGAGTTGCGCGGCTTATGAACCTCGTCTGCCTATAGTGAGTC	1072	AGTTGCGCGGCTTATGAACCTC	BOT	[G/C]	2	diploid	OTHER	71360095	GCTGTGTCTTGTCGCCTGGTCGCTTCTGGTAGAGGCCTAGGGCAGCAGCA[C/G]CACCAGCTCCCGGAGCCTGAGGAGCATACGCGCTGGATATGAAGAAATGG	BOT
GFSSContig11339_205-1_T_R_1863901058	GFSSContig11339_205	ACTTCGTCAGTAACGGACGGTAGACGAGGCCCGAGACGACC	GAGTCGAGGTCATATCGTGGTAGACGAGGCCCGAGACGACG	CGAAGTAGGTGAGTAGGATGAGGTTGTGGAGCGGCTTTAACACCGTCTGCCTATAGTGAGTC	1077	GTTGTGGAGCGGCTTTAACACC	TOP	[C/G]	19	diploid	OTHER	341048	CCGATGCCGGGGGGCTCGACGATGACGTCGTAGACGAGGCCCGAGACGAC[C/G]GCGAAGTAGGTGAGTAGGATGAGGGAGAAGACGGTCATGGGTGAGGGGAG	BOT
GFk50ctg173656_119-0_T_R_1890480238	GFk50ctg173656_119	ACTTCGTCAGTAACGGACGCCCAGCAAACGCAACCATTA	GAGTCGAGGTCATATCGTGCCCAGCAAACGCAACCATTC	GAATGCCCATGGAACAACTCGTGTAGAAACGAACCTGGTGCGTCTGCCTATAGTGAGTC	1078	CGTGTAGAAACGAACCTGGTGC	TOP	[A/C]	3	diploid	OTHER	4644784	ATCTCAGTAACGTTAACCTTTCTTGGGTGAAACATACTGCCCCAGCAAACGCAACCATT[A/C]TGAATGCCCATGGAACAACTGAGGGCATGGTGGTACCAAGAATACAGTTTTCACAGCCTTT	TOP
GFk45ctg332805_406-0_B_R_1890480676	GFk45ctg332805_406	ACTTCGTCAGTAACGGACCATGATGTGCGGGTTTCAAATGT	GAGTCGAGGTCATATCGTCATGATGTGCGGGTTTCAAATGC	CTTCTTGGTGCTTATGTGAGGTCCCATTGTGGCGTCGATGAAGGTCTGCCTATAGTGAGTC	1079	TCCCATTGTGGCGTCGATGAAG	BOT	[T/C]	4	diploid	OTHER	65769886	GTGGAGGTGGAGCCTCTCAGCCTTTTCAATCCACCTATTCCTCACATAAGCACCAAGAAGA[G/A]CATTTGAAACCCGCACATCATGCTTCCTGCACCCTCCTTCCCAGCTTCCAAAGATCCAC	BOT
GFSSContig18367_562-1_T_F_1863898180	GFSSContig18367_562	ACTTCGTCAGTAACGGACGCGGACCTGAACAAAATGGAGTACCTA	GAGTCGAGGTCATATCGTGCGGACCTGAACAAAATGGAGTACCTG	AGGCAGTGTTCAAAGAGGTGCGTAACTGTGACGGAGCCATCGGTCTGCCTATAGTGAGTC	1080	CGTAACTGTGACGGAGCCATCG	TOP	[A/G]	2	diploid	OTHER	65744106	AGTCGTCAGCGCCGATCAGACGGCCATTGCTGAACCGGACCTGAACAAAATGGAGTACCT[G/A]AAGGCAGTGTTCAAAGAGGTGCTTCGGCTCCACCCACCAGCGCCGCTCCTCGTCCCGCAC	BOT
GFSSContig19880_1376-1_B_F_1863900719	GFSSContig19880_1376	ACTTCGTCAGTAACGGACCTCAAGCTCTGAGTTCGGAATGGT	GAGTCGAGGTCATATCGTCTCAAGCTCTGAGTTCGGAATGGC	CTCCATGTCCCAAAATCACTTAAGACGGGGTCCGGGTTTCCAGTCTGCCTATAGTGAGTC	1085	TAAGACGGGGTCCGGGTTTCCA	BOT	[T/C]	3	diploid	OTHER	67059226	AGCTCAATTTCATCATCCCGCAGGAAGCCAGTGATTTTGGGACATGGAGG[G/A]CCATTCCGAACTCAGAGCTTGAGCTTGAGAAGCCACACCCTGTCATGAAG	BOT
GFSSContig11100_445-1_B_R_1863900383	GFSSContig11100_445	ACTTCGTCAGTAACGGACGCATGTTCTTGGCCCTTGAGTTGT	GAGTCGAGGTCATATCGTGCATGTTCTTGGCCCTTGAGTTGC	CCGAACTGATTTTTCTGAAAGCTTATGGGAGCCGCACCAATCCGTCTGCCTATAGTGAGTC	1086	CTTATGGGAGCCGCACCAATCC	BOT	[T/C]	1	diploid	OTHER	9710926	GAAGCAAGGAGAGAAGCTTTGCGACAGTTATACCATCTCTTTCAGAAAAATCAGTTCGGA[G/A]CAACTCAAGGGCCAAGAACATGGACAAAGAAAATGTCCCTGATGTGTACCCCGGGGGATG	BOT
SSk25ctg98277_65-0_T_R_1890482165	SSk25ctg98277_65	ACTTCGTCAGTAACGGACGAGCTTCTGCAAAGCTGAGATCATC	GAGTCGAGGTCATATCGTGAGCTTCTGCAAAGCTGAGATCATG	TCATCAGTTGTGTGCAGATTAAGCGCTATAAGGACGTGGCAATCGTCTGCCTATAGTGAGTC	1087	GCGCTATAAGGACGTGGCAATC	TOP	[C/G]	455	diploid	OTHER	8203972	CAACAAATGGTGGGCATCAAAAGGCTCTGACTTCTCGTAGCTTCTGCAAAGCTGAGATCAT[C/G]CTCATCAGTTGTGTGCAGATTAAAATGAAACCTGTTGAAATGTATCATCCATTGGTGTC	BOT
GFSSContig19978_2050-0_B_R_1890479306	GFSSContig19978_2050	ACTTCGTCAGTAACGGACTTCTTCGTGTAAGCCTGGGGAAT	GAGTCGAGGTCATATCGTTTCTTCGTGTAAGCCTGGGGAAC	TCTTGTTTTTTGCAATATTGGTCCCAGCGGAGATAATCCCGTCGTCTGCCTATAGTGAGTC	1088	TCCCAGCGGAGATAATCCCGTC	BOT	[T/C]	1	diploid	OTHER	17032984	CTGGTCTTTCACACCAATCATCATGAGAGCCAATATTGCAAAAAACAAGAA[G/A]TTCCCCAGGCTTACACGAAGAACAGCATTCATTTGAAACCATTCTTCTG	BOT
GFSSContig18267_3275-1_T_R_1863900078	GFSSContig18267_3275	ACTTCGTCAGTAACGGACGCCGACATTGAAGTCTCAAACTTGACA	GAGTCGAGGTCATATCGTGCCGACATTGAAGTCTCAAACTTGACG	ATTAAATATGCCAACAGTAGCATACGCAGAAACCGTTGCCAGTGTGTCTGCCTATAGTGAGTC	1093	ACGCAGAAACCGTTGCCAGTGT	TOP	[A/G]	1	diploid	OTHER	64103448	CTGATATTTGGAGGAAGATATGAAGCAGGAAGAATCCGACATTGAAGTCTCAAACTTGAC[G/A]CATTAAATATGCCAACAGTAGCATCCATAAAGCTTGCATAGATCAGTTGACTATCACACG	BOT
GFSSContig14927_421-0_B_U_1890482305	GFSSContig14927_421	ACTTCGTCAGTAACGGACGACCCACTTCCAGCCGGGAT	GAGTCGAGGTCATATCGTGACCCACTTCCAGCCGGGAC	ATCCTTCTCCAGGACGAACTATGTGCCTAGTTAGGTGCGAGACAGTCTGCCTATAGTGAGTC	1097	GTGCCTAGTTAGGTGCGAGACA	BOT	[T/C]	0	diploid	OTHER	0	TGTCTCTCCATCTGCTGTTCATGATAGTTCGTCCTGGAGAAGGATCGCGC[A/G]TCCCGGCTGGAAGTGGGTGCCTCCTGAAGAAGAAACCTCCTGCATATCAA	TOP
GFk25ctg762174_247-0_T_F_1890479212	GFk25ctg762174_247	ACTTCGTCAGTAACGGACAGTTCCTTGCTTGATAGTTGCTGCA	GAGTCGAGGTCATATCGTAGTTCCTTGCTTGATAGTTGCTGCG	AAGATGATCTTGACCAATCTTCATAGCGGGCACGAGTCACATCTGTCTGCCTATAGTGAGTC	1098	ATAGCGGGCACGAGTCACATCT	TOP	[A/G]	1	diploid	OTHER	3149279	CAAGTGGCTACACATGGAGAAAATACTGGCTATGAAGTTCCTTGCTTGATAGTTGCTGC[A/G]AAAGATGATCTTGACCAATCTTCACAAGCTCTACAAGAATCAACTAGAGTGAGCCAAGACA	TOP
GFSSContig11648_240-1_T_F_1863898725	GFSSContig11648_240	ACTTCGTCAGTAACGGACCGGCATCCGCTCCCCAGA	GAGTCGAGGTCATATCGTCGGCATCCGCTCCCCAGC	GGCCTTCTGGTAAAACTTCCTGTCGGAGTCGCTCAGTGATACGTCTGCCTATAGTGAGTC	1099	TGTCGGAGTCGCTCAGTGATAC	TOP	[A/C]	7	diploid	OTHER	60827158	CACAGGCTGATAGCCGTTCTCTGGGTGGCTATGCGGCATCCGCTCCCCAG[A/C]AGGCCTTCTGGTAAAACTTCCATGCGCATGGTTCTGCATAGGATTGAAGG	TOP
GFSSContig18771_265-0_B_R_1890481084	GFSSContig18771_265	ACTTCGTCAGTAACGGACGGATCCAGACCCAAGCAAAAGTGAT	GAGTCGAGGTCATATCGTGGATCCAGACCCAAGCAAAAGTGAC	GCCAAATAAGCCAAAAATCAGCACTAAGGGCGCAGGTTGATCCGTCTGCCTATAGTGAGTC	1102	CACTAAGGGCGCAGGTTGATCC	BOT	[T/C]	6	diploid	OTHER	38333670	GAGGGGACAACTTCACCCTGATGCAAGCATTTGTGAAGGCTGATTTTTGGCTTATTTGGCT[G/A]TCACTTTTGCTTGGGTCTGGATCAGGGCTGACAGTGATGGACAACCTGGGTCAGATGAG	BOT
GFSSContig2922_351-1_T_F_1863898973	GFSSContig2922_351	ACTTCGTCAGTAACGGACGCCAGTTGTTGTCGAAGGTGGCA	GAGTCGAGGTCATATCGTGCCAGTTGTTGTCGAAGGTGGCG	GGAGTTCCTTGAGTACTGGGCTGAGGTGAACCGTGTCATGCTGTCTGCCTATAGTGAGTC	1104	CTGAGGTGAACCGTGTCATGCT	TOP	[A/G]	7	diploid	OTHER	58393931	GCACGGTAGTGCTCATCCTCAATGGGCTCCCAGTTGTTGTCGAAGGTGGC[A/G]AGGAGTTCCTTGAGTACTGGGGTGGCCTGCTTCCTAGAGATACCGAGCTC	TOP
GFSSContig17577_1399-1_B_R_1863898262	GFSSContig17577_1399	ACTTCGTCAGTAACGGACCAGAACCCCACGAGGCTGACT	GAGTCGAGGTCATATCGTCAGAACCCCACGAGGCTGACC	CGTTCTTGTGGTGGACACGGTTGAACTGGCCGCTACGCAAGTCTGCCTATAGTGAGTC	1105	GGTTGAACTGGCCGCTACGCAA	BOT	[T/C]	8	diploid	OTHER	10778714	GAGTTCCGGACGGAGATCGAGCTGCTCTCCCGTGTCCACCACAAGAACGT[A/G]GTCAGCCTCGTGGGGTTCTGCCTGGACCAGGCGGAGCAGATCCTCGTCTA	TOP
GFSSContig19588_253-1_B_F_1863898830	GFSSContig19588_253	ACTTCGTCAGTAACGGACGAGTGACGCGATGAACATCCTCCT	GAGTCGAGGTCATATCGTGAGTGACGCGATGAACATCCTCCG	AAGAAGGAAGTGGCCTGAACAAAGCGGTTTGACTGGTCGCCTGTCTGCCTATAGTGAGTC	1109	AAAGCGGTTTGACTGGTCGCCT	BOT	[T/G]	10	diploid	OTHER	53951604	TCCATCACTGACTACTTTTGAAATCTGAAGTTCAGGCCACTTCCTTCTTA[A/C]GGAGGATGTTCATCGCGTCACTGTATAGGGCAACAGAATTTGACAGAACA	TOP
GFSSContig20489_3648-0_T_R_1890480644	GFSSContig20489_3648	ACTTCGTCAGTAACGGACGCTTCTTCTTGGCAATCTCCCTCAA	GAGTCGAGGTCATATCGTGCTTCTTCTTGGCAATCTCCCTCAG	AGGTCCTCCTTCTTCTTCTGCAGAAGGTACGACTCTTGGGCCGTCTGCCTATAGTGAGTC	1110	CAGAAGGTACGACTCTTGGGCC	TOP	[A/G]	4	diploid	OTHER	3245166	TCCTTCTCCTTCTCCTCCTCTTCCTTCTTCTTCTTGGCAATCTCCCTCA[A/G]CAGGTCCTCCTTCTTCTTCTGCAGCGCCGCGTCGCGCATGACGTCGGCGTA	TOP
GFSSContig17062_813-0_T_F_1890480784	GFSSContig17062_813	ACTTCGTCAGTAACGGACGTACGCGCGGTTCTGGCTCA	GAGTCGAGGTCATATCGTGTACGCGCGGTTCTGGCTCC	GTCGTACGTGGAGGAGAGCGCTGAATTGGGCGAAGTCATCCGTCTGCCTATAGTGAGTC	1111	GCTGAATTGGGCGAAGTCATCC	TOP	[A/C]	5	diploid	OTHER	60010335	GGGGGGGAGCGCGGACGACGACGGGGTCCGGTACGCGCGGTTCTGGCTC[A/C]GGTCGTACGTGGAGGAGAGCGGGGGGAAGGTGCGGTGGTGCGGCGGCGCCG	TOP
GFSSContig20074_483-0_B_R_1890481681	GFSSContig20074_483	ACTTCGTCAGTAACGGACCAGATGAAGGTGCAAATGCCGT	GAGTCGAGGTCATATCGTCAGATGAAGGTGCAAATGCCGC	GTAGCAGTCTATAACTTGCTTGGGCACGGCTCCATATTCGGACATGTCTGCCTATAGTGAGTC	1124	GCACGGCTCCATATTCGGACAT	BOT	[T/C]	9	diploid	OTHER	56181374	ATAAAGAAAGCTTAGTTGCAGCTTGCCAAGCAAGTTATAGACTGCTACG[A/G]CGGCATTTGCACCTTCATCTGTTTGCATCGTCACAGTAATGGGTCTCGCAG	TOP
GFSSContig1623_686-0_T_R_1890481475	GFSSContig1623_686	ACTTCGTCAGTAACGGACGCTCGACATTTGCAACTTTAACACAA	GAGTCGAGGTCATATCGTGCTCGACATTTGCAACTTTAACACAG	CATCCTTGAACTGCATATGATCACCTAAACTGGTCCGCGCTGATGTCTGCCTATAGTGAGTC	1125	ACCTAAACTGGTCCGCGCTGAT	TOP	[A/G]	8	diploid	OTHER	391684	GCTCTTGCAAATAGAAGTGAACAGCCTTGTAATATAGCTCGACATTTGCAACTTTAACACA[G/A]ACATCCTTGAACTGCATATGATCCCATGCATCTGGAGAGTGGTTCATAACTGTGGTGGC	BOT
GFSSContig20506_2030-1_T_R_1863899276	GFSSContig20506_2030	ACTTCGTCAGTAACGGACTGCAACTGGCCCTGTAAAGTTGA	GAGTCGAGGTCATATCGTTGCAACTGGCCCTGTAAAGTTGG	TTCAGATGGTAATCTTATCCAGCGAGCGCAGCAAGGGTCGAATTTGTCTGCCTATAGTGAGTC	1138	GAGCGCAGCAAGGGTCGAATTT	TOP	[A/G]	6	diploid	OTHER	55631914	AAAAAATCCGCAAAGTAAATTTCATGGGTGCAACTGGCCCTGTAAAGTTG[G/A]ATTCAGATGGTAATCTTATCCAGCCTGCATATGACATTGTGAACATAATA	BOT
GFSSContig7525_157-0_T_R_1890480618	GFSSContig7525_157	ACTTCGTCAGTAACGGACATGCCATATGGTTCTTGCGGACA	GAGTCGAGGTCATATCGTATGCCATATGGTTCTTGCGGACG	ATCTTGAGGGGCTCAACAGTTACTTCGGGCGAACATGACAGCGTCTGCCTATAGTGAGTC	1145	TACTTCGGGCGAACATGACAGC	TOP	[A/G]	4	diploid	OTHER	52866469	CAGTCGATGCTGGATTATGGCCTGTCGATTGCCCTTGATGCCATATGGTTCTTGCGGAC[A/G]AAACGGGATCTTGAGGGGCTCAACAGTCTGATAGCGAAGATTGTGGCCTCAGGGGCAAAGG	TOP
GFSSContig1405_481-0_B_U_1890482542	GFSSContig1405_481	ACTTCGTCAGTAACGGACGACTTCTCCAGCCTATACAAAACTGAT	GAGTCGAGGTCATATCGTGACTTCTCCAGCCTATACAAAACTGAC	ATCTTTACTACTAGCAACTACAATGCGACCTGTACTCTCGCGCAATTCGTCTGCCTATAGTGAGTC	1151	GACCTGTACTCTCGCGCAATTC	BOT	[T/C]	0	diploid	OTHER	0	AGCAGAACAATGCGATTCGTTGTGCATTGTAGTTGCTAGTAGTAAAGATC[G/A]TCAGTTTTGTATAGGCTGGAGAAGTAACCGCACATGCTTCCTTCATTTGA	BOT
GFSSContig8866_683-0_B_F_1890479661	GFSSContig8866_683	ACTTCGTCAGTAACGGACGCGCTCTGGACCATCAACTTGT	GAGTCGAGGTCATATCGTGCGCTCTGGACCATCAACTTGC	ACACATTTGTTAGGAAATCTGATTGGGAGTCAAGCCGTCCGATAGGTCTGCCTATAGTGAGTC	1164	TGGGAGTCAAGCCGTCCGATAG	BOT	[T/C]	2	diploid	OTHER	64964784	GGACTACTTTGTTTTTGGTGCCACCATCAGATTTCCTAACAAATGTGTT[A/G]CAAGTTGATGGTCCAGAGCGCCTTTATGGTGTGGTATTGCACATTCCACAA	TOP
SSk40ctg83525_365-0_B_U_1890482619	SSk40ctg83525_365	ACTTCGTCAGTAACGGACACTGAAAATGCTTGAATAGCTGGAAT	GAGTCGAGGTCATATCGTACTGAAAATGCTTGAATAGCTGGAAC	TCTCCATGTCATAGTATCTCACACATCCACAGCCGGGACTTTCGGTGTCTGCCTATAGTGAGTC	1170	ATCCACAGCCGGGACTTTCGGT	BOT	[T/C]	0	diploid	OTHER	0	GCCGTTCACTTCATCGCATCAAATAACGACTCTGGTGTGAGATACTATGACATGGAGAG[A/G]TTCCAGCTATTCAAGCATTTTCAGTTTGAATGGCCAGTGAATCATACTTCGTTGAGTCCTG	TOP
GFSSContig15192_1487-0_T_F_1890480777	GFSSContig15192_1487	ACTTCGTCAGTAACGGACGTGAGCCTTTCAATTCAGTTAAGAAGAAA	GAGTCGAGGTCATATCGTGTGAGCCTTTCAATTCAGTTAAGAAGAAG	TGGCAGTGTTGGTCTCATTACTAGCGACGATACATGGCCTCGTGTCTGCCTATAGTGAGTC	1171	TAGCGACGATACATGGCCTCGT	TOP	[A/G]	5	diploid	OTHER	2554494	ATGCTGAAGATAGGAGCTGCACCAAGGTTAAGGTTGAGCCTTTCAATTCAGTTAAGAAGAA[G/A]ATGGCAGTGTTGGTCTCATTACCCAATGGCAAATACCGTTGGTACACCAAAGGTGCATC	BOT
GFSSContig14702_771-0_T_R_1890481449	GFSSContig14702_771	ACTTCGTCAGTAACGGACCGTTTGGAGATACCACATCACAAAC	GAGTCGAGGTCATATCGTCGTTTGGAGATACCACATCACAAAG	ACTGGTAGAAAGACTGACCCAGATGCTGTAGAGCGTGAATCCCGGTCTGCCTATAGTGAGTC	1173	ATGCTGTAGAGCGTGAATCCCG	TOP	[C/G]	8	diploid	OTHER	50756735	TACCAGAGTCTTCAAGCCCAAAGAAGTTTTTCCCTTGCGTTTGGAGATACCACATCACAAA[C/G]AACTGGTAGAAAGACTGACCCAGAATGTTCCTCCACATCACATTTGTAATGAATTTCCC	BOT
GFSSContig20092_371-1_T_R_1863899857	GFSSContig20092_371	ACTTCGTCAGTAACGGACCCAGACCCAGACCTGCGCA	GAGTCGAGGTCATATCGTCCAGACCCAGACCTGCGCG	CCTGAAGGTGACCTTCTTCTACGGTGTCGTCGTGTAGAATGCCAGTCTGCCTATAGTGAGTC	1178	GGTGTCGTCGTGTAGAATGCCA	TOP	[A/G]	9	diploid	OTHER	50807839	GGCAGCGGCCACCAATGCACCACCGCCGGGGGCCAGACCCAGACCTGCGC[A/G]CCGTCCACCCTGAAGGTGACCTTCTTCTACGTCTCCCTCTACATCGTGGC	TOP
GFSSContig12720_397-1_T_F_1863899889	GFSSContig12720_397	ACTTCGTCAGTAACGGACATCAGAGAAGGTGGGGGCACTA	GAGTCGAGGTCATATCGTATCAGAGAAGGTGGGGGCACTG	TGTCCTTCTTGTAGTACTTCGCAGCTAGTCCGGGTACTGGGCAAGTCTGCCTATAGTGAGTC	1182	AGCTAGTCCGGGTACTGGGCAA	TOP	[A/G]	4	diploid	OTHER	51905417	ACGATCTTCATGATCTCTTCGACGGTTTGATCAGAGAAGGTGGGGGCACT[A/G]TTGTCCTTCTTGTAGTACTTCGCTTGTGCAGCTTCTGTAAGCTCTCTGGG	TOP
GFSSContig14630_168-1_T_F_1863901019	GFSSContig14630_168	ACTTCGTCAGTAACGGACGTTTCACGCTCAGCCTCGTCACA	GAGTCGAGGTCATATCGTGTTTCACGCTCAGCCTCGTCACG	AAATGTTTGTCGGACACCTCTAAGCTAGGGGCAACGCTGCTAGTCTGCCTATAGTGAGTC	1190	TAAGCTAGGGGCAACGCTGCTA	TOP	[A/G]	8	diploid	OTHER	53298017	TGGGCATCCATCCTCACCACGGTCTTCACTTTCACGCTCAGCCTCGTCAC[A/G]CAAATGTTTGTCGGACACCTCGGTGAGCTTGAGCTTGCCGGCGCCTCCAT	TOP
GFSSContig18994_311-1_B_F_1863900892	GFSSContig18994_311	ACTTCGTCAGTAACGGACGACTGTCCCTGTTGCGGTATTGAT	GAGTCGAGGTCATATCGTGACTGTCCCTGTTGCGGTATTGAG	TTTACTCGTCAGTTGACACGTGACACATGGCGACCCTGATAGGTCTGCCTATAGTGAGTC	1191	TGACACATGGCGACCCTGATAG	BOT	[T/G]	7	diploid	OTHER	59651855	GCCAGTCTGTCAGCCACATCATTTGTCCATTGGAAGAACCGTGTCAACTGACGAGTAAAT[A/C]TCAATACCGCAACAGGGACAGTGGTTACATTGGCATCTTGCCCAGCTAACCTCTCACACA	TOP
GFSSContig2576_359-0_T_R_1890480262	GFSSContig2576_359	ACTTCGTCAGTAACGGACGTCGCAGTAATTTCGTGATGCCA	GAGTCGAGGTCATATCGTGTCGCAGTAATTTCGTGATGCCC	TTAACCTGGTGCGCTCTATTGACACATTGCCGCCAGATGTCTGTCTGCCTATAGTGAGTC	1203	GACACATTGCCGCCAGATGTCT	TOP	[A/C]	3	diploid	OTHER	62351803	GCTGCAACTGTACGAGCCGTCAAAGTAAATCCAGGAGGTCGCAGTAATTTCGTGATGCC[A/C]TTTAACCTGGTGCGCTCTATTCCGGTAATCTTTTTGGATACCCCAACTTTGTTGCCACGGG	TOP
GFSSContig12382_358-1_B_R_1863899880	GFSSContig12382_358	ACTTCGTCAGTAACGGACCCGCTCCTGTGCTGGCCG	GAGTCGAGGTCATATCGTCCGCTCCTGTGCTGGCCC	TGTATGCAGAGCAGAAGATGACGTGTGGACTTCCGACAAGAGGGTCTGCCTATAGTGAGTC	1219	CGTGTGGACTTCCGACAAGAGG	BOT	[G/C]	8	diploid	OTHER	50893454	TTCATCTCCTGCACGATGAACACCTTGTTCATCTTCTGCTCTGCATACAT[C/G]GGCCAGCACAGGAGCGGCAGCCCCGCCGTGATGCCCTCCAGCGTCGAGTT	TOP
GFSSContig17942_483-0_B_U_1890482384	GFSSContig17942_483	ACTTCGTCAGTAACGGACGGCCAGGTCCTGTGCCCATT	GAGTCGAGGTCATATCGTGGCCAGGTCCTGTGCCCATC	GATCCGTGTCAAAAAGATCCAACCGCCGCGATGTTAAGTCCTGTCTGCCTATAGTGAGTC	1222	AACCGCCGCGATGTTAAGTCCT	BOT	[T/C]	0	diploid	OTHER	0	CAGCTGGCCGAGCTGTGCTTGCGACTGCCGGATCTTTTTGACACGGATCC[G/A]ATGGGCACAGGACCTGGCGAGCTGTGCTTGCGACTGCCGGGTCTTCTGGA	BOT
GFSSContig9305_285-1_B_F_1863899670	GFSSContig9305_285	ACTTCGTCAGTAACGGACGGCAGGCTTGGGCATCCTTT	GAGTCGAGGTCATATCGTGGCAGGCTTGGGCATCCTTC	AAGGGCAGGATTCAGCTAGCGCTTCGATGGCACCCTTACGAGTCTGCCTATAGTGAGTC	1225	CGCTTCGATGGCACCCTTACGA	BOT	[T/C]	9	diploid	OTHER	47729633	CTGCAGATGAGCGCATCACCTGGTCCTAGCTGAATCCTGCCCTTGCCATC[A/G]AAGGATGCCCAAGCCTGCCCCCTGCTATTGAATGGCACTTGCACGCGCAG	TOP
GFSSContig10511_296-1_T_F_1863900768	GFSSContig10511_296	ACTTCGTCAGTAACGGACGCGACGACATCAACCGGGCA	GAGTCGAGGTCATATCGTGCGACGACATCAACCGGGCG	ACCTCGACTACTTCTTCTGGCGTCACATACCGTGAGCCGCCTAGTCTGCCTATAGTGAGTC	1227	GTCACATACCGTGAGCCGCCTA	TOP	[A/G]	3	diploid	OTHER	70432327	GGCGCGCGCCACCGCGCGGGGCGGCCGGGACGGCTGGATCCCCGACGACATCAACCGGGC[G/A]CACCTCGACTACTTCTTCTGGCTGCTCGCCATGCTCTGCGTCGGAAACTTCGGCGTCTAC	BOT
GFSSContig16591_1287-0_B_U_1890482309	GFSSContig16591_1287	ACTTCGTCAGTAACGGACGGAGAACCCATCGGAGGATCGAT	GAGTCGAGGTCATATCGTGGAGAACCCATCGGAGGATCGAC	GTCGCTGTGACCAGTAAGATCAGGGAATCGAGGTCCTGTAGCGTCTGCCTATAGTGAGTC	1228	CAGGGAATCGAGGTCCTGTAGC	BOT	[T/C]	0	diploid	OTHER	0	GCGACCACACCATCGACCCCCATCTTACTGGTCACAGCGACGCCTGAGGG[A/G]TCGATCCTCCGATGGGTTCTCGCGTTCTGCTAGCTGGTGGTGGTGCAATA	TOP
GFSSContig16807_560-1_B_F_1863900493	GFSSContig16807_560	ACTTCGTCAGTAACGGACATGCAACGCGTGCTGGCCT	GAGTCGAGGTCATATCGTATGCAACGCGTGCTGGCCC	TGTCGAGAACAGGGTGTTTACCGCACTACAATTCCGGTGGGGTCTGCCTATAGTGAGTC	1229	ACCGCACTACAATTCCGGTGGG	BOT	[T/C]	3	diploid	OTHER	67476433	GGTGGAAGAAATCCACAACCTCGAGATGAGGCAGGTGCACAAACACCCTGTTCTCGACAA[G/A]GGCCAGCACGCGTTGCATCACCAAACCCAGCATTCGTCCGAGAGCAGTGGAAAGCCCTCT	BOT
GFSSContig17883_1805-1_B_R_1863900683	GFSSContig17883_1805	ACTTCGTCAGTAACGGACCCATTTCAAGGGAGACACATGAAT	GAGTCGAGGTCATATCGTCCATTTCAAGGGAGACACATGAAG	TATTGCAATTGCAATGAATAGAGTCCAGGACGGTAGATGGCTCAGTCTGCCTATAGTGAGTC	1240	GTCCAGGACGGTAGATGGCTCA	BOT	[T/G]	2	diploid	OTHER	75488986	TTCTCCTGAGTTAGATTTTCCACCTATTCTATTCATTGCAATTGCAATAG[C/A]TTCATGTGTCTCCCTTGAAATGGCTCCTAGGGACATTCCACCAGTACAAA	BOT
GFSSContig14390_1376-0_T_R_1890481734	GFSSContig14390_1376	ACTTCGTCAGTAACGGACGGTCGAGCGACTGGTGGGGA	GAGTCGAGGTCATATCGTGGTCGAGCGACTGGTGGGGG	AGTACTTCTTCTCCAGGCGGTACACGGGTAACTCACTCGGTGTGGTCTGCCTATAGTGAGTC	1241	CACGGGTAACTCACTCGGTGTG	TOP	[A/G]	9	diploid	OTHER	728596	GCGTCGGAGGCCGGGGCAGCGTCAGCAGAGACGAATGCATTGTCGAGCGACTGGTGGGG[A/G]AAGTACTTCTTCTCCAGGCGGTAGAGCATACGGTAGTGCTTGTCCTTCTCCCACGGCATAG	TOP
GFSSContig4005_298-0_B_F_1890479410	GFSSContig4005_298	ACTTCGTCAGTAACGGACGTGCACCTGTCTCATCCACTTCAT	GAGTCGAGGTCATATCGTGTGCACCTGTCTCATCCACTTCAC	TGTCAAATCGTGAGAACTCTCTAACGATGTCCGTGATTGCCTGGGTCTGCCTATAGTGAGTC	1248	AACGATGTCCGTGATTGCCTGG	BOT	[T/C]	1	diploid	OTHER	59844454	CCTGCAACACAGTAATTCCAGTTAGCACAGAGAGTTCTCACGATTTGACAA[G/A]TGAAGTGGATGAGACAGGTGCAATTGATTACCAGGGTGAATCACCTGAT	BOT
GFk50ctg134966_96-0_T_R_1890482033	GFk50ctg134966_96	ACTTCGTCAGTAACGGACGTGGAGCTCCAAATATGGAAATGCTA	GAGTCGAGGTCATATCGTGTGGAGCTCCAAATATGGAAATGCTG	TGAAAGTGATTTATGAGCTGTACACAAATAGGCCGTGTCCTCCGTGGTCTGCCTATAGTGAGTC	1250	CAAATAGGCCGTGTCCTCCGTG	TOP	[A/G]	10	diploid	OTHER	3148913	CCCTCACAGGGACAAAATTTTTCGTTGTATGCGAAACTGGAGCTCCAAATATGGAAATGCT[G/A]CTGAAAGTGATTTATGAGCTGTACACGGACTTTGTTTTGAAGAATCCGTTCTATGAGAT	BOT
GFSSContig12774_2120-1_T_R_1863899303	GFSSContig12774_2120	ACTTCGTCAGTAACGGACGCCAAACCAACTCCCCTCAATTGA	GAGTCGAGGTCATATCGTGCCAAACCAACTCCCCTCAATTGC	GCAAGATTTCGCTTATATGCATAGGGTTCGGGTTCAGACACCGGTCTGCCTATAGTGAGTC	1255	TAGGGTTCGGGTTCAGACACCG	TOP	[A/C]	5	diploid	OTHER	1900437	TAATGTTATCCCATATCATCCTCTCCGGTGCCCAAGATCCAAACCAACTCCCCTCAATTG[A/C]TGCAAGATTTCGCTTATATGCAAAATCAAACAGCTTTTTTGTCAGGCCACCCTTCTCACC	TOP
GFSSContig20540_4918-1_T_R_1863899442	GFSSContig20540_4918	ACTTCGTCAGTAACGGACTCAGGTATTTCTTGGTGAATTTTCCA	GAGTCGAGGTCATATCGTTCAGGTATTTCTTGGTGAATTTTCCG	TCTGGTATCCAATAGGTAAAGAGACACCTCCAGTCGGTAATTGCGGTCTGCCTATAGTGAGTC	1256	ACACCTCCAGTCGGTAATTGCG	TOP	[A/G]	10	diploid	OTHER	57164447	CACCAATCGAGACTCAGGAACGTTGAGGTTTATCATCAGGTATTTCTTGGTGAATTTTCC[G/A]GTCTGGTATCCAATAGGTAAAGAGCTTGATATGAGACTGTCAAGTCCTGTAATTCCTGTC	BOT
GFSSContig20565_566-0_T_U_1890482407	GFSSContig20565_566	ACTTCGTCAGTAACGGACGAGGACGAGAGTGACGGCGA	GAGTCGAGGTCATATCGTGAGGACGAGAGTGACGGCGG	GAGACGGTCCATCAGCTGTCGAATCCCGTTAAGCAGGTGCGTCTGCCTATAGTGAGTC	1262	TCGAATCCCGTTAAGCAGGTGC	TOP	[A/G]	0	diploid	OTHER	0	TGAGAGCGAGGAGAGCGACGATGAGGAGGAGGAGGACGAGAGTGACGGCG[G/A]GGAGACGGTCCATCAGCTGCCTGCAGGCAGGGGGCGGGGAAGCCCAGAAG	BOT
GFSSContig10781_370-1_T_F_1863898643	GFSSContig10781_370	ACTTCGTCAGTAACGGACGGTACTGCGCGCGCATCTTGA	GAGTCGAGGTCATATCGTGGTACTGCGCGCGCATCTTGG	GCGGTAGAAGCAGGAGTAGACGATTCCGGTAGGCATGTACGCAGTCTGCCTATAGTGAGTC	1265	GATTCCGGTAGGCATGTACGCA	TOP	[A/G]	4	diploid	OTHER	53740241	CAGTGGACGCAGCAGTCGGCGCAGGGGCTCTCCTGGAGGCCGTACTGCGCGCGCATCTTG[A/G]CGCGGTAGAAGCAGGAGTAGACGCACTGGCAGCCGGTGAGCAGCATGATGAGCGTGTACA	TOP
GFSSContig19037_366-1_T_F_1863898490	GFSSContig19037_366	ACTTCGTCAGTAACGGACGGGATGTCAAGCTGTGTTGCCAAC	GAGTCGAGGTCATATCGTGGGATGTCAAGCTGTGTTGCCAAG	TGCTTCAGTCGTTCTCGTTGGAGGGTCAGTCCGCACTACGTGTCTGCCTATAGTGAGTC	1267	GGAGGGTCAGTCCGCACTACGT	TOP	[C/G]	4	diploid	OTHER	2887964	CAACTCACTAACCTGGGAATTGTTTCTTGGATGTCAAGCTGTGTTGCCAA[C/G]CTGCTTCAGTCGTTCTCGTTGAGTTGGCCAGTGGCATTTTGTGTTCTTGA	BOT
GFSSContig4012_433-1_B_R_1863899486	GFSSContig4012_433	ACTTCGTCAGTAACGGACTTTTCTGGCGGAGAGGAGACGT	GAGTCGAGGTCATATCGTTTTTCTGGCGGAGAGGAGACGC	GAGGAGAACAAACAGTTCGAGGTTTCCGCGCACAGATAGTCACGTCTGCCTATAGTGAGTC	1269	GTTTCCGCGCACAGATAGTCAC	BOT	[T/C]	3	diploid	OTHER	67740328	CGATCTGCGCCAGCGCCTTCTCGAACTGTTTGTTCTCCTCCGCCGTCCAC[A/G]CGTCTCCTCTCCGCCAGAAAACCGAGTGCGTGTCCGGCTGCCAGAAGCAG	TOP
GFSSContig14210_1127-1_T_R_1863900149	GFSSContig14210_1127	ACTTCGTCAGTAACGGACGGCTCCATGTAAGTGTGATTTTGCACA	GAGTCGAGGTCATATCGTGGCTCCATGTAAGTGTGATTTTGCACG	CGGCATCTTGTGATCTATAAACACCGACTTCCGGCAGCCTAAGTGTCTGCCTATAGTGAGTC	1270	ACCGACTTCCGGCAGCCTAAGT	TOP	[A/G]	3	diploid	OTHER	63611804	ACTAAGTGACTTCAACCCAAATCGTGCTCCATGTAAGTGTGATTTTGCAC[A/G]GGCAGCGGCATCTTGTGATCTATAAACTATAAAGCAGCTGCTATCAGACC	TOP
GFSSContig12379_527-1_T_F_1863900377	GFSSContig12379_527	ACTTCGTCAGTAACGGACGCCGTCCAGGAGAGCGGA	GAGTCGAGGTCATATCGTGCCGTCCAGGAGAGCGGC	ACCTCGTGCTCAAGGACTCACGGTACTGCCTGTCGCATAGAGTCTGCCTATAGTGAGTC	1272	ACGGTACTGCCTGTCGCATAGA	TOP	[A/C]	1	diploid	OTHER	1709672	TCCAACACGGGGGGCCAGAACGTGTCCGCCGCGGCCGTCCAGGAGAGCGG[A/C]AACCTCGTGCTCAAGGACTCCCGCGGCGCCACGCTGTGGCAGTCGTTCGA	TOP
GFSSContig14643_563-1_T_R_1863900544	GFSSContig14643_563	ACTTCGTCAGTAACGGACTGTTACAATCATGCCATAGCAGAACTTA	GAGTCGAGGTCATATCGTTGTTACAATCATGCCATAGCAGAACTTG	CACATATTTCAAATGCTGAAGGTGCACCTGAAGCGAACTGTCTGGTCTGCCTATAGTGAGTC	1276	TGCACCTGAAGCGAACTGTCTG	TOP	[A/G]	1	diploid	OTHER	14076573	GCGAGGACATTATATGCATTGAGTGTTACAATCATGCCATAGCAGAACTT[G/A]GCACATATTTCAAATGCTGAAGGTCCACCAGGGATGTCAGAGATATCCAC	BOT
GFSSContig18465_599-0_T_F_1890481715	GFSSContig18465_599	ACTTCGTCAGTAACGGACGTCCCTTGCTTCAGCGTGCTACA	GAGTCGAGGTCATATCGTGTCCCTTGCTTCAGCGTGCTACG	TGGTTCAGACCTTTGGACATGAGTGCTCAACCGATACCTGCGTCTGCCTATAGTGAGTC	1277	TGAGTGCTCAACCGATACCTGC	TOP	[A/G]	9	diploid	OTHER	56535769	TCCATTATCAGGAAGAGAAAGCAATCGGACGGGGAATCCTTCCCTTGCTTCAGCGTGCTAC[G/A]CTGGTTCAGACCTTTGGACAGAAGAACCATGTCTGCCTGAAGGATGGGTCCATCACCAT	BOT
GFSSContig11117_388-1_T_F_1863899955	GFSSContig11117_388	ACTTCGTCAGTAACGGACGCGGAACGGATCGACAAGTGA	GAGTCGAGGTCATATCGTGCGGAACGGATCGACAAGTGG	AGTGACTACAATGGGGCCAGGACGGAGCGGTATTACCATGCGGTCTGCCTATAGTGAGTC	1285	GACGGAGCGGTATTACCATGCG	TOP	[A/G]	4	diploid	OTHER	3912203	TCCTAGTGAGCGAAGAAAGCACAGAAGCAGGCGGAACGGATCGACAAGTG[A/G]CAGTGACTACAATGGGGCCAGCGAAGACCACGAGTCAGATGGTGATGATG	TOP
GFSSContig19690_2175-1_B_F_1863899708	GFSSContig19690_2175	ACTTCGTCAGTAACGGACGCTTGTTGTCCCAGCTGAACACT	GAGTCGAGGTCATATCGTGCTTGTTGTCCCAGCTGAACACC	AGAAGTCGAGGATGTTGAAGACATGGGTAGTGCTATCGACGGCGTCTGCCTATAGTGAGTC	1286	CATGGGTAGTGCTATCGACGGC	BOT	[T/C]	6	diploid	OTHER	62202241	CGCCACCGACCCGCGGCTGCCCAAGAACGCCAAGGCCTTCTTCAACATCCTCGACTTCTC[A/G]GTGTTCAGCTGGGACAACAAGCTCCCGGGCGCCCAGCTGCTGCTGTCGCGGCTGCGCATG	TOP
GFSSContig17989_352-1_T_F_1863898395	GFSSContig17989_352	ACTTCGTCAGTAACGGACATCGATCAGCCTGTGTGGGTGTA	GAGTCGAGGTCATATCGTATCGATCAGCCTGTGTGGGTGTG	ATGTGATCTTTGTGTACTGCTGAACTTGGACCGGAGTCTGGCGTGTCTGCCTATAGTGAGTC	1307	AACTTGGACCGGAGTCTGGCGT	TOP	[A/G]	1	diploid	OTHER	70233032	CTTAGCCATGCCCGGAATGCTAAAACAAATCGATCAGCCTGTGTGGGTGT[A/G]AATGTGATCTTTGTGTACTGCTGATTAACATCTGTAGAAGACTCCTTGGT	TOP
GFSSContig17152_572-0_T_F_1890479344	GFSSContig17152_572	ACTTCGTCAGTAACGGACGATTGGAGAGCCAATGCCGAGTA	GAGTCGAGGTCATATCGTGATTGGAGAGCCAATGCCGAGTG	GAAAAAGGCCAAGGACTCTATGGTCACCACGCTTTGCACGAGTCTGCCTATAGTGAGTC	1309	ATGGTCACCACGCTTTGCACGA	TOP	[A/G]	1	diploid	OTHER	72118428	GGGTAAATACATCTGACCGTGGATGGACTGACGAGTGCATTGGAGAGCCAATGCCGAGT[A/G]TGAAAAAGGCCAAGGACTCTGCCGCCGTTCTTCTGCTCGAGCTGCTGAATCGAAATTACCG	TOP
GFSSContig12615_335-1_T_R_1863901088	GFSSContig12615_335	ACTTCGTCAGTAACGGACGAACGGCAAGGCCATCTTCGTC	GAGTCGAGGTCATATCGTGAACGGCAAGGCCATCTTCGTG	ACACCCTCATCTTCTTCGCGTTCGCAGAAAGACCGACTCCTGTCTGCCTATAGTGAGTC	1311	GTTCGCAGAAAGACCGACTCCT	TOP	[C/G]	4	diploid	OTHER	48499965	GGGCACCCACCGCCACGTCGACTTCGGCGGCTTCCACACCAACGGCAAGGCCATCTTCGT[C/G]CACACCCTCATCTTCTTCGCCGCCTTCACCATCCTCACGCTCGCGCTCCACGTCCACATC	BOT
GFSSContig5557_72-0_B_R_1890480665	GFSSContig5557_72	ACTTCGTCAGTAACGGACGGTCGCGACCGACATCGTCAAT	GAGTCGAGGTCATATCGTGGTCGCGACCGACATCGTCAAC	ACGCCTCTTCTGAGGGTCATACCCTACAGTTGCGGACGAGGTCTGCCTATAGTGAGTC	1312	ATACCCTACAGTTGCGGACGAG	BOT	[T/C]	4	diploid	OTHER	5341233	AGATCGTCGGTGAGCACGACGCCACCACTGCCGGCCTCAGGACCCTCAGAAGAGGCGTC[A/G]TTGACGATGTCGGTCGCGACGGGTAGGACGTCCTCCACCACCACCTCGCCCTTGACGATGT	TOP
GFSSContig18612_1691-1_B_F_1863900978	GFSSContig18612_1691	ACTTCGTCAGTAACGGACCTCATCTGCAAAGCCCTGGGAT	GAGTCGAGGTCATATCGTCTCATCTGCAAAGCCCTGGGAC	CAGGGATGTTGTGGTTCCTATGTCAGGGTCCGTGGTATCAACGTCTGCCTATAGTGAGTC	1317	TGTCAGGGTCCGTGGTATCAAC	BOT	[T/C]	3	diploid	OTHER	67476310	TCTCAGCTCGGCCAAAGCAGCAGCATCACTAGGAACCACAACATCCCTGC[A/G]TCCCAGGGCTTTGCAGATGAGCTCTCCGAGATGTCCCACTCTATTCAGCA	TOP
GFSSContig14236_783-1_T_R_1863900418	GFSSContig14236_783	ACTTCGTCAGTAACGGACGCTTCCCGAGATGCTCACATTGAC	GAGTCGAGGTCATATCGTGCTTCCCGAGATGCTCACATTGAG	AGGTGCAGAAACAGTTGTCTGTGAACCGTGGGTGACTAACGAGGTCTGCCTATAGTGAGTC	1319	TGAACCGTGGGTGACTAACGAG	TOP	[C/G]	1	diploid	OTHER	25616396	AGCAATATCCCTAAAGGAGTTGCTAATGAAGGAGATCTCTTCCCGAGATGCTCACATTGA[C/G]GAGGTGCAGAAACAGTTGTCTGGCATTCAGGAAGAACATGAAGAACTAAAAGCTGAGTTG	BOT
GFSSContig20013_880-0_B_F_1890479670	GFSSContig20013_880	ACTTCGTCAGTAACGGACAAAGCAGTTCATCCGCATCTAAAGTT	GAGTCGAGGTCATATCGTAAAGCAGTTCATCCGCATCTAAAGTC	GAGAAGAGATAAAAGTTGCCTCCTGGATGGCCGTATTGCACACTGTCTGCCTATAGTGAGTC	1320	CTGGATGGCCGTATTGCACACT	BOT	[T/C]	2	diploid	OTHER	56154362	ATCATTGAATGCAAACTTGCGCAGCTGGGAGGCAACTTTTATCTCTTCTCC[G/A]ACTTTAGATGCGGATGAACTGCTTTCAGCGTTACTAGTAGTTGTAGAAC	BOT
GFk45ctg342913_247-0_T_F_1893112180	GFk45ctg342913_247	ACTTCGTCAGTAACGGACGGCTGAGGATGTTGCTAGTGGAGGA	GAGTCGAGGTCATATCGTGGCTGAGGATGTTGCTAGTGGAGGG	TGCTTGATGTGATTAGGATGATATGACGGAATCCCTGTACGACGTGTCTGCCTATAGTGAGTC	1321	TGACGGAATCCCTGTACGACGT	TOP	[A/G]	8	diploid	OTHER	7977595	TGGAAATTGCTTCTATCCGGTGACAGTGACAGCAACCGCTGAGGATGTTGCTAGTGGAGG[A/G]TTGCTTGATGTGATTAGGATGATACGGGATGGGAAGGCTAGGCTTCCTTTGGAGTTTGCC	TOP
GFSSContig8529_597-0_T_R_1890481033	GFSSContig8529_597	ACTTCGTCAGTAACGGACGATGGCCAGCTAACCAAGAAAGCA	GAGTCGAGGTCATATCGTGATGGCCAGCTAACCAAGAAAGCG	ATATATACAGTTTTGGTATCCTTGTCAGCCTAGCCCGTGAGATCCCTTGTCTGCCTATAGTGAGTC	1324	AGCCTAGCCCGTGAGATCCCTT	TOP	[A/G]	6	diploid	OTHER	61116237	AGGCTACCTTGCACCTGAATATGCATGGCATGGCCAGCTAACCAAGAAAGC[G/A]GATATATACAGTTTTGGTATCCTTGTCCTGGAGATAGTGAGTGGCACAA	BOT
GFSSContig16759_1172-0_T_R_1890482149	GFSSContig16759_1172	ACTTCGTCAGTAACGGACGGTTGCCACGACACCACCAA	GAGTCGAGGTCATATCGTGGTTGCCACGACACCACCAC	ATTACTAGGTATGCTGTGCTTACCGTAACTTGGCTCCGACCTAACGGTCTGCCTATAGTGAGTC	1326	GTAACTTGGCTCCGACCTAACG	TOP	[A/C]	255	diploid	OTHER	35710087	GCCCCTTGTACTCGTTCCTGACAATGACGCATTGTGCTGCTTCGTTGCCACGACACCACCA[C/A]CATTACTAGGTATGCTGTGCTTACCACTGCCTCCATTAGACTTGGCAGCCATGGTGGAC	BOT
GFSSContig16429_1176-0_B_U_1890482509	GFSSContig16429_1176	ACTTCGTCAGTAACGGACGCAGCCATATCTCAAGTCGACGAAT	GAGTCGAGGTCATATCGTGCAGCCATATCTCAAGTCGACGAAC	ACGTGATGTTCAACATGAGTGCAGAGTGTCCCCGTGGCGATACGTCTGCCTATAGTGAGTC	1330	CAGAGTGTCCCCGTGGCGATAC	BOT	[T/C]	0	diploid	OTHER	0	AACCAGTAATATGCACTGCCTTCGCGGACACTCATGTTGAACATCACGTC[A/G]TTCGTCGACTTGAGATATGGCTGGCCATTGAAGCCTTTGCCACTCCATGG	TOP
GFSSContig16141_894-1_T_F_1863898467	GFSSContig16141_894	ACTTCGTCAGTAACGGACGCTGGTGCAGACAAAGAGGTACCA	GAGTCGAGGTCATATCGTGCTGGTGCAGACAAAGAGGTACCG	CCAACGTGGTAGGCAGAGCCGACAAGCCGTATGTGCTGGAGTCTGCCTATAGTGAGTC	1331	CCGACAAGCCGTATGTGCTGGA	TOP	[A/G]	4	diploid	OTHER	54398722	GAAACATCACCGGTTGGGTTTGCAGGAGCTGGTGCAGACAAAGAGGTACC[A/G]ACCAACGTGGTAGGCAGAGATTTCTTGGGCTCAGAAACATCAGTTGAACA	TOP
GFSSContig20140_1961-0_B_R_1890481270	GFSSContig20140_1961	ACTTCGTCAGTAACGGACGCCTCTCAGCGACGAGGTAGGCG	GAGTCGAGGTCATATCGTGCCTCTCAGCGACGAGGTAGGCC	AGTAGAAACCGACACCGAACTGTCGGTAGATCACGTTCAGCACGTCTGCCTATAGTGAGTC	1333	GTCGGTAGATCACGTTCAGCAC	BOT	[G/C]	7	diploid	OTHER	63277780	AGGCCCTCGCTGCTGGTGCTGATGTGTCCATGATTGGACAGTTCGGTGTCGGTTTCTACTC[C/G]GCCTACCTCGTCGCTGAGAGGGTCGTCGTGACCACCAAACACAACGATGACGAGCAGTA	BOT
GFSSContig16774_1572-1_T_R_1863898208	GFSSContig16774_1572	ACTTCGTCAGTAACGGACCTTCCGGCGCCAAAACTCTTA	GAGTCGAGGTCATATCGTCTTCCGGCGCCAAAACTCTTC	GATCAGGTCTCCAAACAAATTGATGCGGGCGATGCTATACTTGGTCTGCCTATAGTGAGTC	1334	GATGCGGGCGATGCTATACTTG	TOP	[A/C]	9	diploid	OTHER	52935309	CTCGGCATGCTGGTAGACCTGTTGATCTTGCTTCCGGCGCCAAAACTCTT[C/A]ACGTCGATCAGGTCTCCAAACAAATTGTCCGGCATGTAATATGGTCTGGC	BOT
GFSSContig3561_84-0_B_R_1890482607	GFSSContig3561_84	ACTTCGTCAGTAACGGACCATCATTCAGTGGGGTCCTTGGT	GAGTCGAGGTCATATCGTCATCATTCAGTGGGGTCCTTGGC	CTGATAGCCTCCTCAATAAGGGCGATTCATAGACCCGTTTCCGGTCTGCCTATAGTGAGTC	1335	GCGATTCATAGACCCGTTTCCG	BOT	[T/C]	0	diploid	OTHER	13168	AATGCAAAGGATGGTTCAGATAAACGAAGGAAAGATGCCTTATTGAGGAGGCTATCAGC[A/G]CCAAGGACCCCACTGAATGATGCACAAAAACGTGCACAGAACCTGCGTGCATATAAAGCAG	TOP
GFSSContig18299_1838-0_T_F_1890480690	GFSSContig18299_1838	ACTTCGTCAGTAACGGACGTGCAGTACACTCATTTGGTTTCCAA	GAGTCGAGGTCATATCGTGTGCAGTACACTCATTTGGTTTCCAG	CTGAAAAGCTAACTTGATTTATGCCCCAGAATGCGGTTCCAGTGCTGTCTGCCTATAGTGAGTC	1337	CCCAGAATGCGGTTCCAGTGCT	TOP	[A/G]	4	diploid	OTHER	13081476	CCTTTCTGCTTCCAAGAAAGAAGCTCATTCACTATTGCAGTACACTCATTTGGTTTCCA[A/G]CCTGAAAAGCTAACTTGATTTATGCCAATGACAAGGGCATCAAGGGCATCATCCCATAGAC	TOP
GFk45ctg164678_229-0_T_F_1890480674	GFk45ctg164678_229	ACTTCGTCAGTAACGGACGGTTGCTTGAGGCATGCTCTCCA	GAGTCGAGGTCATATCGTGGTTGCTTGAGGCATGCTCTCCG	ACAACCCCATCACCAGACTGAGCGCATGACGTTTACCTCTGGTCTGCCTATAGTGAGTC	1338	GAGCGCATGACGTTTACCTCTG	TOP	[A/G]	4	diploid	OTHER	58919412	CATTCCTAAGGGTGGTTTAGACTGGGAACGTGCTCTTCGTTGCTTGAGGCATGCTCTCC[A/G]CACAACCCCATCACCAGACTGGTGGAGACGTGTTCTTCTTGTTGCCCCTTGTTACAGATCA	TOP
GFSSContig16310_826-1_B_F_1863901006	GFSSContig16310_826	ACTTCGTCAGTAACGGACGGCCTCGCCACCAACACCTCT	GAGTCGAGGTCATATCGTGGCCTCGCCACCAACACCTCC	GAGTGGGAGGACTACCTCTTCGCACTTTGGCGGGATTAGCAGAGTCTGCCTATAGTGAGTC	1339	GCACTTTGGCGGGATTAGCAGA	BOT	[T/C]	4	diploid	OTHER	83739	GTCGGCGAGCCCGTCGGGTTGCACCAGGTGGAAGAGGTAGTCCTCCCACTCGCGCTGCCC[A/G]GAGGTGTTGGTGGCGAGGCGGCTACCGTAGCCCTGCAGGCGGCCGGCGGCGGGGTCGTTG	TOP
GFSSContig19113_1684-0_T_U_1890482533	GFSSContig19113_1684	ACTTCGTCAGTAACGGACAGCTGCATGCATATGCGACAGA	GAGTCGAGGTCATATCGTAGCTGCATGCATATGCGACAGG	GACAACAATCCAGTCACGCCTCAGATACCGAGACTTGGGCCGTCTGCCTATAGTGAGTC	1340	CTCAGATACCGAGACTTGGGCC	TOP	[A/G]	0	diploid	OTHER	0	CGATGGATCATGAATAGCTCATGCTTCCAAGCTGCATGCATATGCGACAG[G/A]CGACAACAATCCAGTCACGCACAAGACGTGCAAGCTAGCAAATCCACCCA	BOT
GFSSContig18047_531-1_B_R_1863899961	GFSSContig18047_531	ACTTCGTCAGTAACGGACGGCTACACAGCCGGGGACAGT	GAGTCGAGGTCATATCGTGGCTACACAGCCGGGGACAGC	AAGTCCTCTTGGATTCAAACCACCTTGAGCGCAGATAGGTCAGGTCTGCCTATAGTGAGTC	1341	ACCTTGAGCGCAGATAGGTCAG	BOT	[T/C]	7	diploid	OTHER	54284623	CCCCAAAAATATAGGCTTAGTATGCAATGCCTCTATGAGGTTTGAATCCAAGAGGACTTT[G/A]CTGTCCCCGGCTGTGTAGCGTGAGCGCAATGAACCCTTTAGGTCATACACCCGAGATATC	BOT
GFSSContig17054_1190-1_B_F_1863898501	GFSSContig17054_1190	ACTTCGTCAGTAACGGACAGCACCACGGGGCTGGCCG	GAGTCGAGGTCATATCGTAGCACCACGGGGCTGGCCC	GCTCTTCCCCTACTTCAACGTCAACCATGTCGAGCCTTCTGGGTCTGCCTATAGTGAGTC	1343	TCAACCATGTCGAGCCTTCTGG	BOT	[G/C]	6	diploid	OTHER	59890444	GGGGCCAGAAGACGATGGCGCCCAGCACGCCCAGCACCTCGTTGAAGTAGGGGAAGAGCA[C/G]GGCCAGCCCCGTGGTGCTCGCCACGTACGCCGTCCGGAAGCACACCCGCTGCAGGTTCAG	BOT
GFSSContig9705_250-0_B_F_1890480802	GFSSContig9705_250	ACTTCGTCAGTAACGGACGCCACTTCCATCTTTGTCAAAAAAT	GAGTCGAGGTCATATCGTGCCACTTCCATCTTTGTCAAAAAAC	AGAATGCTGAAACCAAGTTTTCTAATTGACGCGGCTGAAGCTGGTCTGCCTATAGTGAGTC	1344	CTAATTGACGCGGCTGAAGCTG	BOT	[T/C]	5	diploid	OTHER	5837964	GTTGCACATGAATAAGCTGGAGAGGGAGGAAAACTTGGTTTCAGCATTCTC[G/A]TTTTTTGACAAAGATGGAAGTGGCTTTATAACCATTGATGAGCTGTCAC	BOT
GFSSContig15054_383-1_T_F_1863898871	GFSSContig15054_383	ACTTCGTCAGTAACGGACGGAACGACGGCTCCTTCTTGGTC	GAGTCGAGGTCATATCGTGGAACGACGGCTCCTTCTTGGTG	GGAGGAAGAAGGCGTAGCAAGGGCCAGTCGCCTTTGTAACGTCTGCCTATAGTGAGTC	1360	AAGGGCCAGTCGCCTTTGTAAC	TOP	[C/G]	1	diploid	OTHER	18555676	CTTCTGCTTGGCCGCGAACCGGCTCTCGAAGAAGCCCTCGAACGACGGCTCCTTCTTGGT[C/G]CGGAGGAAGAAGGCGTAGCCGGCCATGAAGTACATGGACGTCACGTAGAAGCAGATGGGC	TOP
GFSSContig17910_784-0_T_R_1890482233	GFSSContig17910_784	ACTTCGTCAGTAACGGACGTGATTTAAAATCAAGCGCGCATCA	GAGTCGAGGTCATATCGTGTGATTTAAAATCAAGCGCGCATCC	AGCTCAGCAGAAGAACTTTCTCGCCTGCTTGCACGCAAAGTTAGTCTGCCTATAGTGAGTC	1370	CGCCTGCTTGCACGCAAAGTTA	TOP	[A/C]	355	diploid	OTHER	5480919	GCTTTTCAGAATGATACCAGTTTTCAGTGCCATGTATCTGATTTAAAATCAAGCGCGCATC[C/A]GAGCTCAGCAGAAGAACTTTCTGGTGGAGAGGGTGGTAGCACTAGCAGTGCCCGTACAC	BOT
GFSSContig20003_1759-1_T_F_1863899977	GFSSContig20003_1759	ACTTCGTCAGTAACGGACTCTGATTGATGAAGCTGGCAGTAGA	GAGTCGAGGTCATATCGTTCTGATTGATGAAGCTGGCAGTAGG	CTCGGATGGAATCATTTAAAAGCAGTAATCAGGCGTCTGTTGGCGTCTGCCTATAGTGAGTC	1375	CAGTAATCAGGCGTCTGTTGGC	TOP	[A/G]	6	diploid	OTHER	42459216	AGACATCTTCCTGATAAGGCTATTGATCTGATTGATGAAGCTGGCAGTAG[A/G]GCTCGGATGGAATCATTTAAAAGGAAGAAGGAAGAACAATGCTCTATTCT	TOP
GFSSContig11582_671-0_B_R_1890482025	GFSSContig11582_671	ACTTCGTCAGTAACGGACGTGTGCTGTATGGTGTAGACAATGAGACT	GAGTCGAGGTCATATCGTGTGTGCTGTATGGTGTAGACAATGAGACA	GTGCAACAATAAAGACTGAGTCTACGACTTCGTATAGGCTGGCAGGTCTGCCTATAGTGAGTC	1377	ACGACTTCGTATAGGCTGGCAG	BOT	[T/A]	10	diploid	OTHER	59146239	CCACAGAAAGCAAAATCAGCATTACTCGAATAGCAAGACTCAGTCTTTATTGTTGCACT[A/T]GTCTCATTGTCTACACCATACAGCACAGCAGTTGCATTCTGGTCTGACTGTAGACTAGCTG	TOP
GFSSContig17954_1725-0_B_F_1890480193	GFSSContig17954_1725	ACTTCGTCAGTAACGGACGTGCCAGCAGAAGTACCATTGTCT	GAGTCGAGGTCATATCGTGTGCCAGCAGAAGTACCATTGTCC	GAGAGTAGTCATCAGTCAACAATTGCACTGCGCCAACCTTAGTGGGGTCTGCCTATAGTGAGTC	1382	GCACTGCGCCAACCTTAGTGGG	BOT	[T/C]	3	diploid	OTHER	345214	AAGTTTTGGATGTGACAGAGGGGCAATTGTTGACTGATGACTACTCTCA[A/G]GACAATGGTACTTCTGCTGGCAGGCCAAATGGTAGCGGTGCTTCTGATTCT	TOP
GFSSContig20127_221-0_B_U_1890482557	GFSSContig20127_221	ACTTCGTCAGTAACGGACGCGTGGTGACTGCGCCCACT	GAGTCGAGGTCATATCGTGCGTGGTGACTGCGCCCACG	CTCAGCACCAGTTTACTGAAGAGACTGAGATTCGCGGGTCGTTGTCTGCCTATAGTGAGTC	1384	AGACTGAGATTCGCGGGTCGTT	BOT	[T/G]	0	diploid	OTHER	0	AAAATTAAGATACAAGATGGCTTCAGTAAACTGGTGCTGAGCGCGCTCGA[A/C]GTGGGCGCAGTCACCACGGCTCCAACTGCTCCCGCAACTGTCGCCATCAT	TOP
GFSSContig16567_1127-0_B_R_1890480633	GFSSContig16567_1127	ACTTCGTCAGTAACGGACGCAGGATTTTTAGCAACGTTTCCAAT	GAGTCGAGGTCATATCGTGCAGGATTTTTAGCAACGTTTCCAAC	TAAGTAAGGAGTGTTTGAAATGCATAGTGAGGCCCGACCATTCCAGTCTGCCTATAGTGAGTC	1389	ATAGTGAGGCCCGACCATTCCA	BOT	[T/C]	4	diploid	OTHER	47795269	AACAGAACAAGGATGATGATGCCAAAGTGAAGAGGGCATTTCAAACACTCCTTACTTAC[A/G]TTGGAAACGTTGCTAAAAATCCTGATGAGGAGAAATTTAGAAAGATCAGGCTGACGAATGC	TOP
GFk50ctg66789_237-0_T_F_1890480174	GFk50ctg66789_237	ACTTCGTCAGTAACGGACGTTGTTCATGTAGCGACCCATTTCTC	GAGTCGAGGTCATATCGTGTTGTTCATGTAGCGACCCATTTCTG	GGAATCTTCAGGGTCAGTAGCAGGAGCCTAGATAGCGTTGCGAGTCTGCCTATAGTGAGTC	1390	AGGAGCCTAGATAGCGTTGCGA	TOP	[C/G]	3	diploid	OTHER	64124871	CTCAGAGTGTTGAGTCGAAGATATCAGCTGACCCTTTGTTCATGTAGCGACCCATTTCT[C/G]TGGAATCTTCAGGGTCAGTAGCTTGCCGAATGCAGAACAAGCTAGCAAGCAAGCAAATGCC	TOP
GFSSContig16101_550-0_B_R_1890480696	GFSSContig16101_550	ACTTCGTCAGTAACGGACGGTGGAGTAAATCCACTGGCCGT	GAGTCGAGGTCATATCGTGGTGGAGTAAATCCACTGGCCGC	CACTGTATAATGCCATTGTGTGTGCCAATCACTCGGCAGATGAGGTCTGCCTATAGTGAGTC	1392	TGCCAATCACTCGGCAGATGAG	BOT	[T/C]	4	diploid	OTHER	59549705	GCAAACAGGGCTTGTGCGAGCATCCATCCACACAATGGCATTATACAGTGG[G/A]CGGCCAGTGGATTTACTCCACATAACAGTGGTTTCCCTCTGATTTGTGA	BOT
SSk50ctg108046_138-0_T_R_1890479302	SSk50ctg108046_138	ACTTCGTCAGTAACGGACTTTTACTAGCACCACCAGAAGCAGA	GAGTCGAGGTCATATCGTTTTTACTAGCACCACCAGAAGCAGC	GTTGAACTTCTTGCATCCTTCCGACTGTCCGAGGTTGTAATCCGTCTGCCTATAGTGAGTC	1407	CGACTGTCCGAGGTTGTAATCC	TOP	[A/C]	1	diploid	OTHER	49487440	TGCCCTTCGATGGCTCCGTGAAGAACTTCCAGAAGTTTTACTAGCACCACCAGAAGCAG[A/C]AGTTGAACTTCTTGCATCCTTCGATGGCTCACTAGATATTGACTGGCTGTTGTTCGGCGAT	TOP
GFSSContig15731_680-0_T_F_1890480641	GFSSContig15731_680	ACTTCGTCAGTAACGGACGCATTGTCCTGTGATACGCTCGAATC	GAGTCGAGGTCATATCGTGCATTGTCCTGTGATACGCTCGAATG	GCAGCATCATTTTCTTCTGATTGATGGTAGGGTCCAACGCCTAGTCTGCCTATAGTGAGTC	1432	TGATGGTAGGGTCCAACGCCTA	TOP	[C/G]	4	diploid	OTHER	2809315	CTGGGTTATATACATCAAGGCCATTTTCTCTTGACACCATTGTCCTGTGATACGCTCGAAT[C/G]TGCAGCATCATTTTCTTCTGATCAGTGCTCAGAAGGTGTAGTTGCTGTTGCGGGAGATG	BOT
GFSSContig19358_282-1_T_F_1863900056	GFSSContig19358_282	ACTTCGTCAGTAACGGACGGCCTTGTCTCAACTTTTGTGTCAGCA	GAGTCGAGGTCATATCGTGGCCTTGTCTCAACTTTTGTGTCAGCG	ATGTAAGGAACTCATTTGGCATGACGTTGCACGGTGGAGCCATAGTCTGCCTATAGTGAGTC	1439	GACGTTGCACGGTGGAGCCATA	TOP	[A/G]	10	diploid	OTHER	4161921	TATCGAGAATACAATCTGATGGGATGCCTTGTCTCAACTTTTGTGTCAGC[G/A]TATGTAAGGAACTCATTTGGCATTTGAGGTGGCCCAGCAATCTCACTTGC	BOT
GFSSContig17845_157-0_T_F_1890481493	GFSSContig17845_157	ACTTCGTCAGTAACGGACATCCATCGCAGAGAGGCTGAAAA	GAGTCGAGGTCATATCGTATCCATCGCAGAGAGGCTGAAAT	CAAAAGGTTTCTACTTGTCTTGGAGCCAATCCCGCTCTTCAATGGGTCTGCCTATAGTGAGTC	1462	AGCCAATCCCGCTCTTCAATGG	TOP	[A/T]	8	diploid	OTHER	2429697	GAAACTACCAACTTAGACCAGCTTCAGAAATCCATCGCAGAGAGGCTGAAA[A/T]CCAAAAGGTTTCTACTTGTCTTGGATGACATATGGGAATGCAGCAGTAG	BOT
GFSSContig11406_974-0_B_F_1890480113	GFSSContig11406_974	ACTTCGTCAGTAACGGACGGTCCAAGCGATTCAGTGGCCTT	GAGTCGAGGTCATATCGTGGTCCAAGCGATTCAGTGGCCTG	CACGATGTGTGTGTCAAGATTACCAGTGCGGTCCCTCTAGCAAGTCTGCCTATAGTGAGTC	1482	ACCAGTGCGGTCCCTCTAGCAA	BOT	[T/G]	3	diploid	OTHER	65676825	CAGTCACAACGTGGTCAATCTTGACACACACATCGTGGACGAGGGGAAC[A/C]AGGCCACTGAATCGCTTGGACACGGCAGAGCACCTGCCAAGTGAACGCACG	TOP
GFk30ctg498613_195-0_T_R_1890479712	GFk30ctg498613_195	ACTTCGTCAGTAACGGACGGAGATAATCTACGCGAAGAAGACAA	GAGTCGAGGTCATATCGTGGAGATAATCTACGCGAAGAAGACAG	CAAAGCATAAACGGTTCTTGTTCGCGGCGATCCCATAGAGAAGTCTGCCTATAGTGAGTC	1493	TTCGCGGCGATCCCATAGAGAA	TOP	[A/G]	2	diploid	OTHER	68298523	CACGTTGCATGAACTAGAAACTCCATCATCTAGAGGAGATAATCTACGCGAAGAAGACA[A/G]CCAAAGCATAAACGGTTCTTGGGAAGAGAGAGGATTATGGATAAGCAGCCTAGGTTGGCCT	TOP
GFSSContig623_207-0_B_U_1890482633	GFSSContig623_207	ACTTCGTCAGTAACGGACGTGAGCTATATAGGCAGCTTGGCCT	GAGTCGAGGTCATATCGTGTGAGCTATATAGGCAGCTTGGCCC	TATACTGCAAAAGAAGGCATGGGCAACCGGCTTATAGGTCTCTGTCTGCCTATAGTGAGTC	1543	GGCAACCGGCTTATAGGTCTCT	BOT	[T/C]	0	diploid	OTHER	0	CAAGCTATTCAGATTGCTTTCACGGTGGTTGTGTTTCCATGCCTTCTTTTGCAGTATAC[A/G]GGCCAAGCTGCCTATATAGCTCAGAACAAAGACCATGTCTCCTATGCCTTCTATCATTCCC	TOP
GFSSContig3532_625-1_T_R_1863898915	GFSSContig3532_625	ACTTCGTCAGTAACGGACGCCCGTCTGGTTCCTCGCCA	GAGTCGAGGTCATATCGTGCCCGTCTGGTTCCTCGCCG	CATCTTCCCCTTCTTCGGGCCAGTAAGACCCGAGCCCTTTGTCTGCCTATAGTGAGTC	1549	GCCAGTAAGACCCGAGCCCTTT	TOP	[A/G]	9	diploid	OTHER	51618524	TCCGCGCGCTGGTCCGCCTCCCCATCGTCGTCCCCGTCTGGTTCCTCGCC[A/G]TCATCTTCCCCTTCTTCGGGCCCATCAACTCCGCCGTCGGCGCGCTCCTC	TOP
GFSSContig4309_593-1_T_R_1863899418	GFSSContig4309_593	ACTTCGTCAGTAACGGACGGAGAGACGGCTCCAACAATTGTA	GAGTCGAGGTCATATCGTGGAGAGACGGCTCCAACAATTGTG	CACTGCCAGTCCTGTCTGTAGCGTCCCGTCTCATAGAGTGGTCTGCCTATAGTGAGTC	1550	TAGCGTCCCGTCTCATAGAGTG	TOP	[A/G]	4	diploid	OTHER	4838725	TGCGGAGGTAACAGGATCTGAAAAATCACCACCAGGAGGAGAGACGGCTCCAACAATTGT[G/A]ACACTGCCAGTCCTGTCTGGGCTTCCCAGGCATTTCACCTTACCAGCACGTTCGTAAAAG	BOT
GFSSContig18974_238-1_T_F_1863899723	GFSSContig18974_238	ACTTCGTCAGTAACGGACGACGACGCTGTCTTCGCGACA	GAGTCGAGGTCATATCGTGACGACGCTGTCTTCGCGACG	GGTTTGTACCAGACGCCACTAGACCTTCGGCTCTTATGCCCAGTCTGCCTATAGTGAGTC	1553	AGACCTTCGGCTCTTATGCCCA	TOP	[A/G]	1	diploid	OTHER	17106932	CGTGTCCTCCCCGGAAGCCGCACGCGAGTTCTTGCAGAAGCACGACGCTGTCTTCGCGAC[A/G]CGGTTTGTACCAGACGCCACTGTCGACCATGCCAAGAACTCCGTCGTCTGGCTGCCCAAC	TOP
GFSSContig14473_150-0_B_F_1890479403	GFSSContig14473_150	ACTTCGTCAGTAACGGACGTATGTGGTGGAGCTCCACGTGTCT	GAGTCGAGGTCATATCGTGTATGTGGTGGAGCTCCACGTGTCG	AGGAATAGTGCAGACTAGCAGTCAGAAGCGTTCAGTTGTCCGCTGTCTGCCTATAGTGAGTC	1558	CAGAAGCGTTCAGTTGTCCGCT	BOT	[T/G]	1	diploid	OTHER	61047770	AGCTTTGTATGGGTTAACGATTGTACACTGCTAGTCTGCACTATTCCTG[A/C]GACACGTGGAGCTCCACCACATAAGCCATCAGTTCCATCTGGCCCAAAAAT	TOP
GFSSContig17521_791-0_B_R_1890481505	GFSSContig17521_791	ACTTCGTCAGTAACGGACGGAGTTCTGTTGCAGCAGTGTCCATT	GAGTCGAGGTCATATCGTGGAGTTCTGTTGCAGCAGTGTCCATC	GCTTGAATGTATCTTGGACCTTAGACGTGCGAGGGTCTGATCTGTCTGCCTATAGTGAGTC	1559	TAGACGTGCGAGGGTCTGATCT	BOT	[T/C]	8	diploid	OTHER	40198627	CAAGGATATCAGGTACGGGCTGGAAAACTGTGGTCACAGGTCCAAGATACATTCAAGCA[A/G]ATGGACACTGCTGCAACAGAACTCGAATGCTTCCAAGAGCTGCAGAAACAGGAACATCTTG	TOP
GFSSContig5428_278-0_B_R_1890480534	GFSSContig5428_278	ACTTCGTCAGTAACGGACGCGTTCGAGGCCTTCATGTGT	GAGTCGAGGTCATATCGTGCGTTCGAGGCCTTCATGTGC	CTCTCACCAGGCAGGTGATAGACGCTACCGTGAGGATTTGCGTCTGCCTATAGTGAGTC	1562	AGACGCTACCGTGAGGATTTGC	BOT	[T/C]	4	diploid	OTHER	67908687	GCTCGAAGGTCTGCCCCGTCTCGATGGTCACGGGGTCGTGCATCACCTGCCTGGTGAGAGG[G/A]CACATGAAGGCCTCGAACGCCGGCTCCTGGTACCCCTCGTTGGATTGCTCCTCCAGCTC	BOT
GFSSContig18893_1073-1_B_R_1863901139	GFSSContig18893_1073	ACTTCGTCAGTAACGGACGAGGGCCACCCGGAGTACACT	GAGTCGAGGTCATATCGTGAGGGCCACCCGGAGTACACC	TCGACATCCTCCACAACCTAAGCCGAGTATTGGGGTAGTCCGTCTGCCTATAGTGAGTC	1563	AAGCCGAGTATTGGGGTAGTCC	BOT	[T/C]	4	diploid	OTHER	5224270	ATGTCGTTCTGGTCGGTAAGACGGTCGATGAGGTTGTGGAGGATGTCGAC[G/A]GTGTACTCCGGGTGGCCCTGGATGCCCAGCGCGTGCTCCCCGACTGCGAA	BOT
GFSSContig10458_110-0_T_F_1890480692	GFSSContig10458_110	ACTTCGTCAGTAACGGACGCTCCTTCAGCAATCCCATACAGA	GAGTCGAGGTCATATCGTGCTCCTTCAGCAATCCCATACAGG	ACACTGTAGCACAGACTCATGAAGATGGAGGCTCCGCGTAATGTTGTCTGCCTATAGTGAGTC	1564	GATGGAGGCTCCGCGTAATGTT	TOP	[A/G]	4	diploid	OTHER	1665582	CAACTGACATCCTGAGCAGATCAGGCAATGGGAGGAGCTCCTTCAGCAATCCCATACAG[A/G]CACACTGTAGCACAGACTCATGAAACGCAACCTGCCCACACCGTGTCAGTCCCAATGCGAC	TOP
GFSSContig16444_1496-1_T_F_1863898949	GFSSContig16444_1496	ACTTCGTCAGTAACGGACGAGACAAAACCGGGACTCTCACCTC	GAGTCGAGGTCATATCGTGAGACAAAACCGGGACTCTCACCTG	AACTCCATGGAGTTCATCAAATGATAAGCTCACGGCTGCGTAGTGTCTGCCTATAGTGAGTC	1565	GATAAGCTCACGGCTGCGTAGT	TOP	[C/G]	9	diploid	OTHER	53785	GCTGGGTCAGGTGGACACCATCCTCACAGACAAAACCGGGACTCTCACCT[C/G]CAACTCCATGGAGTTCATCAAATGCTCTATCGCTGGAACCGCGTATGGCC	TOP
GFSSContig4508_122-0_T_F_1890479183	GFSSContig4508_122	ACTTCGTCAGTAACGGACCCAAAGCATCCTCATTTTCTTCAGTA	GAGTCGAGGTCATATCGTCCAAAGCATCCTCATTTTCTTCAGTG	GCTCTTTTATCAAAGTGCAATCTTAGGTGACACGCTCCCAGACTGTCTGCCTATAGTGAGTC	1577	TTAGGTGACACGCTCCCAGACT	TOP	[A/G]	1	diploid	OTHER	68617430	CTGCTAAGCCCTGGTCATCTTCGGACAGATGCACCACCAAAGCATCCTCATTTTCTTCAGT[G/A]TGCTCTTTTATCAAAGTGCAATCGTGAAATTCAGGGCTATGTCGCACCTTGCATTTAAG	BOT
GFSSContig15984_1046-1_T_R_1863900518	GFSSContig15984_1046	ACTTCGTCAGTAACGGACATCCCACGCTTGGCTCCACA	GAGTCGAGGTCATATCGTATCCCACGCTTGGCTCCACG	TAGCAGCATCGACGTTGTTTCTATGAGGGCGAAGGAGCCTAGTCTGCCTATAGTGAGTC	1581	TCTATGAGGGCGAAGGAGCCTA	TOP	[A/G]	4	diploid	OTHER	67246194	AGATGTCATCCCAGCAACTTTCTCATTCGCCCACCAGTCAGATCCCACGCTTGGCTCCAC[G/A]TTAGCAGCATCGACGTTGTTGAAGTTGAATTCTTTGGCCAGGCGCAGGGACAGGGACCGC	BOT
GFSSContig14335_2067-0_B_F_1890482075	GFSSContig14335_2067	ACTTCGTCAGTAACGGACGCCCGGACTTCTCCGCGAGT	GAGTCGAGGTCATATCGTGCCCGGACTTCTCCGCGAGC	CCGTCGACGAGAACCTCTTCTCCGCGTAGAGTAGCCAGCTGTCTGCCTATAGTGAGTC	1586	TCTCCGCGTAGAGTAGCCAGCT	BOT	[T/C]	10	diploid	OTHER	55442595	CTGACGGAGAAGAGGAGGACGGAGGAATGGGAGGCCCGTGAGAGGTTCTCGTCGACGGA[A/G]CTCGCGGAGAAGTCCGGGAGCATCGACGAGGTGGCGGTGCAGCTGACGCCAGAGGAGCTGG	TOP
GFSSContig7724_120-1_B_F_1863899055	GFSSContig7724_120	ACTTCGTCAGTAACGGACCAAGTTGGTTCGAAGCGGCACT	GAGTCGAGGTCATATCGTCAAGTTGGTTCGAAGCGGCACA	TGAAATCCACCCAGAAGTAGGCAATCTCCGTCAGGAAAGCGTGTCTGCCTATAGTGAGTC	1587	GCAATCTCCGTCAGGAAAGCGT	BOT	[T/A]	3	diploid	OTHER	37414295	AGCCAGGTGACCAATTGTGGTAGATCGCCCAAATCTCCCCTACTTCTGGGTGGATTTCAA[A/T]GTGCCGCTTCGAACCAACTTGCGTTTCTACTACATGAGAGAACGAGTCATTTGTGTCATA	BOT
GFSSContig16454_1183-0_T_R_1890482184	GFSSContig16454_1183	ACTTCGTCAGTAACGGACGGGTTAGGATCATGGTGGAGGTGTAA	GAGTCGAGGTCATATCGTGGGTTAGGATCATGGTGGAGGTGTAG	TTGTAGGTGAAGCTACTTCAGAACAACGGTGTTTCCTACGGCGAGGTCTGCCTATAGTGAGTC	1588	CAACGGTGTTTCCTACGGCGAG	TOP	[A/G]	155	diploid	OTHER	239784600	GTAATGATGATAGATACTTGGTGGTTGTAAGATATGGTTAGGATCATGGTGGAGGTGTA[A/G]CTTGTAGGTGAAGCTACTTCAGAAGCTTAGACAGTTGAAATTGATACTGCCCTGTTAGGTG	TOP
GFSSContig10720_700-0_B_F_1890479688	GFSSContig10720_700	ACTTCGTCAGTAACGGACAGACCTCAGGACCGTCGTCGT	GAGTCGAGGTCATATCGTAGACCTCAGGACCGTCGTCGC	TCACAGATGGAGAACCTCAAGCTTCAGCATCCGAATCAGGTCCGTCTGCCTATAGTGAGTC	1590	CTTCAGCATCCGAATCAGGTCC	BOT	[T/C]	2	diploid	OTHER	17104858	GTCGGCGTGAGCGCGGGAATGGAGTGCGTCGAGTCGGCGCTTGAGGTTCTCCATCTGTGAG[G/A]CGACGACGGTCCTGAGGTCTCCGACGCTGGATACCCCCGTCGCCCCCACCGACGCAGGG	BOT
GFk50ctg317996_319-0_B_R_1890482142	GFk50ctg317996_319	ACTTCGTCAGTAACGGACGGGGCTCAATGAATCTCCACCAAT	GAGTCGAGGTCATATCGTGGGGCTCAATGAATCTCCACCAAC	GACAGTGAACTTGATGGCTCAGCTTAGGGCGGGGACTCATTCGTCTGCCTATAGTGAGTC	1595	AGCTTAGGGCGGGGACTCATTC	BOT	[T/C]	1055	diploid	OTHER	5358861	AGATGCATACTCTTTTCAGTACTCCACTGGTGATATCCTGGAGCCATCAAGTTCACTGTCC[G/A]TTGGTGGAGATTCATTGAGCCCACCCCAGCCGACCAGTAGCAACCGAGGCATTTCAGAA	BOT
GFSSContig15624_913-0_B_R_1890480764	GFSSContig15624_913	ACTTCGTCAGTAACGGACGTCTCTAGTACAAGAAAATCCATCTGTACGT	GAGTCGAGGTCATATCGTGTCTCTAGTACAAGAAAATCCATCTGTACGC	CTAGAAACATCTCTGCTTTTCTTCGGTAATAGGACACCCGTGCCATGTCTGCCTATAGTGAGTC	1596	GGTAATAGGACACCCGTGCCAT	BOT	[T/C]	5	diploid	OTHER	8108879	GTGCTTCTTCAACTGGTGTCGTTAGACTCCAGTCAAGAAGAAAAGCAGAGATGTTTCTAGT[G/A]CGTACAGATGGATTTTCTTGTACTAGAGAAAAAGTAACAGAATCATCTCTGGCTTTTAC	BOT
GFSSContig19003_489-1_T_R_1863898822	GFSSContig19003_489	ACTTCGTCAGTAACGGACGCTGCTTGGGCTAAGGAGCTTA	GAGTCGAGGTCATATCGTGCTGCTTGGGCTAAGGAGCTTC	AGGGATGGAGAGTTACTGCATGATTGTCAGAGCCGAACGCTGAGTCTGCCTATAGTGAGTC	1599	GATTGTCAGAGCCGAACGCTGA	TOP	[A/C]	1	diploid	OTHER	72378322	GGTGGCGGTGCTCCAGAAATAGAAATGTCAATGCAGCTGGCTGCTTGGGCTAAGGAGCTT[C/A]GAGGGATGGAGAGTTACTGCATCAAGGAGTTTGCTGAGGCACTTGAGGTCATCCCTTACA	BOT
GFSSContig17337_1402-1_B_R_1863900714	GFSSContig17337_1402	ACTTCGTCAGTAACGGACGGATCAATGGACTGGGCCTTGTT	GAGTCGAGGTCATATCGTGGATCAATGGACTGGGCCTTGTG	ACCCTGAGAAAGTATTCAGTTTCCCGAAGGTTTGTGCGGACTACCGTCTGCCTATAGTGAGTC	1600	CCGAAGGTTTGTGCGGACTACC	BOT	[T/G]	7	diploid	OTHER	63616406	CCCAGCAGATGCAAGATACGAGTGGAGTTCATTGTAGAAACTGAATACTTTCTCAGGGTT[A/C]ACAAGGCCCAGTCCATTGATCGTTATGCTGTACAAAGCATCGCAGGGCTCGTTTTTCTGA	TOP
GFSSContig20136_1585-0_B_R_1890481272	GFSSContig20136_1585	ACTTCGTCAGTAACGGACGGACAAACACACAGAAGGCAACCACT	GAGTCGAGGTCATATCGTGGACAAACACACAGAAGGCAACCACC	GTGCAATGATGAGGAACATAGTATGCCGTACCAGTATGTTCCGGGTCTGCCTATAGTGAGTC	1601	ATGCCGTACCAGTATGTTCCGG	BOT	[T/C]	7	diploid	OTHER	61207336	GATTCATATTTGGGCCTGATGTGAGATCTGTGTTTCTCACTATGTTCCTCATCATTGCACC[G/A]GTGGTTGCCTTCTGTGTGTTTGTCGCAAGGCATCTCATAAATGATTTCCCCGATAGCTG	BOT
GFSSContig18317_510-0_T_U_1890482546	GFSSContig18317_510	ACTTCGTCAGTAACGGACCGTGCATGGCTTTCTTGACTTATTTC	GAGTCGAGGTCATATCGTCGTGCATGGCTTTCTTGACTTATTTG	ACGGGATTATCGTGGCTTAATCCTTAGCACGCAGGGATCGGTCTGCCTATAGTGAGTC	1604	AATCCTTAGCACGCAGGGATCG	TOP	[C/G]	0	diploid	OTHER	0	TGGTGCCCATACTGGATGAGGATAACGTGCATGGCTTTCTTGACTTATTT[C/G]AACGGGATTATCGTGGCTTGGCATGGGGTTTCATCATCACGCCACTAACC	TOP
GFSSContig18966_1301-1_T_F_1863898570	GFSSContig18966_1301	ACTTCGTCAGTAACGGACGAGCCAGGCATCTCCGGGAAA	GAGTCGAGGTCATATCGTGAGCCAGGCATCTCCGGGAAG	CGTCGTTGATATCGTCGAGGATCTTAACGGGTGCTCCCATCGTCTGCCTATAGTGAGTC	1608	GATCTTAACGGGTGCTCCCATC	TOP	[A/G]	3	diploid	OTHER	7445162	AGGAAGTCGTCCATGCCGCGGCCGAGGTCGCAGCCAGGCATCTCCGGGAA[G/A]ACGTCGTTGATATCGTCGAGGTCGAGGTCAATCTCCAGCTCCTCATCCCC	BOT
GFSSContig4741_293-0_T_R_1890481503	GFSSContig4741_293	ACTTCGTCAGTAACGGACGTACAGTCACAGGTTGCAGCTGCA	GAGTCGAGGTCATATCGTGTACAGTCACAGGTTGCAGCTGCG	AGCACTCTCAGGTTGTTGACCAGCTATGTCACGCTTCCCAGAGTCTGCCTATAGTGAGTC	1610	CAGCTATGTCACGCTTCCCAGA	TOP	[A/G]	8	diploid	OTHER	48571953	CTGAGACTCATAATCAAGTGAAGCTGGCATATCATCAGGTACAGTCACAGGTTGCAGCTGC[G/A]AAGCACTCTCAGGTTGTTGACCATGTTGAATATTATTCCTCAGATCAGCTACTGGTAAT	BOT
GFSSContig18506_847-1_T_R_1863899465	GFSSContig18506_847	ACTTCGTCAGTAACGGACAGTCCAAGAAGCCCCGGTCGA	GAGTCGAGGTCATATCGTAGTCCAAGAAGCCCCGGTCGG	GGTGTTCGTGAGCTTCGCCTGTAGAAGGGCGTGACGCATGTCTGCCTATAGTGAGTC	1617	CCTGTAGAAGGGCGTGACGCAT	TOP	[A/G]	4	diploid	OTHER	7382744	CGAACGCCGTCCGGTGCGCGAGCTGGCTCGAGTCCAAGAAGCCCCGGTCG[A/G]TGGTGTTCGTGAGCTTCGGCAGCCTGGTGCGCTCGTCGCTGCCGCAGCTC	TOP
GFSSContig6509_318-1_T_F_1863899542	GFSSContig6509_318	ACTTCGTCAGTAACGGACGGGAGGCGTCGTCCAAGCAGA	GAGTCGAGGTCATATCGTGGGAGGCGTCGTCCAAGCAGT	CATACACCGGATGCTGTCGATCTAGGAAGCGGTGCTCTCAGTCTGCCTATAGTGAGTC	1623	GATCTAGGAAGCGGTGCTCTCA	TOP	[A/T]	1	diploid	OTHER	50476052	AGAAGCGACATGAAGAAGTACATCGTGCCTTACTTGACGCCGGAGGCGTCGTCCAAGCAG[A/T]GCATACACCGGATGCTGTCGCTTTGAGCGAACCGCGTGCGTATCTAGCAAGGTCTGTATC	BOT
GFSSContig11723_705-0_B_R_1890479301	GFSSContig11723_705	ACTTCGTCAGTAACGGACGCCAATTGGCCATTCTCTACAAGGATT	GAGTCGAGGTCATATCGTGCCAATTGGCCATTCTCTACAAGGATC	AAAGAATGAAGCTCAAGGAATGGTTTGCACTATCAACCGTCCGCGTCTGCCTATAGTGAGTC	1628	GTTTGCACTATCAACCGTCCGC	BOT	[T/C]	1	diploid	OTHER	2772128	TGTTTAGCTCGCTTGATCACTGGAGTGAGCAATTTCCATTCCTTGAGCTTCATTCTTTC[A/G]ATCCTTGTAGAGAATGGCCAATTGGAGTTGCTGCTTCAAAAGTACTCTGCCACTGACACAG	TOP
GFSSContig11126_569-1_T_F_1863900733	GFSSContig11126_569	ACTTCGTCAGTAACGGACGTCGCTGACCTGCAGCTTCTCA	GAGTCGAGGTCATATCGTGTCGCTGACCTGCAGCTTCTCG	GGTGGAGCTCAGCTAGGAGGTCTCGCGTGATAGGAGGACTCGTCTGCCTATAGTGAGTC	1629	GTCTCGCGTGATAGGAGGACTC	TOP	[A/G]	2	diploid	OTHER	25871736	TCGAGCCCAAATAAGGCGGCTACACCCCGGTCGCTGACCTGCAGCTTCTC[A/G]AGGTGGAGCTCAGCTAGGAGGGAATCCCTTGGGACGTCCTGGAGCACGAT	TOP
GFSSContig16244_1094-0_T_F_1890481512	GFSSContig16244_1094	ACTTCGTCAGTAACGGACAAGATGTTGCAAAGGTCCAGGCA	GAGTCGAGGTCATATCGTAAGATGTTGCAAAGGTCCAGGCG	GCTTGGTTGACATGTACTGCCTTCGTAAGTGAGGCCGGTTCAGTCTGCCTATAGTGAGTC	1634	CTTCGTAAGTGAGGCCGGTTCA	TOP	[A/G]	8	diploid	OTHER	9727884	TTGTGTTGAAGAAATTCGGAGATCGTAAAGATGTTGCAAAGGTCCAGGC[A/G]GGCTTGGTTGACATGTACTGCAAATGCGGTGATATGATCTCAGGTAGGCGA	TOP
GFSSContig12833_837-1_T_R_1863898865	GFSSContig12833_837	ACTTCGTCAGTAACGGACAGAACGGTGTCACCGCAGCA	GAGTCGAGGTCATATCGTAGAACGGTGTCACCGCAGCG	AAACAAGGCCAAGCAAGAAGTATATCCGGCAACTACACTGGACGGTCTGCCTATAGTGAGTC	1640	TATCCGGCAACTACACTGGACG	TOP	[A/G]	9	diploid	OTHER	59406134	GACATATGCGAACCCAAAGAACACCAATATGAAAGGAAGCAAGAACGGTGTCACCGCAGC[A/G]TAAACAAGGCCAAGCAAGAAGTATAGCTGTATTCTAGGTTCGGTTGAGTCAAAGCAGATA	TOP
GFSSContig18167_254-0_B_F_1890480280	GFSSContig18167_254	ACTTCGTCAGTAACGGACGAACTTGGGCTCGCGGAATCT	GAGTCGAGGTCATATCGTGAACTTGGGCTCGCGGAATCA	TGATCTTGTTTGAAGTTGCCTGTTCCGTCGTCAAGCTCAGGAGTCTGCCTATAGTGAGTC	1644	TGTTCCGTCGTCAAGCTCAGGA	BOT	[T/A]	3	diploid	OTHER	54629653	AGCTCCTGGTTGTGGCAGTCAGGGATGGCTTTGTGTACTTGGCAACTTCAAACAAGATCAT[A/T]GATTCCGCGAGCCCAAGTTGGTTCTTGTCGCTCTGCCTGGAAACGATGAAACTGGAGAA	BOT
GFSSContig6121_100-0_T_F_1890481131	GFSSContig6121_100	ACTTCGTCAGTAACGGACGCCACTGAGTGCTTCTCCAGGTGA	GAGTCGAGGTCATATCGTGCCACTGAGTGCTTCTCCAGGTGG	GCAGGACTGAGGGAGTGTAGGGATGCGTTATGAACCACCCGTGTCTGCCTATAGTGAGTC	1645	GGATGCGTTATGAACCACCCGT	TOP	[A/G]	6	diploid	OTHER	53546746	AGGATAACTTCGGCTGCTGCAGTTGATGTCCACTGAGTGCTTCTCCAGGTG[G/A]CGCAGGACTGAGGGAGTGTAGATGAATGCTGCTGATTGTATTGATTCTT	BOT
GFSSContig18310_1523-0_B_F_1890480553	GFSSContig18310_1523	ACTTCGTCAGTAACGGACGATGCCTTTTTCATATGGAAGCAGT	GAGTCGAGGTCATATCGTGATGCCTTTTTCATATGGAAGCAGC	GTGGCAGTTTTGGTAGCCATGCCCCATTCGATGTACCTGAGAGTCTGCCTATAGTGAGTC	1646	GCCCCATTCGATGTACCTGAGA	BOT	[T/C]	4	diploid	OTHER	60708663	TGAAGCCAGCATTATCATTAAAGCTACCATGGCTACCAAAACTGCCACA[A/G]CTGCTTCCATATGAAAAAGGCATATTTGGTTGCAAAGCATTGTTAAATCGT	TOP
GFSSContig14361_1337-0_B_F_1890482259	GFSSContig14361_1337	ACTTCGTCAGTAACGGACCATTTCCTGATGCCTCCTGCTCT	GAGTCGAGGTCATATCGTCATTTCCTGATGCCTCCTGCTCG	TTTCAGCAGCCTTGACTTCTAGATCGTACCGTCCTCCAAGAGGTCTGCCTATAGTGAGTC	1647	AGATCGTACCGTCCTCCAAGAG	BOT	[T/G]	555	diploid	OTHER	183077956	GCGAAGAGTGATGCTGACAAAGAGAAGCGGAAGGAGAAAGAAGTCAAGGCTGCTGAAAT[A/C]GAGCAGGAGGCATCAGGAAATGCTTCTACAGGAAAGAAGCGCAGAAGGAAGGCTTGAAGTT	TOP
GFSSContig10741_1216-0_B_F_1890480145	GFSSContig10741_1216	ACTTCGTCAGTAACGGACTTGCAGTCTAGCCAGTCACAGGAT	GAGTCGAGGTCATATCGTTTGCAGTCTAGCCAGTCACAGGAC	ACATTTTCCAACTGAAGCGAGGATAGTGCTGCCCGAAGCGTAGTCTGCCTATAGTGAGTC	1650	GGATAGTGCTGCCCGAAGCGTA	BOT	[T/C]	3	diploid	OTHER	63773120	CTAGACCTTCCAGGAGGACTTGCCGTCTTCGCTTCAGTTGGAAAATGTT[A/G]TCCTGTGACTGGCTAGACTGCAACAGACGGTCAGTGTCATCAACCTCAAGA	TOP
GFSSContig4811_527-0_B_U_1890482603	GFSSContig4811_527	ACTTCGTCAGTAACGGACCAAATGGTGGCAAATGGACTGTT	GAGTCGAGGTCATATCGTCAAATGGTGGCAAATGGACTGTC	CATGCAACAGAAAGGCAACCGTACCGCGATAGTTACAGCAGGTCTGCCTATAGTGAGTC	1651	CGTACCGCGATAGTTACAGCAG	BOT	[T/C]	0	diploid	OTHER	0	ATAAGAGCCATCAACGTTTCAAGCCACATGTTCTCAAAGGTTGCCTTTCTGTTGCATGG[A/G]ACAGTCCATTTGCCACCATTTGCACACTCTGGGTCTTCCCATTTTGGCTCTACTCCAGCCT	TOP
GFSSContig16982_1242-1_T_F_1863900239	GFSSContig16982_1242	ACTTCGTCAGTAACGGACGTGACCACTCAACAAATGTGGACAA	GAGTCGAGGTCATATCGTGTGACCACTCAACAAATGTGGACAG	GTGTTCTCTCGTATTGTGGAGATACCTATTTGGCGGAGGACCACTGTCTGCCTATAGTGAGTC	1653	ACCTATTTGGCGGAGGACCACT	TOP	[A/G]	4	diploid	OTHER	2801808	TCAAGACATACTCAAACAAGTATATGCTGACCACTCAACAAATGTGGACA[A/G]AGTGTTCTCTCGTATTGTGGAGATAACACAACACCCAGCAGCTGCTGCAT	TOP
GFSSmeganGI_3-1_B_R_1865994573	GFSSmeganGI_3	ACTTCGTCAGTAACGGACCTGCAAGTCCTTCTCGGCCTGT	GAGTCGAGGTCATATCGTCTGCAAGTCCTTCTCGGCCTGA	AAAAAAATAAGCGTCAAGAAAGATAGCTGGCCCACGAAATCTGCGGTCTGCCTATAGTGAGTC	1655	TAGCTGGCCCACGAAATCTGCG	BOT	[T/A]	3	diploid	OTHER	3888159	CTGACAAATCTATTTCAAAACACATTTTAACTACAATGCCTACGTGAATATGCACCCGTTTCCTAGTCATCTTTCTTGACGCTTATTTTTTTC[A/T]CAGGCCGAGAAGGACTTGCAGCCTTGGATTGCTAGAGACGACGAACAAGGTCAGAAGATGTGGAGAGTCAACCAACGTATAGTGAAGCTTATAGCTGAGCTTATGAGGAACCATGACAGCCCTGAA	TOP
GFk50ctg172491_227-0_B_R_1893112235	GFk50ctg172491_227	ACTTCGTCAGTAACGGACGGGCTGGACCTATGACACGAAGGT	GAGTCGAGGTCATATCGTGGGCTGGACCTATGACACGAAGGC	AATGGCATGATGGCAGGAGAGCTGCACCCGACTTGGTCAGTCTGCCTATAGTGAGTC	1658	AGAGCTGCACCCGACTTGGTCA	BOT	[T/C]	1	diploid	OTHER	29497808	ACCGGTCCATTCGCTTCTGCAGCTTGCGGATGCCTGCCATCATGCCATTG[A/G]CCTTCGTGTCATAGGTCCAGCCATCTTCTCCAGGCTTCAGCTCAACCCAA	TOP
GFSSContig10391_197-1_T_R_1863900178	GFSSContig10391_197	ACTTCGTCAGTAACGGACGTTTGCCATCTGGCTCAGAATCAA	GAGTCGAGGTCATATCGTGTTTGCCATCTGGCTCAGAATCAG	CTCAGAACTACCATCATACTGTTTGTGTAGGCCAGCTAAACGTCGTGTCTGCCTATAGTGAGTC	1661	GTGTAGGCCAGCTAAACGTCGT	TOP	[A/G]	1	diploid	OTHER	63281970	TCTCTTCCTTCCTTCTCCTCTTTGCCTCTTTGCCATCTGGCTCAGAATCA[G/A]ACTCAGAACTACCATCATACTGTTTCCTATGCTTATGAGCTTTCTTGTGC	BOT
GFSSContig14222_1768-1_T_F_1863900533	GFSSContig14222_1768	ACTTCGTCAGTAACGGACCAATCATGGAGATTTCACCGGAGA	GAGTCGAGGTCATATCGTCAATCATGGAGATTTCACCGGAGG	ACAATACCTGGTTCCAGCGGTATGTGCGCCAGCTATGAGGCGTCTGCCTATAGTGAGTC	1665	GTATGTGCGCCAGCTATGAGGC	TOP	[A/G]	1	diploid	OTHER	12152985	TACTTGGCTGCTAGAGAACTGAAGAAGCAATCATGGAGATTTCACCGGAG[A/G]TACAATACCTGGTTCCAGCGGCATGTGGAGCCACAGGTCACGACTGATGA	TOP
GFSSContig16331_92-1_T_R_1863899193	GFSSContig16331_92	ACTTCGTCAGTAACGGACCTGAGGAGCGAGCCGACGAA	GAGTCGAGGTCATATCGTCTGAGGAGCGAGCCGACGAG	GCCATGAGGTGTCCAAAGGTGCCGCAACTGATAAGCGTTGGTCTGCCTATAGTGAGTC	1671	GTGCCGCAACTGATAAGCGTTG	TOP	[A/G]	6	diploid	OTHER	48566800	GATGCAGGGGAGCAGCATCGCGGCCATGACGCTGAGGAGCGAGCCGACGA[A/G]CGCCATGAGGTGTCCAAAGAAGGGCACCGCGAGCGCGACGACGACCGTGC	TOP
GFSSContig16921_511-1_T_F_1863898249	GFSSContig16921_511	ACTTCGTCAGTAACGGACGCAGGCTGCGCCCGTCCAA	GAGTCGAGGTCATATCGTGCAGGCTGCGCCCGTCCAG	GTCGTCACGTGTGCATTGTATAGGCAGTTCACTCGACCGCGAGTCTGCCTATAGTGAGTC	1676	TAGGCAGTTCACTCGACCGCGA	TOP	[A/G]	9	diploid	OTHER	57300509	CCCCGGGTGGATCACGGAGCTGATCGGCACCGTCAGGCTGCGCCCGTCCA[A/G]CGTCGTCACGTGTGCATTGTACCCCGTCAGGGCTTCCGCCAGAGGGATCT	TOP
GFSSContig18865_438-1_B_R_1863901012	GFSSContig18865_438	ACTTCGTCAGTAACGGACGCCCAGGCGGGCGAGGAGT	GAGTCGAGGTCATATCGTGCCCAGGCGGGCGAGGAGC	CTGTCAGGGAGAGCAGTGAGCGGTTGACCAGTACCACGATTCGTCTGCCTATAGTGAGTC	1678	CGGTTGACCAGTACCACGATTC	BOT	[T/C]	3	diploid	OTHER	58894518	CCTTTCACGGTTCCACTGCTCAATCTTAGCCCTGCGCTCCTCACTGCTCTCCCTGACAGG[A/G]CTCCTCGCCCGCCTGGGAGGGGGGCTGCCACCATGCCTGCGCCTCCCTCCATCGTCATAC	TOP
GFSSContig1198_835-0_B_F_1890482242	GFSSContig1198_835	ACTTCGTCAGTAACGGACGAGGTTGCTCCTCGCCGCT	GAGTCGAGGTCATATCGTGAGGTTGCTCCTCGCCGCC	GTTCGAGCACGATCTGCGAAGTCAGGTCAATCGTCGCGCGTCTGCCTATAGTGAGTC	1679	GAAGTCAGGTCAATCGTCGCGC	BOT	[T/C]	455	diploid	OTHER	165058796	TGGGTGTTGACAAGCTTGCGTTCACCGGATCGACGGGCACGGGGCAGATCGTGCTCGAACT[G/A]GCGGCGAGGAGCAACCTGAAGCCGGTGACGCTGGAGCTCGGTGGCAAGTCCCCTTTCGT	BOT
GFSSContig16156_1600-0_B_R_1890479779	GFSSContig16156_1600	ACTTCGTCAGTAACGGACGCTGACGCGCTCCCCTTGT	GAGTCGAGGTCATATCGTGCTGACGCGCTCCCCTTGC	GGCTCCTTTCTGAGGACTCCCCTTACGCGCACAGTCAGGGTGTCTGCCTATAGTGAGTC	1680	CCCTTACGCGCACAGTCAGGGT	BOT	[T/C]	2	diploid	OTHER	67072885	TTGGGCCGGAATGCCGTGGACTTGAGCCTTCTCGTGAAGGAGTCCTCAGAAAGGAGCCA[A/G]CAAGGGGAGCGCGTCAGGCAGTGGGACATGGCGTTCCCACTCGCCGGTAAGGCCAAGGGCG	TOP
GFSSContig2648_373-0_B_R_1890480681	GFSSContig2648_373	ACTTCGTCAGTAACGGACGTCTATTTCTTGCCTAGTGCTTGCAAT	GAGTCGAGGTCATATCGTGTCTATTTCTTGCCTAGTGCTTGCAAC	ACAATCTCAGATGCGTCAAGTCTCCGGCTGATGGAACCGTAGGTCTGCCTATAGTGAGTC	1682	TCTCCGGCTGATGGAACCGTAG	BOT	[T/C]	4	diploid	OTHER	5621401	GTGCCGAATTGAGGCAGAGGAGCTATCTCTTGACGCATCTGAGATTGTC[A/G]TTGCAAGCACTAGGCAAGAAATAGAAGAGCAGTGGAACTTGTATGATGGTT	TOP
GFSSContig14242_591-0_T_F_1890482209	GFSSContig14242_591	ACTTCGTCAGTAACGGACGGGTGGCCATGTTCTTCTTGTCA	GAGTCGAGGTCATATCGTGGGTGGCCATGTTCTTCTTGTCG	TCCTCAAAAGTGGTTTCTTAATCGAGCGGCAGTTAGTCATGTCGGTCTGCCTATAGTGAGTC	1685	CGAGCGGCAGTTAGTCATGTCG	TOP	[A/G]	255	diploid	OTHER	224526474	TGCCAAGCTTTTTGTTAATCTTGTCAAACTCTGCCAAGAGGGTGGCCATGTTCTTCTTGTC[G/A]CTCCTCAAAAGTGGTTTCTTAATGTCCTTCTCAATCTTCTCAAGAGCTTCCATCATCAA	BOT
GFSSContig6393_86-0_B_R_1890482204	GFSSContig6393_86	ACTTCGTCAGTAACGGACGGGAAATGGCACTCTCAACCTCAGAG	GAGTCGAGGTCATATCGTGGGAAATGGCACTCTCAACCTCAGAC	GAGACAGGGAATACTCTCCAAGAACCCTAGAGGTGCGAGTCGTGGTCTGCCTATAGTGAGTC	1688	AACCCTAGAGGTGCGAGTCGTG	BOT	[G/C]	255	diploid	OTHER	133212265	TCCGGGCATCCCGTGTCTGCTCCTGTGCTCTCTGGATCCTTGGAGAGTATTCCCTGTCTCT[C/G]TCTGAGGTTGAGAGTGCCATTTCCACCATCAAGCAATGCCTTGGGGATCTTCCATTCTA	BOT
GFSSContig7856_313-1_B_R_1863899403	GFSSContig7856_313	ACTTCGTCAGTAACGGACGGGATGGCTTCCGTAGTAGTGCTTCT	GAGTCGAGGTCATATCGTGGGATGGCTTCCGTAGTAGTGCTTCC	GATGTGTTCCATGTTAACGCTGCCCAGTTAAGCTGCGCGAATGGTCTGCCTATAGTGAGTC	1689	GCCCAGTTAAGCTGCGCGAATG	BOT	[T/C]	3	diploid	OTHER	71898512	CATCTACCAGATCCCTGGCATTAGCAGCAGCGTTAACATGGAACACATCA[G/A]GAAGCACTACTACGGAAGCCATCCATCTATAAACCCCTACGGGATTATCC	BOT
GFk40ctg51079_140-0_B_F_1890481326	GFk40ctg51079_140	ACTTCGTCAGTAACGGACAGCAGGAAATGAAAGCTGGGGTT	GAGTCGAGGTCATATCGTAGCAGGAAATGAAAGCTGGGGTC	ACTAAACGGCCATGTGTTAGGCAACGATCCTACAGTATCCGCGTCTGCCTATAGTGAGTC	1693	GCAACGATCCTACAGTATCCGC	BOT	[T/C]	7	diploid	OTHER	6716437	AGTGATTTCACATCTGCCCTCATAAAATGGAAGATTCTTGCTAACACATGGCCGTTTAGTA[G/A]ACCCCAGCTTTCATTTCCTGCTCTGGGATTCACAGAATCATTATCAACAGAAGATGCTC	BOT
GFSSContig13068_662-1_B_F_1863900815	GFSSContig13068_662	ACTTCGTCAGTAACGGACAGCTGGTGAGAAAAGGCTGGGT	GAGTCGAGGTCATATCGTAGCTGGTGAGAAAAGGCTGGGC	CGGATGAGAAGACCTTTATCCGTTCTGGACTATCACGAACCCGGTCTGCCTATAGTGAGTC	1697	GTTCTGGACTATCACGAACCCG	BOT	[T/C]	2	diploid	OTHER	58108436	TGTGCCCAACTGCGTTCAGTGAAAACACGGATAAAGGTCTTCTCATCCGT[G/A]CCCAGCCTTTTCTCACCAGCTTTGTACAAATCCTTTGCATCATGTGTCAC	BOT
GFSSContig20137_812-1_B_R_1863899464	GFSSContig20137_812	ACTTCGTCAGTAACGGACGACCCTCGTTACGCAGGGGCTT	GAGTCGAGGTCATATCGTGACCCTCGTTACGCAGGGGCTC	TCAAGGAGGTCAGCGATGTACCAGATCATTGCCGTTCGGTGGTCTGCCTATAGTGAGTC	1700	ACCAGATCATTGCCGTTCGGTG	BOT	[T/C]	10	diploid	OTHER	52216978	GAAGTCGGTGGCCATGAAGATCTTCCTGCTGCGGTGGCGCACATCGCTGACCTCCTTGAT[A/G]AGCCCCTGCGTAACGAGGGTGCGCACGACCTTGGTGGCGATGTTGGGGCCCATCAACAAC	TOP
GFSSContig7384_126-0_B_U_1890482527	GFSSContig7384_126	ACTTCGTCAGTAACGGACCGTTAGAGCAGTAGCAGCGGTGTT	GAGTCGAGGTCATATCGTCGTTAGAGCAGTAGCAGCGGTGTC	CTAAAAACTGCGTGGTTCCTAACTGCCGTCAACTTGGCCCTGTCTGCCTATAGTGAGTC	1702	TAACTGCCGTCAACTTGGCCCT	BOT	[T/C]	0	diploid	OTHER	0	ACATGTACAGAGCAAGGATCTGATCCAACGGGAACCACGCAGTTTTTAGT[A/G]ACACCGCTGCTACTGCTCTAACGCCCGCAATTCTCTCGCAGAGTTGATAG	TOP
GFSSContig20013_934-0_B_R_1890479669	GFSSContig20013_934	ACTTCGTCAGTAACGGACGCTGAAGTTCCGGGTAGCACATTTT	GAGTCGAGGTCATATCGTGCTGAAGTTCCGGGTAGCACATTTG	GATCATTGAATGCAAACTTGCGCTCCTACTATGCCCGAAGGGAGTCTGCCTATAGTGAGTC	1707	GCTCCTACTATGCCCGAAGGGA	BOT	[T/G]	2	diploid	OTHER	56154416	AAGAGATAAAAGTTGCCTCCCAGCTGCGCAAGTTTGCATTCAATGATCT[A/C]AAATGTGCTACCCGGAACTTCAGGCCTGAAAGTCTCCTTGGAGAAGGGGGT	TOP
GFSSContig18569_911-1_B_R_1863901120	GFSSContig18569_911	ACTTCGTCAGTAACGGACAGTAGGCGCGGGAGCAGGGT	GAGTCGAGGTCATATCGTAGTAGGCGCGGGAGCAGGGC	TCACCTTGAAGCTGTACATGGGCATTTCGTGTACCTACCACCGTCTGCCTATAGTGAGTC	1711	GGCATTTCGTGTACCTACCACC	BOT	[T/C]	9	diploid	OTHER	2608555	AGCGGGCTCTTCAGCACCGACGAGTTCCGCATGTACAGCTTCAAGGTGAA[A/G]CCCTGCTCCCGCGCCTACTCCCACGACTGGACCGAGTGCCCCTTCGTGCA	TOP
GFSSContig15036_326-1_B_R_1863899770	GFSSContig15036_326	ACTTCGTCAGTAACGGACGCATCTCCGCGAAGCATCACAGT	GAGTCGAGGTCATATCGTGCATCTCCGCGAAGCATCACAGC	TCCAGTTCTATGTGGCAGCCTCAGAGGGTCGCTGCATAAGCGTCTGCCTATAGTGAGTC	1714	CTCAGAGGGTCGCTGCATAAGC	BOT	[T/C]	5	diploid	OTHER	17033324	GGGAGGGAGAGATCAATGGAAGTTACCGGCGCTGCCACATAGAACTGGAC[A/G]CTGTGATGCTTCGCGGAGATGGCGAGGTTGTATGTGCCAATCTTGTTGGC	TOP
GFSSContig12731_284-1_B_R_1863898392	GFSSContig12731_284	ACTTCGTCAGTAACGGACCGACGCGCTCTCCGTCAGT	GAGTCGAGGTCATATCGTCGACGCGCTCTCCGTCAGC	CGTCGTCGATCACGATCCCTAGCCCATTGAGCGATCACTGTCTGCCTATAGTGAGTC	1718	CCTAGCCCATTGAGCGATCACT	BOT	[T/C]	5	diploid	OTHER	59090009	CTGAACGGGCCCCGGGGCCACTTCGGCGACACGATCGTGATCGACGACGT[A/G]CTGACGGAGAGCGCGTCGCGGTCGTCTTCGATGGTGGGGCGGGCGCAGGG	TOP
GFSSContig15446_474-1_B_F_1863898251	GFSSContig15446_474	ACTTCGTCAGTAACGGACACCAGCCGATCCATAGCCAACT	GAGTCGAGGTCATATCGTACCAGCCGATCCATAGCCAACC	AAAGAACACCGTGATCCAGATTCTGGGAGTACCTAGCTTCGGAGTCTGCCTATAGTGAGTC	1730	TCTGGGAGTACCTAGCTTCGGA	BOT	[T/C]	6	diploid	OTHER	30264119	GTGTCATGCCCATACATTTGTGGAAGGCATCTGGATCACGGTGTTCTTTT[G/A]GTTGGCTATGGATCGGCTGGTTATGCGCCAATCCGCTTCAAGGAAAAGCC	BOT
GFSSContig20368_1202-1_B_R_1863899475	GFSSContig20368_1202	ACTTCGTCAGTAACGGACGCTGGACAGCAATGGGCTGTGG	GAGTCGAGGTCATATCGTGCTGGACAGCAATGGGCTGTGC	GATTGTCCTCATAATCACCTCCGGCAATGCCCGTTTGGATGATGGTCTGCCTATAGTGAGTC	1739	GGCAATGCCCGTTTGGATGATG	BOT	[G/C]	4	diploid	OTHER	8980650	GATGAGGAGTATGCATCTGATGGTGCAGGAGGTGATTATGAGGACAATCT[C/G]CACAGCCCATTGCTGTCCAGGCAGACAACAAGTGCGGAAGGGAAGGACAT	BOT
GFSSContig8303_724-1_T_R_1863898968	GFSSContig8303_724	ACTTCGTCAGTAACGGACCCCAAGGAGGAAGCAGCAATGC	GAGTCGAGGTCATATCGTCCCAAGGAGGAAGCAGCAATGG	AGCATTGCAAATGGCAGGGCTCATGGTAGCGGGACTATCGTCTGCCTATAGTGAGTC	1740	GGCTCATGGTAGCGGGACTATC	TOP	[C/G]	6	diploid	OTHER	1250450	CCAGAAAGAACTGCAAAAAGTGTGGCCTGCCCAAGGAGGAAGCAGCAATG[C/G]CAGCATTGCAAATGGCAGGGATGGCTATGCCAGCTTATGCAACTTATATT	BOT
GFSSContig17295_262-1_T_R_1863900864	GFSSContig17295_262	ACTTCGTCAGTAACGGACGCGTCGGCTACTCCGTCATCGTC	GAGTCGAGGTCATATCGTGCGTCGGCTACTCCGTCATCGTG	TCAGCGCCATCAACATCTTTTGGGTCAAGATTACGCGGGACGTCTGCCTATAGTGAGTC	1741	TTGGGTCAAGATTACGCGGGAC	TOP	[C/G]	1	diploid	OTHER	67317132	GAACAAGTACAGGCTCTACTGGAACATCTACCACCACTCCGTCGGCTACTCCGTCATCGT[C/G]CTCAGCGCCATCAACATCTTCAAGGGGCTCGACATCCTCCAGCCGGCCAGCGGATACAAG	BOT
GFSSContig20150_3007-0_B_R_1890481079	GFSSContig20150_3007	ACTTCGTCAGTAACGGACGAGAACAAATGCTACAATGGTGCGG	GAGTCGAGGTCATATCGTGAGAACAAATGCTACAATGGTGCGC	ATATGCCAACAAGGACTCTTACTCAGTCGATTGAAGCTGCGGTTCGTCTGCCTATAGTGAGTC	1743	CAGTCGATTGAAGCTGCGGTTC	BOT	[G/C]	6	diploid	OTHER	40412812	AAATTTGTCTGACGCAGCCCTTGGAAGCCACCAAGAGTAAGAGTCCTTGTTGGCATATT[C/G]CGCACCATTGTAGCATTTGTTCTGGCCCTTGCACGCGCGCGGAACCGACCTAAGCTGCTTC	TOP
GFk40ctg144164_473-0_T_F_1890481775	GFk40ctg144164_473	ACTTCGTCAGTAACGGACCACGAGAAAACAGATTCCTGCGA	GAGTCGAGGTCATATCGTCACGAGAAAACAGATTCCTGCGG	AAATTGTTGAGTATCACCAGCTAGCACCTCCACGTAGTATGGCCGTCTGCCTATAGTGAGTC	1746	AGCACCTCCACGTAGTATGGCC	TOP	[A/G]	9	diploid	OTHER	26650465	CTGAGAAGGCACGGCTTGCGCACGAGAACTCAGTATATGCACGAGAAAACAGATTCCTGCG[G/A]GAAATTGTTGAGTATCACCAGCTCACTATGCAGGATGTCATATATGTAGACGAAGGCAT	BOT
GFSSContig13073_887-0_B_R_1890482073	GFSSContig13073_887	ACTTCGTCAGTAACGGACGAGGATCAAGGTCTCCATGTGGCT	GAGTCGAGGTCATATCGTGAGGATCAAGGTCTCCATGTGGCC	TCAAGAAGGTCTCCAAGACGTTAAGCCTGCGTGTACTGGGAACGTCTGCCTATAGTGAGTC	1749	TAAGCCTGCGTGTACTGGGAAC	BOT	[T/C]	10	diploid	OTHER	58265680	AGACGTACTCCCTCCTCCCCTGCTTTGACGTCTTGGAGACCTTCTTGAT[A/G]GCCACATGGAGACCTTGATCCTGCAGGTACCCACGGTAGACTGATCCGAAG	TOP
GFSSContig13653_931-1_T_F_1863900744	GFSSContig13653_931	ACTTCGTCAGTAACGGACGAAAACGAAATGCAGTGGGATCAGA	GAGTCGAGGTCATATCGTGAAAACGAAATGCAGTGGGATCAGG	AGCACTGAACTGAACTGCACTAGGTGTTCGGGTTGCCCAGAAGTCTGCCTATAGTGAGTC	1753	TAGGTGTTCGGGTTGCCCAGAA	TOP	[A/G]	9	diploid	OTHER	2454537	CCTCAAAGTTGGGCGTAGTTATTGAGGCTATGCCCTCAAAACGAAATGCAGTGGGATCAG[G/A]AAGCACTGAACTGAACTGCACAGGCATTAAATCCTTCGGGGTAAGGGGGGTAACCAGTGG	BOT
GFSSContig20363_1705-0_T_F_1890482107	GFSSContig20363_1705	ACTTCGTCAGTAACGGACGTGTTCAAGAAACTGTTGTTCCTAGTCAAC	GAGTCGAGGTCATATCGTGTGTTCAAGAAACTGTTGTTCCTAGTCAAG	GGGTAGCATAGAAACTAACACTACTTCCCCAGTAGAGTACGGCGGTCGTCTGCCTATAGTGAGTC	1756	TCCCCAGTAGAGTACGGCGGTC	TOP	[C/G]	10	diploid	OTHER	9898609	TGTTTCATCTGAAACTGTTGTGGAATCGGAGCCTGTTCAAGAAACTGTTGTTCCTAGTCAA[C/G]GGGGTAGCATAGAAACTAACACTACTTCTACCATCAGCGAAGTAAACAAAGATACTGAG	BOT
GFSSContig13859_294-0_T_F_1890480200	GFSSContig13859_294	ACTTCGTCAGTAACGGACGTTCACCAGATGAGCGATACCTTGTC	GAGTCGAGGTCATATCGTGTTCACCAGATGAGCGATACCTTGTG	GTAGGATTGGACCTAAAGAATATCAACTATCCGGTGAGGTCAGCGAGTCTGCCTATAGTGAGTC	1757	AACTATCCGGTGAGGTCAGCGA	TOP	[C/G]	3	diploid	OTHER	72446904	TTCCTTTGTGTGAAGTCAGTGCCAGTGCCATATGTTTCACCAGATGAGCGATACCTTGT[C/G]GGTAGGATTGGACCTAAAGAATATCGGATGTACCGTTGCATTGTTAGATATGGTTACAAAG	TOP
GFSSContig12418_570-0_B_F_1890479695	GFSSContig12418_570	ACTTCGTCAGTAACGGACGCGAACCACCTCAGGCACCAT	GAGTCGAGGTCATATCGTGCGAACCACCTCAGGCACCAC	TGCAAGTTCAACTGATGAATTGCGGAACGGAGTGCCAATGTTAGTCTGCCTATAGTGAGTC	1759	GCGGAACGGAGTGCCAATGTTA	BOT	[T/C]	2	diploid	OTHER	75391608	ATGATCAAGATTAAGTGTATCTGCCAATGTTTGGCTCAATTCATCAGTTGAACTTGCAG[A/G]TGGTGCCTGAGGTGGTTCGAAGCCAAGATGAGTAAGCAATTTTGTCCGTGCAAAATCCCCG	TOP
GFSSContig10168_829-0_B_R_1890481779	GFSSContig10168_829	ACTTCGTCAGTAACGGACTGTCAACACCTTCGTCATCTGGTT	GAGTCGAGGTCATATCGTTGTCAACACCTTCGTCATCTGGTC	GTTCATCTCTGAGTCATCCTCCGTCGGTTAGTGATGTACGGCCAGTCTGCCTATAGTGAGTC	1761	GTCGGTTAGTGATGTACGGCCA	BOT	[T/C]	9	diploid	OTHER	4065258	GGGTGAAGAGAACGGTCGGAAAAGGAAAAAGAAGATGGAGGATGACTCAGAGATGAACG[A/G]ACCAGATGACGAAGGTGTTGACATGGATGAAGAGAATGGTGGAGCAGTTCTGGAATCTGAG	TOP
GFSSmeganDLF1_1-1_T_R_1865994566	GFSSmeganDLF1_1	ACTTCGTCAGTAACGGACCAAGCTTTGGGGTCCCAGCAA	GAGTCGAGGTCATATCGTCAAGCTTTGGGGTCCCAGCAG	GGTTCATACATGGCTAGTCAGTCGTCCTGCGGTTGTAAGCACTAGTCTGCCTATAGTGAGTC	1762	CGTCCTGCGGTTGTAAGCACTA	TOP	[A/G]	9	diploid	OTHER	53537992	GGATTCGGCTGATTTGCCAAGCAATATGGATACAGTTGGCAGCAGTGTTGTTGTGGCTGGTGCTTCTAGTTTGAACCCTGGAGTACAGTGGTTGCAGCAGTACCAACAGCAAGCTTTGGGGTCCCAGCA[A/G]CCGAGTTTGGCGGGTTCATACATGGCTAGTCAGTTGCGCCCTCAGCCATTGTCTATTGCTACAGGTGCTATTTTGGATTCGATTTACTCTGATGGCCAGATTACTTCGCCATCATTTGGTGCACTTGCGGACTCTCAGACACCTG	TOP
GFSSContig2439_526-1_B_F_1863899124	GFSSContig2439_526	ACTTCGTCAGTAACGGACGCTTCTCTACGCCCTTGTCATGAT	GAGTCGAGGTCATATCGTGCTTCTCTACGCCCTTGTCATGAC	AGGCATAAGAAGATGGGTCAGTCTATTCAGCACGGAGGCGGATGTCTGCCTATAGTGAGTC	1765	TCTATTCAGCACGGAGGCGGAT	BOT	[T/C]	8	diploid	OTHER	3095814	GTGTCCTAGTGCCAGCAAGGGAAGCATTCTGACCCATCTTCTTATGCCTC[A/G]TCATGACAAGGGCGTAGAGAAGCTCATTCCAGGTATCAGGGACTCCAGGA	TOP
GFSSContig19276_1823-1_T_F_1863898661	GFSSContig19276_1823	ACTTCGTCAGTAACGGACGCATCATCACTTGGTTGCCTTTCAAA	GAGTCGAGGTCATATCGTGCATCATCACTTGGTTGCCTTTCAAG	ATTATTTCAGGGTCTTCTGGGTTGGAAGAGATCGCTGGTTCTGCGTCTGCCTATAGTGAGTC	1766	TGGAAGAGATCGCTGGTTCTGC	TOP	[A/G]	6	diploid	OTHER	52876884	CTTGAAAGCTAACCCAGAAAATGGTTCATCATCACTTGGTTGCCTTTCAA[A/G]TATTATTTCAGGGTCTTCTGGGTCAGTACCCTTCATTGAAGGTAGATCGA	TOP
GFSSContig9387_726-0_B_R_1890481706	GFSSContig9387_726	ACTTCGTCAGTAACGGACGAACAACATCCCCAAATAGAGAAGCG	GAGTCGAGGTCATATCGTGAACAACATCCCCAAATAGAGAAGCC	CATGTGCCAACTTCAGTAAAATCCCGGTGGTTGTATATCGCACAGTCTGCCTATAGTGAGTC	1768	CCCGGTGGTTGTATATCGCACA	BOT	[G/C]	9	diploid	OTHER	55414507	TGATTTCTGGCATGTATCTGGGAGAGATTGTGCGAAGAATTTTACTGAAGTTGGCACATGA[C/G]GCTTCTCTATTTGGGGATGTTGTTCCACCTAAGCTGGAGCAGCCATTTATATTGAGGAC	BOT
GFSSContig17031_1221-0_B_U_1890482408	GFSSContig17031_1221	ACTTCGTCAGTAACGGACGGCCGTAGCAGGCTCGATGATT	GAGTCGAGGTCATATCGTGGCCGTAGCAGGCTCGATGATG	TATCGTTCTTGTTGCCGCTCTGTAAAGCTCCGAACCCTCGGTCTGCCTATAGTGAGTC	1771	TCTGTAAAGCTCCGAACCCTCG	BOT	[T/G]	0	diploid	OTHER	0	GAGCTCATCCGGCAAGAAATCGATCAAGGCGGCGGCAACAAGAACGATAC[C/A]ATCATCGAGCCTGCTACGGCGCCACGCAAGCCAATCTGCGACCTCTCCGA	BOT
GFSSContig11879_277-0_T_F_1890480219	GFSSContig11879_277	ACTTCGTCAGTAACGGACGCAGGTGGTGCAGGACGAGGTA	GAGTCGAGGTCATATCGTGCAGGTGGTGCAGGACGAGGTT	TTGTTCGAGTGATGTCTCCAATGCGTGAGTTGCTAAGCCGTGGTCTGCCTATAGTGAGTC	1772	ATGCGTGAGTTGCTAAGCCGTG	TOP	[A/T]	3	diploid	OTHER	420723	TGGATCCAAGGGAACGGGCGCCTAGGCCAGAGGTGGACATCCAGGTGGTGCAGGACGAGGT[A/T]CTTGTTCGAGTGATGTCTCCAATGGATAACCATCCAGTCAAGAAGGTCTTCCAAGCGTT	BOT
GFSSContig8113_253-1_B_F_1863899338	GFSSContig8113_253	ACTTCGTCAGTAACGGACCCGCGCACATGTTCGAAAT	GAGTCGAGGTCATATCGTCCGCGCACATGTTCGAAAC	CTTCCTTCACAAAACCAAACATTCGACTGGACGGCTAACTTTGCGTCTGCCTATAGTGAGTC	1775	TCGACTGGACGGCTAACTTTGC	BOT	[T/C]	1	diploid	OTHER	65976963	TGTGCTGCCTGTGGACACCCATCAGAGATGTTTGGTTTTGTGAAGGAAGT[A/G]TTTCGAACATGTGCGCGGCAATGGAGGATCGAGATGCTGGTTAGAGAGTT	TOP
GFSSContig19789_133-1_T_R_1863898350	GFSSContig19789_133	ACTTCGTCAGTAACGGACGTTCTGATGCTCAAAGAAGTCCAGAA	GAGTCGAGGTCATATCGTGTTCTGATGCTCAAAGAAGTCCAGAG	CAGTCTCTGCGAGAGAATTAGATTAGCGCCGGAAGCCTGTCATGTCTGCCTATAGTGAGTC	1776	ATTAGCGCCGGAAGCCTGTCAT	TOP	[A/G]	2	diploid	OTHER	59047973	AATGATCACTCAGGAGGTGAAGCTGCTTCTGATGCTCAAAGAAGTCCAGA[G/A]GCAGTCTCTGCGAGAGAATTAGCTGTCGTATCATCAGATCAAGATGCTGG	BOT
GFSSContig14620_817-1_B_F_1863900292	GFSSContig14620_817	ACTTCGTCAGTAACGGACCCAGAAGACTGTAGCAACTGGGGTT	GAGTCGAGGTCATATCGTCCAGAAGACTGTAGCAACTGGGGTC	GTAGAGTTCACTGTGGGATTTGGCATAGAAACGTGGGGATCTCCGTCTGCCTATAGTGAGTC	1777	GCATAGAAACGTGGGGATCTCC	BOT	[T/C]	8	diploid	OTHER	24306193	AAGAGACAGAAGCTCTCCCTTGCAGAACAAATCCCACAGTGAACTCTACA[A/G]ACCCCAGTTGCTACAGTCTTCTGGCTGAGGCATGGAAATATTGAAAAGCA	TOP
GFSSContig9023_192-0_B_U_1890482400	GFSSContig9023_192	ACTTCGTCAGTAACGGACGACACTGGCAACTGCAGCGGT	GAGTCGAGGTCATATCGTGACACTGGCAACTGCAGCGGC	GTACAGGATTCCAGCGTGGTCCACCTCAGTGCGGTTTAGGACGTCTGCCTATAGTGAGTC	1780	CCACCTCAGTGCGGTTTAGGAC	BOT	[T/C]	0	diploid	OTHER	0	CGGTGTGCGAGATCCTGCCGTCGCCAACGACCACGCTGGAATCCTGTACC[G/A]CCGCTGCAGTTGCCAGTGTGCCGAGATCCCGCCGTCGCCGCAGCCCGTGC	BOT
GFSSContig20267_1660-0_T_R_1890482132	GFSSContig20267_1660	ACTTCGTCAGTAACGGACGTTGGAAGCCCCCTGTGCA	GAGTCGAGGTCATATCGTGTTGGAAGCCCCCTGTGCG	AGGCAGTTCTTTCTTGACTGGTACCAGTGTTTCGACGGGCTAGTCTGCCTATAGTGAGTC	1784	GTACCAGTGTTTCGACGGGCTA	TOP	[A/G]	1255	diploid	OTHER	26275754	TGTGCCCAAAAAGGTAATTGCTTCTCTTCTGAAACCTCGTGGTTGGAAGCCCCCTGTGC[A/G]AAGGCAGTTCTTTCTTGACTGCAATGAGATTGCAGATCTATGTGATAGTGCTGAAAGAATA	TOP
GFSSContig19643_242-1_T_F_1863900208	GFSSContig19643_242	ACTTCGTCAGTAACGGACTTTGTTGATGGCGAGTAAGCCCA	GAGTCGAGGTCATATCGTTTTGTTGATGGCGAGTAAGCCCG	TGAAACAACCGTCTTGAAGCGAACCGGCGTAGCATCATTCAGTCTGCCTATAGTGAGTC	1786	CGAACCGGCGTAGCATCATTCA	TOP	[A/G]	1	diploid	OTHER	60541369	CGGTTTTGCAAGCAAGTTCTTTGGTTCATTTGTTGATGGCGAGTAAGCCC[G/A]ATGAAACAACCGTCTTGAAGGCTGTTGTGGATGAGCTTATTGGCGTGTTG	BOT
GFSSContig18147_1802-0_T_U_1890482403	GFSSContig18147_1802	ACTTCGTCAGTAACGGACTGTTTGGAGCAAAACCACCCTCA	GAGTCGAGGTCATATCGTTGTTTGGAGCAAAACCACCCTCG	CACCAACATTGGTGGCATAAGCGTTCCCTACACTAACCGGGTCTGCCTATAGTGAGTC	1787	AAGCGTTCCCTACACTAACCGG	TOP	[A/G]	0	diploid	OTHER	0	AGCTCAAGTCCTTCCTTGTTTTCCTGAATGTTTGGAGCAAAACCACCCTC[G/A]TCACCAACATTGGTGGCATCCTGCCCATACTTCTTCTTGATAACAGACTT	BOT
GFSSContig9298_939-1_B_R_1863899598	GFSSContig9298_939	ACTTCGTCAGTAACGGACTCGTGTTTTTGACATGCTGCGT	GAGTCGAGGTCATATCGTTCGTGTTTTTGACATGCTGCGC	CCCTGATAACATCAAGATGTTTCATTAAGTGGCGTTGCTGAGGCGTCTGCCTATAGTGAGTC	1789	CATTAAGTGGCGTTGCTGAGGC	BOT	[T/C]	10	diploid	OTHER	58767367	GCCTCATCAAGAACAAACATCTTGATGTTATCAGGGCGGAGGGACTGCCT[A/G]CGCAGCATGTCAAAAACACGACCAGGTGTACCAACAACAACATGCACACC	TOP
GFSSContig3735_302-0_T_R_1890482162	GFSSContig3735_302	ACTTCGTCAGTAACGGACTGCACCAATACGTCACAAGTGTTTA	GAGTCGAGGTCATATCGTTGCACCAATACGTCACAAGTGTTTG	CGATCATTGGGAAGTTAATGTAACAGTTGCGCTCTCACCTAGTGGTCTGCCTATAGTGAGTC	1790	ACAGTTGCGCTCTCACCTAGTG	TOP	[A/G]	455	diploid	OTHER	132219	CCCACAATGACACAGGTGTATGGTTCTAGTGTAAATGCACCAATACGTCACAAGTGTTT[A/G]TCGATCATTGGGAAGTTAATGTACTACAGCTCTGCTGAGACAATCCAGTCTCTCCTTGGCA	TOP
GFSSContig15573_1143-1_B_R_1863898572	GFSSContig15573_1143	ACTTCGTCAGTAACGGACGGCTCATGACCAGCAACAGCAAT	GAGTCGAGGTCATATCGTGGCTCATGACCAGCAACAGCAAG	TAACAGCAAGATTGCTTCATTCGCACCCGCTTAGTAGATTGCTCGTCTGCCTATAGTGAGTC	1795	GCACCCGCTTAGTAGATTGCTC	BOT	[T/G]	6	diploid	OTHER	60406716	GGTCGCTGGCGTCGAAGTCATGGGCGATGAACTGCTGGAATGAAGCAATCTTGCTGTTAA[A/C]TTGCTGTTGCTGGTCATGAGCGGGTGCCAGATTTCCTCCATTTACCGGACAATTTATGTT	TOP
GFSSContig19466_1847-1_T_F_1863900940	GFSSContig19466_1847	ACTTCGTCAGTAACGGACGGTCCCGCGAACAGATCCTCAAC	GAGTCGAGGTCATATCGTGGTCCCGCGAACAGATCCTCAAG	CTCTTCTCCCACCGGTCATAGACCACACCTACGCCGTGTGTCTGCCTATAGTGAGTC	1799	ATAGACCACACCTACGCCGTGT	TOP	[C/G]	10	diploid	OTHER	60690563	TGGTATCAGAGAGAGCGGCATCAAGCATATCATAAGGACGTCCCGCGAACAGATCCTCAA[C/G]TCTCTTCTCCCACCGGTCCAAAGCTGTCGGCGTAATGTAGTTGGCGTTTGGCCCATCTAC	BOT
GFSSContig15802_503-1_T_R_1863899495	GFSSContig15802_503	ACTTCGTCAGTAACGGACGCCCCTAGCTCGCAGCTGTGA	GAGTCGAGGTCATATCGTGCCCCTAGCTCGCAGCTGTGC	TGAACCCTTTTAAAGAGCTCCTTCTCTGGTAACGCAGGTGCCAGTCTGCCTATAGTGAGTC	1804	TTCTCTGGTAACGCAGGTGCCA	TOP	[A/C]	4	diploid	OTHER	66396900	AGGTTCAGGCTTCTTGTCTTCCCTGCCTTTCCCCCTAGCTCGCAGCTGTG[A/C]TTGAACCCTTTTAAAGAGCTCCACAATCTCCTTCTCTCTTTCCCCAGGAG	TOP
GFSSContig13788_545-0_T_U_1890482299	GFSSContig13788_545	ACTTCGTCAGTAACGGACGTGCAGGACTACCTGGAGGTTCTGTA	GAGTCGAGGTCATATCGTGTGCAGGACTACCTGGAGGTTCTGTG	CTCTCCATACGGAACGGGTGTTGTCCATACAAGCCGGAGACGTCTGCCTATAGTGAGTC	1808	GTTGTCCATACAAGCCGGAGAC	TOP	[A/G]	0	diploid	OTHER	0	CGACGACGGGGCCAGGATCGAGTTCCTGCAGGACTACCTGGAGGTTCTGT[G/A]CCTCTCCATACGGAACGGGTCGGACGCGCGGGGCTACTTCGTGTGGTCGT	BOT
GFSSContig17884_1449-1_B_F_1863898843	GFSSContig17884_1449	ACTTCGTCAGTAACGGACGCGCTCTCCTGGGTGATCCCT	GAGTCGAGGTCATATCGTGCGCTCTCCTGGGTGATCCCC	GAGATATTCCCCGTGGAGATTGGACCAGAGCACGGGTAGTTTGTCTGCCTATAGTGAGTC	1823	TGGACCAGAGCACGGGTAGTTT	BOT	[T/C]	6	diploid	OTHER	48234261	GTTGACGGCCACGCTGATGCCCTGCCCCGCCGACCGGATCTCCACGGGGAATATCTCGCC[G/A]GGGATCACCCAGGAGAGCGGGCCCCACGACCACCCGAACGCCGCCGAGAAGACGCACGTC	BOT
GFSSContig13754_1668-0_B_R_1890481121	GFSSContig13754_1668	ACTTCGTCAGTAACGGACCTTCCAGAATTTTCCAAGGGCATT	GAGTCGAGGTCATATCGTCTTCCAGAATTTTCCAAGGGCATC	AAGTTCTGCAGGTTGTTGAAATCACTCAAGGCCGTTAGCTGTGGTCTGCCTATAGTGAGTC	1824	TCACTCAAGGCCGTTAGCTGTG	BOT	[T/C]	6	diploid	OTHER	49960123	ACCAACTCTGCATGGTGGGGAGCTGACAAATAGCTCTTTTCAACAACCTGCAGAACTTG[A/G]ATGCCCTTGGAAAATTCTGGAAGTAGTGCTCTAGCTCGAGTGAGGAAAACAGGAGGTAAAA	TOP
SSk40ctg222136_302-0_B_R_1890481049	SSk40ctg222136_302	ACTTCGTCAGTAACGGACAAGCTGGTGCATGGCAACAATT	GAGTCGAGGTCATATCGTAAGCTGGTGCATGGCAACAATC	CATTCACCAAAGCTTGGTGTTCTCGGACAGGAGCACGAGTCGTCTGCCTATAGTGAGTC	1825	TTCTCGGACAGGAGCACGAGTC	BOT	[T/C]	6	diploid	OTHER	59401666	CAGTTGCTGTTGTCCAGCCCTTATCCTGTCACCAAGCTTTGGTGAATGT[A/G]ATTGTTGCCATGCACCAGCTTCAATGTCCAATCTTGATGAGCTTGGAGAAG	TOP
GFSSContig18633_1798-1_T_F_1863901143	GFSSContig18633_1798	ACTTCGTCAGTAACGGACGTGATGGAGGGTCTTCAGGTCCTTA	GAGTCGAGGTCATATCGTGTGATGGAGGGTCTTCAGGTCCTTG	CTTGGAGGATGTTGTCTCTGATCCTAGAGGATTAGTCGAGCGCGTCTGCCTATAGTGAGTC	1826	TCCTAGAGGATTAGTCGAGCGC	TOP	[A/G]	5	diploid	OTHER	30675981	GTGACTGAGATCGACCCCATCTGTGCCCTCCAGGCTCTGATGGAGGGTCTTCAGGTCCTT[A/G]CCTTGGAGGATGTTGTCTCTGAGGCTGACATCTTCGTGACCACCACCGGCAACAAGGATA	TOP
GFSSContig13409_253-0_T_F_1890481128	GFSSContig13409_253	ACTTCGTCAGTAACGGACGCCAAAAGCAAAACGCCTGTCTCTA	GAGTCGAGGTCATATCGTGCCAAAAGCAAAACGCCTGTCTCTG	GGAGAAGTAACATTGTTTCAGAAACGACCGCAACCAGTAGTGTTGGTCTGCCTATAGTGAGTC	1828	ACGACCGCAACCAGTAGTGTTG	TOP	[A/G]	6	diploid	OTHER	53119933	AGCACTGAACCATCAGACTACGTACGTGGTCTAGATCCAAAAGCAAAACGCCTGTCTCT[A/G]GGGAGAAGTAACATTGTTTCAGAACCTGAAGAAGTGCTACACCCTCAACCACATCATGGAT	TOP
GFSSContig18799_764-1_T_F_1863898613	GFSSContig18799_764	ACTTCGTCAGTAACGGACGCGGGTGAACATTTCACCCTCA	GAGTCGAGGTCATATCGTGCGGGTGAACATTTCACCCTCG	CATTAGGACCATCAACTACCTCTGGTAACATCACGTTGGGCGGAGTCTGCCTATAGTGAGTC	1836	TGGTAACATCACGTTGGGCGGA	TOP	[A/G]	7	diploid	OTHER	59460120	TGTGGGAAGCGATCGCTCAGTTTACCAGGGCGGGTGAACATTTCACCCTC[A/G]TCATTAGGACCATCAACTACCTCAATCTCAGCAGCCATTGCCTTTGTTTC	TOP
GFSSContig19578_2026-1_T_R_1863900184	GFSSContig19578_2026	ACTTCGTCAGTAACGGACAAGCCGCATCTTCCTGAATCACA	GAGTCGAGGTCATATCGTAAGCCGCATCTTCCTGAATCACC	CCATGGTGCTCGAATTAGAATCTCAGTGGCCGACTTCCATGAGTCTGCCTATAGTGAGTC	1838	TCTCAGTGGCCGACTTCCATGA	TOP	[A/C]	9	diploid	OTHER	52711828	TTACTAGGTTCTCCAGCACTTTCAGTAAAAGCCGCATCTTCCTGAATCAC[C/A]GCCATGGTGCTCGAATTAGAAGCTTGATCTGCAGCCAGTGCTGTGGCAAT	BOT
GFk45ctg342913_370-0_B_R_1893112193	GFk45ctg342913_370	ACTTCGTCAGTAACGGACGCCTCGTCCAATCAGACACAAAT	GAGTCGAGGTCATATCGTGCCTCGTCCAATCAGACACAAAC	GAACATTGTGCTTGAATGTCAGTGAATAGGCTTGCTCGTGAGCGTCTGCCTATAGTGAGTC	1841	GTGAATAGGCTTGCTCGTGAGC	BOT	[T/C]	8	diploid	OTHER	7977718	ATGGTCCACGGGCGATGTGAAGGTAGACCCATATCAACTGACATTCAAGCACAATGTTCT[A/G]TTTGTGTCTGATTGGACGAGGCTTGGATTCTTTGAGGTTGACTATGGGTGGGGTGTACCA	TOP
GFSSContig14090_244-1_T_F_1863898235	GFSSContig14090_244	ACTTCGTCAGTAACGGACCGGTGTCCACTGAAGCGGTA	GAGTCGAGGTCATATCGTCGGTGTCCACTGAAGCGGTG	CTTCGTCCAGGACGAGGATCAGGAACTCATCGGACTCCACTGTCTGCCTATAGTGAGTC	1842	CAGGAACTCATCGGACTCCACT	TOP	[A/G]	3	diploid	OTHER	4592303	CGAAGCGTCTTCTGGATCAGGTTGTCTGTTGCGGTGTCCACTGAAGCGGT[A/G]GCTTCGTCCAGGACGAGGATCTTGCTCCGCTTCAGGATTACCCTACCAAG	TOP
GFSSContig15694_635-1_T_R_1863900703	GFSSContig15694_635	ACTTCGTCAGTAACGGACGCTCGTCGTGCTGTCCGGATTA	GAGTCGAGGTCATATCGTGCTCGTCGTGCTGTCCGGATTG	TGGTCCTCGGGTTCTACCCGCTGTGCCGAAGAGAGTATCCGTCTGCCTATAGTGAGTC	1844	CGCTGTGCCGAAGAGAGTATCC	TOP	[A/G]	3	diploid	OTHER	69915313	GTCGAGTACTACCTGCACTACACGCTCGTTCTCGTCGTGCTGTCCGGATT[A/G]CTGGTCCTCGGGTTCTACCACATGATGATTCAGAGGTTCAAGGTGGAGTA	TOP
GFSSContig19882_339-1_B_F_1863900243	GFSSContig19882_339	ACTTCGTCAGTAACGGACTATATGCTCACCCGAGGCCACCT	GAGTCGAGGTCATATCGTTATATGCTCACCCGAGGCCACCG	TGGTTGTCCGATCTTGTGACATGCCTATTGACGTGAGGCGGTCTGCCTATAGTGAGTC	1850	ACATGCCTATTGACGTGAGGCG	BOT	[T/G]	9	diploid	OTHER	50578766	GGCGGCTCGTCGGGGCACAGCCGTCCAGGCAGATTACAGAGCACAAGATCGGACAACCAG[C/A]GGTGGCCTCGGGTGAGCATATACCAGGGTCACCCTTTCCTCAGAAACCGCAGTTCTGAAG	BOT
GFSSContig16815_1050-1_T_F_1863900254	GFSSContig16815_1050	ACTTCGTCAGTAACGGACGCCAACGATGACTGCAATCCTGACA	GAGTCGAGGTCATATCGTGCCAACGATGACTGCAATCCTGACC	GCAGAGAAGAAGCAAAAGCCCTGCGGATAGGAAGGTTCGACGTCTGCCTATAGTGAGTC	1851	CCTGCGGATAGGAAGGTTCGAC	TOP	[A/C]	4	diploid	OTHER	60570442	ACAAAGCTAACACAAAATGATGATGATCCAACGATGACTGCAATCCTGAC[C/A]AGCAGAGAAGAAGCAAAAGCCTCCTGCACAAGCGAATGCCAGAGCACAAA	BOT
GFSSContig18829_1142-1_T_F_1863898584	GFSSContig18829_1142	ACTTCGTCAGTAACGGACGGAGACATCATTAGGGCGCACTGTA	GAGTCGAGGTCATATCGTGGAGACATCATTAGGGCGCACTGTG	AGAAATCGATCAAGGCTAATATTCGGCAGTGCGTTTACTGAACCAGTCTGCCTATAGTGAGTC	1856	CGGCAGTGCGTTTACTGAACCA	TOP	[A/G]	4	diploid	OTHER	59601932	TCCATCGCAAAGGAGGGCAAAAGACTTGAGACATCATTAGGGCGCACTGT[G/A]GAGAAATCGATCAAGGCTAATATTGATGCGTTTTGGGTTCGTCTCCAGGA	BOT
GFSSContig10565_316-0_B_F_1890482037	GFSSContig10565_316	ACTTCGTCAGTAACGGACGTGCCTCCCACACCAGCATT	GAGTCGAGGTCATATCGTGTGCCTCCCACACCAGCATC	GTAACTGTTCATCAGTCAGTGTATTTCGATACCGCAAGGTCATTGGCGTCTGCCTATAGTGAGTC	1861	TCGATACCGCAAGGTCATTGGC	BOT	[T/C]	10	diploid	OTHER	50448228	AGGATATCCTACCTGGACTTCCTGCTGGCAGAGAATACACTGACTGATGAACAGTTACT[A/G]ATGCTGGTGTGGGAGGCAGTCATAGAAGCTGCTGATACTACTTTGGTCACGACCGAGTGGG	TOP
GFSSContig17265_575-1_T_F_1863899606	GFSSContig17265_575	ACTTCGTCAGTAACGGACGTGACCAGTGGGCTGGCAAA	GAGTCGAGGTCATATCGTGTGACCAGTGGGCTGGCAAC	GGAGCAGCAGTCATCCAGGCGTCGAACTACATAGGGCTGAGTCTGCCTATAGTGAGTC	1862	GCGTCGAACTACATAGGGCTGA	TOP	[A/C]	6	diploid	OTHER	50847555	ATGTCATCTTCACTGCGACACCACTTGCTGAGGCTGGCAAGGTGACCAGTGGGCTGGCAA[C/A]AGGAGCAGCAGTCATCCAGGGAGCACTGGATAGGATGGACAATGACTACTGCCGTTCAGC	BOT
GFSSContig20069_834-1_B_F_1863898210	GFSSContig20069_834	ACTTCGTCAGTAACGGACGGGGCCAACACGGTGAACT	GAGTCGAGGTCATATCGTGGGGCCAACACGGTGAACC	AGTGATCTCTAGGTCCATCTTCGACTCTGGATGAGCGGTAACGTGTCTGCCTATAGTGAGTC	1868	GACTCTGGATGAGCGGTAACGT	BOT	[T/C]	3	diploid	OTHER	53643472	CGAAGACGTACAGGTCGTTGTTGCCCATGCCGATGAGGAAGATGGACCTAGAGATCACTG[A/G]GTTCACCGTGTTGGCCCCCGCTGCGGCGACCATCTTGGCCTTGGTGGCGCCGAAGTACTT	TOP
GFSSContig14716_1047-0_T_F_1890479667	GFSSContig14716_1047	ACTTCGTCAGTAACGGACGAGCCTATCCAGGCGCTTCAAA	GAGTCGAGGTCATATCGTGAGCCTATCCAGGCGCTTCAAT	TATCCTGCTCCTCATCTAAAACTGACTCTCGGAGGACCTTCAAGCGTCTGCCTATAGTGAGTC	1869	GACTCTCGGAGGACCTTCAAGC	TOP	[A/T]	2	diploid	OTHER	75636190	TTCCTTTGGGAGGTTTACACTTGTATTCTGCAGCCTATCCAGGCGCTTCAA[A/T]GTATCCTGCTCCTCATCTAAAACTTCAGAGCACCATTCAAGCCACTTCT	BOT
GFSSContig11269_1333-0_B_R_1890482284	GFSSContig11269_1333	ACTTCGTCAGTAACGGACGTGGATAAACACTGTGGGGGTTGAT	GAGTCGAGGTCATATCGTGTGGATAAACACTGTGGGGGTTGAC	GACTGTTTACAGATTTCACTGGACCATTGGCTGTATCGACACGGAGTCTGCCTATAGTGAGTC	1870	CCATTGGCTGTATCGACACGGA	BOT	[T/C]	855	diploid	OTHER	172001474	GGTGCGGGGACGTCAATTCTTGGTACCGGTGAAGGGTTCCAGTGAAATCTGTAAACAGTCC[G/A]TCAACCCCCACAGTGTTTATCCAAAAATCGTATTCAGTGTAGGGATCTTGATGAAAGTT	BOT
GFSSContig16380_877-1_B_F_1863900973	GFSSContig16380_877	ACTTCGTCAGTAACGGACGCGGCCTCTGGGTCACCTCTAGT	GAGTCGAGGTCATATCGTGCGGCCTCTGGGTCACCTCTAGC	GCACTCTACACCCTCATCATCGTAGAATCGGTTTCAGCTCCGGGTCTGCCTATAGTGAGTC	1871	GTAGAATCGGTTTCAGCTCCGG	BOT	[T/C]	4	diploid	OTHER	67583511	TTGCGTGATGTATATCTCCTCCTCGCGGATGATGAGGGTGTAGAGTGCGCCCATGCGGGA[G/A]CTAGAGGTGACCCAGAGGCCGGGCTTGCCGGTGCCAGGCCAGAGGGAGGTCCAGGTGTTG	BOT
GFSSContig7996_485-1_T_F_1863898980	GFSSContig7996_485	ACTTCGTCAGTAACGGACAGGGTGATCACTCAGAGGTGGCA	GAGTCGAGGTCATATCGTAGGGTGATCACTCAGAGGTGGCG	AGATTGCTAGGCAGGCTGACCGGGCAGATTACGCTCTAGTGAGTCTGCCTATAGTGAGTC	1873	CGGGCAGATTACGCTCTAGTGA	TOP	[A/G]	6	diploid	OTHER	55296895	CTGTGTGAGCAATTTGTGAGGGCTTCAGAGGGTGATCACTCAGAGGTGGC[G/A]CAGATTGCTAGGCAGGCTGACAACCTGCATTGGATGCTTGACATCCTTGT	BOT
GFSSContig17413_504-0_B_U_1890482553	GFSSContig17413_504	ACTTCGTCAGTAACGGACGGAAGCCGAAGCTCACGCGT	GAGTCGAGGTCATATCGTGGAAGCCGAAGCTCACGCGA	GAGCAGAACTCTCGCGAGTGCATACCACGATGGGGTGTGTGTCTGCCTATAGTGAGTC	1874	TGCATACCACGATGGGGTGTGT	BOT	[T/A]	0	diploid	OTHER	0	ACCCATCCGGAAGCAACGCCTGCAGATCAGGCTCGCGAGAGTTCTGCTCC[A/T]CGCGTGAGCTTCGGCTTCGCACGGCCCACAGGAACCTGTGCCCGGAACGC	TOP
GFSSContig20076_2471-1_T_R_1863900546	GFSSContig20076_2471	ACTTCGTCAGTAACGGACGGGGCCGACTCCAGCAGGA	GAGTCGAGGTCATATCGTGGGGCCGACTCCAGCAGGG	TACCAGCTCCTGGCATCCTGTTGCGTCAAAGCTAGGGATCGGTCTGCCTATAGTGAGTC	1876	GTTGCGTCAAAGCTAGGGATCG	TOP	[A/G]	4	diploid	OTHER	3483105	AGGCTCACTGCAACATGATCAAGGCGAGGTGGTGGGCCGACTCCAGCAGG[G/A]TTACCAGCTCCTGGCATCCTGCTGCCAGTAATGCACCGCCAGCAAGGCTT	BOT
GFSSContig18307_658-0_B_R_1890482180	GFSSContig18307_658	ACTTCGTCAGTAACGGACTTAAGCATTAAACTATTTTGCTCCCCT	GAGTCGAGGTCATATCGTTTAAGCATTAAACTATTTTGCTCCCCA	GTTCAACATACTGAAGAAAATTAGCCCAAACGCGAGCATCTATTGCGGTCTGCCTATAGTGAGTC	1882	CCAAACGCGAGCATCTATTGCG	BOT	[T/A]	155	diploid	OTHER	202538225	ATTCTGGGGACATTTTAAGTGACCCAAACCTTGGCGCTAATTTTCTTCAGTATGTTGAACC[A/T]GGGGAGCAAAATAGTTTAATGCTTAATGGGAATATCATATCAAATGCCAATGCTGGAGA	BOT
GFk50ctg204391_150-0_B_R_1890480242	GFk50ctg204391_150	ACTTCGTCAGTAACGGACTGAGAAATGGTAAGAATCTGCAGCAGG	GAGTCGAGGTCATATCGTTGAGAAATGGTAAGAATCTGCAGCAGC	ATATTATGATCATTATCACAGAAGAAGAGGGATTAAGCAACGCCTCGTGTCTGCCTATAGTGAGTC	1883	GAGGGATTAAGCAACGCCTCGT	BOT	[G/C]	3	diploid	OTHER	51486494	CGGCACTGATGGCCTGCAAATGCCTTCTAGGCCATTCTTCTGTGATAATGATCATAATATG[C/G]CTGCTGCAGATTCTTACCATTTCTCATCGGAGCTTACTGAAATCTCTGAGGAAGATGAG	BOT
GFSSContig17827_1736-1_B_F_1863900474	GFSSContig17827_1736	ACTTCGTCAGTAACGGACGGATGATACCTATGCCCCTGGTCCT	GAGTCGAGGTCATATCGTGGATGATACCTATGCCCCTGGTCCA	ATGACACTGTGTATCGCTACCTACCTAGACCATTGGACCGGGTAGTCTGCCTATAGTGAGTC	1884	ACCTAGACCATTGGACCGGGTA	BOT	[T/A]	1	diploid	OTHER	57462656	ATACTCCCAATTTTTCTAGAGGCACAGAGGTAGCGATACACAGTGTCATC[A/T]GGACCAGGGGCATAGGTATCATCACCAGGATTTCTTCTCTTGCCGCCTCC	TOP
GFSSContig9208_143-1_B_R_1863899632	GFSSContig9208_143	ACTTCGTCAGTAACGGACAAGGTCGAGCAATCCATGACTGT	GAGTCGAGGTCATATCGTAAGGTCGAGCAATCCATGACTGG	CTTCTTCAGGCCCATAAAGTACCTACCTGGGACGTATGGAACGTCTGCCTATAGTGAGTC	1885	ACCTACCTGGGACGTATGGAAC	BOT	[T/G]	4	diploid	OTHER	8980335	CGATGATCATGTTACTGATGGTGATAAGGAACAAATCACACTTTATGGGCCTGAAGAAGG[A/C]CAGTCATGGATTGCTCGACCTTCCAAGGGACCCAGCATGCTTGGAAGTGTGCTTTCTCTC	TOP
GFSSContig11169_118-0_B_U_1890482631	GFSSContig11169_118	ACTTCGTCAGTAACGGACTGGAGGGCTTTTCCAAAACCTCT	GAGTCGAGGTCATATCGTTGGAGGGCTTTTCCAAAACCTCC	TTGTCAAGCATGCATCTGATATCGCTCTAGCCTGTACGGAAGTTGTCTGCCTATAGTGAGTC	1886	CGCTCTAGCCTGTACGGAAGTT	BOT	[T/C]	0	diploid	OTHER	0	TCATGGCAGTTCAAAACCTTTATTGAATTCCCTTTGATATCAGATGCATGCTTGACAAC[A/G]GAGGTTTTGGAAAAGCCCTCCACAAACGTTACGTTTCTGTAGTATGCAGGATTGGCACTTG	TOP
GFSSContig11436_228-1_B_F_1863900353	GFSSContig11436_228	ACTTCGTCAGTAACGGACGTCAGCAGTTTCTTTGTTGTCCCCT	GAGTCGAGGTCATATCGTGTCAGCAGTTTCTTTGTTGTCCCCA	TTATCACCATAACACGGATGCCAGTTCTAAGCACGGCGTTCCAGTCTGCCTATAGTGAGTC	1887	CAGTTCTAAGCACGGCGTTCCA	BOT	[T/A]	9	diploid	OTHER	1852962	AGAGGTCTATGATGCTATTGAAGATTGCAGAGCTGCAGGCATCCGTGTTATGGTGATAAC[A/T]GGGGACAACAAAGAAACTGCTGAGGCAATATGCCGTGAAATTGGTGTGTTTTCACCTGAT	BOT
GFSSContig8208-1_B_R_1863901174	GFSSContig8208	ACTTCGTCAGTAACGGACGGGGGAACACGGTGCAGTTGT	GAGTCGAGGTCATATCGTGGGGGAACACGGTGCAGTTGC	GCAGCTGTCGAGTGTCAGTGTGTGATTAGCTCTACGGCAGCGTCTGCCTATAGTGAGTC	1888	GTGTGATTAGCTCTACGGCAGC	BOT	[T/C]	6	diploid	OTHER	38141719	TTCTTCTTCATCCCTACCCAACCTGGTGACACTGACACTCGACAGCTGCT[A/G]CAACTGCACCGTGTTCCCCGCCATCGCCCATCTGCCATCGCTCAAGTCCC	TOP
GFSSContig3389_68-0_T_R_1890479214	GFSSContig3389_68	ACTTCGTCAGTAACGGACGTATGCTGCAGAAGGCAATGGGTA	GAGTCGAGGTCATATCGTGTATGCTGCAGAAGGCAATGGGTG	AGACGCTTCTGTTCCTGATATGGGCTAACTGTGCTCGGAAGTTGTCTGCCTATAGTGAGTC	1893	GGGCTAACTGTGCTCGGAAGTT	TOP	[A/G]	1	diploid	OTHER	7174622	AAGCCGGACATCAAGACGTACACCCCCTTGCTGAAGCTATGCTGCAGAAGGCAATGGGT[A/G]AAGACGCTTCTGTTCCTGATATGCCATATGTTCCAGAAGGACATCACCCCTGATTTCAGTA	TOP
GFSSContig10035_1071-0_B_F_1890481727	GFSSContig10035_1071	ACTTCGTCAGTAACGGACGTCTACCATAAGCCAAAGTTTGCCATT	GAGTCGAGGTCATATCGTGTCTACCATAAGCCAAAGTTTGCCATC	TTGATGAGTGCACTAGTGCCGTCTAACAGCGCAGTGAGGATCGTCTGCCTATAGTGAGTC	1895	GTCTAACAGCGCAGTGAGGATC	BOT	[T/C]	9	diploid	OTHER	485846	ACCTTTTTGCAAAAACGTTCTTCCATATCAGTTGTCACGGCACTAGTGCACTCATCAAG[A/G]ATGGCAAACTTTGGCTTATGGTAGAATAACCTGGCCATTCCCAATCTTTGCTGCTCGCCGA	TOP
GFk45ctg222183_204-0_B_R_1890479178	GFk45ctg222183_204	ACTTCGTCAGTAACGGACGCTATTGTCAGACGTTGTTGGTCAACT	GAGTCGAGGTCATATCGTGCTATTGTCAGACGTTGTTGGTCAACA	AAATAGCAGTGTACCAAAGAAGCCGCGAAACTGGTCTATCCCGTAGTCTGCCTATAGTGAGTC	1899	CGCGAAACTGGTCTATCCCGTA	BOT	[T/A]	1	diploid	OTHER	62567412	GTCTCTCCCAGTTCCTTCTTTTTGCCTGCAATGCCCTGCTTCTTTGGTACACTGCTATTTC[A/T]GTTGACCAACAACGTCTGACAATAGCCACAGGACTAAAAGAGTACATTCTGTTTTCATT	BOT
GFSSContig20144_783-0_T_R_1890480671	GFSSContig20144_783	ACTTCGTCAGTAACGGACGTGAGAAGATTGAAGCAGCTGCTAAA	GAGTCGAGGTCATATCGTGTGAGAAGATTGAAGCAGCTGCTAAG	AGAAAGAAGAAGGGAATGTGTGCACGCTCTGATTACTACGGCCTGTCTGCCTATAGTGAGTC	1908	CACGCTCTGATTACTACGGCCT	TOP	[A/G]	4	diploid	OTHER	45788981	ATAAGGAGAAAGATTCATGGGACTTGAAGAACATTGCTGAGAAGATTGAAGCAGCTGCTAA[G/A]AAGAAAGAAGAAGGGAATGTGTGGTTTAAAGTTGGCAAGTATGCCAGGGCTTCTAAGAG	BOT
GFSSContig9785_227-0_B_F_1890481458	GFSSContig9785_227	ACTTCGTCAGTAACGGACAACTGGTAGGGCTGTTGATTCCAT	GAGTCGAGGTCATATCGTAACTGGTAGGGCTGTTGATTCCAG	CCCAAACTTACTCCAGCAATAGGCGCAACTAGGTGCAATTCTCGTCTGCCTATAGTGAGTC	1913	GGCGCAACTAGGTGCAATTCTC	BOT	[T/G]	8	diploid	OTHER	51667382	TTTAGCTCTTTCAAGTTCTACAGGACATGGAACTAATATTATTGCTGGAGTAAGTTTGGGA[C/A]TGGAATCAACAGCCCTACCAGTTCTAGTGATAAGTGTTGCCATTATATCAGCCTATTGG	BOT
GFSSContig15169_401-1_B_F_1863900557	GFSSContig15169_401	ACTTCGTCAGTAACGGACGTTGTGATCCACACATGCAGTTCTTT	GAGTCGAGGTCATATCGTGTTGTGATCCACACATGCAGTTCTTC	TTCTACGAGAACCTGAACCACTAGATTCAATGGGCCGGGTAACGTGTCTGCCTATAGTGAGTC	1931	GATTCAATGGGCCGGGTAACGT	BOT	[T/C]	9	diploid	OTHER	53600421	GACTATGGTGTTGCCGGAGCTGAATCTAGTGGTTCAGGTTCTCGTAGAAC[G/A]AAGAACTGCATGTGTGGATCACAAAACTGCCGGGGATTATTTTGATGGGT	BOT
GFSSContig12956_423-1_B_R_1863898140	GFSSContig12956_423	ACTTCGTCAGTAACGGACGCCTATGGTGGTTATGGTATGGGCAT	GAGTCGAGGTCATATCGTGCCTATGGTGGTTATGGTATGGGCAC	AGTCCTTACAATCAGGGACCGATCTCAGCATCGCCTAGCAACGTCTGCCTATAGTGAGTC	1935	GATCTCAGCATCGCCTAGCAAC	BOT	[T/C]	1	diploid	OTHER	4994957	CAGAAACCAGGGGGTGGTGCAGGTGGGCCAAATGAATTCGGTCCCTGATTGTAAGGACTC[A/G]TGCCCATACCATAACCACCATAGGGTCCTCCCATTCCACCGTTATACATTGATCCACCAT	TOP
GFSSContig14923_586-0_B_F_1890481047	GFSSContig14923_586	ACTTCGTCAGTAACGGACGACTTTGCTCTATACCTTGTTGACCCT	GAGTCGAGGTCATATCGTGACTTTGCTCTATACCTTGTTGACCCC	ATGCCAATATATTGAAGAGGAGCAGTGCCGTTAGACCTACCGAAGTCTGCCTATAGTGAGTC	1938	CAGTGCCGTTAGACCTACCGAA	BOT	[T/C]	6	diploid	OTHER	59145596	CTAATGCATAGCTTATCCACAGCAGCAAGTGCTATCCTCCTCTTCAATATATTGGCATC[A/G]GGGTCAACAAGGTATAGAGCAAAGTCTGTGATCACTAGGATGCGCCTTTTCATCTTTCCTG	TOP
GFSSContig10082_301-0_B_F_1890479415	GFSSContig10082_301	ACTTCGTCAGTAACGGACCGCAGTGGGGAGGCGTCT	GAGTCGAGGTCATATCGTCGCAGTGGGGAGGCGTCG	CAAATGGGCATATGGTGCTGCACCGTAGACTGCTACAAGGGTCTGCCTATAGTGAGTC	1942	TGCACCGTAGACTGCTACAAGG	BOT	[T/G]	1	diploid	OTHER	66667603	GCCGCAAAGCTGATGATAGATGGCGCATTTGCTGGAGCCTGCACCATATGCCCATTTGG[A/C]GACGCCTCCCCACTGCGCCCTCTTGATGGACTCGCGGCACCCCTGCTTCCACGGCATGGAG	TOP
GFSSContig8823_273-0_B_R_1890480653	GFSSContig8823_273	ACTTCGTCAGTAACGGACGGTGGAGTCGTCGTCGTCGTG	GAGTCGAGGTCATATCGTGGTGGAGTCGTCGTCGTCGTC	TCGTCCTCCTCGTCTCCATGTCAAGGCAGTATCGGCATCTGGTCTGCCTATAGTGAGTC	1944	GTCAAGGCAGTATCGGCATCTG	BOT	[G/C]	4	diploid	OTHER	60030205	TCAGCCACAACGCCGACGGGGAGGACGACGAAGACGATGATGGAGACGAGGAGGACGAT[C/G]ACGACGACGACGACTCCACCCCGGATGCGTCCCCGAGGGCTGAGGTGAAGGTGGAGGGCGA	TOP
SSk45ctg267941_175-0_B_R_1890481107	SSk45ctg267941_175	ACTTCGTCAGTAACGGACGGCGTTGGTGTCAAGCAAACCT	GAGTCGAGGTCATATCGTGGCGTTGGTGTCAAGCAAACCC	CAATCTGATCGGGCAAATCTGCACATCCACGGAAGGTTCTGGTCTGCCTATAGTGAGTC	1946	TGCACATCCACGGAAGGTTCTG	BOT	[T/C]	6	diploid	OTHER	58122576	TCGCGCCTTTCTACCCGGATGACCTCGCCGATTTGCCCGATCAGATTGG[A/G]GGTTTGCTTGACACCAACGCGCGCGGGCTGCCGCCGGGGCTCAGGGCGCAC	TOP
GFSSContig15074_620-0_T_R_1890481101	GFSSContig15074_620	ACTTCGTCAGTAACGGACCTGATGGCCAAGGCGAGGAAA	GAGTCGAGGTCATATCGTCTGATGGCCAAGGCGAGGAAG	AGGCAGCATAGCAGATGTCTAACGTCGTGTGGGTTGGCAACGTCTGCCTATAGTGAGTC	1949	TAACGTCGTGTGGGTTGGCAAC	TOP	[A/G]	6	diploid	OTHER	38711414	TGAACCTGGACATGTTTGCGGGTGTCACGTCCTTGAGGAGACTGATGGCCAAGGCGAGGAA[G/A]AAGGCAGCATAGCAGATGTCAAGGCAGTGCAATGGCAGTGCGGAGAAGCCCTCAATACC	BOT
GFSSContig20177_2650-1_T_R_1863898986	GFSSContig20177_2650	ACTTCGTCAGTAACGGACCAGCGTGTTCAGCTTGCTCGTC	GAGTCGAGGTCATATCGTCAGCGTGTTCAGCTTGCTCGTG	ATTATACCAAAATGCAGACATCTAATCCACAATCAGTGCGTCGCCTGTCTGCCTATAGTGAGTC	1950	ATCCACAATCAGTGCGTCGCCT	TOP	[C/G]	10	diploid	OTHER	3600793	ATCGGGGAGAGGGGTGTAAATCTTAGTGGTGGTCAGAAGCAGCGTGTTCAGCTTGCTCGT[C/G]CATTATACCAAAATGCAGACATCTATCTTCTTGATGACCCTTTCAGCGCTGTGGATGCCC	BOT
GFSSContig4510_767-1_B_F_1863898969	GFSSContig4510_767	ACTTCGTCAGTAACGGACGATTGAGCACGTGCCCACTTTATT	GAGTCGAGGTCATATCGTGATTGAGCACGTGCCCACTTTATC	CAAAGTCGTAGATAGCATCCTCTTTGAGCGGACCCAGATGTACCGGTCTGCCTATAGTGAGTC	1951	TTGAGCGGACCCAGATGTACCG	BOT	[T/C]	10	diploid	OTHER	42913466	TGGAGTAATGACCTTCAGGTCGCATCAGAGGATGCTATCTACGACTTTGT[G/A]ATAAAGTGGGCACGTGCTCAATACCCAAAATTGGAGGAAAGACGTGAGAT	BOT
GFSSContig20378_1618-1_T_R_1863899655	GFSSContig20378_1618	ACTTCGTCAGTAACGGACCAAGGGCAACCATGCTATGGTGA	GAGTCGAGGTCATATCGTCAAGGGCAACCATGCTATGGTGG	TGCTGTACTTCATGACATGCTATGCTGTAGGGATCAACACGAGTCGTCTGCCTATAGTGAGTC	1953	GCTGTAGGGATCAACACGAGTC	TOP	[A/G]	10	diploid	OTHER	58642399	CTCTACGCGTATACGATCTTGGTGTCGATTTACATCGGCAAGGGCAACCATGCTATGGTG[A/G]ATGCTGTACTTCATGACATGCTATCGAAACAGATCAAGCCGACTGTTGTCACATTCAATG	TOP
GFSSContig11847_520-0_T_F_1890480790	GFSSContig11847_520	ACTTCGTCAGTAACGGACGGCCAAGACAGGGTCTGGAAAGACA	GAGTCGAGGTCATATCGTGGCCAAGACAGGGTCTGGAAAGACG	TGGGGTACCTAATTCCTGCTGCATCCGTCCACAAGTTAGGTGGTCTGCCTATAGTGAGTC	1954	GCATCCGTCCACAAGTTAGGTG	TOP	[A/G]	5	diploid	OTHER	61159244	CCTGTTGCACTGCAAAACCGGGACATAGTAGCTATTGCCAAGACAGGGTCTGGAAAGAC[A/G]CTGGGGTACCTAATTCCTGCTTTTATACATCTGAGGAGATGCCACAATAATCCGATGTTGG	TOP
GFk50ctg277349_159-0_B_R_1893112218	GFk50ctg277349_159	ACTTCGTCAGTAACGGACCTGCTGCGACGTCACGGGTT	GAGTCGAGGTCATATCGTCTGCTGCGACGTCACGGGTC	ACTCCATGTTTGGTCTCAGCTTGGGCCTCAAACGGATAGCCTGTCTGCCTATAGTGAGTC	1955	TTGGGCCTCAAACGGATAGCCT	BOT	[T/C]	6	diploid	OTHER	2662763	ATCAACTGTTGCATGTTCGGCAAGCTCACAGGAGAAGCTGCTGAGACCAAACATGGAGTC[G/A]ACCCGTGACGTCGCAGCAGCTACGAAGATCGGAAAGTTGCTTGGTGAACGCCTACTGCTC	BOT
GFk45ctg47373_237-0_B_R_1890480190	GFk45ctg47373_237	ACTTCGTCAGTAACGGACCTGTGCTTCCTGATGCCTGCT	GAGTCGAGGTCATATCGTCTGTGCTTCCTGATGCCTGCA	ATGTTTAGGCTTTGAACAAACGGCCTATAACGACCAGGCTCTCAGTCTGCCTATAGTGAGTC	1959	GCCTATAACGACCAGGCTCTCA	BOT	[T/A]	3	diploid	OTHER	71053730	CATGTGTTCAAGCCTGACGATGATAATGATGATGCATCCGTTTGTTCAAAGCCTAAACATC[A/T]GCAGGCATCAGGAAGCACAGCCACTGCAAGGATTTCACATGAAGCAAATCCTATAGTTG	BOT
GFSSContig15156_1870-0_T_U_1890482561	GFSSContig15156_1870	ACTTCGTCAGTAACGGACGTGGTAGTAGTACCATGGCTCTGTGTCA	GAGTCGAGGTCATATCGTGTGGTAGTAGTACCATGGCTCTGTGTCG	TTCTTCGGCAGCTGCTCTACCACTGGTCGAAGAGGTGGCTGTCTGCCTATAGTGAGTC	1961	ACCACTGGTCGAAGAGGTGGCT	TOP	[A/G]	0	diploid	OTHER	0	AACCAATCATCCTGATGGTGAGCCTGGTAGTAGTACCATGGCTCTGTGTC[G/A]CTTCTTCGGCAGCTGCTCTGCTACCGGCACTAGCATCTGAAAACGTCGTC	BOT
GFSSContig3933_570-0_T_F_1890481710	GFSSContig3933_570	ACTTCGTCAGTAACGGACCAGCTGTCGAAGCATCAGGACTA	GAGTCGAGGTCATATCGTCAGCTGTCGAAGCATCAGGACTT	ATATTTCTGATCCTATACCACATTCTCCTGTACGAAGAAGGGCTACCGTCTGCCTATAGTGAGTC	1967	TCCTGTACGAAGAAGGGCTACC	TOP	[A/T]	9	diploid	OTHER	59196167	TTATGCTGTGCAAAAATCAAAACTCTGTGTTGCCCGACAGCTGTCGAAGCATCAGGACT[A/T]GATATTTCTGATCCTATACCACATTCTTGAAGTATTTCTTGAAGAGCAACAAGCTTAGGTG	TOP
GFSSContig17805_205-1_T_R_1863898284	GFSSContig17805_205	ACTTCGTCAGTAACGGACGGTCACAATGGCCCATCGCAA	GAGTCGAGGTCATATCGTGGTCACAATGGCCCATCGCAG	AAAGCATTTAGCTTCTATGTTGTCATCGCACGGAATAGGCTCTCTGGTCTGCCTATAGTGAGTC	1969	ATCGCACGGAATAGGCTCTCTG	TOP	[A/G]	19	diploid	OTHER	616376	ACACATCATTTCAGTTGTGCCTGTAACCCGTGTCACAATGGCCCATCGCA[G/A]GAAAGCATTTAGCTTCTATGTTGTCGGCTACAGCAGGGATGTGTTCATAA	BOT
GFSSContig1982_619-0_T_R_1890481682	GFSSContig1982_619	ACTTCGTCAGTAACGGACGTCTTCCAGTTGTTCTGACTGCAAGA	GAGTCGAGGTCATATCGTGTCTTCCAGTTGTTCTGACTGCAAGC	GTAAAATCCTAACATAACAATGGAGTATTGACAGACTATCGGCCCGGTCTGCCTATAGTGAGTC	1974	GTATTGACAGACTATCGGCCCG	TOP	[A/C]	9	diploid	OTHER	21470154	TATTCGGTCATTTGGTGATGGTTCGACAAGTCTATTCTTCCAGTTGTTCTGACTGCAAG[A/C]GGTAAAATCCTAACATAACAATGGACAAGCTATTGCATAAGGAGAACTCGAGTGGAGGTCC	TOP
GFSSContig19900_2728-1_B_R_1863900588	GFSSContig19900_2728	ACTTCGTCAGTAACGGACTGCTTATGCTTGATCTGCAGGGT	GAGTCGAGGTCATATCGTTGCTTATGCTTGATCTGCAGGGA	TTTCAAAGAAATCAATAGATGCAGTAGACCGGCCACTAATGAGGTGTCTGCCTATAGTGAGTC	1980	GTAGACCGGCCACTAATGAGGT	BOT	[T/A]	8	diploid	OTHER	33996314	TGCATGGCATCCATACAACCTAAAGGGTGGCTCAGGTGCATCTATTGATTTCTTTGAAAA[A/T]CCCTGCAGATCAAGCATAAGCATGTCCACCAGAATTTGAACCAAGGCCTGTCTGCTATCC	TOP
GFSSContig16609_920-1_B_F_1863898307	GFSSContig16609_920	ACTTCGTCAGTAACGGACTTTGGACCCCTGAAGACAATAGGT	GAGTCGAGGTCATATCGTTTTGGACCCCTGAAGACAATAGGC	CAGATATCTGGCCAGCTGACCTGCGCTTCAATAGTTGCCCGAGTCTGCCTATAGTGAGTC	1983	CTGCGCTTCAATAGTTGCCCGA	BOT	[T/C]	7	diploid	OTHER	61108125	TGATCACATAATTAATTCAGCTGCCAAGTCGAACTACATGTCAGCTGGCCAGATATCTGT[G/A]CCTATTGTCTTCAGGGGTCCAAATGGTGCTGCTGCTGGAGTTGGTGCCCAACACTCGCAG	BOT
GFSSContig8942_764-1_T_F_1863899274	GFSSContig8942_764	ACTTCGTCAGTAACGGACGTCTCATCAAAGGGTACCACCCACA	GAGTCGAGGTCATATCGTGTCTCATCAAAGGGTACCACCCACG	GTTTGCTTCGTCAGATAGGCTGCTGATGACCGAGGCCAAGCTGTCTGCCTATAGTGAGTC	1984	TGCTGATGACCGAGGCCAAGCT	TOP	[A/G]	9	diploid	OTHER	59136946	GTTACCCTCGGGACCCAACCCATCAGCCTTCGTACCTTCTCATCAAAGGGTACCACCCAC[G/A]TGTTTGCTTCGTCAGATAGGCCAACTGTCATCTATAGCAGCAATAAGAAGCTTCTCTATA	BOT
GFSSContig14840_554-0_T_R_1890479729	GFSSContig14840_554	ACTTCGTCAGTAACGGACGTGTGCAGTGCCTTATCCACTGCA	GAGTCGAGGTCATATCGTGTGTGCAGTGCCTTATCCACTGCG	CTTCTGAGTCATATGTGATGAAACGCTGGCTATGGGACGTAAAGTCGTCTGCCTATAGTGAGTC	1985	GCTGGCTATGGGACGTAAAGTC	TOP	[A/G]	2	diploid	OTHER	71989277	TGACCTCAACCATTTTACCATTCAGCTCATGGAAGTTCTTGTGCAGTGCCTTATCCACTGC[G/A]TCTTCTGAGTCATATGTGATGAAACCAAAGCCCCTAGGCCTCTGCGTGTTGTGGTCATA	BOT
GFSSContig19084_575-0_T_F_1890482141	GFSSContig19084_575	ACTTCGTCAGTAACGGACTGGCCATGGCTGTGACTAACATC	GAGTCGAGGTCATATCGTTGGCCATGGCTGTGACTAACATG	AGTTCATCTTGGCCAACCTACTTGAAGCCGTCCTTGTCCCAGTCTGCCTATAGTGAGTC	1987	ACTTGAAGCCGTCCTTGTCCCA	TOP	[C/G]	1055	diploid	OTHER	34019983	GGCTCAGGTCGCCGGATTTGCCCGGGGATGGCCATGGCTGTGACTAACAT[C/G]GAGTTCATCTTGGCCAACCTGCTTCACTGTTTTGACTGGGAACTCCCTGA	BOT
GFSSContig4058_573-0_T_F_1890482622	GFSSContig4058_573	ACTTCGTCAGTAACGGACGCCGATAATCCCCAAATCTTGAACAA	GAGTCGAGGTCATATCGTGCCGATAATCCCCAAATCTTGAACAG	GACGTATGAGAGATCTATCAAGCTAGCTGTTCGGGAGGACAAACGGTCTGCCTATAGTGAGTC	1989	TAGCTGTTCGGGAGGACAAACG	TOP	[A/G]	0	diploid	OTHER	8274323	TTTGAATGCAGGCTAAATGAAGAGGGATCATCCTTCCGATAATCCCCAAATCTTGAACA[A/G]AGACGTATGAGAGATCTATCAAGCCACCGTGTTGCATCGAACTCTTCCTCCATCTCCATTT	TOP
GFSSContig7645_353-0_T_R_1890480272	GFSSContig7645_353	ACTTCGTCAGTAACGGACTGAGAACCAAGCATGTTTTCAGATGC	GAGTCGAGGTCATATCGTTGAGAACCAAGCATGTTTTCAGATGG	CAAGAACTTGGTAAGTTACAGGAGTGGTTGGAAACGCAGCTACCTGTCTGCCTATAGTGAGTC	1990	GTGGTTGGAAACGCAGCTACCT	TOP	[C/G]	3	diploid	OTHER	5060488	CTAAACGGATCGTGAAGCAGAACATAGCCAAAGGTGAGAACCAAGCATGTTTTCAGATG[C/G]CCAAGAACTTGGTAAGTTACAGGAGATGTCTTCCCAATCACGAGAAAAGTGCTGAAGTTTA	TOP
GFSSContig1526_230-0_B_F_1890479341	GFSSContig1526_230	ACTTCGTCAGTAACGGACGCACTGTGCTGTTCGTGGCAAAGG	GAGTCGAGGTCATATCGTGCACTGTGCTGTTCGTGGCAAAGC	AGTACCAGAAACTAAAGGAAGAACGGTATCCGACCATGTTCTCCGAGTCTGCCTATAGTGAGTC	1994	GGTATCCGACCATGTTCTCCGA	BOT	[G/C]	1	diploid	OTHER	58090993	TGTGGCTTTGAGCAACCTTTGGATCTCTTCTAGTGTTCTTCCTTTAGTTTCTGGTACTA[C/G]CTTTGCCACGAACAGCACAGTGACCAAGCTCGCTGCAGAGAACAGAAAGAATGTACCTGCG	TOP
GFk35ctg246523_296-0_T_R_1890481097	GFk35ctg246523_296	ACTTCGTCAGTAACGGACGCTTCATGATGTACCAAACAATTGTCA	GAGTCGAGGTCATATCGTGCTTCATGATGTACCAAACAATTGTCG	TACAGGAAACGGGTATTATCTGCGACTACGACGATGCTGCTGACGTCTGCCTATAGTGAGTC	1998	CGACTACGACGATGCTGCTGAC	TOP	[A/G]	6	diploid	OTHER	58274664	TGAATTGGTACATGGCATATTCCAAAACAACACAAGCTTCATGATGTACCAAACAATTGTC[G/A]ATACAGGAAACGGGTATTATCTGCAACTGACTGTGCCTGATGGCTCACCTAGCATACGC	BOT
GFSSContig17325_1373-0_T_F_1890480210	GFSSContig17325_1373	ACTTCGTCAGTAACGGACGATCATGGCTGCACAACACTGCA	GAGTCGAGGTCATATCGTGATCATGGCTGCACAACACTGCG	ATACTTCCGTTTTGGGGCTATCACGTCGAATGGTGGGGTCTGTCTGCCTATAGTGAGTC	2003	ATCACGTCGAATGGTGGGGTCT	TOP	[A/G]	3	diploid	OTHER	64141237	TGTCTTCTCTTCTAAATCTTTTGTTTCCAGAAGAAGGCATCATGGCTGCACAACACTGC[A/G]CATACTTCCGTTTTGGGGCTTTTGTACTTGTACAGCTCTCGATGCTCTCATTGCTGTCATC	TOP
GFk40ctg144164_305-0_B_F_1890481763	GFk40ctg144164_305	ACTTCGTCAGTAACGGACACGACGTCAACATCCGTCGTT	GAGTCGAGGTCATATCGTACGACGTCAACATCCGTCGTC	TACCAGAATCTTGCCCTGTCACTGTTCTGCCCCGAACGTACAGTCTGCCTATAGTGAGTC	2008	ACTGTTCTGCCCCGAACGTACA	BOT	[T/C]	9	diploid	OTHER	26650633	AGAGATGACCGCGAAAGCATATTTGGAGAAGCTTGTACGACAGGGCAAGATTCTGGTAC[A/G]ACGACGGATGTTGACGTCGTCGGAGCAGATTTTGTTGTAGCTGGAGTGGCTGCGAGACTCA	TOP
GFSSContig19730_1963-0_T_F_1890480558	GFSSContig19730_1963	ACTTCGTCAGTAACGGACGTTAGTGATTGCAGAAAGACTGGCTTA	GAGTCGAGGTCATATCGTGTTAGTGATTGCAGAAAGACTGGCTTC	GTTTTTCACGGCATGTGTCTATCGCGGCATAGTGCAATTCCGAGGTCTGCCTATAGTGAGTC	2016	CGCGGCATAGTGCAATTCCGAG	TOP	[A/C]	4	diploid	OTHER	55635738	TGTATTCGCTCAAGGAAGTGCCTTTTAGTGATTGCAGAAAGACTGGCTT[A/C]AGTTTTTCACGGCATGTGTCTATCACTTTTTCAGCAAGCTCAAAGGAAGGT	TOP
GFSSContig17871_1009-1_B_R_1863898237	GFSSContig17871_1009	ACTTCGTCAGTAACGGACACGTTCAACGAGCCCAACCTGT	GAGTCGAGGTCATATCGTACGTTCAACGAGCCCAACCTGC	CACCAAGTTCCAGTACATGCTACAGCAAATCGTCTGCCCTGTACGTCTGCCTATAGTGAGTC	2017	CAGCAAATCGTCTGCCCTGTAC	BOT	[T/C]	6	diploid	OTHER	51715484	CGAGCAGTGGCTGGGAGGGTACACGCCTAGCATGTACTGGAACTTGGTGA[G/A]CAGGTTGGGCTCGTTGAACGTCGTCCAGAACCTCACCCGGTCGCCGAACG	BOT
GFSSContig215_1329-0_T_R_1890481074	GFSSContig215_1329	ACTTCGTCAGTAACGGACTTCTGCAGCTTGAAGATCTCCAGA	GAGTCGAGGTCATATCGTTTCTGCAGCTTGAAGATCTCCAGT	CGTTCAATATCGCATCGAAGTATGCCGAAGCTCAATGGTACGAGGTCTGCCTATAGTGAGTC	2019	TGCCGAAGCTCAATGGTACGAG	TOP	[A/T]	6	diploid	OTHER	58284391	GGAGGGTTGAGCCCATTAAGACTATTGTTTCCATAATTCTGCAGCTTGAAGATCTCCAG[A/T]CCGTTCAATATCGCATCGAAGTACTCAGGTCTCGTTGTAAGATCTGGGTGGAGGGCAACCC	TOP
GFSSContig14485_1273-0_T_F_1890479250	GFSSContig14485_1273	ACTTCGTCAGTAACGGACGACGGCTTGTGACTGGGGCA	GAGTCGAGGTCATATCGTGACGGCTTGTGACTGGGGCG	TTTGGTTTGCATAATTCCACACAGGCAAGCGTGGGTCTCATGGTCTGCCTATAGTGAGTC	2021	ACAGGCAAGCGTGGGTCTCATG	TOP	[A/G]	1	diploid	OTHER	72525141	AGAAGCGCTCATATGACCATACGGTTTTCACACGGCTTGTGACTGGGGC[A/G]ATTTGGTTTGCATAATTCCACATATAGATACTAGAGTCGTCGCTAGCAGAA	TOP
GFSSContig16134_534-1_B_F_1863899321	GFSSContig16134_534	ACTTCGTCAGTAACGGACGCATCAACACCTTCGTCTCGCTT	GAGTCGAGGTCATATCGTGCATCAACACCTTCGTCTCGCTC	TCAGCATCTGGAACTACGCTAGACAGAGCCGGGTTGCAGTCGTCTGCCTATAGTGAGTC	2022	TAGACAGAGCCGGGTTGCAGTC	BOT	[T/C]	8	diploid	OTHER	38959741	TCCGAGATGTAGCCGGCGCCCGCGCGGCCGGCGTAGTTCCAGATGCTGAT[G/A]AGCGAGACGAAGGTGTTGATGCTCTTGGCCGGGTAGCCCAGCGACTGCCC	BOT
GFSSContig18533_925-1_B_R_1863898348	GFSSContig18533_925	ACTTCGTCAGTAACGGACGCACCACTGCATTTGAGCCCAAT	GAGTCGAGGTCATATCGTGCACCACTGCATTTGAGCCCAAC	TCTTCACCAAGCTCAGCTACGTCAACTACACACTACGCGGCTGTCTGCCTATAGTGAGTC	2024	GTCAACTACACACTACGCGGCT	BOT	[T/C]	10	diploid	OTHER	953591	GCCTGCGGGTAACGCAGAAGGGTCATGCTGTAGCTGAGCTTGGTGAAGAA[A/G]TTGGGCTCAAATGCAGTGGTGGGTGATGAGCTGCTGGGCCTGTTTGTGAA	TOP
GFSSContig19765_886-1_T_R_1863898573	GFSSContig19765_886	ACTTCGTCAGTAACGGACGAGCGAAGTGCTTGGTGTGGAA	GAGTCGAGGTCATATCGTGAGCGAAGTGCTTGGTGTGGAT	CTCGTCAACCTGAAGACACTCCCTACGAGTGGGTGGTCAACGAGTCTGCCTATAGTGAGTC	2027	CCTACGAGTGGGTGGTCAACGA	TOP	[A/T]	1	diploid	OTHER	65807794	GCCTGCGAGACTGCTCCTGCACTGCCTACGCCTACGACGCAGCGAAGTGCTTGGTGTGGA[A/T]GGGCGAGCTCGTCAACCTGAAGACACTCCCTGGCGATCAAGGCATCGCGGGGGCTGTTGT	TOP
GFSSContig18868_1622-1_T_F_1863900649	GFSSContig18868_1622	ACTTCGTCAGTAACGGACGGCTCACTGGAAGAAGGGCCCTA	GAGTCGAGGTCATATCGTGGCTCACTGGAAGAAGGGCCCTG	ATAAATCAAAACCAGGCTTTGGATCAGCCAGACCGAGTTTGCTGTCTGCCTATAGTGAGTC	2029	GATCAGCCAGACCGAGTTTGCT	TOP	[A/G]	1	diploid	OTHER	68888672	GGCAGATGTCTATAGCTTTGGGGTGGTGTTGCTTGAATTGCTCACTGGAAGAAGGGCCCT[A/G]GATAAATCAAAACCAGGCTTTGAGCAGAACCTAGTTGACTGGGCCAGACCTCACTTGGGC	TOP
GFk40ctg36757_173-0_T_R_1890480772	GFk40ctg36757_173	ACTTCGTCAGTAACGGACTCAAGAGGTTGCAGGACACTCAA	GAGTCGAGGTCATATCGTTCAAGAGGTTGCAGGACACTCAG	ATTCGGAGGACCAATTTACTTCGAGGATTACGTGTGCTCCCAGGTCTGCCTATAGTGAGTC	2035	CGAGGATTACGTGTGCTCCCAG	TOP	[A/G]	5	diploid	OTHER	11523401	TACAGAGCAACACTTCCAGATGGTTCATTCCTTGCTATCAAGAGGTTGCAGGACACTCA[A/G]CATTCGGAGGACCAATTTACTTCTGAGATGTCAACACTGGGAAGTGTACGGCAACGTAACT	TOP
GFSSContig20363_1798-0_T_R_1890482006	GFSSContig20363_1798	ACTTCGTCAGTAACGGACGCCTCTGCTGCACATTCATCCCA	GAGTCGAGGTCATATCGTGCCTCTGCTGCACATTCATCCCC	GTACTAGTTGCCAGTTCCACTTTACTGGCTACACTTAACGGGGCGTCTGCCTATAGTGAGTC	2037	TACTGGCTACACTTAACGGGGC	TOP	[A/C]	10	diploid	OTHER	9898516	CGATTCCACAACAGTTTCAGATGAAACAACAATGTCACCCTCTGCTGCACATTCATCCC[A/C]TGTACTAGTTGCCAGTTCCACTTGCATAACAGAAGTTTCATCAATTGGCTTGGGTTCTGCA	TOP
GFSSContig13725_723-0_B_F_1890480195	GFSSContig13725_723	ACTTCGTCAGTAACGGACCAGCACCATCGTGTCTGGATTCT	GAGTCGAGGTCATATCGTCAGCACCATCGTGTCTGGATTCC	GCTGTCTTACATCATCAGCATCCAAGCGGGTAGCAATGGTTGTGTCTGCCTATAGTGAGTC	2038	CCAAGCGGGTAGCAATGGTTGT	BOT	[T/C]	3	diploid	OTHER	64837841	GCTTACAAATCTGGCTTCCAAGTGTGGGATGTGGAACATGCTGATGATGTAAGACAGCT[A/G]GAATCCAGACACGATGGTGCTGTTTCGTTTATTCAAGTGCTAAAGGATCCAATTTTCACAG	TOP
GFSSContig9726_926-1_B_R_1863899728	GFSSContig9726_926	ACTTCGTCAGTAACGGACGGTCCATGAGGCGGCGCGT	GAGTCGAGGTCATATCGTGGTCCATGAGGCGGCGCGC	CAGTACTCGAACCACTCGTAGTAAACCACCGCAGTGTTGTCCACGTCTGCCTATAGTGAGTC	2039	AAACCACCGCAGTGTTGTCCAC	BOT	[T/C]	2	diploid	OTHER	68655668	TACATGCCGGCGTGTCTGTCGGGCAGTAAGATCGGCAACTACGAGTGGTTCGAGTACTGC[A/G]CGCGCCGCCTCATGGACACCAGCGGCATCATCATCAACTCCTCGGTCGAGCTGGAGCCTG	TOP
GFSSContig17839_594-0_B_U_1890482551	GFSSContig17839_594	ACTTCGTCAGTAACGGACCCGCCGGATGCCATTATTGT	GAGTCGAGGTCATATCGTCCGCCGGATGCCATTATTGC	AGCTGTCTCGGTGTGCATACACTCAGGGACCGATGCTTTCGTCTGCCTATAGTGAGTC	2043	ACACTCAGGGACCGATGCTTTC	BOT	[T/C]	0	diploid	OTHER	0	CTCTCTCAGCTAGTGTCCTGTGGTGGCCACCATGCACACCGAGACAGCTG[A/G]CAATAATGGCATCCGGCGGCGGCGCCATGGCGCCGTCGCGCTGCTGCTCG	TOP
GFSSContig20154_859-1_B_R_1863899424	GFSSContig20154_859	ACTTCGTCAGTAACGGACGCTGGGTTGGCTTCTTCATAGAGT	GAGTCGAGGTCATATCGTGCTGGGTTGGCTTCTTCATAGAGC	AACAGAATGTCTAAAGAGGATGAACCGGGTCATGGCTCTACGGTAGTCTGCCTATAGTGAGTC	2044	ACCGGGTCATGGCTCTACGGTA	BOT	[T/C]	1	diploid	OTHER	2047408	TAAAGGCAGCTAGAGATGTATCAGTTTCATCCTCTTTAGACATTCTGTTC[A/G]CTCTATGAAGAAGCCAACCCAGCTCATTTAGAAACTCCAGAGCTTGGTCC	TOP
GFSSContig16847_645-1_B_R_1863898119	GFSSContig16847_645	ACTTCGTCAGTAACGGACGCCAGGAATTTGGCACTTAAGACCTTT	GAGTCGAGGTCATATCGTGCCAGGAATTTGGCACTTAAGACCTTC	TCGTTCTTAAAAACACCTCCAATGCAAGGGCTGCGTTGTCTAGGTCTGCCTATAGTGAGTC	2048	ATGCAAGGGCTGCGTTGTCTAG	BOT	[T/C]	1	diploid	OTHER	2792201	ATGAATTGTTGCGCCGTGTAGCTGCTGGTGGAGGTGTTTTTAAGAACGAT[G/A]AAGGTCTTAAGTGCCAAATTCCTGGGGCAAATCTTAGTGACATTGCAAAT	BOT
SSk50ctg79047_177-0_T_R_1890482231	SSk50ctg79047_177	ACTTCGTCAGTAACGGACGATCCTCGATCCTCGTCGTCAAA	GAGTCGAGGTCATATCGTGATCCTCGATCCTCGTCGTCAAG	CGATCTTGCTCTTGGAGTTTCCTCACTAAGCACGACGACTGGTCTGCCTATAGTGAGTC	2049	TCCTCACTAAGCACGACGACTG	TOP	[A/G]	355	diploid	OTHER	188024034	CCATCTTGAGCTTGCGGCGGACGTCCATGCGGTCGCACACATCCTCGATCCTCGTCGTCAA[G/A]ACGATCTTGCTCTTGGAGTTGTGCTTGGGCACCGGGATGCCAATCATCCGGAAATTGAG	BOT
GFSSContig16111_448-0_T_R_1890480579	GFSSContig16111_448	ACTTCGTCAGTAACGGACATTGCTCCTTGGAGGCAAAGGAA	GAGTCGAGGTCATATCGTATTGCTCCTTGGAGGCAAAGGAG	GATTCTCAGTGGGTGCATCAGGTCTCTCCGCAAAGCCCATTGTCTGCCTATAGTGAGTC	2050	AGGTCTCTCCGCAAAGCCCATT	TOP	[A/G]	4	diploid	OTHER	1660720	TATCCTTTAGTACAGAGACAACAAGACCCCATGGGATAGATTGCTCCTTGGAGGCAAAGGA[G/A]TGATTCTCAGTGGGTGCATCAATTATGTGCTGATTGACAGAACTCACAACACCCAGTAG	BOT
GFSSContig3855_930-1_T_R_1863899390	GFSSContig3855_930	ACTTCGTCAGTAACGGACGTGCCCCATGCCCACATCA	GAGTCGAGGTCATATCGTGTGCCCCATGCCCACATCC	ATACCCATCACCAGCAACAATAAGCGTGTCCTAGCAGTCCTGGTCTGCCTATAGTGAGTC	2051	TAAGCGTGTCCTAGCAGTCCTG	TOP	[A/C]	3	diploid	OTHER	61682735	CTGTCAGCAGTCTGGCCTCTCCCAAGCACACCACTGCGGCCTCTGCCCCATGCCCACATC[C/A]TATACCCATCACCAGCAACAAGAACAGTGTGTGCAGCTCCACAGGTGATCTGCACTGGAC	BOT
GFSSContig15961_1071-0_B_U_1890482352	GFSSContig15961_1071	ACTTCGTCAGTAACGGACGGCGACCCTGCAACGACACTT	GAGTCGAGGTCATATCGTGGCGACCCTGCAACGACACTG	CATCTACTGGTTCTTCAGCTGGCTACGTCGCCTTCAATGCCAGGTCTGCCTATAGTGAGTC	2054	GCTACGTCGCCTTCAATGCCAG	BOT	[T/G]	0	diploid	OTHER	0	GATGGCTTTATCGTTTTCAGTGGGAGTCCAGCTGAAGAACCAGTAGATGT[C/A]AGTGTCGTTGCAGGGTCGCATGCCGGAGCGGAAGCCGCGGCCGTTGAACT	BOT
GFSSContig18858_1415-0_T_F_1890481337	GFSSContig18858_1415	ACTTCGTCAGTAACGGACGCATCGGGAGGACAAATGCTAGA	GAGTCGAGGTCATATCGTGCATCGGGAGGACAAATGCTAGG	TCTTGCCAGATCCAGTTTTTACAGTGCAAGTCCACGTTGAGGGTCTGCCTATAGTGAGTC	2057	ACAGTGCAAGTCCACGTTGAGG	TOP	[A/G]	7	diploid	OTHER	5138627	AACAGGGGGCTGATCTTTAACATGCCTCAGCATCGGGAGGACAAATGCTAG[G/A]GTCTTGCCAGATCCAGTTTTTGCGATGCCTATACAATCACGCCCACTCA	BOT
GFSSContig17245_347-1_T_F_1863898125	GFSSContig17245_347	ACTTCGTCAGTAACGGACTATTCGGCTTGCATCCACAGGCA	GAGTCGAGGTCATATCGTTATTCGGCTTGCATCCACAGGCG	CCATACTTTTCAACAACATGACGCAATACTTCACCGGGCGTGATGTCTGCCTATAGTGAGTC	2059	GCAATACTTCACCGGGCGTGAT	TOP	[A/G]	1	diploid	OTHER	15953461	GCTGCACAAACCCTTGAGCACAATAGTATAGCTTATGGTATTCGGCTTGCATCCACAGGC[A/G]GCCATACTTTTCAACAACATGACAGCTTCGTCGATAAGCCCTTCCTTGCAGAAGCCATTG	TOP
GFSSContig18615_2488-1_B_R_1863898868	GFSSContig18615_2488	ACTTCGTCAGTAACGGACTTCCAAGCACCACACTCTTGTAGTT	GAGTCGAGGTCATATCGTTTCCAAGCACCACACTCTTGTAGTC	CTTATTCCTTTGGAGCTCTATACACGTAACCCGGATGGCTCTCAACGTCTGCCTATAGTGAGTC	2062	CGTAACCCGGATGGCTCTCAAC	BOT	[T/C]	4	diploid	OTHER	57930714	AATGGTGTCCAAAATAAGGCCCTCAAGAGGGTGGTTGTATAGAGCTCCAAAGGAATAAGG[A/G]ACTACAAGAGTGTGGTGCTTGGAATGGATGTGTTTATACAGGAACTTGTTAATGTGCATG	TOP
GFSSContig9725_305-0_T_R_1890481349	GFSSContig9725_305	ACTTCGTCAGTAACGGACGCATGAAGCTTCAAGATGCTGCTACA	GAGTCGAGGTCATATCGTGCATGAAGCTTCAAGATGCTGCTACC	AGAAACCAAAGGCATACAAAGTCTCTTGCTGACCGGACCCAAGGTCTGCCTATAGTGAGTC	2065	TCTCTTGCTGACCGGACCCAAG	TOP	[A/C]	7	diploid	OTHER	58044611	AGAAAGACACATTGGAGATCTGCAGGGCATGAAGCTTCAAGATGCTGCTAC[C/A]GAGAAACCAAAGGCATACAAAGCTTTTATGTCCCACAAGAGATATCAAC	BOT
GFSSContig901_90-1_T_R_1863899326	GFSSContig901_90	ACTTCGTCAGTAACGGACAGGCATCTTGACATCCTTGGATCA	GAGTCGAGGTCATATCGTAGGCATCTTGACATCCTTGGATCG	TCTTGTAGACAACACCACAATCGGCAGAGGGTTCCCGTTACTCAGTCTGCCTATAGTGAGTC	2081	GGCAGAGGGTTCCCGTTACTCA	TOP	[A/G]	8	diploid	OTHER	222684	TCTTCTGAAAAAGCATTGCCCTCTTCCATCCCAAGAGAGGCATCTTGACATCCTTGGATC[G/A]TTCTTGTAGACAACACCACAATCGAGTCATTAAGGTCAGACACCCGTCCCCCATGCAAGT	BOT
GFSSContig15868_1101-1_T_R_1863899637	GFSSContig15868_1101	ACTTCGTCAGTAACGGACGGCTCCCCGTAGGGGCTGAAA	GAGTCGAGGTCATATCGTGGCTCCCCGTAGGGGCTGAAG	ATCCCTGCAATCGTACAAGATAAGCGCGTGAGGGATCATCTCAGTCTGCCTATAGTGAGTC	2087	AAGCGCGTGAGGGATCATCTCA	TOP	[A/G]	9	diploid	OTHER	54920742	GAGGAGGTGCACGACGGCGATGCGGCGAAGCTGGCGCCACCGCTCCCCGTAGGGGCTGAA[A/G]CCGACATCCCTGCAATCGTACAAGATGCCGCGCGCCGTGCGCTGCTGCGGACGGCCACAG	TOP
GFSSContig19758_914-1_B_F_1863900372	GFSSContig19758_914	ACTTCGTCAGTAACGGACGGCGTTTGTGGCCAAGTTCT	GAGTCGAGGTCATATCGTGGCGTTTGTGGCCAAGTTCC	GACTTCGTGGAGAAGGAGAGGCAGCCGGTTGAGTATCCTAACGTCTGCCTATAGTGAGTC	2091	GCAGCCGGTTGAGTATCCTAAC	BOT	[T/C]	7	diploid	OTHER	60279665	CCGTCTTCTGGTTGAGCGCGGTGTACCTCCACCTCTCCTTCTCCACGAAGTCGGCGTCCA[A/G]GAACTTGGCCACAAACGCCCACAGCCTGTACGCGTCCTCGAAGTTGCTCAGGAACCCCAG	TOP
GFk45ctg73203_105-0_B_R_1890479349	GFk45ctg73203_105	ACTTCGTCAGTAACGGACTTCTGTAACTGCATTGCACTGGAT	GAGTCGAGGTCATATCGTTTCTGTAACTGCATTGCACTGGAC	CTGTTTTCTCCATTAATTTCTGTAGCCGACGAGGTACTATTACCGGTCTGCCTATAGTGAGTC	2094	AGCCGACGAGGTACTATTACCG	BOT	[T/C]	1	diploid	OTHER	65067740	GCTCTCCTGACAGCTGTGTGAATCAATCTTCATGTACAGAAATTAATGGAGAAAACAGT[A/G]TCCAGTGCAATGCAGTTACAGAATTTTCTCCAATGGACAGCAGTGACCTTTGCACACCAGA	TOP
GFSSContig15381_363-1_B_F_1863898183	GFSSContig15381_363	ACTTCGTCAGTAACGGACCAAGGGCTCTGGAGTTCCAGGT	GAGTCGAGGTCATATCGTCAAGGGCTCTGGAGTTCCAGGC	TCTCAATGATCTCAAACTTGTAGGACAACGGCTTGCTCTACCCTTGTCTGCCTATAGTGAGTC	2095	GACAACGGCTTGCTCTACCCTT	BOT	[T/C]	4	diploid	OTHER	15759567	CAAGACCGTCATCGCCTTCGTGGAGGACCCTGATGGCTACAAGTTTGAGATCATTGAGAG[G/A]CCTGGAACTCCAGAGCCCTTGTGCCAGGTGATGCTCCGCGTCGGCGATCTTGACCATGCC	BOT
GFSSContig19203_1372-0_B_F_1890481070	GFSSContig19203_1372	ACTTCGTCAGTAACGGACGAGTCATTTCTTGATAGCTTGCCAAAT	GAGTCGAGGTCATATCGTGAGTCATTTCTTGATAGCTTGCCAAAC	TGTTTCATGACAATGTAAATGTGGGTCAACTCATAAGTCCGCGTCGTCTGCCTATAGTGAGTC	2097	GGTCAACTCATAAGTCCGCGTC	BOT	[T/C]	6	diploid	OTHER	1808488	TGAAAGCTGCTTTAAGTGCTGGACCAAGAGCAGACTCCACATTTACATTGTCATGAAACAT[G/A]TTTGGCAAGCTATCAAGAAATGACTCCACAACATGTCTTGAGTCGACCAAATTAACCAA	BOT
GFSSContig15099_270-0_T_R_1890481025	GFSSContig15099_270	ACTTCGTCAGTAACGGACTATTTCATTTGCCCGCTCCCTCAA	GAGTCGAGGTCATATCGTTATTTCATTTGCCCGCTCCCTCAG	TCTTTAACTTCATCATAAAACCCTATTCACGCAGGGTAAGGGCACGTCTGCCTATAGTGAGTC	2099	TATTCACGCAGGGTAAGGGCAC	TOP	[A/G]	6	diploid	OTHER	34540843	ACCATATCACCAACTAAGCAAACAAAGTACTCATCAGGTATTTCATTTGCCCGCTCCCTCA[G/A]TTCTTTAACTTCATCATAAAACCCATCAGAAGAAGGCTCTGGTAGGAAGTCCTGTGGCT	BOT
GFSSContig5387_711-1_B_R_1863899834	GFSSContig5387_711	ACTTCGTCAGTAACGGACGATGCGGTCAGGGAATGGGAT	GAGTCGAGGTCATATCGTGATGCGGTCAGGGAATGGGAC	TGGACGAAAGTAAGGCCAGCTGTTGCTCGAAAGGACTCCCGGTCTGCCTATAGTGAGTC	2100	CTGTTGCTCGAAAGGACTCCCG	BOT	[T/C]	10	diploid	OTHER	57825709	CCAACGCCACGGCTTCGATGCTTGCGCGCTCTGGCCTTACTTTCGTCCAC[A/G]TCCCATTCCCTGACCGCATGCCCCACGACTGGGCCGACCGCCACGCCACT	TOP
GFSSContig19820_940-0_T_F_1890481139	GFSSContig19820_940	ACTTCGTCAGTAACGGACGATTGGCTCCTCCAAAGCACGA	GAGTCGAGGTCATATCGTGATTGGCTCCTCCAAAGCACGG	GAGCACTCTCCGCAGACTTGAAGGCCGGTGAATGCTCTACTGTCTGCCTATAGTGAGTC	2110	GAAGGCCGGTGAATGCTCTACT	TOP	[A/G]	6	diploid	OTHER	58503662	TGGCTTTCTGCACATTGAGCGTCTTGCCATCAAAATTCTTCATTGGCTCCTCCAAAGCACG[G/A]CGAGCACTCTCCGCAGACTTGTAAACAAACAATGCAAATCCCTTTGGTTTGCCAGTGTT	BOT
GFSSContig15563_263-1_B_R_1863901099	GFSSContig15563_263	ACTTCGTCAGTAACGGACATGCCACTGCATGCCTTGGTTT	GAGTCGAGGTCATATCGTATGCCACTGCATGCCTTGGTTC	GTGTAGCTGGTCATCTCACACTTCAGTCAGACTTAACCGGCGGAGTCTGCCTATAGTGAGTC	2114	TCAGTCAGACTTAACCGGCGGA	BOT	[T/C]	9	diploid	OTHER	59102848	TCCAGTTGCTGCAGCCTGAGTGTGAGATGACCAGCTACACGCTTCCCGGC[G/A]AACCAAGGCATGCAGTGGCATCCTGGCTCAAGCACGCTGTCAAACTTGCC	BOT
GFSSContig6052_116-0_B_F_1890481485	GFSSContig6052_116	ACTTCGTCAGTAACGGACGCCTAACTGGTGAAAGTGAACCTGTCT	GAGTCGAGGTCATATCGTGCCTAACTGGTGAAAGTGAACCTGTCG	TGTAAGTGAAGACAACCCTTTCACAGGCGTGTCAGGACTACTGTGTCTGCCTATAGTGAGTC	2117	ACAGGCGTGTCAGGACTACTGT	BOT	[T/G]	8	diploid	OTHER	50754554	GCAGGAGCCATCTTGTACTTTGGTCCCCGACAAGAGGAAAGGGTTGTCTTCACTTACAG[A/C]GACAGGTTCACTTTCACCAGTTAGGCTGGATTCATTGATCAATAGAGAGAATCCAGAAATG	TOP
GFSSContig12512_154-1_T_R_1863898900	GFSSContig12512_154	ACTTCGTCAGTAACGGACAATTCACACAGGAGCAGGTGCAA	GAGTCGAGGTCATATCGTAATTCACACAGGAGCAGGTGCAG	AGATGATTAATCAGGCCTTGCTTACCGAAGGGTGGACAGCGTTGTCTGCCTATAGTGAGTC	2122	TTACCGAAGGGTGGACAGCGTT	TOP	[A/G]	6	diploid	OTHER	56933762	TGTTTTGGTAAAAATGGGCAACGGCAGAAATTCACACAGGAGCAGGTGCA[G/A]CAGATGATTAATCAGGCCTTGCAGGGGTTAAATGAAACCTGGGAGCAGAA	BOT
GFSSContig19043-1_T_R_1863901151	GFSSContig19043	ACTTCGTCAGTAACGGACGGGCGGAGGGTGGGAGAAA	GAGTCGAGGTCATATCGTGGGCGGAGGGTGGGAGAAG	CCGAATACCTCCAGCAGCTCTTGCGAGATCAGGGTACTCCGTCTGCCTATAGTGAGTC	2127	TCTTGCGAGATCAGGGTACTCC	TOP	[A/G]	4	diploid	OTHER	54790621	CCAGCGGCGGGAGACGAGGGACACGGCCGGCGCGGCGGAGGGTGGGAGAA[A/G]TCCGAATACCTCCAGCAGCAGGTCGTCGCAGAGCGCGGTGTCCATGCTGC	TOP
GFSSContig12441_604-1_B_R_1863898150	GFSSContig12441_604	ACTTCGTCAGTAACGGACGCTCGTCCTCGCCCTCCGCG	GAGTCGAGGTCATATCGTGCTCGTCCTCGCCCTCCGCC	AGTAGTAGGTCATCAGGGTGCGATACTGGCCTACCACTCGTGCGTCTGCCTATAGTGAGTC	2129	GATACTGGCCTACCACTCGTGC	BOT	[G/C]	6	diploid	OTHER	48887545	CAGTACGAGGCGTACGCCGAGAAGCTGGGCACCCTGATGACCTACTACTC[C/G]GCGGAGGGCGAGGACGAGGTCCTGACGGGCAACATCCGGAACAAGCTGGT	TOP
GFSSContig20051_1906-1_T_R_1863899163	GFSSContig20051_1906	ACTTCGTCAGTAACGGACAGAAGCAGATCACGCAAATTTCTCA	GAGTCGAGGTCATATCGTAGAAGCAGATCACGCAAATTTCTCG	AATGAAACCCTTTCAAGATTACCATGCGGTTGCCCTGGCGTAATAGTCTGCCTATAGTGAGTC	2136	ATGCGGTTGCCCTGGCGTAATA	TOP	[A/G]	3	diploid	OTHER	19176538	TGGTAGCTTTGTATTTCTGGGAAAACAAGAAAGAAGAGAAGCAGATCACGCAAATTTCTC[A/G]TAATGAAACCCTTTCAAGATTACCTGTGCGCCTGTCAACCAATCGCATTATTGAACTTGT	TOP
GFSSContig15937_611-0_B_R_1890479319	GFSSContig15937_611	ACTTCGTCAGTAACGGACGGCCGTGACCGGCCCAAGT	GAGTCGAGGTCATATCGTGGCCGTGACCGGCCCAAGC	GCTCTTCGACGTCGTCTGACTCAAGTCTGCCCGAGTAACCGTCTGCCTATAGTGAGTC	2137	ACTCAAGTCTGCCCGAGTAACC	BOT	[T/C]	1	diploid	OTHER	64383979	CGTGCCGTGGTACACCACGTAATCCAAGTCCGTCAAGGTGCAGACGACGTCGAAGAGCA[A/G]CTTGGGCCGGTCACGGCAGCTCACGGTGACCACCGAGTACCCCCTCTCCCCCCAATCCTGC	TOP
GFSSContig18942_2100-0_B_U_1890482530	GFSSContig18942_2100	ACTTCGTCAGTAACGGACGATGTCGGGTCCCACCCATGTT	GAGTCGAGGTCATATCGTGATGTCGGGTCCCACCCATGTC	TGAAGAAGAGAAGCTGCACCGGGAGTTCTAGTACCCACGAGCGTCTGCCTATAGTGAGTC	2139	GGGAGTTCTAGTACCCACGAGC	BOT	[T/C]	0	diploid	OTHER	0	GCGAGCAGCTTCTCGCCTGCCAATCTTCTGGTGCAGCTTCTCTTCTTCAG[G/A]ACATGGGTGGGACCCGACATGCCGCCGAAGTGTTTATCCGGCAAGAGGAA	BOT
GFSSContig6639_712-1_T_F_1863899658	GFSSContig6639_712	ACTTCGTCAGTAACGGACGAGATGGAAGTGCCAACCAGCAA	GAGTCGAGGTCATATCGTGAGATGGAAGTGCCAACCAGCAG	GTCATGTGATGGCCAAGGACAACGGAGGTCTCTTTCGGCAGTCTGCCTATAGTGAGTC	2143	ACAACGGAGGTCTCTTTCGGCA	TOP	[A/G]	7	diploid	OTHER	18758746	TTCATGGTCCAGATGGCTTCTTATCTTGCAGATGGAAGTGCCAACCAGCA[G/A]CGTCATGTGATGGCCAAGGCTGTCACCACGTACTTGTCCGGCTCTGCATC	BOT
GFSSContig623_1116-1_B_R_1863899101	GFSSContig623_1116	ACTTCGTCAGTAACGGACAGAGGATGCTGTTCGACTGCGTT	GAGTCGAGGTCATATCGTAGAGGATGCTGTTCGACTGCGTC	TCTTCTTCGTCCGGCTGGGAATCCCGAGAAGGTCCTGCTGTCTGCCTATAGTGAGTC	2144	GGAATCCCGAGAAGGTCCTGCT	BOT	[T/C]	6	diploid	OTHER	57165710	TCCGAGTCGGAGTAGCCCTCCATCATGCTCTCCAGCCGGACGAAGAAGAG[G/A]ACGCAGTCGAACAGCATCCTCTCGAAGTCCTCGTCCCTCTTGTGCAGGTC	BOT
GFSSContig19603_1415-0_B_U_1890482376	GFSSContig19603_1415	ACTTCGTCAGTAACGGACCTGTACGTCGTCAGGCGGCT	GAGTCGAGGTCATATCGTCTGTACGTCGTCAGGCGGCG	AGCTTGCTGTACGGAATCATGCATCAACTCTTCGGTGGGCTAGTCTGCCTATAGTGAGTC	2149	GCATCAACTCTTCGGTGGGCTA	BOT	[T/G]	0	diploid	OTHER	0	AGATCCATATTTTGCTGCAAGCTTCGCCCATGATTCCGTACAGCAAGCTC[C/A]GCCGCCTGACGACGTACAGCGACGCCGGCAAGATGTCCGTGGATTGGGCG	BOT
GFSSContig19792_2494-1_T_F_1863900423	GFSSContig19792_2494	ACTTCGTCAGTAACGGACTCAATCCAGTTGTTGTAACCTCCATA	GAGTCGAGGTCATATCGTTCAATCCAGTTGTTGTAACCTCCATG	ATCCAGATCTCAGTGTTATGCATACTGCTACTTGTGACGATGCGCGTCTGCCTATAGTGAGTC	2152	ACTGCTACTTGTGACGATGCGC	TOP	[A/G]	6	diploid	OTHER	57755970	GAGATTTGACAAGTCTTTCAGCTATTGAGAGTCCATCAATCCAGTTGTTGTAACCTCCAT[A/G]CATCCAGATCTCAGTGTTATGCATTAGTGGTCTTGAGCTTCTGTGATAGTACAATCTAAC	TOP
GFSSContig14714_678-1_B_F_1863898345	GFSSContig14714_678	ACTTCGTCAGTAACGGACGTTCAGGAAGAAAGCTGCTCCATGT	GAGTCGAGGTCATATCGTGTTCAGGAAGAAAGCTGCTCCATGC	CGATCATACAGTCCCTTTCCAGGTTGTGAAGGCCGGATTTCCGTCTGCCTATAGTGAGTC	2153	AGGTTGTGAAGGCCGGATTTCC	BOT	[T/C]	1	diploid	OTHER	12464820	CGTGATGGTGGTCTCCGCTTTGGAGAAATGGAAAGGGACTGTATGATCGC[G/A]CATGGAGCAGCTTTCTTCCTGAAGGAAAGGCTGTTTGACCAGAGTGACGC	BOT
GFSSContig6268_272-1_T_F_1863898930	GFSSContig6268_272	ACTTCGTCAGTAACGGACTTGGTCTGCTAGCGGAAACATCA	GAGTCGAGGTCATATCGTTTGGTCTGCTAGCGGAAACATCG	AGATATGTTACAGAGAAATAAAGGACATCACCAACTTGTTCGGAGGCCGTCTGCCTATAGTGAGTC	2155	ATCACCAACTTGTTCGGAGGCC	TOP	[A/G]	2	diploid	OTHER	3991723	ACAAAGGAAGATTTTTTCAAGAGGATCATTGGTCTGCTAGCGGAAACATC[G/A]GAGATATGTTACAGAGAAATAAAGGACATCAAGTGCATCACTTGCCCTCA	BOT
GFSSContig1534_126-0_B_F_1890481342	GFSSContig1534_126	ACTTCGTCAGTAACGGACGCCCTTGACGCCCTCCTCTTGG	GAGTCGAGGTCATATCGTGCCCTTGACGCCCTCCTCTTGC	CCACCTCAGCTAATGCTGCCACTCGAACCATATCTGGCGTGTCTGCCTATAGTGAGTC	2157	CCACTCGAACCATATCTGGCGT	BOT	[G/C]	7	diploid	OTHER	62179057	TGGTGGGATCCCTACAAGGGAAGTGCCCACCCCACATGATTGCAGCATTAGCTGAGGTGGT[C/G]CAAGAGGAGGGCGTCAAGGGGCTTTTCCGAGGATGGGCGGCGAGCTCCCTGAAGGTCAT	BOT
GFSSContig9696_403-0_T_F_1890480766	GFSSContig9696_403	ACTTCGTCAGTAACGGACGAATGGGCATTGTGTCCAGTGTTC	GAGTCGAGGTCATATCGTGAATGGGCATTGTGTCCAGTGTTG	CATTTCATGGAGGATTAAGCATACTGTCCCTAGTGTGACGGCAGTCTGCCTATAGTGAGTC	2158	TACTGTCCCTAGTGTGACGGCA	TOP	[C/G]	5	diploid	OTHER	49926230	CAAATAAGTCCCATATATACTCTTACCTGTTTCCAGCAATGGGCATTGTGTCCAGTGTT[C/G]TCATTTCATGGAGGATTAAGCAGTATTCCTCAGCCCTTGCTGTTCCTGAAGAGCTGCAAAG	TOP
GFSSContig1676_642-0_B_F_1890479379	GFSSContig1676_642	ACTTCGTCAGTAACGGACGGGCTGGTAACCATCAGCCTCT	GAGTCGAGGTCATATCGTGGGCTGGTAACCATCAGCCTCC	AAATAACTTTACGAACATTTTGCGACGTACCGATCTCCTTGACCAGTCTGCCTATAGTGAGTC	2160	GACGTACCGATCTCCTTGACCA	BOT	[T/C]	1	diploid	OTHER	9081138	CTGAAAAAGCTTCCATTTGACCGACATCTTTCAATGCAAAATGTTCGTAAAGTTATTTC[A/G]GAGGCTGATGGTTACCAGCCCCACTTGATTGCCCCTGAGCAAGGATACAGAAGGCTTATAG	TOP
GFSSContig17215_615-1_B_R_1863899192	GFSSContig17215_615	ACTTCGTCAGTAACGGACCCTTGCACTGAACAGCAACACGT	GAGTCGAGGTCATATCGTCCTTGCACTGAACAGCAACACGC	CAACAGGAGAGACAGAGAACTTCCTTACGGGGCATGGAATCGGAGTCTGCCTATAGTGAGTC	2161	CCTTACGGGGCATGGAATCGGA	BOT	[T/C]	3	diploid	OTHER	62416120	GTTGATGCATGCCCAATCAGAGCAATGAAGTTCTCTGTCTCTCCTGTTGT[A/G]CGTGTTGCTGTTCAGTGCAAGGTTGCCTCTGACCTTCCCAAGCTAGTCGA	TOP
GFSSContig11619_923-1_T_F_1863899022	GFSSContig11619_923	ACTTCGTCAGTAACGGACGGTAATGTTGAAGTGCTTTGCACCA	GAGTCGAGGTCATATCGTGGTAATGTTGAAGTGCTTTGCACCG	AGGTATCAGCAGTGATAAACGTGACTAGATGCAGGCGCTCCTTGTCTGCCTATAGTGAGTC	2162	TGACTAGATGCAGGCGCTCCTT	TOP	[A/G]	2	diploid	OTHER	63706589	ATTGCTCACAAGAGACTCAAACTTCGATCTGGTCAAGGTAATGTTGAAGTGCTTTGCACC[G/A]GAGGTATCAGCAGTGATAAACGGGAGGTTGATTTCAGTCTGCATAGTGGAGGAAAGCTCA	BOT
GFSSContig14384_1057-0_B_U_1890482429	GFSSContig14384_1057	ACTTCGTCAGTAACGGACCGACGACCTGGATGCCGT	GAGTCGAGGTCATATCGTCGACGACCTGGATGCCGG	GCGTACGACGAGGAGGAGAGCCATCTGATTGCGGGCTCAAGTCTGCCTATAGTGAGTC	2163	AGCCATCTGATTGCGGGCTCAA	BOT	[T/G]	0	diploid	OTHER	0	CGCGGCACCCCGCGAGCTCCTCTTCTTCGTCCTCCTCCTCGTCGTACGCC[A/C]CGGCATCCAGGTCGTCGCTCTCAGCCGCGGCAGTGCCATCGCTGCCGTTC	TOP
GFSSContig11464_371-1_T_R_1863898976	GFSSContig11464_371	ACTTCGTCAGTAACGGACGATGATGTGGGTGACTTTGATGCA	GAGTCGAGGTCATATCGTGATGATGTGGGTGACTTTGATGCG	AGAGTATTCTTAACTGTGGGGATGAATGAGGCGGCCATGTTCTGCGTCTGCCTATAGTGAGTC	2164	GAATGAGGCGGCCATGTTCTGC	TOP	[A/G]	1	diploid	OTHER	64397900	CCAAAGTGTGACAAGTGGATGCTTAAGGATGATGTGGGTGACTTTGATGC[G/A]AAGAGTATTCTTAACTGTGGGGATGATGATGGTGTGGAGGATTCCAAGGT	BOT
GFSSContig17453_827-1_T_R_1863898455	GFSSContig17453_827	ACTTCGTCAGTAACGGACGGGACGCCGTCATGCTGCTA	GAGTCGAGGTCATATCGTGGGACGCCGTCATGCTGCTG	TGGAGACATACTCCGGGACGCGGGGATTCTAAGACCGTTGTCTGCCTATAGTGAGTC	2166	ACGCGGGGATTCTAAGACCGTT	TOP	[A/G]	10	diploid	OTHER	55200848	CTGCGCGAGTTCACGCACGCCGACGACGCCGCGGACGCCGTCATGCTGCT[A/G]ATGGAGACATACTCCGGGCCCGAGCACGTCAACGTCGGGAGCGGGCGCGA	TOP
GFSSContig5034_412-0_B_F_1890481325	GFSSContig5034_412	ACTTCGTCAGTAACGGACGTGGTCGCACCTCGACCAGT	GAGTCGAGGTCATATCGTGTGGTCGCACCTCGACCAGC	GTGTGATATCTTTGTTCACGACATGTGCAGGTAATACGGAGGCCGTCTGCCTATAGTGAGTC	2167	ATGTGCAGGTAATACGGAGGCC	BOT	[T/C]	7	diploid	OTHER	5138101	ACTAAGCCTGTTGAAATTCAAGTGGGTGGGAGGAGTGTCGTGAACAAAGATATCACACA[A/G]CTGGTCGAGGTGCGACCAGACACCGAGAGGTTCTTCAGGCTGTTAGAGTTGCTTGGTGAAT	TOP
GFSSContig17420_2123-1_T_F_1863900818	GFSSContig17420_2123	ACTTCGTCAGTAACGGACGTGTAAAGCGCTTGGTGGTGACTCA	GAGTCGAGGTCATATCGTGTGTAAAGCGCTTGGTGGTGACTCG	CAATACACAGTGTGCTAGTCGGGGTAAACGTGCTGCACTTGTGGTCTGCCTATAGTGAGTC	2168	GGGTAAACGTGCTGCACTTGTG	TOP	[A/G]	8	diploid	OTHER	44968357	GAGGCATCCATCCTCTCCATCAGAGGTCGATGAATTCTGTAAAGCGCTTGGTGGTGACTC[G/A]CCAATACACAGTGTGCTAGTCGCTAACAATGGGATGGCCGCGGTCAAGTTCATGCGCAGC	BOT
GFSSContig18813_1826-1_B_R_1863899038	GFSSContig18813_1826	ACTTCGTCAGTAACGGACGCTTCGCCTACATCCTCAGCGCT	GAGTCGAGGTCATATCGTGCTTCGCCTACATCCTCAGCGCC	TGCTCAGCGTCTACTACGCCCAATACCCTGCATTCGAGCGTGTCTGCCTATAGTGAGTC	2170	CCAATACCCTGCATTCGAGCGT	BOT	[T/C]	7	diploid	OTHER	58613460	GTACTTGGCGATCTCGCGCTTCATGTAGCGCGGGTCCGGCGCGTAGTAGACGCTGAGCAC[A/G]GCGCTGAGGATGTAGGCGAAGATGGCGCTGAAGGAGCCGCAGACCATGGAACCCAGGGAG	TOP
GFSSContig11691_448-0_B_U_1890482419	GFSSContig11691_448	ACTTCGTCAGTAACGGACGGTCGCCGGAGAGCGCCGT	GAGTCGAGGTCATATCGTGGTCGCCGGAGAGCGCCGG	GAAGAGACCCAGGTCCACTGTCCCTTGACCAGACCCGAATTGTCTGCCTATAGTGAGTC	2173	GTCCCTTGACCAGACCCGAATT	BOT	[T/G]	0	diploid	OTHER	0	GATAGCTTCTGGTGTAGCGGTGGTGTGGCGAGTGGACCTGGGTCTCTTCT[A/C]CGGCGCTCTCCGGCGACGTGCCATGGTCCTGGGCCAGGTGGGCGTGGAGT	TOP
GFSSContig9579_259-0_B_R_1890481339	GFSSContig9579_259	ACTTCGTCAGTAACGGACACTGGTCCACCAGGAATGAAGGT	GAGTCGAGGTCATATCGTACTGGTCCACCAGGAATGAAGGC	GTTGTATTTCCAATAGCTTGAATTACTGCAATACAGGACCGTTCGCGTCTGCCTATAGTGAGTC	2174	ACTGCAATACAGGACCGTTCGC	BOT	[T/C]	7	diploid	OTHER	22912	GACCCAGATGACAGGAAATACATCAATTCAAGCTATTGGAAATACAACA[A/G]CCTTCATTCCTGGTGGACCAGTTAATGGACAAGCTGCGGTTAATTTTGTTA	TOP
GFSSContig11666_406-1_T_F_1863900749	GFSSContig11666_406	ACTTCGTCAGTAACGGACGATTGGCCAGTTCAGCACCTCA	GAGTCGAGGTCATATCGTGATTGGCCAGTTCAGCACCTCG	CGTTTGGCAAGATGACATTGTGCTGCATGTACTCGGGTAAGGTCTGCCTATAGTGAGTC	2179	GTGCTGCATGTACTCGGGTAAG	TOP	[A/G]	9	diploid	OTHER	56342415	GGCGGATACCGGCCTATGAACAGGATGGGGATTGGCCAGTTCAGCACCTC[A/G]CCGTTTGGCAAGATGACATTCGAGACAGCAACCAAGTTCATTGTGGAGGC	TOP
GFSSContig18658_1829-0_T_F_1890480609	GFSSContig18658_1829	ACTTCGTCAGTAACGGACAGATGCCCTCGCAGGGAAATCA	GAGTCGAGGTCATATCGTAGATGCCCTCGCAGGGAAATCG	CAAACCTTAACTCATCCCTCATAGTAGCCCAGGTAGCGGAGCTTGTCTGCCTATAGTGAGTC	2180	AGTAGCCCAGGTAGCGGAGCTT	TOP	[A/G]	4	diploid	OTHER	10025938	TCATGGCTTGGAGGAGGTTTGATGATGTCATCCTTTCCAAAGATGCCCTCGCAGGGAAATC[G/A]TCAAACCTTAACTCATCCCTCATCTCAGCCTCCCCTTTATTCAGGTCCTCAAACTCCAT	BOT
GFSSContig19193_773-1_T_R_1863900143	GFSSContig19193_773	ACTTCGTCAGTAACGGACGGCCACCGTCCTTAAGTTCGGA	GAGTCGAGGTCATATCGTGGCCACCGTCCTTAAGTTCGGG	AATCCTCCTTCTTCCAAGCTGAATCCCCTACATACTGCGCGGTCTGCCTATAGTGAGTC	2182	TGAATCCCCTACATACTGCGCG	TOP	[A/G]	4	diploid	OTHER	10118131	CACAACAATTTCTCCGGCGTGGTTGACGCCGCCACCGTCCTTAAGTTCGG[A/G]AAATCCTCCTTCTTCCAAGCCGGCAACATGTTGCGAGTGATCGCGGAAAT	TOP
GFSSContig19936_646-0_T_R_1890482269	GFSSContig19936_646	ACTTCGTCAGTAACGGACAGGTCCAGATCTCGAAGCGACTC	GAGTCGAGGTCATATCGTAGGTCCAGATCTCGAAGCGACTG	GCTCTTCTCCATGCGTTCTGGCATCGTATTAACACTGGCGCGTCTGCCTATAGTGAGTC	2184	GGCATCGTATTAACACTGGCGC	TOP	[C/G]	755	diploid	OTHER	124225881	AAGCAGCAGCTTGGTGATAAAGTCGCCAAGGTCCAGATCTCGAAGCGACT[C/G]AGCTCTTCTCCATGCGTTCTTGTATCTGGCAAATTTGGCTGGTCAGCCAA	BOT
GFk50ctg19522_147-0_T_R_1893112182	GFk50ctg19522_147	ACTTCGTCAGTAACGGACGTTTCCCAGGGGCAAAGTGAAAA	GAGTCGAGGTCATATCGTGTTTCCCAGGGGCAAAGTGAAAG	TGCCAGCTACTTTATTCACATTTGGACGTGCATGATAAGCTCCCGTCTGCCTATAGTGAGTC	2185	TGGACGTGCATGATAAGCTCCC	TOP	[A/G]	1	diploid	OTHER	60466917	CAACAGATCTTGCAGGAAGTTGAATGACTGGTCCAAGCTTTTCCCAGGGGCAAAGTGAAA[A/G]TTGCCAGCTACTTTATTCACATTTACAAATCCATGGATGGTACAACCTTCCCCTTTTTCA	TOP
GFSSContig1362_140-0_T_F_1890481109	GFSSContig1362_140	ACTTCGTCAGTAACGGACAATGGCCGGCGGCAGGTC	GAGTCGAGGTCATATCGTAATGGCCGGCGGCAGGTG	ATGATGAGCGTGGTATTCGTATGCTGCTACACCCTGTACCGATGTCTGCCTATAGTGAGTC	2187	TGCTGCTACACCCTGTACCGAT	TOP	[C/G]	6	diploid	OTHER	46044287	CGCTTTCGGTGACACAGGAAGCCCCAGCATACTATGGCGGCAGGAATGGCCGGCGGCAGGT[C/G]GATGATGAGCGTGGTATTCGTAACGCCCGCTCGCGGCGGAACCACGGTGGTGACTACAG	BOT
GFSSContig2158_337-1_T_R_1863899279	GFSSContig2158_337	ACTTCGTCAGTAACGGACGAGAGACCCTTTCCCGGCCATTA	GAGTCGAGGTCATATCGTGAGAGACCCTTTCCCGGCCATTG	CCTTGGCATAATGGAAAGCCAAGTTGCCCTCTACACGAGGAGTCTGCCTATAGTGAGTC	2190	CAAGTTGCCCTCTACACGAGGA	TOP	[A/G]	3	diploid	OTHER	12217608	TTCCTCATAATATTGGCTTTGTGGATCGCAGAGACCCTTTCCCGGCCATT[A/G]GCCTTGGCATAATGGAAAGCATACTCTGCCACTCTCAAACTTGCTTGGCG	TOP
GFSSContig1641_368-0_B_F_1890479326	GFSSContig1641_368	ACTTCGTCAGTAACGGACACACCTGATGGCCGACACCTT	GAGTCGAGGTCATATCGTACACCTGATGGCCGACACCTA	TCTTTGTATCTTGCAACGATATCTCTGGATGTCCCATCGGAGCAAGTCTGCCTATAGTGAGTC	2192	TCTGGATGTCCCATCGGAGCAA	BOT	[T/A]	1	diploid	OTHER	21772101	ATCTCCATTCCCGCCCCTTTGGAAGTTCTCTAATCCAGATATCGTTGCAAGATACAAAGAT[A/T]AGGTGTCGGCCATCAGGTGTCACAGCAAGATCACTGACTTTTGGTATTCTATCTCCGGC	BOT
GFSSContig19102_679-0_B_R_1890480217	GFSSContig19102_679	ACTTCGTCAGTAACGGACGATGAAGTCTGGGGTCATCTTGGT	GAGTCGAGGTCATATCGTGATGAAGTCTGGGGTCATCTTGGA	AGAAATCCCAGTCAAGGGACCCTGCGTGCAATGACTCACGATGTCTGCCTATAGTGAGTC	2195	CCTGCGTGCAATGACTCACGAT	BOT	[T/A]	3	diploid	OTHER	8806329	TCTTCATCAAACACATCATCTCCCACCTCACCATCCTTGTCCCTTGACTGGGATTTCTT[A/T]CCAAGATGACCCCAGACTTCATCTTTGTTAAACTTCTCATTCATGGCCGTGAAATCAAATT	TOP
GFSSContig5085_140-1_B_R_1863899720	GFSSContig5085_140	ACTTCGTCAGTAACGGACGTGGCCCAGTCATGCATAGAGTCG	GAGTCGAGGTCATATCGTGTGGCCCAGTCATGCATAGAGTCC	AGCCATTAAAACGAGGCAATATGATCGGATTCTACTGGCTGCGAGTCTGCCTATAGTGAGTC	2198	GATCGGATTCTACTGGCTGCGA	BOT	[G/C]	3	diploid	OTHER	1509851	ACTGATCAAAGTCCTTGAGGTTGTTAAGTTGGGCTACATATTGCCTCGTTTTAATGGCTT[C/G]GACTCTATGCATGACTGGGCCAGTGTTCTTTCGCTGGGGGAGCAGCAGCGTCTTGCATTC	TOP
GFSSContig12774_1765-1_B_F_1863900778	GFSSContig12774_1765	ACTTCGTCAGTAACGGACGCGAGAGGAGAGGTCGTGGTTGT	GAGTCGAGGTCATATCGTGCGAGAGGAGAGGTCGTGGTTGG	GGACACAGCATAACAAAAGGTCGCCACCCTGTATAAGGTCGTCGTCTGCCTATAGTGAGTC	2202	CGCCACCCTGTATAAGGTCGTC	BOT	[T/G]	5	diploid	OTHER	1902035	CATTCGTCTTTGCTTCATTGTTGAAATAACCTTTTGTTATGCTGTGTCCA[A/C]CAACCACGACCTCTCCTCTCGGCATCGGAGAATCAGAAATCCTATAACCA	TOP
GFSSContig8054_340-1_T_R_1863899673	GFSSContig8054_340	ACTTCGTCAGTAACGGACGCACTCACAGCAAGAGCCGGAA	GAGTCGAGGTCATATCGTGCACTCACAGCAAGAGCCGGAG	AGTAGGAGCAGCAGGACCATACCGCGCAACACTGGTGCTAATGTCTGCCTATAGTGAGTC	2204	ACCGCGCAACACTGGTGCTAAT	TOP	[A/G]	6	diploid	OTHER	39906398	TCCACCTTCTCTGGCTGATTCGCTTGGCTTGTGTCAGAGTCACTCACAGCAAGAGCCGGA[A/G]GAGTAGGAGCAGCAGGACCATCGGTTCCTCCTGATGTAGGAGCGTCCTCACTTGGAGTAG	TOP
GFSSContig4516_624-0_B_F_1890482652	GFSSContig4516_624	ACTTCGTCAGTAACGGACGGACTTCAAGGGTGGAACGCCG	GAGTCGAGGTCATATCGTGGACTTCAAGGGTGGAACGCCC	AGGTAATTAAGACGAGCTACGCGGAACCGTTCAGGGTTGATGCCGTCTGCCTATAGTGAGTC	2205	GGAACCGTTCAGGGTTGATGCC	BOT	[G/C]	0	diploid	OTHER	20121	GTCGCTGGGCGGCACCAGAACCAGCACCGCGTAGCTCGTCTTAATTACCTC[C/G]GGCGTTCCACCCTTGAAGTCGGCGACCTTGAGCATCGGCATCCGAATCG	BOT
GFSSContig18147_1930-0_T_U_1890482346	GFSSContig18147_1930	ACTTCGTCAGTAACGGACTGGATGTTGCTGCTTCTGAGTTCTA	GAGTCGAGGTCATATCGTTGGATGTTGCTGCTTCTGAGTTCTT	AACGACAAGGACAAGACATATGGGTGCATACAGAACCGCGTCTCGTCTGCCTATAGTGAGTC	2208	GGTGCATACAGAACCGCGTCTC	TOP	[A/T]	0	diploid	OTHER	0	ATACACCGGAAAGGTTGTCATTGGAATGGATGTTGCTGCTTCTGAGTTCT[A/T]CAACGACAAGGACAAGACATATGACCTCAACTTCAAGGAGGAGAACAATG	TOP
GFSSContig821_483-1_B_F_1863899796	GFSSContig821_483	ACTTCGTCAGTAACGGACGTTGCACTTCCTTCAACCTTGGCT	GAGTCGAGGTCATATCGTGTTGCACTTCCTTCAACCTTGGCA	GGATCCATTTTCAGCTGAGGTGCCTCCATACAAACGCTGGGGTCTGCCTATAGTGAGTC	2209	GTGCCTCCATACAAACGCTGGG	BOT	[T/A]	7	diploid	OTHER	9149984	ACAACCCCGAAAGCTGAGGGTGCCTCAGCTGAAAATGGATCCGCTGCCAC[A/T]GCCAAGGTTGAAGGAAGTGCAAACCTGAACACGGGCCCTGTGGAGGAAAG	TOP
GFSSContig13563_259-0_T_F_1890479794	GFSSContig13563_259	ACTTCGTCAGTAACGGACGCTCCTCGGGGTAGAGCTTCGA	GAGTCGAGGTCATATCGTGCTCCTCGGGGTAGAGCTTCGC	ATCTGGAGGTAGAACAGGACGCGCTGGAGAACTATCCGCACCTGTCTGCCTATAGTGAGTC	2215	CGCTGGAGAACTATCCGCACCT	TOP	[A/C]	2	diploid	OTHER	61089959	GCCACCGCTGCCTCCCTTCACCAGCGGCAAATACTGCGGCTCCTCGGGGTAGAGCTTCG[A/C]CATCTGGAGGTAGAACAGGACGACGAACACCACCGTGCCGGTGAGGTACCAGCTGAACTGC	TOP
GFSSContig19129_1378-0_T_R_1890481997	GFSSContig19129_1378	ACTTCGTCAGTAACGGACGAAACTTGTGTGGGAAGTTCTGGAA	GAGTCGAGGTCATATCGTGAAACTTGTGTGGGAAGTTCTGGAC	GTGGCCTTAAGAGTAAGATAGAAATGCGTAGGGACTATCAGGGAACGTCTGCCTATAGTGAGTC	2216	TGCGTAGGGACTATCAGGGAAC	TOP	[A/C]	10	diploid	OTHER	5343305	GGTGGCAAAGTGTTACTTTGCAAAGCATAAACTTGTGTGGGAAGTTCTGGA[C/A]GGTGGCCTTAAGAGTAAGATAGAAATTCAATGGTCAGATATTACTGCTT	BOT
GFSSContig18732_1427-1_T_F_1863898215	GFSSContig18732_1427	ACTTCGTCAGTAACGGACGCGAATATTCAAGCCCGGTGGA	GAGTCGAGGTCATATCGTGCGAATATTCAAGCCCGGTGGC	CAATGATTTGGCTGATCTTTAGCACGCAGGATGAGTAACGTGTCGTCTGCCTATAGTGAGTC	2222	CACGCAGGATGAGTAACGTGTC	TOP	[A/C]	3	diploid	OTHER	52007445	CGGCAGGGTCATCCAGCGTAACGACTTCGGAGATTGGACCCGAATATTCAAGCCCGGTGG[A/C]GCAATGATTTGGCTGATCTTTAGCTTTTGGCTGGAAACCCACTCTAGCAGTTGAGGAAAA	TOP
GFSSContig14791_1541-0_T_R_1890482196	GFSSContig14791_1541	ACTTCGTCAGTAACGGACAGCACCCGTCCTGGTCACCA	GAGTCGAGGTCATATCGTAGCACCCGTCCTGGTCACCG	CGGCGATCAAGTCAGCTATGCAATCGCCGAGCTTCAGGATCGTCTGCCTATAGTGAGTC	2225	GCAATCGCCGAGCTTCAGGATC	TOP	[A/G]	255	diploid	OTHER	71480831	CTTGCCGGCGTCGCGGCACTGATCAAGAGCAAGCACCCGTCCTGGTCACC[A/G]GCGGCGATCAAGTCAGCTATTGTGACAACAGCTGACCCCATCGACCGCTC	TOP
GFSSContig9297_480-1_B_F_1863898911	GFSSContig9297_480	ACTTCGTCAGTAACGGACTGGGAGATTAGAAGTTCTGCTGTTAGT	GAGTCGAGGTCATATCGTTGGGAGATTAGAAGTTCTGCTGTTAGC	AACTGGTATACTGCATCAATAGCGCCGCTAGATTAGGCCACCTTCGTCTGCCTATAGTGAGTC	2230	GCCGCTAGATTAGGCCACCTTC	BOT	[T/C]	9	diploid	OTHER	7383297	TCATTAGACAGTGCAGCTTCTCTGAAGCTATTGATGCAGTATACCAGTTG[G/A]CTAACAGCAGAACTTCTAATCTCCCATTCTTTGAAGCGCACCTCAATAGG	BOT
GFSSContig16734_1061-1_T_R_1863900536	GFSSContig16734_1061	ACTTCGTCAGTAACGGACGGGAGGACTAACTAGGGAATGGTACCAA	GAGTCGAGGTCATATCGTGGGAGGACTAACTAGGGAATGGTACCAG	TGCTCTCTAGAGTTATTTTTGACAGACTGGTCCATAGCCAACCGCTGTCTGCCTATAGTGAGTC	2232	GACTGGTCCATAGCCAACCGCT	TOP	[A/G]	2	diploid	OTHER	37107491	TGTGCAATTTCAAGGGGAAGAGGGCATAGATGCTGGAGGACTAACTAGGGAATGGTACCA[G/A]CTGCTCTCTAGAGTTATTTTTGACAAAGGAGCTCTTCTCTTCACTACAGTTGGAAACAAC	BOT
GFSSContig11889_377-1_B_R_1863900893	GFSSContig11889_377	ACTTCGTCAGTAACGGACGTTGCATGTCCTGCTTGAAGGAT	GAGTCGAGGTCATATCGTGTTGCATGTCCTGCTTGAAGGAC	TAGAGTCGAAGAAGTGGGGATGGCGCTTTCAAGAGGCGTAACTGTCTGCCTATAGTGAGTC	2236	GGCGCTTTCAAGAGGCGTAACT	BOT	[T/C]	2	diploid	OTHER	16336410	TGGTTAATCGTGGCACGGCAGATAGGGCATCCCCACTTCTTCGACTCTAT[G/A]TCCTTCAAGCAGGACATGCAACCAGCCATGTGACCGCATGGGATGCAGGC	BOT
GFSSContig19900_2935-1_T_F_1863900435	GFSSContig19900_2935	ACTTCGTCAGTAACGGACTCTCAATTGGCTTGCTAGTTGATCTA	GAGTCGAGGTCATATCGTTCTCAATTGGCTTGCTAGTTGATCTG	AGGGATCACCTGTGTTTCTATCCAGTCAGCAGCCGATCTCGGATGTCTGCCTATAGTGAGTC	2247	CAGTCAGCAGCCGATCTCGGAT	TOP	[A/G]	8	diploid	OTHER	33996610	AAGGGCATCTTCATCAACAAGAGGAGCACCTTCAGTCTCAATTGGCTTGCTAGTTGATCT[A/G]GAGGGATCACCTGTGTTTCTATCAAGTCCTGCTGCCATTATGTCACGTCGGGAGGACTCA	TOP
GFSSContig20520_1646-1_T_R_1863899832	GFSSContig20520_1646	ACTTCGTCAGTAACGGACGACCAGTGGAGATGCGTGAAAAAC	GAGTCGAGGTCATATCGTGACCAGTGGAGATGCGTGAAAAAG	TGCTGTTGCAGAGGAACTGTCGTTGAGCCTCTACTACCGACAGTCTGCCTATAGTGAGTC	2249	CGTTGAGCCTCTACTACCGACA	TOP	[C/G]	6	diploid	OTHER	58544215	CTGTGATAGGCCTCAGTGTACACACTGCACCAGTGGAGATGCGTGAAAAA[C/G]TTGCTGTTGCAGAGGAACTGTGGCCCCGTGCTATTCAAGAACTCACTAGT	BOT
GFSSContig18219_141-0_T_R_1890481256	GFSSContig18219_141	ACTTCGTCAGTAACGGACTCAAAAATGCCGCAGATTTCACA	GAGTCGAGGTCATATCGTTCAAAAATGCCGCAGATTTCACG	TGTTTTCATCTTGAAGGCCGAGACCCGTCATGGAGCAACTTGTCTGCCTATAGTGAGTC	2252	GAGACCCGTCATGGAGCAACTT	TOP	[A/G]	7	diploid	OTHER	2661389	TCATTTCTTAGAAGTTCAAAGAATTTCTGCTCCAATATCAAAAATGCCGCAGATTTCAC[A/G]ATGTTTTCATCTTGAAGGCCAATCTTATTCAAGGTAACCACCGCATTATCCCAATTCCCAT	TOP
GFSSContig11128_893-1_T_R_1863899936	GFSSContig11128_893	ACTTCGTCAGTAACGGACGTTATCAAGGAGAACAGGTTGTGGATA	GAGTCGAGGTCATATCGTGTTATCAAGGAGAACAGGTTGTGGATC	CAGTAGAAGCAGTTACCCCATCTCTTGGCTAGTGGCGAGACGAGTCTGCCTATAGTGAGTC	2254	CTCTTGGCTAGTGGCGAGACGA	TOP	[A/C]	3	diploid	OTHER	69750848	ACTCTGGATGAATCCCTTCATCTCTATCCTCTTGCTTATCAAGGAGAACAGGTTGTGGAT[C/A]CCAGTAGAAGCAGTTACCCCATGCTGGGAAACCATACCACACACTGCAATGCGGCCGTGT	BOT
SSk45ctg65331_267-0_B_F_1890482253	SSk45ctg65331_267	ACTTCGTCAGTAACGGACGTTCTTATTGAAGGCCTTTTTGCAATT	GAGTCGAGGTCATATCGTGTTCTTATTGAAGGCCTTTTTGCAATC	GAAAGGCTAAATTCCAGGGTATGGAAGAGCGCCTCTAGCTGAGTCTGCCTATAGTGAGTC	2256	ATGGAAGAGCGCCTCTAGCTGA	BOT	[T/C]	555	diploid	OTHER	9818225	TGCTCCACTAGATCCAGCTCTGGACGGATGGCTGGGAAACCCTGGAATTTAGCCTTTCT[A/G]ATTGCAAAAAGGCCTTCAATAAGAAACTGCACTCTCTTGTCTATTTCTCCTTCATGAAGAA	TOP
GFSSContig9550_549-0_B_R_1890481721	GFSSContig9550_549	ACTTCGTCAGTAACGGACGGGGCCTCTTGCAGAGCAGAT	GAGTCGAGGTCATATCGTGGGGCCTCTTGCAGAGCAGAC	ACGATACACCTGCTGCTTGTCAACTGCTTGATGCCGCACACTGTCTGCCTATAGTGAGTC	2257	CAACTGCTTGATGCCGCACACT	BOT	[T/C]	9	diploid	OTHER	53798708	GGAAGAAATTTAAAAAGAAGGTACCACGACAAGCAGCAGGTGTATCGTC[A/G]TCTGCTCTGCAAGAGGCCCAAGACATATTTGGTGATGTTGATGAGCTGCTA	TOP
GFSSContig20268_1567-1_T_F_1863899602	GFSSContig20268_1567	ACTTCGTCAGTAACGGACCCATGAGGGGGACTCTGGGA	GAGTCGAGGTCATATCGTCCATGAGGGGGACTCTGGGG	ACTGGAACTGGAAGTGCAGGGGTTAGGTGATACACCGAGCTGTCTGCCTATAGTGAGTC	2259	GGGTTAGGTGATACACCGAGCT	TOP	[A/G]	8	diploid	OTHER	51246887	CACCACGGCCACCACGCCGGCGAGCTGGCTCTGAGGCAGGGCCATGAGGGGGACTCTGGG[G/A]CACTGGAACTGGAAGTGCAGGGCCAGCACCATGACGAGCTTGACTTGTCGGAGAGCCACG	BOT
GFSSContig14636_622-1_B_F_1863899937	GFSSContig14636_622	ACTTCGTCAGTAACGGACGTGTGCTCACTCTAGTGAGCCTTGTT	GAGTCGAGGTCATATCGTGTGTGCTCACTCTAGTGAGCCTTGTG	TTGCAATTATCTGGTCATACACTCAGGGGAAACACGGCCTTTCGTGTCTGCCTATAGTGAGTC	2261	CAGGGGAAACACGGCCTTTCGT	BOT	[T/G]	6	diploid	OTHER	28141963	TGACCAAAGAGTAGAAGGATCTGGCCAGTGTATGACCAGATAATTGCAAC[C/A]ACAAGGCTCACTAGAGTGAGCACAAGGATGGCCCTCTGCTTGTGGATGCC	BOT
GFSSContig20436_3127-1_T_R_1863899006	GFSSContig20436_3127	ACTTCGTCAGTAACGGACATGGGCTGCTTGTCGCGCTA	GAGTCGAGGTCATATCGTATGGGCTGCTTGTCGCGCTG	AGAATGGGATCCGGAAGATGCGTTTAGAACTAGACCGGGTGGTCTGCCTATAGTGAGTC	2265	GCGTTTAGAACTAGACCGGGTG	TOP	[A/G]	8	diploid	OTHER	54748843	GAGCTGGTGGCTGAGCACCTCGCGCTCATGGATGGGCTGCTTGTCGCGCT[G/A]CAGAATGGGATCCGGAAGATTTTCGCCTTCACCAATTCGGAGAAGCTCTA	BOT
GFSSContig16526_683-0_B_F_1890480118	GFSSContig16526_683	ACTTCGTCAGTAACGGACGCATTGCAACTACTTCAGCTTCCATGT	GAGTCGAGGTCATATCGTGCATTGCAACTACTTCAGCTTCCATGG	TGCCACACTCTTGAATACATCTCGCGGTCTCGATTTCACGGAAAGTCTGCCTATAGTGAGTC	2271	CGCGGTCTCGATTTCACGGAAA	BOT	[T/G]	3	diploid	OTHER	9923709	GCCTACTCTATGTTTTCACACACCAATCCGCTCCATCAAGATGTATTCAAGAGTGTGGCAA[C/A]CATGGAAGCTGAAGTAGTTGCAATGACAGCTGCTTTACTTGGCAGCAAAGAAAAATCAT	BOT
GFSSContig19991_653-1_B_R_1863898362	GFSSContig19991_653	ACTTCGTCAGTAACGGACGACCCACATGAGTATGCAGACCCT	GAGTCGAGGTCATATCGTGACCCACATGAGTATGCAGACCCG	CTAGGCAGTGTGCTCATTGTTTCAAGCGGGGCTGTCAACACAGTCTGCCTATAGTGAGTC	2277	TTCAAGCGGGGCTGTCAACACA	BOT	[T/G]	10	diploid	OTHER	49363221	TTTCACACCTTCTTTCCTTGATAATCCCATGAAGAAAGCACAATGAGCACACTGCCTAGA[A/C]GGGTCTGCATACTCATGTGGGTACGGATGACACTGTAGCATTCCATATGTATCACGTTCA	TOP
GFSSContig15126_309-0_B_U_1890482381	GFSSContig15126_309	ACTTCGTCAGTAACGGACCAAAAAGAGGTGGCAGGGGAAT	GAGTCGAGGTCATATCGTCAAAAAGAGGTGGCAGGGGAAC	GACAAGGCTTCGTTTTGTCTATAGCGTGGGGCCATTGAGCAGTCTGCCTATAGTGAGTC	2281	TATAGCGTGGGGCCATTGAGCA	BOT	[T/C]	0	diploid	OTHER	0	ACCTTATCACATCCTCCCCGACGATATTTCGACAAAACGAAGCCTTGTCA[A/G]TTCCCCTGCCACCTCTTTTTGTTCTGTTTTTTCCTCAAAATGATCACAGA	TOP
GFSSContig11905_521-1_T_F_1863898454	GFSSContig11905_521	ACTTCGTCAGTAACGGACGGCTGCGCCAAACGTGAAGAA	GAGTCGAGGTCATATCGTGGCTGCGCCAAACGTGAAGAG	GGTGTTCTTCCATGGCACATAGTGCATCTGATGATCGCGGAAGGTCTGCCTATAGTGAGTC	2291	GTGCATCTGATGATCGCGGAAG	TOP	[A/G]	4	diploid	OTHER	63565865	AATTGGATTTGTTACATTCTTCTTCCCTGGTGCTGCGCCAAACGTGAAGA[G/A]GGGTGTTCTTCCATGGCACATACTCTTTGGGCTCTTTGTCTACATTTTAG	BOT
GFSSContig19495_2538-0_B_F_1890482136	GFSSContig19495_2538	ACTTCGTCAGTAACGGACCTATGGGTTTCTTCCCAGTTGATGT	GAGTCGAGGTCATATCGTCTATGGGTTTCTTCCCAGTTGATGG	AAGACACTGGACTATTTGAAGCTGGGCGTATCAAGCTGGTTGACCGTCTGCCTATAGTGAGTC	2296	GGGCGTATCAAGCTGGTTGACC	BOT	[T/G]	155	diploid	OTHER	53598499	GCCACCGTATCATCACTTCGGCCAGTAAGCTTCAAATAGTCCAGTGTCTTT[C/A]CATCAACTGGGAAGAAACCCATAGTTGCGCCATATTCTGGAGACATATT	BOT
GFSSContig19973_735-1_B_F_1863900627	GFSSContig19973_735	ACTTCGTCAGTAACGGACGCCAGATAAGCCCACGGAGGGT	GAGTCGAGGTCATATCGTGCCAGATAAGCCCACGGAGGGC	CTGGCCCTGATATTCCACAATGGATGTCAGCGGATCACGCGTCTGCCTATAGTGAGTC	2297	AATGGATGTCAGCGGATCACGC	BOT	[T/C]	9	diploid	OTHER	2362797	CTCAGTCGGCACAATTCACAATAAAAATGAGGTGGAATATCAGGGCCAGC[G/A]CCCTCCGTGGGCTTATCTGGAATGAGTACGCAGGTAATATGCTGCCAAAC	BOT
GFSSContig19193_1418-1_T_R_1863900625	GFSSContig19193_1418	ACTTCGTCAGTAACGGACCGACCTCCACCGGTGGCTC	GAGTCGAGGTCATATCGTCGACCTCCACCGGTGGCTG	ACGAGCTACCAGTGGGGAGACTACGGCTGGCCTAAACAGGTGTCTGCCTATAGTGAGTC	2298	ACTACGGCTGGCCTAAACAGGT	TOP	[C/G]	4	diploid	OTHER	10117369	AGGGAACCAGAAGCTTGTGCTTTACGAGTACATGGAGAAAGGCGACCTCCACCGGTGGCT[C/G]CACGAGCTACCAGTGGGGAGCATGGACACCGAGGACATCTGCATCGACACGATGGAAGCC	TOP
GFSSContig19900_4394-0_T_R_1890481463	GFSSContig19900_4394	ACTTCGTCAGTAACGGACCCACATTGAAGTTTTTGGTGGGAC	GAGTCGAGGTCATATCGTCCACATTGAAGTTTTTGGTGGGAG	AACAATTTGTCTGGGGATACACGCCACCGTGGTAGAGTGTCAAAGTCTGCCTATAGTGAGTC	2304	GCCACCGTGGTAGAGTGTCAAA	TOP	[C/G]	8	diploid	OTHER	33998286	AGGGGATTAATGGCATTAATGTGTTTGACCACATTGAAGTTTTTGGTGGGA[C/G]CAACAATTTGTCTGGGGATACACTGCGTGTGATGCCTCTGGACATTTTT	BOT
GFSSContig7126_382-0_T_F_1890482608	GFSSContig7126_382	ACTTCGTCAGTAACGGACGGCTTGCTTGATCCACCAGTGAGAA	GAGTCGAGGTCATATCGTGGCTTGCTTGATCCACCAGTGAGAG	ATGTAGAGAACCTAAAACCTTTTGCCGGAGCGTAGATTGTGTGACAGTCTGCCTATAGTGAGTC	2305	CCGGAGCGTAGATTGTGTGACA	TOP	[A/G]	0	diploid	OTHER	5711849	ATTGCTCCGAGACAGATTTACGCATTGCTTGCTTGATCCACCAGTGAGA[A/G]TATGTAGAGAACCTAAAACCTTTTGATGCATCAAATTTTTCAGCTCCCCTT	TOP
GFSSContig20420_4200-0_T_F_1890479760	GFSSContig20420_4200	ACTTCGTCAGTAACGGACGCTTCCAATGTGGGAGGATTGTCTA	GAGTCGAGGTCATATCGTGCTTCCAATGTGGGAGGATTGTCTG	TGGCTGCTATTGAAAAGTTTAAATCTCCGGCGTGCAAAGATGTCGTCTGCCTATAGTGAGTC	2308	ATCTCCGGCGTGCAAAGATGTC	TOP	[A/G]	2	diploid	OTHER	67206933	CTTTATGAGCGTTCAGTTGTGGAATTTAAATTAGGTCTTCCAATGTGGGAGGATTGTCT[A/G]ATGGCTGCTATTGAAAAGTTTAAACTTGGGGGAGCTTCTGCCACAGATATTGCTGTGCTGG	TOP
GFSSContig16734_1777-1_T_R_1863900284	GFSSContig16734_1777	ACTTCGTCAGTAACGGACCTGACTTCGGGTGTGATGGATAGTA	GAGTCGAGGTCATATCGTCTGACTTCGGGTGTGATGGATAGTG	ATATGAAAAAGATTTACGACAGGAACAGTCCATCCGTGTGAAGACCGTCTGCCTATAGTGAGTC	2311	ACAGTCCATCCGTGTGAAGACC	TOP	[A/G]	2	diploid	OTHER	37108207	TGCGGGTACTGCAAGTCCTATCTACACTGACTTCGGGTGTGATGGATAGT[G/A]GATATGAAAAAGATTTACGACAGGAAGAGCAGTCTATTTTGTGGGATCTG	BOT
GFSSContig20360_172-0_T_R_1890480226	GFSSContig20360_172	ACTTCGTCAGTAACGGACCACCACTGGATTGTTTTTGTTTGAAA	GAGTCGAGGTCATATCGTCACCACTGGATTGTTTTTGTTTGAAG	AGCTGAAGCAGTGTTATCCTCGCTTTCCGGGAGAAGTATGCCCGTCTGCCTATAGTGAGTC	2312	GCTTTCCGGGAGAAGTATGCCC	TOP	[A/G]	3	diploid	OTHER	59642741	ATTTGCTGGCATCAGCATATTCTTCTACTTGTGGCACCACTGGATTGTTTTTGTTTGAA[A/G]TAGCTGAAGCAGTGTTATCCTCATCTGCTTTCAGTGCTTCTTCAACTTGTGGCACCTCTGT	TOP
GFk40ctg459875_183-0_T_R_1890480683	GFk40ctg459875_183	ACTTCGTCAGTAACGGACTGGTCCTTCTCATGTTGCAAAGAA	GAGTCGAGGTCATATCGTTGGTCCTTCTCATGTTGCAAAGAT	GTGCCCTTTATATCTCTTTCTAGGACAAGCGCACCTACTTCAGTCGGTCTGCCTATAGTGAGTC	2316	ACAAGCGCACCTACTTCAGTCG	TOP	[A/T]	4	diploid	OTHER	60618141	GGAGTATCTTATGTAAAATGTGCATCGGAGTCAATCGATGGTCCTTCTCATGTTGCAAAGA[A/T]TGTGCCCTTTATATCTCTTTCTAGGGTGTGGGATGTGCCACACGAGTCTTGAGAATTTG	BOT
GFSSContig20018_283-0_B_R_1890479240	GFSSContig20018_283	ACTTCGTCAGTAACGGACGAATCAATGATTTTGCCATCACGGT	GAGTCGAGGTCATATCGTGAATCAATGATTTTGCCATCACGGC	AGTTTCTGGTGATTTGCAGAATCCGCGTGTAACCAGCTACATCGTCTGCCTATAGTGAGTC	2318	TCCGCGTGTAACCAGCTACATC	BOT	[T/C]	1	diploid	OTHER	5566986	CCTAGAAATGAAATCTGATCTTCTCCACGAAGCAATGAGTTCTGCAAATCACCAGAAACTC[G/A]CCGTGATGGCAAAATCATTGATTAGGGTTCCAGCTAACATACAGGATGGAGACTGGATA	BOT
GFSSContig9953_1111-1_T_F_1863899436	GFSSContig9953_1111	ACTTCGTCAGTAACGGACGGTTGCCGAGGGACAACAGCA	GAGTCGAGGTCATATCGTGGTTGCCGAGGGACAACAGCG	ATGATTGACCTTGGGATAACTTACCGGCGAGTGGTAAATGCCCGTCTGCCTATAGTGAGTC	2320	TACCGGCGAGTGGTAAATGCCC	TOP	[A/G]	3	diploid	OTHER	65465055	TGCTATGGTTCATGCAGAGAATGGGGATGCTGTTGCCGAGGGACAACAGC[G/A]GATGATTGACCTTGGGATAACTGGTCCAGAAGGGCATGCTCTCTCAAGAC	BOT
GFSSContig14207_289-1_B_F_1863898826	GFSSContig14207_289	ACTTCGTCAGTAACGGACTTTCGTTTTGTGTGAGATAGAAAAGTGT	GAGTCGAGGTCATATCGTTTTCGTTTTGTGTGAGATAGAAAAGTGC	TCAGTTGAGTACTGCTCACATAAAGTCTTCCGCAGCTCCTACAAGGTCTGCCTATAGTGAGTC	2321	AGTCTTCCGCAGCTCCTACAAG	BOT	[T/C]	3	diploid	OTHER	5068391	CTAGGTCTAACTGCATCCAGTGGAAAGCTGTGTCAATTATGTGAGCAGTACTCAACTGAG[A/G]CACTTTTCTATCTCACACAAAACGAAACACGGACTGAAATTCTTAGCATTCTACACCATG	TOP
GFSSContig8210_372-1_B_F_1863899609	GFSSContig8210_372	ACTTCGTCAGTAACGGACGGGCGCCCATCATCTTCTTGAAT	GAGTCGAGGTCATATCGTGGGCGCCCATCATCTTCTTGAAC	CGTCGAAGTTGACACTGCCGGTCTTACCTGGCACGCAATTGTCTGCCTATAGTGAGTC	2322	CGGTCTTACCTGGCACGCAATT	BOT	[T/C]	9	diploid	OTHER	12846963	CTGCTCCCGGATGATCCGCTCCGTCGACGCAGACGGCGACGGCAGTGTCAACTTCGACGA[G/A]TTCAAGAAGATGATGGGCGCCGGCGCTGGAGGCAGGCGCTAGGGCGGCCGGCGGCGACGA	BOT
GFSSContig16441_703-1_B_F_1863899359	GFSSContig16441_703	ACTTCGTCAGTAACGGACGTGTGTAAACAGTTGATTCACAGGCT	GAGTCGAGGTCATATCGTGTGTGTAAACAGTTGATTCACAGGCA	CCTTTATGGCAGTTGTGTCAGTGAGGTGACGCATCCCTCCATTGTCTGCCTATAGTGAGTC	2324	TGAGGTGACGCATCCCTCCATT	BOT	[T/A]	9	diploid	OTHER	53233358	ATTGTGATTGCAGTGCCTTATAAGGATGCTGACACAACTGCCATAAAGGG[A/T]GCCTGTGAATCAACTGTTTACACACTCAATCAATCTGGGATTCGAGCGGA	BOT
GFSSContig7108_519-0_T_F_1890479814	GFSSContig7108_519	ACTTCGTCAGTAACGGACGGTCTTCAGGTGCTCCTTTTCAGA	GAGTCGAGGTCATATCGTGGTCTTCAGGTGCTCCTTTTCAGC	GGATTACTTACCAGCTTCTCTGTATTCGACACCGAGAGCATGTGGGTCTGCCTATAGTGAGTC	2326	ATTCGACACCGAGAGCATGTGG	TOP	[A/C]	2	diploid	OTHER	60439852	TTTTTCATCAAGATGCTCACGGGCCCTTGAAATGCAGGTCTTCAGGTGCTCCTTTTCAG[A/C]AGGATTACTTACCAGCTTCTCTGTTCCCATGAAGAGGTTCAGACCAGCATGCCAGAATCCC	TOP
GFSSContig16503_1224-1_T_R_1863900975	GFSSContig16503_1224	ACTTCGTCAGTAACGGACGCCCACGCCATCCAGGATA	GAGTCGAGGTCATATCGTGCCCACGCCATCCAGGATT	GACCATAGTCATGACCAGGAGGCTAACCGTTCTGATCTGGAGCGTCTGCCTATAGTGAGTC	2327	GCTAACCGTTCTGATCTGGAGC	TOP	[A/T]	1	diploid	OTHER	18973955	AGATTGCTGCGACTGATGGGCATTGTAATATGGCCCACGCCATCCAGGAT[A/T]GGCCGGCTGACCATAGTCATGACCAGGAGGCGCCTGGTGCGCTGGCTGAT	TOP
GFSSContig18923_254-1_T_F_1863898766	GFSSContig18923_254	ACTTCGTCAGTAACGGACAGGAGTCCAGCGCGCAGACA	GAGTCGAGGTCATATCGTAGGAGTCCAGCGCGCAGACG	TCGCAACCGTTGAAGACGTAGTCTTTGGTCACGCGGGAAGTCTGCCTATAGTGAGTC	2328	GTAGTCTTTGGTCACGCGGGAA	TOP	[A/G]	7	diploid	OTHER	59842870	GGCCTTGAGGAGCACTTCGATATCAGCGTGGAGGAGTCCAGCGCGCAGAC[G/A]ATCGCAACCGTTGAAGACGCCGCTGACCTCATCGACAAGCTTGTTGCTGG	BOT
GFSSContig9185_799-0_B_R_1890480590	GFSSContig9185_799	ACTTCGTCAGTAACGGACGCCTGACAGATTTAAGCAGCCACT	GAGTCGAGGTCATATCGTGCCTGACAGATTTAAGCAGCCACA	CTTGAGGAATTACATTACGATAAGCGGGTGAGATTTTCGCTCGAACGTCTGCCTATAGTGAGTC	2329	CGGGTGAGATTTTCGCTCGAAC	BOT	[T/A]	4	diploid	OTHER	58904115	TCCTCAGGGCTAGATGGAGCAATAATCTTATCGTAATGTAATTCCTCAAGA[A/T]GTGGCTGCTTAAATCTGTCAGGCTCTGGTTCTGGTAGGTCATCTTCATT	BOT
GFSSContig15573_1429-1_T_F_1863901033	GFSSContig15573_1429	ACTTCGTCAGTAACGGACATAGCAACCCTGTCGCCCAAGACA	GAGTCGAGGTCATATCGTATAGCAACCCTGTCGCCCAAGACG	TCCTGAAGTAGTACGAGCCACTAGGATCGACACCTGTGGCAACGTCTGCCTATAGTGAGTC	2330	TAGGATCGACACCTGTGGCAAC	TOP	[A/G]	6	diploid	OTHER	60407002	GTTTGGTGCAAAGGGCTCCTCGTCCGTCGGCTTCACAATAGCAACCCTGTCGCCCAAGAC[A/G]TTCCTGAAGTAGTACGAGCCACCAAGGCCACTGCTAATGGGGACCGGATCCACGCCGCTC	TOP
GFSSContig20421_1653-1_T_F_1863899785	GFSSContig20421_1653	ACTTCGTCAGTAACGGACGCCAGCAGTGCTTGAATGCACTTA	GAGTCGAGGTCATATCGTGCCAGCAGTGCTTGAATGCACTTG	TAATGTTGTGCCTGGTCTTATTGATAGGGTCTGGACGCAAACTGGTCTGCCTATAGTGAGTC	2331	GATAGGGTCTGGACGCAAACTG	TOP	[A/G]	9	diploid	OTHER	6692118	GCCCAGGAGATGCCACCAGGAACCTCTCCCAGCAGTGCTTGAATGCACTT[A/G]CTAATGTTGTGCCTGGTCTTATTGGAGGTAGTGCTGATCTTGCGTCCTCC	TOP
GFSSContig19648_1543-0_T_U_1890482338	GFSSContig19648_1543	ACTTCGTCAGTAACGGACGGAACAGTTTTTCCTCTCACCCAAA	GAGTCGAGGTCATATCGTGGAACAGTTTTTCCTCTCACCCAAG	AAGTCAGCAGTACTTACTCACGAATTGGGAACTCACCCGGTCACAGTCTGCCTATAGTGAGTC	2342	ATTGGGAACTCACCCGGTCACA	TOP	[A/G]	0	diploid	OTHER	0	GTTCACACGAACAGTGTTTCTAGTCAGGAACAGTTTTTCCTCTCACCCAA[A/G]TAAGTCAGCAGTACTTACTCACGAACCAGCAAGCTCAGCCGAACAGGCAG	TOP
GFSSContig15490_182-0_T_F_1890479249	GFSSContig15490_182	ACTTCGTCAGTAACGGACGGGCAGTTGGGACAAAGAAAGGTCTA	GAGTCGAGGTCATATCGTGGGCAGTTGGGACAAAGAAAGGTCTG	ATACAAGCAACTATCATGGCAATAATGGTTGACCCTTGTACCGGCGTCTGCCTATAGTGAGTC	2347	AATGGTTGACCCTTGTACCGGC	TOP	[A/G]	1	diploid	OTHER	49537879	AATGCCAGTAGTAGGAACAAAGAGAAAGGAACCTGATGGCAGTTGGGACAAAGAAAGGTCT[G/A]CATACAAGCAACTATCATGGCAATGAGGGCTCTGAAGGAGATCATTTTGCACCCGACTG	BOT
GFSSContig1021_494-1_T_F_1863900841	GFSSContig1021_494	ACTTCGTCAGTAACGGACGACATGAATGGTCTTGGGTCCAAA	GAGTCGAGGTCATATCGTGACATGAATGGTCTTGGGTCCAAC	TCTCCATTCAAAAACTTGTTCATGGGACATGCCGCTCCTGTAATGTCTGCCTATAGTGAGTC	2350	TGGGACATGCCGCTCCTGTAAT	TOP	[A/C]	7	diploid	OTHER	7486070	AAAAACGTAAAGCTTCTCCCCAGTAGGGACATGAATGGTCTTGGGTCCAA[A/C]TTCTCCATTCAAAAACTTGTTCACGATCCTAATGTTTGCAAATGTTCCCC	TOP
GFSSContig17883_3292-1_B_R_1863898369	GFSSContig17883_3292	ACTTCGTCAGTAACGGACAGAGGCAAGGCAGGAGAAAGATTT	GAGTCGAGGTCATATCGTAGAGGCAAGGCAGGAGAAAGATTC	CAGTTAGAAACTCTCTATGTCAGGTCACGGAGGTAAGGTCCCAGTCGTCTGCCTATAGTGAGTC	2352	TCACGGAGGTAAGGTCCCAGTC	BOT	[T/C]	2	diploid	OTHER	75485326	CTCACAGCAATGATCTCCGGTGCCCTCAACCACTGCCTGACATAGAGAGTTTCTAACTGC[G/A]AATCTTTCTCCTGCCTTGCCTCTCACAAATACCTGACCACCTGTAGCTCCATACAGACAA	BOT
GFSSContig14142_1135-0_B_R_1890480567	GFSSContig14142_1135	ACTTCGTCAGTAACGGACGGAGCTCTCAGGATGGAAACTTGTT	GAGTCGAGGTCATATCGTGGAGCTCTCAGGATGGAAACTTGTC	TTGGTGATGTCTTCAGAGAGCCATCGCAGGGATTGATGCAGGTGTCTGCCTATAGTGAGTC	2354	CATCGCAGGGATTGATGCAGGT	BOT	[T/C]	4	diploid	OTHER	59643058	TAACGCACAACAACTTTGGACAGCTGGGCTCTCTGAAGACATCACCAAC[A/G]ACAAGTTTCCATCCTGAGAGCTCCTCATTCATCTGAGCTTGTGCTTCCTTG	TOP
GFSSContig9415_98-0_T_R_1890481698	GFSSContig9415_98	ACTTCGTCAGTAACGGACTATCGGACTTTGGCCTTGCTAGA	GAGTCGAGGTCATATCGTTATCGGACTTTGGCCTTGCTAGG	TCATGAACCCAATAGACACCTCTGTCTTACCAAGCCGAGTGGGTCTGCCTATAGTGAGTC	2356	TCTGTCTTACCAAGCCGAGTGG	TOP	[A/G]	9	diploid	OTHER	49719912	AAATGCATCCTCTTGGATGAGGATTTCGAACCAAAGATATCGGACTTTGGCCTTGCTAG[A/G]CTCATGAACCCAATAGACACCCATCTCAGCACCTTTGTCAATGGGGAATTTGGAGACCTCG	TOP
GFSSContig10300_317-1_B_R_1863900469	GFSSContig10300_317	ACTTCGTCAGTAACGGACTGCTCCTACACACACAACATGTGGT	GAGTCGAGGTCATATCGTTGCTCCTACACACACAACATGTGGC	GATGATCAGTCATAAACTTTAAGACCTGGACCGTGAGATGGCTAACAGTCTGCCTATAGTGAGTC	2358	CTGGACCGTGAGATGGCTAACA	BOT	[T/C]	9	diploid	OTHER	53801194	CGGAAGAAGAATGACCAGCAACGAGTCTTAAAGTTTATGACTGATCATCA[G/A]CCACATGTTGTGTGTGTAGGAGCATCAAACTACAATTGCAGACAACTGAA	BOT
GFSSContig18141_379-1_T_F_1863899850	GFSSContig18141_379	ACTTCGTCAGTAACGGACGCGACCTTGATGCCAGGTAGGACA	GAGTCGAGGTCATATCGTGCGACCTTGATGCCAGGTAGGACG	CTCCCTCCTTGAGGACATCCTGAGACTTATGACAACGCGGCGTCTGCCTATAGTGAGTC	2360	CTGAGACTTATGACAACGCGGC	TOP	[A/G]	4	diploid	OTHER	44440367	CTCCTTGTCGGTGCCTGCAACCTCAATGGTGCCCTTGTCGACCTTGATGCCAGGTAGGAC[G/A]CCTCCCTCCTTGAGGACATCAACAAAAGGCTTGCCATCCTTGGTCTTCTGGTAGAGGGTC	BOT
GFSSContig16887_657-1_T_R_1863899792	GFSSContig16887_657	ACTTCGTCAGTAACGGACGTGTGGTCGGCGGTGCTC	GAGTCGAGGTCATATCGTGTGTGGTCGGCGGTGCTG	GGCAGTGCTTCTTCCTAGGGTACCGGGCATTACTCACTCCAGTCTGCCTATAGTGAGTC	2361	GTACCGGGCATTACTCACTCCA	TOP	[C/G]	2	diploid	OTHER	62336721	GAGGCAGTACGAGCTGGGGGAGAGCCGGTACTACACGGTGCTGGTGTGGTCGGCGGTGCT[C/G]TGGCAGTGCTTCTTCCTAGGCGCGGTGGGGGTCATCTTCTGCGTGCACACGCTGCTGGCG	BOT
GFSSContig18152_678-0_B_F_1890482038	GFSSContig18152_678	ACTTCGTCAGTAACGGACGGGAGACCAGGGATGCCTCCT	GAGTCGAGGTCATATCGTGGGAGACCAGGGATGCCTCCC	GCATTAGCAGTGACTGCGAATAGACCGGGGTTTATGTAGTCGCGTCTGCCTATAGTGAGTC	2363	AGACCGGGGTTTATGTAGTCGC	BOT	[T/C]	10	diploid	OTHER	56925155	AAATCACCTCTTGTTTGGTGTTAGTATAGATTCGCAGTCACTGCTAATGCA[G/A]GGAGGCATCCCTGGTCTCCAAAATGGGAATGATTCAACTGCTATACCTT	BOT
GFSSContig19461_738-1_T_R_1863900909	GFSSContig19461_738	ACTTCGTCAGTAACGGACGCATTGTGTTGCCCTGCTGAACA	GAGTCGAGGTCATATCGTGCATTGTGTTGCCCTGCTGAACC	TGAAATTGAGGATGAGCGGGCGCGATCCTATGACCACTGAGTCTGCCTATAGTGAGTC	2369	GGCGCGATCCTATGACCACTGA	TOP	[A/C]	5	diploid	OTHER	20436399	GAGATGTGAACTGCGCCAAGCCTGGTGTCCATTGTGTTGCCCTGCTGAAC[A/C]GTGAAATTGAGGATGAGCGGCACCGGAATGTACCCGAGCACAGCACTGAG	TOP
GFSSContig12067_599-0_T_F_1890481305	GFSSContig12067_599	ACTTCGTCAGTAACGGACGTGTTGAGCCCAAGAAACCCTTGA	GAGTCGAGGTCATATCGTGTGTTGAGCCCAAGAAACCCTTGG	TGTACCCACTGACCTCGTGCGCTGAACGTCAAATTGCAGGGGTCTGCCTATAGTGAGTC	2370	CGCTGAACGTCAAATTGCAGGG	TOP	[A/G]	7	diploid	OTHER	59545468	CATCAGCAACATCTACCCAGTTCTATTGTTGTTGAGCCCAAGAAACCCTTG[G/A]CTGTACCCACTGACCTCGTGGGCCATATCACCAAGAGTTTTGCTCAGGC	BOT
GFSSContig13634_134-0_T_R_1890480809	GFSSContig13634_134	ACTTCGTCAGTAACGGACGCCGGCAACAACAAAGAGTCAAAAA	GAGTCGAGGTCATATCGTGCCGGCAACAACAAAGAGTCAAAAC	AGCAAGGAAGACCAAGAGATACAGTCGGTTAAGGGACTTCCCGTCTGCCTATAGTGAGTC	2373	ACAGTCGGTTAAGGGACTTCCC	TOP	[A/C]	5	diploid	OTHER	53366029	AGAGAGCCTAGACACTAATGGCTTCCATCAGAATGGTTCCGGCAACAACAAAGAGTCAAAA[C/A]CAGCAAGGAAGACCAAGAGATGGCTCTGCTGCTTAACCCCTACCACCATTGGATGATGG	BOT
GFSSContig19715_1291-0_T_R_1890480562	GFSSContig19715_1291	ACTTCGTCAGTAACGGACGTATGACAGGGGGCAATGGTGCA	GAGTCGAGGTCATATCGTGTATGACAGGGGGCAATGGTGCG	AAACGATGCATATCCCCCGCGGCAGCTATCCATTATCGGGGTCTGCCTATAGTGAGTC	2375	GCGGCAGCTATCCATTATCGGG	TOP	[A/G]	4	diploid	OTHER	847656	AACAGGGATGGTTCAAATGAAAGGGCTGTGAGGTCACCTATGACAGGGGGCAATGGTGC[A/G]CAAACGATGCATATCCCCCAAAGTTCTGGACATGTGAGTAAGGTTCCTGAGCAATCCAATC	TOP
GFSSContig19936_919-0_B_F_1890482270	GFSSContig19936_919	ACTTCGTCAGTAACGGACAAAGGAGCAGTCTTCGCACTCTGG	GAGTCGAGGTCATATCGTAAAGGAGCAGTCTTCGCACTCTGC	GACTATCAGTAGCGATATAATAGATCGCTGTGAGTAGTGTGCCGCAGTAGTCTGCCTATAGTGAGTC	2383	CTGTGAGTAGTGTGCCGCAGTA	BOT	[G/C]	755	diploid	OTHER	124226331	AATATGTAGAAAACATGCCTGAAAACCAGAAGGCGATCTATTATATCGCTACTGATAGTCT[C/G]CAGAGTGCGAAGACTGCTCCTTTCTTGGAAAAGCTGGTTCAGAAAGATATTGAAGTTCT	BOT
GFSSContig15980_545-1_B_R_1863899980	GFSSContig15980_545	ACTTCGTCAGTAACGGACGCACCATCTGTCCAACCATGCTGT	GAGTCGAGGTCATATCGTGCACCATCTGTCCAACCATGCTGC	TAAAGAAAGCTTGTGCACGACCAGAGTGCCTAGCGTGTCAAGTCTGCCTATAGTGAGTC	2390	ACCAGAGTGCCTAGCGTGTCAA	BOT	[T/C]	1	diploid	OTHER	49296826	TCCAGAACAGCTGAAAATGATGGTCTATGGAGGAAACAACCGTGCACAAGCTTTCTTTAA[A/G]CAGCATGGTTGGACAGATGGTGGAAAAATTGAAGCAAAGTATACTTCAAGAGCAGCTGAC	TOP
GFSSContig17653_532-1_T_R_1863900219	GFSSContig17653_532	ACTTCGTCAGTAACGGACGGCAAATGCAGACTGTGCTCATTTA	GAGTCGAGGTCATATCGTGGCAAATGCAGACTGTGCTCATTTG	GCTTTGGTAGTTTTGAATCTGGTCGTCGAAGCCTAAGACTGCACGTCTGCCTATAGTGAGTC	2394	TCGTCGAAGCCTAAGACTGCAC	TOP	[A/G]	3	diploid	OTHER	58609144	TAACCCTGCGGTTATACTCCCTGATCATCTACAAGCTGCAAATGCAGACTGTGCTCATTT[A/G]AGCTTTGGTAGTTTTGAATCTGGTGCCTTCTCTGGCTTGCTTTCATCAAAGGTCCCAAAA	TOP
GFSSContig16862_133-1_B_R_1863900247	GFSSContig16862_133	ACTTCGTCAGTAACGGACGCATTTTTCCCAGTTTGCTGGAT	GAGTCGAGGTCATATCGTGCATTTTTCCCAGTTTGCTGGAC	GAGTAAAATTGACAGCAGCAACTACTCCGAGTGTTGGATGGACCGTCTGCCTATAGTGAGTC	2398	TACTCCGAGTGTTGGATGGACC	BOT	[T/C]	4	diploid	OTHER	2682480	GGAGAAAGAGAGAAAAATAAAGGAGCTACAGGACAATGTTGCTGCTGTCAATTTTACTCC[G/A]TCCAGCAAACTGGGAAAAATGCTAATGGCTAAATGTAGAACATTGCAAGAGGAAAATGAA	BOT
GFSSContig15203_172-0_T_F_1890479737	GFSSContig15203_172	ACTTCGTCAGTAACGGACGCTTGGATGATCCATCCTCCCCA	GAGTCGAGGTCATATCGTGCTTGGATGATCCATCCTCCCCG	CACTGTCGGAGAAAACTTCATGGTTGACGGCCTCCTTAGAGTAGTCTGCCTATAGTGAGTC	2401	GGTTGACGGCCTCCTTAGAGTA	TOP	[A/G]	2	diploid	OTHER	796644	ACCACCGCCGGCAGTCTTCTCCTTTCTTCCCTTGGATGATCCATCCTCCCC[G/A]TCACTGTCGGAGAAAACTTCATCTTTATCATTGCTTCCAGTTCCCTTGT	BOT
GFSSContig14295_892-0_T_F_1890481731	GFSSContig14295_892	ACTTCGTCAGTAACGGACCAGGTTTCCTTTTGGGGATGCTA	GAGTCGAGGTCATATCGTCAGGTTTCCTTTTGGGGATGCTC	AGATAAACGCTGCCTGATCTTCCGACCAAGGCCAACTCGATGTCTGCCTATAGTGAGTC	2402	TTCCGACCAAGGCCAACTCGAT	TOP	[A/C]	9	diploid	OTHER	9418570	GGAAAGCAGACGTTCTTAGGGTTTCCTGTGTTTCATCAGCAGGTTTCCTTTTGGGGATGCT[C/A]AAGATAAACGCTGCCTGATCCCATGTAGCTGCAGTAGACGTGATGCGAAATCCATTATC	BOT
GFk50ctg277403_129-0_T_R_1890481290	GFk50ctg277403_129	ACTTCGTCAGTAACGGACGAGACAGGAGCGTCTTCTTGCAA	GAGTCGAGGTCATATCGTGAGACAGGAGCGTCTTCTTGCAT	CCTCAATTTTTACCATGATGCTATTGAGCCGGGGCAAACAGCTGTCTGCCTATAGTGAGTC	2403	TATTGAGCCGGGGCAAACAGCT	TOP	[A/T]	7	diploid	OTHER	60986905	GCAAAGAAATCCTCAAAAGTGAACTCAATATATCCAAGAGACAGGAGCGTCTTCTTGCA[A/T]TCCTCAATTTTTACCATGATGCGATCAGCCTCAGCTTTGTCTTGTGTCTCTAGGATGTGTT	TOP
GFSSContig20217_2403-0_T_R_1890480648	GFSSContig20217_2403	ACTTCGTCAGTAACGGACGGCTAACAGGCAGAGGCTGCAGA	GAGTCGAGGTCATATCGTGGCTAACAGGCAGAGGCTGCAGG	CAAGCAATTCAGTTGGTGGGGTTCCGCTAATGAACTTCCGGGTCTGCCTATAGTGAGTC	2404	GGTTCCGCTAATGAACTTCCGG	TOP	[A/G]	4	diploid	OTHER	488763	GCACTATAGAGGCCCTCATATCTTGCATTTCTCAATGCGCTAACAGGCAGAGGCTGCAG[A/G]TCAAGCAATTCAGTTGGTGGAGCATATTTTTCTGGTAGAATTAAGTGCCTAAAGCAGACAG	TOP
GFSSContig1045_373-0_B_R_1890479223	GFSSContig1045_373	ACTTCGTCAGTAACGGACGCAAACCAACCACACGTGCAGAGT	GAGTCGAGGTCATATCGTGCAAACCAACCACACGTGCAGAGC	ACTCTTTGAGACCACAGCTCACCCTCGTTTGTGGGCTACACAGTCTGCCTATAGTGAGTC	2406	ACCCTCGTTTGTGGGCTACACA	BOT	[T/C]	1	diploid	OTHER	58901819	AAAGTTCACTGTCTATGATGCTCATCCACCATATGATGGAGCTGTGGTCTCAAAGAGTC[A/G]CTCTGCACGTGTGGTTGGTTTGAACCAAGTCTCCTCTAGAGTTCCAGCTGGGAATTATCCG	TOP
GFSSContig18942_2573-0_B_U_1890482549	GFSSContig18942_2573	ACTTCGTCAGTAACGGACGATCATCCTTTGCCTGCTGACGAT	GAGTCGAGGTCATATCGTGATCATCCTTTGCCTGCTGACGAC	ATGAGAAGCGTTGGTCTCCTTTCCATGACCAAGCCGGATAGCGTCTGCCTATAGTGAGTC	2409	TTCCATGACCAAGCCGGATAGC	BOT	[T/C]	0	diploid	OTHER	0	AGGTGTTGTTTCAGATGACACCATTGGCGAGGAGACCAACGCTTCTCATC[A/G]TCGTCAGCAGGCAAAGGATGATGATGAGCAACCAACAGAGGGAATGGAAC	TOP
GFSSContig19796_1004-1_B_F_1863899636	GFSSContig19796_1004	ACTTCGTCAGTAACGGACCCTCGGCGGAGAGGTTCTTCT	GAGTCGAGGTCATATCGTCCTCGGCGGAGAGGTTCTTCC	CAGGCTCCTGATGAGGATATTCGCGGGGCTACTCTCTGAAGTCTGCCTATAGTGAGTC	2413	ATTCGCGGGGCTACTCTCTGAA	BOT	[T/C]	10	diploid	OTHER	54852904	GACGTCCACGCAGGCGCTCGCCGACTTCGCCATCCTCATCAGGAGCCTGA[A/G]GAAGAACCTCTCCGCCGAGGCCGCTCCCGTCGTCGTCTTCGGCGGCTCAT	TOP
GFSSContig10844_1430-0_B_U_1890482354	GFSSContig10844_1430	ACTTCGTCAGTAACGGACGGCCGCAACCTCATCGAAAAT	GAGTCGAGGTCATATCGTGGCCGCAACCTCATCGAAAAC	TTCTCTGCGTACTTCTCAGTGACTTACCGGCAGTTCAGGCTCTGTCTGCCTATAGTGAGTC	2415	ACTTACCGGCAGTTCAGGCTCT	BOT	[T/C]	0	diploid	OTHER	0	GCTACTCCAAAGGCACCGACAGCAATAGCACTGAGAAGTACGCAGAGAAG[G/A]TTTTCGATGAGGTTGCGGCACTGAGCATCATGCAGCCAGTACTGCTGGAG	BOT
GFSSContig17937_1411-1_B_F_1863900721	GFSSContig17937_1411	ACTTCGTCAGTAACGGACGGACGAGTTGGTGATGATCCAGCT	GAGTCGAGGTCATATCGTGGACGAGTTGGTGATGATCCAGCC	CTTCATAAGGCACAGGCAATCGTAGCGACTTGGGTGCATCTAGTCTGCCTATAGTGAGTC	2416	CGTAGCGACTTGGGTGCATCTA	BOT	[T/C]	6	diploid	OTHER	26681715	ATGTTTGTTGCCTCAAACAGAAGGCGACCATGGTAGCCAATTGCCTGTGCCTTATGAAGG[G/A]GCTGGATCATCACCAACTCGTCACCCGCTTCCCTCTCACCGAGTTATTTATGAGCTTCGG	BOT
GFSSContig15815_2030-1_T_R_1863900043	GFSSContig15815_2030	ACTTCGTCAGTAACGGACGGATGTTGCGGCGGGAGACA	GAGTCGAGGTCATATCGTGGATGTTGCGGCGGGAGACG	CGACCCAGGAGGTGTAGAACCGGGATCTAGGTCAACACGGGTGTCTGCCTATAGTGAGTC	2418	CGGGATCTAGGTCAACACGGGT	TOP	[A/G]	2	diploid	OTHER	71476246	GTGCCGGAGGTGAACATCTCGGTGATGAAGTTGATGTTGCGGCGGGAGAC[A/G]TCGACCCAGGAGGTGTAGAACTTCATGATGTTGCGGTGCTTGAGCGTCTT	TOP
GFSSContig9670_129-0_B_F_1890479322	GFSSContig9670_129	ACTTCGTCAGTAACGGACGGAGGATCTCAAAGTTGGCAAGGAT	GAGTCGAGGTCATATCGTGGAGGATCTCAAAGTTGGCAAGGAC	AAGTTGTGATTGTTAATTGCCTAGAAGCCGTTGATCCACAGGTTGGTCTGCCTATAGTGAGTC	2420	GAAGCCGTTGATCCACAGGTTG	BOT	[T/C]	1	diploid	OTHER	63148195	CAGCAACTGTTTCATCAATCAGGTTTCTGAATCTGTATAGGCAATTAACAATCACAACTTC[G/A]TCCTTGCCAACTTTGAGATCCTCAACTCGGATGGTTTCCCACTTTGATGCTATTCCCTG	BOT
GFSSContig20255_939-0_B_R_1890479166	GFSSContig20255_939	ACTTCGTCAGTAACGGACCGGGTTGAACCCCAAAGCTGTT	GAGTCGAGGTCATATCGTCGGGTTGAACCCCAAAGCTGTC	CTGGAGGGCCATCTGTAACGTTGAATCAGCTCACGTTCGGGGTCTGCCTATAGTGAGTC	2421	GTTGAATCAGCTCACGTTCGGG	BOT	[T/C]	1	diploid	OTHER	62462577	CAGAAGGTCTCATCCCAGTGCAACTTCTATGGGTCAATCTTGTTACAGATGGCCCTCCAGC[G/A]ACAGCTTTGGGGTTCAACCCGCCTGATAAAGACATCATGAAGAAACCTCCTCGAAGAAG	BOT
GFSSContig14712_247-1_T_F_1863900861	GFSSContig14712_247	ACTTCGTCAGTAACGGACGGGCTTGCCTTGCTCTTGGCA	GAGTCGAGGTCATATCGTGGGCTTGCCTTGCTCTTGGCG	CTCAAACTGGTCAGAAAGTGTCCTGGTCTGAGATCGAAGCACGTGTCTGCCTATAGTGAGTC	2424	CTGGTCTGAGATCGAAGCACGT	TOP	[A/G]	4	diploid	OTHER	3745076	CTGGGCCAACCTCTCCTCCCTCCTGGCAATCTTCCTCTCTCGGCTTGCCTTGCTCTTGGC[A/G]CGCTTGGCCTCAAACTGGTCAGAAAGTGTCTTCTCTCTGGCCTTCTCGGCCTTGGACTTG	TOP
GFSSContig11849_1080-0_T_R_1890481764	GFSSContig11849_1080	ACTTCGTCAGTAACGGACTAGCTTCCCTCGAATGCTTTCCA	GAGTCGAGGTCATATCGTTAGCTTCCCTCGAATGCTTTCCG	CACTGTTTTTGGAATATGAAAGAGCCTGTCTTAATCCGGGTGACGTCTGCCTATAGTGAGTC	2425	AGCCTGTCTTAATCCGGGTGAC	TOP	[A/G]	9	diploid	OTHER	48021373	CAAAATTTGCTGCTTCTCCATCTAGGATCACTAAACATAGCTTCCCTCGAATGCTTTCC[A/G]TCACTGTTTTTGGAATATGAAAGCTTGGCTTCCAGAGCAGAGCGTGAAGATACAGGAAACA	TOP
GFSSContig9685_1053-1_B_R_1863899080	GFSSContig9685_1053	ACTTCGTCAGTAACGGACGATTCTTCCAGCAGGCAGGGT	GAGTCGAGGTCATATCGTGATTCTTCCAGCAGGCAGGGC	CCTTCCTATAGCCCACACGTCCGATTTAGCGGGAAGCATGGCGTCTGCCTATAGTGAGTC	2430	CCGATTTAGCGGGAAGCATGGC	BOT	[T/C]	2	diploid	OTHER	13447112	TCGGCTACGATTTGCCGCCCAGGACAAGGATCTTCGTCAACGTGTGGGCTATAGGAAGGG[A/G]CCCTGCCTGCTGGAAGAATCCTGAGGAGTTTTGCCCTGAGAGATTTGAAGATGCCGACAT	TOP
GFSSContig15573_959-1_T_R_1863899808	GFSSContig15573_959	ACTTCGTCAGTAACGGACAAGCTTAAAGGTGGCACAGGCCA	GAGTCGAGGTCATATCGTAAGCTTAAAGGTGGCACAGGCCG	TTTGGTTGCCAGACAGAGGGTTACGACTAGCAGTGTTCGGGTCTGCCTATAGTGAGTC	2431	GGTTACGACTAGCAGTGTTCGG	TOP	[A/G]	6	diploid	OTHER	60406532	TCAACACTGACAGGCATGCCGGCAATGTGCTGGTGAGGAAGCTTAAAGGTGGCACAGGCC[G/A]CTTTGGTTGCCAGACAGAGCTGTTCCCAATTGATCATGGCATGTGCTTGCCGGAGAACTT	BOT
GFSSContig7821_558-0_T_F_1890479759	GFSSContig7821_558	ACTTCGTCAGTAACGGACGCTGCTTGCGAACAAAAGGTCCA	GAGTCGAGGTCATATCGTGCTGCTTGCGAACAAAAGGTCCG	CATACACTTTCTTGTCATTGATAAGGCCAGCAGACACCGCGTACTTTGTCTGCCTATAGTGAGTC	2432	GCCAGCAGACACCGCGTACTTT	TOP	[A/G]	2	diploid	OTHER	42666355	CATTACTGAATTTGAAATTGCTCGAAACATTTTCCCTGTCCTGCTTGCGAACAAAAGGTCC[G/A]ACATACACTTTCTTGTCATTGATAAGCATCCCATTGAGTTTATCAATAGCAGACTGAGC	BOT
GFSSContig14210_1233-0_B_F_1890480279	GFSSContig14210_1233	ACTTCGTCAGTAACGGACAAATATAGACCACTCAGTCCCTGACATT	GAGTCGAGGTCATATCGTAAATATAGACCACTCAGTCCCTGACATC	ACTTAATCAATGCCTTCTCTCATCGACTGAGAGGCGGGAAACTTGTCTGCCTATAGTGAGTC	2434	TCGACTGAGAGGCGGGAAACTT	BOT	[T/C]	3	diploid	OTHER	63611637	GACCTATTGAATTGGTTCCTGATGACCTCACCGAATTGAGAGAAGGCATTGATTAAGTC[A/G]ATGTCAGGGACTGAGTGGTCTATATTTTGCACCAAAAGCTGATGACCAGGTGGATTCATAT	TOP
GFSSContig3212_326-0_T_F_1890479828	GFSSContig3212_326	ACTTCGTCAGTAACGGACGGCATTATAGTCCTGAAAGGCGTTCA	GAGTCGAGGTCATATCGTGGCATTATAGTCCTGAAAGGCGTTCG	ATTCAGATAATCATTCTCGCCGATCCCTAGAACCTCGTGGCCTGTCTGCCTATAGTGAGTC	2436	GATCCCTAGAACCTCGTGGCCT	TOP	[A/G]	2	diploid	OTHER	17325216	TATAGTGGTAGAGGACACCACTCAGACAGATATAGGCATTATAGTCCTGAAAGGCGTTC[A/G]TATTCAGATAATCATTCTCGCCGTCACCGCTCTATTGATGTTGAAGAAAGGCATACTTCTG	TOP
GFSSContig12698_1019-1_B_R_1863898535	GFSSContig12698_1019	ACTTCGTCAGTAACGGACGCAATGTCAGTGGGCACAAGTATGGT	GAGTCGAGGTCATATCGTGCAATGTCAGTGGGCACAAGTATGGC	TTGTCTATGCTGGTGTTGGTTACATAGGTGCGGCTGGGCTTACGTCTGCCTATAGTGAGTC	2439	ACATAGGTGCGGCTGGGCTTAC	BOT	[T/C]	7	diploid	OTHER	57312782	AAATCCTCCTTGCTCCGCCAAATGACCCAACCAACACCAGCATAGACAAG[G/A]CCATACTTGTGCCCACTGACATTGATGCTCTTCACCAAAGGTAGCCTGAA	BOT
GFSSContig18109_864-0_T_F_1890481322	GFSSContig18109_864	ACTTCGTCAGTAACGGACCTCCAGCAATAGCCGAGCCAA	GAGTCGAGGTCATATCGTCTCCAGCAATAGCCGAGCCAG	AAGATTCTTGATTGTGTTCAGCGCGAACCGTAGTTTGGAGCCTGGTCTGCCTATAGTGAGTC	2440	GCGAACCGTAGTTTGGAGCCTG	TOP	[A/G]	7	diploid	OTHER	62510040	TTACAATATTGCTCGCATGAGCATTGAAACCCCCAAGAGCTCCAGCAATAGCCGAGCCA[A/G]CAAGATTCTTGATTGTGTTCAGCTCGACTAGTGACTGCACATTTGTTTTTAGAACCTTTTT	TOP
GFSSContig19900_1921-1_B_F_1863899997	GFSSContig19900_1921	ACTTCGTCAGTAACGGACCTCTAAGAATTGCAGTACCATTGGCT	GAGTCGAGGTCATATCGTCTCTAAGAATTGCAGTACCATTGGCC	ATGAAGAGCTAAGAAGAGCCTTGCTATGTGCTAGTATCCGGGCAGTCTGCCTATAGTGAGTC	2442	GCTATGTGCTAGTATCCGGGCA	BOT	[T/C]	8	diploid	OTHER	33995013	TGCAATGAAGGAGCTTCGTTTGTACGAGAATTCTGAAAAGGCTCTTCTTAGCTCTTCATC[G/A]GCCAATGGTACTGCAATTCTTAGAGTTGTGCAGGCTTTGAGCTCTCTTGTCACTACTCTT	BOT
GFSSContig15462_364-1_T_F_1863901083	GFSSContig15462_364	ACTTCGTCAGTAACGGACCTTGGGGACCCGGCAGACA	GAGTCGAGGTCATATCGTCTTGGGGACCCGGCAGACG	AAGTCGTTGCAAAGTTGTGCACTAATGACAGGCGGATGCGTGTCTGCCTATAGTGAGTC	2450	CACTAATGACAGGCGGATGCGT	TOP	[A/G]	3	diploid	OTHER	68029358	GCCGCAGTGGACACATTCTATCACCTGCTCCTCCCTCAGATGCTTGGGGACCCGGCAGAC[A/G]CAAGTCGTTGCAAAGTTGTGGTCACGTGTCTGTATGCACCGAAGGCAGCAAAGGCGCTCG	TOP
GFSSContig16463_305-0_B_R_1890480611	GFSSContig16463_305	ACTTCGTCAGTAACGGACGTCTCTCACTGAGGCACTGTGTGGT	GAGTCGAGGTCATATCGTGTCTCTCACTGAGGCACTGTGTGGC	TCCAGTTTGTTCTTACTCATCTTGCCTCGCAGGATCTAAGCACTGGTCTGCCTATAGTGAGTC	2458	GCCTCGCAGGATCTAAGCACTG	BOT	[T/C]	4	diploid	OTHER	62928686	CCAGGGTTAGATTTGATCAGAAGCTGCCGGCCATCAAGATGAGTAAGAACAAACTGGAA[A/G]CCACACAGTGCCTCAGTGAGAGAGATTGTGTGCTCAACGTACAAGTCATCATACTTCCTCT	TOP
GFSSContig11932_130-1_B_F_1863900199	GFSSContig11932_130	ACTTCGTCAGTAACGGACTTCCTTTCGATGGTGTCGGTGG	GAGTCGAGGTCATATCGTTTCCTTTCGATGGTGTCGGTGC	GGATCTGAGAGCTGATTTGTCCCTCGGACTGAAGGATACGGTCGTCTGCCTATAGTGAGTC	2459	CCTCGGACTGAAGGATACGGTC	BOT	[G/C]	3	diploid	OTHER	70045613	CCCATCGCCACCGTGCTCTCCACTAAACGACAAATCAGCTCTCAGATCCA[C/G]CACCGACACCATCGAAAGGAACCCATTCGCCCAGCCACCATCCCTACCGA	BOT
GFSSContig15527_116-0_T_R_1890481043	GFSSContig15527_116	ACTTCGTCAGTAACGGACGCCAGCTCCTTCAGCGACTCCA	GAGTCGAGGTCATATCGTGCCAGCTCCTTCAGCGACTCCG	TGCTTCAGCCAGCTCCTTATGCGTTTATAGAGGTTGACCGGCGTCTGCCTATAGTGAGTC	2461	GCGTTTATAGAGGTTGACCGGC	TOP	[A/G]	6	diploid	OTHER	57230866	AATTTCTTGAATCCTCTTTTTTGAGGTTTCAAGCTCAGAACCCAGCTCCTTCAGCGACTCC[G/A]TTGCTTCAGCCAGCTCCTTATCTTTCATAGCAAGAGAGCTTTGAGCTTCTTGTAGAGAA	BOT
GFSSContig10247_485-0_T_F_1890482216	GFSSContig10247_485	ACTTCGTCAGTAACGGACAGGTTCTGTCCCATGACCGCA	GAGTCGAGGTCATATCGTAGGTTCTGTCCCATGACCGCG	GAGACCAATTCTCGTGAGAGGAAGGCTGCCGATGTGACTTGTGTCTGCCTATAGTGAGTC	2485	GAAGGCTGCCGATGTGACTTGT	TOP	[A/G]	355	diploid	OTHER	150100492	GGGAACCCTTTCTCCGCAATGTTGAGGGCAAGGTTCTGTCCCATGACCGC[A/G]AGGCCGGCGAGACCAATTCTCGTGAGAGCCATCTCCTACCTTGGATCTGG	TOP
GFSSContig64_325-0_T_F_1890479284	GFSSContig64_325	ACTTCGTCAGTAACGGACGGGGACTTGTAGGAGGGCGAGAC	GAGTCGAGGTCATATCGTGGGGACTTGTAGGAGGGCGAGAG	ATCTTTTCCACTCTCCACGAACCGACGCATTCCAGTGGTAGGTCTGCCTATAGTGAGTC	2501	AACCGACGCATTCCAGTGGTAG	TOP	[C/G]	1	diploid	OTHER	8909983	GCATCTGAATGTCCATGAGACAAAGATGGAACTTATATGGGACTTGTAGGAGGGCGAGA[C/G]CATCTTTTCCACTCTCCACGCACTCCACCTTTGCTCCAAATTTCTTTAATGTGCCAGCAGC	TOP
GFSSContig13047_590-0_B_R_1890480115	GFSSContig13047_590	ACTTCGTCAGTAACGGACGTTTCACGAGTAGAGGAATTGCTCCT	GAGTCGAGGTCATATCGTGTTTCACGAGTAGAGGAATTGCTCCC	AAGCACTTATGATAGGCTTATTGACTGGTGGAGACCCCGTAGTGCGTCTGCCTATAGTGAGTC	2534	ACTGGTGGAGACCCCGTAGTGC	BOT	[T/C]	3	diploid	OTHER	8728263	ACTGCTGCTCTCCTTACACTTTCAGCCTCATCCACCAATAAGCCTATCATAAGTGCTTC[A/G]GGAGCAATTCCTCTACTCGTGAAAGTCCTCAAAGAAGGGAATCCTCAAGCCAAGAATGATG	TOP
GFSSContig14264_901-1_T_F_1863900154	GFSSContig14264_901	ACTTCGTCAGTAACGGACCAAAACCACATGCACCGAGTACAA	GAGTCGAGGTCATATCGTCAAAACCACATGCACCGAGTACAC	ATATCAATGGATTCTGGCAACACTGTCCACCTAGAAGCGACGTGTCTGCCTATAGTGAGTC	2536	ACTGTCCACCTAGAAGCGACGT	TOP	[A/C]	3	diploid	OTHER	68431883	ATTCCTCTTATCAGCTAAAAGACACCGCAAAACCACATGCACCGAGTACA[C/A]TATATCAATGGATTCTGGCAACATCTCAAGATCAAGCAGGACCTACATTG	BOT
GFSSContig19149_1889-1_T_F_1863898220	GFSSContig19149_1889	ACTTCGTCAGTAACGGACGCTCAAAAGCAGGCAGCTAATCTTC	GAGTCGAGGTCATATCGTGCTCAAAAGCAGGCAGCTAATCTTG	TCACCCACTTGTTTGTATTGATAGGACTATCATCTCCGTGGGCAGTCTGCCTATAGTGAGTC	2555	AGGACTATCATCTCCGTGGGCA	TOP	[C/G]	3	diploid	OTHER	18192896	AAATTCTGAAGTTTGCAAGAGCTCAAGCTCAAAAGCAGGCAGCTAATCTT[C/G]ATCACCCACTTGTTTGTATTGATGTCGTTGAAGAAGGTATAGTTGCAGGA	BOT
GFSSContig2688_68-0_B_U_1890482627	GFSSContig2688_68	ACTTCGTCAGTAACGGACGCCTTTTGGACAACCAGTGCAAAGT	GAGTCGAGGTCATATCGTGCCTTTTGGACAACCAGTGCAAAGC	GTTTCCTGCCAGAGATGAGTCTGAACGCAGTGGGATAGAGCGTCTGCCTATAGTGAGTC	2584	TCTGAACGCAGTGGGATAGAGC	BOT	[T/C]	0	diploid	OTHER	0	AAAATTGATGTGTATGCTTTTGGCGTTGTCCTTCTGGAGCTCATCTCTGGCAGGAAACC[A/G]CTTTGCACTGGTTGTCCAAAAGGGCAGGAGAGCCTAGTGATGTGGGCAAATTCCATCATAC	TOP
SSk25ctg102836_480-0_T_R_1890479317	SSk25ctg102836_480	ACTTCGTCAGTAACGGACGTGTTTAGTCTCTCTTCAGCTTCAATCCTA	GAGTCGAGGTCATATCGTGTGTTTAGTCTCTCTTCAGCTTCAATCCTG	CAGCAACGAGTGATGTAGCGAGGAATAGTTGGGCACCGTCTGTCTGCCTATAGTGAGTC	2612	GAGGAATAGTTGGGCACCGTCT	TOP	[A/G]	1	diploid	OTHER	53883597	AAGCAGCATCTTGTTCCTCACGCAAACGTTGGTTGTTTAGTCTCTCTTCAGCTTCAATCCT[G/A]GCAGCAACGAGTGATGTAGCGCATTCTTCAACAACACGTTGAAGAATTGTTATCATCTC	BOT
GFSSContig19184_672-1_T_R_1863900487	GFSSContig19184_672	ACTTCGTCAGTAACGGACGCAGGAGCACTCAATGGGCTACGA	GAGTCGAGGTCATATCGTGCAGGAGCACTCAATGGGCTACGG	TCCGTGTTATACTTCCAGAAGCCCCTATGAGCAGTTGCACGGAGTCTGCCTATAGTGAGTC	2619	CCCCTATGAGCAGTTGCACGGA	TOP	[A/G]	4	diploid	OTHER	59213678	TATCTTCTCAATTAACTGCTCAGCGATAATGCCTGAACCAGGAGCACTCAATGGGCTACG[A/G]GTCCGTGTTATACTTCCAGAAGCTCTGATTATGGCAATTTGTTCACCTCCTCCTTGTAAT	TOP
GFk40ctg498512_142-0_B_R_1890480267	GFk40ctg498512_142	ACTTCGTCAGTAACGGACGGAAGGGGCAGCCAGTGATGAT	GAGTCGAGGTCATATCGTGGAAGGGGCAGCCAGTGATGAC	TTGCATTGGGTATTGCTGTTACGCGGATTGACTGTCCAGAAGGTCTGCCTATAGTGAGTC	2630	ACGCGGATTGACTGTCCAGAAG	BOT	[T/C]	3	diploid	OTHER	74339851	GATGTAGCACCAGGAAGGTTGCCTCTTCCTGTGCTACCAACAGCAATACCCAATGCAAT[A/G]TCATCACTGGCTGCCCCTTCAAGCTGTATCAATGGCCAGAAAAACAAAGAAGTTGGTACAC	TOP
GFk50ctg162039_125-0_B_R_1890479185	GFk50ctg162039_125	ACTTCGTCAGTAACGGACGTACCCCCAGATGCCTTACAGCCT	GAGTCGAGGTCATATCGTGTACCCCCAGATGCCTTACAGCCA	AAGTAGGGATGAAGCTGCTAATAGTTGCAGGGCTTTCGAGATGCGTCTGCCTATAGTGAGTC	2632	AGTTGCAGGGCTTTCGAGATGC	BOT	[T/A]	1	diploid	OTHER	59135794	TCACCTTTACCAAGTTCTTGGTGACTTCCATATGCAATTAGCAGCTTCATCCCTACTTC[A/T]GGCTGTAAGGCATCTGGGGGTAACTTGGCAGCAAGGTTTAGGAGACCCCATCTAGGATGAA	TOP
GFSSContig5277_533-0_B_R_1890482282	GFSSContig5277_533	ACTTCGTCAGTAACGGACTTTGTGTCGAATGCATCTTCTGGT	GAGTCGAGGTCATATCGTTTTGTGTCGAATGCATCTTCTGGC	TCAGTGAAGTAACAGCTGTGCGGATCTCTCATGGACGCAGTTGGTCTGCCTATAGTGAGTC	2651	GGATCTCTCATGGACGCAGTTG	BOT	[T/C]	855	diploid	OTHER	67216304	TAGTTATGGCACTGCAGCGAGCTCCTGATGCAGTCTTCAGCACAGCTGTTACTTCACTGAA[G/A]CCAGAAGATGCATTCGACACAAATCGAGTGAAGTGTGTTGTGGATAATCAGGGCTACGC	BOT
GFSSContig20579_3348-0_B_R_1890481091	GFSSContig20579_3348	ACTTCGTCAGTAACGGACGCTCATTCCTGCTTGCAGAGGAT	GAGTCGAGGTCATATCGTGCTCATTCCTGCTTGCAGAGGAC	GTGACACTCGCAGCAGAACGCAACCTGATTGTCCTCGGGTAGTCTGCCTATAGTGAGTC	2658	GCAACCTGATTGTCCTCGGGTA	BOT	[T/C]	6	diploid	OTHER	55899762	CGTCCATCACTTCCAGCCAGTGCCACACTCAAACCACCTGTTCTGCTGCGAGTGTCACC[A/G]TCCTCTGCAAGCAGGAATGAGCCCGACAGAGAGAGTATATCGAAGTGGCCCTCATATGTCA	TOP
GFSSContig19456_826-1_B_F_1863899153	GFSSContig19456_826	ACTTCGTCAGTAACGGACGGTTTTCTGCAACCGGCGATTCT	GAGTCGAGGTCATATCGTGGTTTTCTGCAACCGGCGATTCA	ATTCAGGCACAGGATGGTGCGTTTCACCCACACCGAAGAGTCTGCCTATAGTGAGTC	2661	TGCGTTTCACCCACACCGAAGA	BOT	[T/A]	1	diploid	OTHER	61004463	ACATCTGGGTCAATGTCAGGCTCTTTGAGTGGCCATCCTGTGCCTGAATC[A/T]GAATCGCCGGTTGCAGAAAACACTGGTGAAGGCTCAGCAGTTGAGGTTGC	BOT
GFSSContig19396_1005-1_B_R_1863900810	GFSSContig19396_1005	ACTTCGTCAGTAACGGACGCAAATATGAGCTCTGGAGCCCTATAGTAT	GAGTCGAGGTCATATCGTGCAAATATGAGCTCTGGAGCCCTATAGTAC	GGGAGCAGATGTACGATATGTCGTCAAGTTTAGTCAGTGCGCGGTCTGCCTATAGTGAGTC	2680	CGTCAAGTTTAGTCAGTGCGCG	BOT	[T/C]	3	diploid	OTHER	10336722	CTTTGGTAGTGCAAAAGTTCTGGTCAAGGGGGAACCAAACATATCGTACATCTGCTCCCG[A/G]TACTATAGGGCTCCAGAGCTCATATTTGGTGCTACTGAGTATACCACAGCGATTGACATT	TOP
GFk50ctg100382_211-0_B_F_1890479168	GFk50ctg100382_211	ACTTCGTCAGTAACGGACGTGGGAGAGAGTGCAAGTAGGCGT	GAGTCGAGGTCATATCGTGTGGGAGAGAGTGCAAGTAGGCGA	TAAGGGATAATCAACTGCCTGAATCGTCGTGCCCTCAGGATACGTCTGCCTATAGTGAGTC	2692	AATCGTCGTGCCCTCAGGATAC	BOT	[T/A]	1	diploid	OTHER	17063499	TGGTTGTATTTAAACCTCGTGAGAACTGTCCAGTGGGTTCAGGCAGTTGATTATCCCTTAC[A/T]CGCCTACTTGCACTCTCTCCCAGTGCTAATTTCCTCCTGGCAGATTGGCCAGGTGTTAG	BOT
GFSSContig18335_922-1_B_R_1863900601	GFSSContig18335_922	ACTTCGTCAGTAACGGACCTGGCAACAACGCAACACTCTTT	GAGTCGAGGTCATATCGTCTGGCAACAACGCAACACTCTTC	ACTCTGGTGTCATGGTCATAGACGAGTGGCTCCTCAACGTCCAGGTCTGCCTATAGTGAGTC	2693	CGAGTGGCTCCTCAACGTCCAG	BOT	[T/C]	9	diploid	OTHER	50343660	AGCAGCTGGAATGTGCAGTTGGAAGGCTCTATGACCATGACACCAGAGTT[G/A]AAGAGTGTTGCGTTGTTGCCAGTTGCAGTGATCTCTGGCATGGCGAACAG	BOT
GFSSContig12692_970-0_T_F_1890481759	GFSSContig12692_970	ACTTCGTCAGTAACGGACTCTGGAAGGAAATTTGATCAAAATCAA	GAGTCGAGGTCATATCGTTCTGGAAGGAAATTTGATCAAAATCAG	GGTTGCTTTTGATACGAGAAACTGGGGTCGAGTCCAGTGAAACGTCTGCCTATAGTGAGTC	2698	CTGGGGTCGAGTCCAGTGAAAC	TOP	[A/G]	9	diploid	OTHER	52249717	TTTCAGTCGATAGCTTTCCTGAATATCTCAGTTTATCTGGAAGGAAATTTGATCAAAATCA[G/A]GCAGGTGCACGGGTTGCTTTTGATACGAGAAAGCGTAATCCTGCAGACTTTGCACTCTG	BOT
GFSSContig13612_465-1_B_F_1863898177	GFSSContig13612_465	ACTTCGTCAGTAACGGACGCTGCACCCTTGAGGAACTGGAGT	GAGTCGAGGTCATATCGTGCTGCACCCTTGAGGAACTGGAGC	CGTCAGAGAGGATATCAGTCAGACGCCGTTACCAACCCTGAGTTGTCTGCCTATAGTGAGTC	2705	ACGCCGTTACCAACCCTGAGTT	BOT	[T/C]	7	diploid	OTHER	62997810	ATTGCTGAAGGCTTCAGGTCAAGCGGCCTGACTGATATCCTCTCTGACGG[G/A]CTCCAGTTCCTCAAGGGTGCAGGGACGGTGGTCATTGTACCTGTGGCCTG	BOT
GFSSContig18047_927-0_B_U_1890482501	GFSSContig18047_927	ACTTCGTCAGTAACGGACGTGCTTCTGGTTATGGCGGATAAT	GAGTCGAGGTCATATCGTGTGCTTCTGGTTATGGCGGATAAC	GATAGAGCATGTTAGTCAGTTGTCGACGTAGGGCCACTATTTGCAGGTCTGCCTATAGTGAGTC	2706	GACGTAGGGCCACTATTTGCAG	BOT	[T/C]	0	diploid	OTHER	0	ACTGTCCCCGACCAGTGGTCCTCTTGACAACTGACTAACATGCTCTATCG[A/G]TTATCCGCCATAACCAGAAGCACCGCCGCACCATAGTACATGTCCATTAT	TOP
GFSSContig19229_860-0_T_U_1890482537	GFSSContig19229_860	ACTTCGTCAGTAACGGACGCCACAGGCTAGCCAAGCTCGA	GAGTCGAGGTCATATCGTGCCACAGGCTAGCCAAGCTCGG	CTGGACGACGTGTTTTTCACCGATAGCCAACTGCACCTCGTTGTCTGCCTATAGTGAGTC	2707	CGATAGCCAACTGCACCTCGTT	TOP	[A/G]	0	diploid	OTHER	0	CCCGGCGGCGCCTGCCGACTTCACGGGGTTCCACAGGCTAGCCAAGCTCG[G/A]TCTGGACGACGTGTTTTTCACGGGTAGGAATGCCTGGGTGCAGCTGGAGG	BOT
GFk40ctg123299_208-0_T_R_1890481791	GFk40ctg123299_208	ACTTCGTCAGTAACGGACGTTGCATTCGCATACAGAAAATTCAA	GAGTCGAGGTCATATCGTGTTGCATTCGCATACAGAAAATTCAT	AGCAAGTCCTCACAGTTGAAGATGGACACGACATCATGCTGGCGTCTGCCTATAGTGAGTC	2708	ATGGACACGACATCATGCTGGC	TOP	[A/T]	9	diploid	OTHER	56100689	CATGCGGGGTGGACATACTCCACGGTCCTTGTGGAGCTTGCATTCGCATACAGAAAATTCA[A/T]GAGCAAGTCCTCACAGTTGAAGTTCTTGTGCACATAGTCCCTCCCTTCACGAGCTTTCT	BOT
GFSSContig11609_554-0_T_F_1890481798	GFSSContig11609_554	ACTTCGTCAGTAACGGACGCCTCGATTGCTGTGTGCTTCTCA	GAGTCGAGGTCATATCGTGCCTCGATTGCTGTGTGCTTCTCT	CTACATCATGGGCTAACTGAGAATCGCCCCTTGTGAGTAGCAGGTCTGCCTATAGTGAGTC	2715	AATCGCCCCTTGTGAGTAGCAG	TOP	[A/T]	9	diploid	OTHER	49923007	CAGAAGTGTTCATCAGATGGTTTTACAATCACATCACCCTCGATTGCTGTGTGCTTCTC[A/T]GCTACATCATGGGCTAACTGAGCTATGACATGCTCAAGCTTAGTGCCAATAGCTAACAGAA	TOP
GFk45ctg85679_197-0_B_R_1890481703	GFk45ctg85679_197	ACTTCGTCAGTAACGGACTGATGCTTTTCCAATGGTGAAGACT	GAGTCGAGGTCATATCGTTGATGCTTTTCCAATGGTGAAGACC	GGCTGCTCTCTTAACATGTCTTGCAGGAAGGGCGATCCGAATGTCTGCCTATAGTGAGTC	2717	TTGCAGGAAGGGCGATCCGAAT	BOT	[T/C]	9	diploid	OTHER	56612780	AGTTAAATGGCAACCCATTAGCAGCAGAAAATGCAGCGGACATGTTAAGAGAGCAGCCT[A/G]GTCTTCACCATTGGAAAAGCATCATGAAGAATGGTGTTTGGGAATCTCTGCAATTCCGTGG	TOP
GFSSContig16626_621-0_B_F_1890479734	GFSSContig16626_621	ACTTCGTCAGTAACGGACGCAACCATCATGCGTTTGAATCGT	GAGTCGAGGTCATATCGTGCAACCATCATGCGTTTGAATCGC	CAATGAGGCTTTCAGAGTCTGGTGACAGTCCCAATCCACGTTCGTCTGCCTATAGTGAGTC	2721	GTGACAGTCCCAATCCACGTTC	BOT	[T/C]	2	diploid	OTHER	55729964	GGTCAAGAATGTCCTGCCCCTCTTTCGAGCAGACTCTGAAAGCCTCATTGA[G/A]CGATTCAAACGCATGATGGTTGAATCGAATCGGTCTGCGTCCAAGAACA	BOT
GFSSContig17073_784-0_T_F_1890481281	GFSSContig17073_784	ACTTCGTCAGTAACGGACGGCACCCTTCACAGAAGGGTAATGTA	GAGTCGAGGTCATATCGTGGCACCCTTCACAGAAGGGTAATGTG	CCTAAATGTCTCTTGTAATACGTAGTACCCGATGAGGAGGCTTACGTGTCTGCCTATAGTGAGTC	2723	TACCCGATGAGGAGGCTTACGT	TOP	[A/G]	7	diploid	OTHER	7460228	CTTTGCGCGCATTGTCAGCTTGTCTGTTACAACTTTTGCACCCTTCACAGAAGGGTAATGT[G/A]CCCTAAATGTCTCTTGTAATACGTAGTCTGTAACATCAGCAGCCAAGTCACCAACAAAT	BOT
GFSSContig12184_1055-0_T_F_1890482210	GFSSContig12184_1055	ACTTCGTCAGTAACGGACGGACACAACTTCACGGTCCAATCACA	GAGTCGAGGTCATATCGTGGACACAACTTCACGGTCCAATCACG	TGATGCATCTGTGCAAATGTACCCACGCGGAATATGATGAGTCGTCTGCCTATAGTGAGTC	2728	CCCACGCGGAATATGATGAGTC	TOP	[A/G]	255	diploid	OTHER	72989711	CCCCTGCCTGCAAACAGCACTGTATGACACAACTTCACGGTCCAATCAC[A/G]CTGATGCATCTGTGCAAATGTACATTTTGAGCTATTCTCTTCTGAAGGTTG	TOP
GFSSContig18443_1654-1_B_F_1863900934	GFSSContig18443_1654	ACTTCGTCAGTAACGGACGGGCAGTTGACGTACTCCCCAAT	GAGTCGAGGTCATATCGTGGGCAGTTGACGTACTCCCCAAC	GGGCAGAGTTGTGGAAGTACAGGGCGCTTGCAGGTATGTCATGTCTGCCTATAGTGAGTC	2729	AGGGCGCTTGCAGGTATGTCAT	BOT	[T/C]	2	diploid	OTHER	68774988	GACGTGGTGAGGAAAGCCATCTGCTCTGCGTACTTCCACAACTCTGCCCGGTTGAAGGGT[A/G]TTGGGGAGTACGTCAACTGCCGGAATGGGATGCCGTGCCACCTGCACCCCAGCAGTGCGC	TOP
GFSSContig14188_600-1_T_R_1863898160	GFSSContig14188_600	ACTTCGTCAGTAACGGACGTTCCGTCGTCGAATTCCCATTA	GAGTCGAGGTCATATCGTGTTCCGTCGTCGAATTCCCATTG	TCCCAACCATCAAATGCCCGGAGATGACTGGTTCCGACGGTCTGCCTATAGTGAGTC	2732	CCGGAGATGACTGGTTCCGACG	TOP	[A/G]	9	diploid	OTHER	6728916	CCCTCATGCTTCATGATAGACTGGAACACTTCCGTCGTCGAATTCCCATT[G/A]CTCCCAACCATCAAATGCGTCCTGATCGTCTCCAAAGGCGCAACAACAGT	BOT
GFSSContig16654_1653-0_B_F_1890480580	GFSSContig16654_1653	ACTTCGTCAGTAACGGACGACAAACAATACAAGGGGTGCTACCT	GAGTCGAGGTCATATCGTGACAAACAATACAAGGGGTGCTACCG	AGAATCTATCAATGCTTTGCCTAGCGGTGCGTCATAGCTCAATTCGTCTGCCTATAGTGAGTC	2733	GCGGTGCGTCATAGCTCAATTC	BOT	[T/G]	4	diploid	OTHER	65210644	GAACCATGGCGGCGTTTCTTGGTTTTGAATTTATATGTAGGCAAAGCATTGATAGATTCTG[C/A]GGTAGCACCCCTTGTATTGTTTGTATCTTCTCTAAAACCCATAACAGATATAATGCAGG	BOT
GFSSContig20515_639-1_T_F_1863899098	GFSSContig20515_639	ACTTCGTCAGTAACGGACCATTAGCTCCATCAAGGGTGCCA	GAGTCGAGGTCATATCGTCATTAGCTCCATCAAGGGTGCCG	TGATAACGCAACCATTCAGAGGCACCGATTGGACTGATTTCCCGTCTGCCTATAGTGAGTC	2738	GCACCGATTGGACTGATTTCCC	TOP	[A/G]	3	diploid	OTHER	67658208	TCTTCTCCTACCTCCTCTCTTATTTCAACATTAGCTCCATCAAGGGTGCC[G/A]ATGATAACGCAACCATTCAGAGAGAATTTCATGTTGCTTGTTCCACTTGC	BOT
GFSSContig11261_1214-1_T_F_1863900389	GFSSContig11261_1214	ACTTCGTCAGTAACGGACGGCACTTAGGGGTGCTGCGTCA	GAGTCGAGGTCATATCGTGGCACTTAGGGGTGCTGCGTCG	AGGCTGTTGATTCGCAGCAGCTCTTTCCGGGGAGCAGATGTCTGCCTATAGTGAGTC	2739	CAGCTCTTTCCGGGGAGCAGAT	TOP	[A/G]	3	diploid	OTHER	69058730	TCTCCAGGTTGTCCAAACTGGACAGTGGGTATCTTGGCGCGCACTTAGGGGTGCTGCGTC[A/G]AAGGCTGTTGATTCGCAGGAGCTGCTTGATTATTCTCTCCGAGAACTGGGTGGGAAACAA	TOP
GFSSContig16379_829-0_B_U_1890482379	GFSSContig16379_829	ACTTCGTCAGTAACGGACTCATGGGTCCTTTGTCAACTTCCT	GAGTCGAGGTCATATCGTTCATGGGTCCTTTGTCAACTTCCC	GGCGTACTCTGGGTCATAGCGCGTTGTAGCAGATGGACGAAGTCTGCCTATAGTGAGTC	2741	CGCGTTGTAGCAGATGGACGAA	BOT	[T/C]	0	diploid	OTHER	0	TGGTGGATCCATCAAATGGGAATGGGACTGCTATGACCCAGAGTACGCCA[A/G]GGAAGTTGACAAAGGACCCATGACTCGGACCATAAGCTCTTCAGGCCCCG	TOP
GFSSContig12613_658-0_T_F_1890480654	GFSSContig12613_658	ACTTCGTCAGTAACGGACAAGCCAGTTTGACCACCATTTGTA	GAGTCGAGGTCATATCGTAAGCCAGTTTGACCACCATTTGTT	TGGTACTCTCTAGTGTTCCTCTCGAACGCGGTGAGTGATCTACAGGTCTGCCTATAGTGAGTC	2748	GAACGCGGTGAGTGATCTACAG	TOP	[A/T]	4	diploid	OTHER	11295522	CAGAAGTCTCCACCTTTTAGAACATTAGAGTTGAAGAAGCCAGTTTGACCACCATTTGT[A/T]GTGGTACTCTCTAGTGTTCCTCTCATGATGAAGAGCATTTCATTCACTGGGTCACCTTCGC	TOP
GFSSContig20063_1843-1_B_R_1863900855	GFSSContig20063_1843	ACTTCGTCAGTAACGGACAGGATGAGACGGCTGTTGGAGTT	GAGTCGAGGTCATATCGTAGGATGAGACGGCTGTTGGAGTC	GAACAGTGGGATCCTCAGAAGCCGACGATAGGTGACCTCATGGGTCTGCCTATAGTGAGTC	2749	CCGACGATAGGTGACCTCATGG	BOT	[T/C]	7	diploid	OTHER	57313755	CCATTTCCTCTTGAATGCTAGACCTGCAAGCATGATCGCTTCTGAGGATCCCACTGTTCC[G/A]ACTCCAACAGCCGTCTCATCCTCCTTAATCGGTGCATTGAACAAGTGAGCTATCATATTT	BOT
GFSSContig17450_1279-1_T_F_1863900046	GFSSContig17450_1279	ACTTCGTCAGTAACGGACGCAGACTGTTCTTTGTTATTGCAGCAAA	GAGTCGAGGTCATATCGTGCAGACTGTTCTTTGTTATTGCAGCAAC	CACTTATCCCTCAAAGATTGACTCTCCACGGACACATTGGCTGACGTCTGCCTATAGTGAGTC	2753	CTCCACGGACACATTGGCTGAC	TOP	[A/C]	6	diploid	OTHER	61527844	CTCTCCAAAACTGAGTAGTGTAGCCAGACTGTTCTTTGTTATTGCAGCAA[C/A]GCACTTATCCCTCAAAGATTGACTGCACTCAAAAACTTGGTCGCAAAGCT	BOT
GFSSContig7695_1043-0_B_F_1890479676	GFSSContig7695_1043	ACTTCGTCAGTAACGGACGGTGATGGGAATTCTTTGAGGTGATT	GAGTCGAGGTCATATCGTGGTGATGGGAATTCTTTGAGGTGATC	GAGTCAGGCGGGTAGTACAGTACCAGGGCGTTCACAAATTGTCGGTCTGCCTATAGTGAGTC	2755	CCAGGGCGTTCACAAATTGTCG	BOT	[T/C]	2	diploid	OTHER	77801818	AAAAGTTGCCAAGATGGTTCTTGAAGTATTTGGTGACATACTGTACTACCCGCCTGACTCC[G/A]ATCACCTCAAAGAATTCCCATCACCTGAACAACTCAAGGGCCGTGTCCTCCTCTCAACA	BOT
GFSSContig18297_1609-1_T_R_1863900293	GFSSContig18297_1609	ACTTCGTCAGTAACGGACGGACCGCTCCAGTCGCCACA	GAGTCGAGGTCATATCGTGGACCGCTCCAGTCGCCACG	GGTTGAGGTGGAGTATCCTCGAAGCCGGGTCACTTTGAAGCGGTCTGCCTATAGTGAGTC	2760	GAAGCCGGGTCACTTTGAAGCG	TOP	[A/G]	8	diploid	OTHER	53145561	CCCACTGCATTCGGAAGCAGGTGTTCATCTCTAGCACGGGGCGACCGCTCCAGTCGCCAC[A/G]GAGCCGCGGGTTGAGGTGGAGTATCCTCGGCGGCTCCTCGCCGTCGGCGGCGCGCAGGCC	TOP
GFSSContig14943_389-1_T_R_1863900396	GFSSContig14943_389	ACTTCGTCAGTAACGGACGCTCTTCCAATGGCTTGATCCTGAA	GAGTCGAGGTCATATCGTGCTCTTCCAATGGCTTGATCCTGAT	CCAACCCACATGTTCAGTATGATAGCTTGGGCACAACCCGTAGTCTGCCTATAGTGAGTC	2768	GATAGCTTGGGCACAACCCGTA	TOP	[A/T]	10	diploid	OTHER	41499	AAGCATCGGCCAAGGAAAGCATCCAAGCAACAATCTCCTCTTCCAATGGCTTGATCCTGA[A/T]CCCAACCCACATGTTCAGTATGTCGGCCTATCCAGCTGGGACAAGCATGTAGGGTACAGA	BOT
GFSSContig10461_217-0_B_U_1890482425	GFSSContig10461_217	ACTTCGTCAGTAACGGACACAACGGGTAGCAGCATGGAGTT	GAGTCGAGGTCATATCGTACAACGGGTAGCAGCATGGAGTC	GAATACCTGCAACAGCCTGACAAGTTCGCCAGGTCAGTGGAGTCTGCCTATAGTGAGTC	2776	ACAAGTTCGCCAGGTCAGTGGA	BOT	[T/C]	0	diploid	OTHER	0	CTAACGCCCTTGTGGTCTCCCTCCAGGCTGTTGCAGGTATTCGGGCCGCC[A/G]ACTCCATGCTGCTACCCGTTGTCATCAAGGGCGAACGCTTCCTGGCCCTC	TOP
GFSSContig1889_546-1_B_R_1863900375	GFSSContig1889_546	ACTTCGTCAGTAACGGACATCCAACAAGCGGACCATTGGT	GAGTCGAGGTCATATCGTATCCAACAAGCGGACCATTGGC	GGTGGAGGTGCTCTTGCTTTGCCCTACAGAGAGCGTCCTGGTCTGCCTATAGTGAGTC	2787	TTGCCCTACAGAGAGCGTCCTG	BOT	[T/C]	7	diploid	OTHER	5319669	CTGATCACTCTTGTGCTGCTCCTACCAATGGAGCAAGAGCACCTCCACCT[G/A]CCAATGGTCCGCTTGTTGGATCCATCCCTAAGTCAGCTGGATTTCCACCA	BOT
GFSSContig20170_726-1_T_F_1863899522	GFSSContig20170_726	ACTTCGTCAGTAACGGACGAGGAAAGGAACATCCCTCCTGAA	GAGTCGAGGTCATATCGTGAGGAAAGGAACATCCCTCCTGAC	CACTGAACTGCGGCAGTACCCGCTGTGTACCTCAAGAGCGTCTGCCTATAGTGAGTC	2788	ACCCGCTGTGTACCTCAAGAGC	TOP	[A/C]	1	diploid	OTHER	52875983	AGGTGTGGGCATGAGGGACATCCCAAACACCATACAGTAGGAAAGGAACATCCCTCCTGA[C/A]CCACTGAACTGCGGCAGTGTGTTCAACAGCCCTCGAATATCTGTCGGCGCAGTCTCAGAA	BOT
GFSSContig17981_708-0_B_U_1890482595	GFSSContig17981_708	ACTTCGTCAGTAACGGACGTGGAAGCTATTTGGATGTCTTCAAGTT	GAGTCGAGGTCATATCGTGTGGAAGCTATTTGGATGTCTTCAAGTC	AAAGAATTGAGGCTAGCTTTCTCCGGCTTTGAGGCAACTCGACTGTCTGCCTATAGTGAGTC	2789	CCGGCTTTGAGGCAACTCGACT	BOT	[T/C]	0	diploid	OTHER	0	TAAATTGCTGGAAGGCCTGAAGACCAGCCCCAGCAAAGAAAGCTAGCCTCAATTCTTTC[A/G]ACTTGAAGACATCCAAATAGCTTCCAGTATTGTTGGACTGGAATTCATGCATGGAGGATGA	TOP
GFSSContig20578_2443-1_T_F_1863899830	GFSSContig20578_2443	ACTTCGTCAGTAACGGACCGTGCAAGGTGTTCGAGCAA	GAGTCGAGGTCATATCGTCGTGCAAGGTGTTCGAGCAG	ACATGGGGTTCCTGTCGTGGTGTATCTGCACCAATCGGGTGTCTGCCTATAGTGAGTC	2791	GGTGTATCTGCACCAATCGGGT	TOP	[A/G]	4	diploid	OTHER	65569347	GCTCGCCAAGGTGCTCCCGACCTGGTACTTCCACCAGAACGCGTGCAAGGTGTTCGAGCA[G/A]GACATGGGGTTCCTGTCGTCGCAGAACGAGGTGCTGCTCCGGGAGAAGGTGCCCACCAGG	BOT
GFSSContig451_367-0_T_U_1890482307	GFSSContig451_367	ACTTCGTCAGTAACGGACGTACCACGCAGCGCATACCTCAA	GAGTCGAGGTCATATCGTGTACCACGCAGCGCATACCTCAG	CACAGGCTACAGCGACGACGTGCCGTAAGATACAGCCTTCCGTCTGCCTATAGTGAGTC	2794	GTGCCGTAAGATACAGCCTTCC	TOP	[A/G]	0	diploid	OTHER	0	TGTAAACATGTAATACGTACGGCACTTGCTACCACGCAGCGCATACCTCA[G/A]ACACAGGCTACAGCGACGACACGTCAGATCTATCAGGGCCAACTATACAT	BOT
GFk45ctg296738_328-0_B_R_1890480662	GFk45ctg296738_328	ACTTCGTCAGTAACGGACGCTTCTGACCACATCGGGGCCT	GAGTCGAGGTCATATCGTGCTTCTGACCACATCGGGGCCC	TGAGCCTGTGGAAAACTGGGCAATTACCCTGCTCCGGGATGTCTGCCTATAGTGAGTC	2795	GGCAATTACCCTGCTCCGGGAT	BOT	[T/C]	4	diploid	OTHER	48582424	GTCTGAGTGTTGTCCCATTGCTGAAGGTAGCTGGTTTCAAAGCAGTTTTCCACAGGCTCAC[G/A]GGCCCCGATGTGGTCAGAAGAATACCGAAGGAAGAGCTTTTCCGCTTCTCTCATCGGGT	BOT
GFSSContig14146_1232-0_T_F_1890481312	GFSSContig14146_1232	ACTTCGTCAGTAACGGACTTCCTGAATACCGGGTTGAATTCA	GAGTCGAGGTCATATCGTTTCCTGAATACCGGGTTGAATTCG	CAAACCTGAGGAGGCAGCTATCTTCGGGAAGGCCAACACCTGTCTGCCTATAGTGAGTC	2797	ATCTTCGGGAAGGCCAACACCT	TOP	[A/G]	7	diploid	OTHER	12031869	TACAGGCACTACATACACAGCTGCTATTCCTGAATACCGGGTTGAATTC[A/G]TCAAACCTGAGGAGGCAGCTCATTTGGAGAGAAACTTCAGCCTTGCAAATG	TOP
GFSSContig16734_1981-0_B_F_1890479822	GFSSContig16734_1981	ACTTCGTCAGTAACGGACGCGATGCGATGCTGCAACACTAGT	GAGTCGAGGTCATATCGTGCGATGCGATGCTGCAACACTAGC	AATTGTTTCACCACCTCCGCGACGACAATGTTTGGTCCGAGGTCTGCCTATAGTGAGTC	2798	CGACGACAATGTTTGGTCCGAG	BOT	[T/C]	2	diploid	OTHER	37108352	TGCACTTGAGGGTCTTCCAGATAAAGTGTACTCACTTGCTGCGGAGGTGGTGAAACAATTG[G/A]CTAGTGTTGCAGCATCGCATCGGAAATTCTTTTCCATTGAGTTAGCTGGTGTTGCTCAG	BOT
GFSSContig19037_208-1_B_F_1863898506	GFSSContig19037_208	ACTTCGTCAGTAACGGACGGGCCGGTGTTCCTCGTGT	GAGTCGAGGTCATATCGTGGGCCGGTGTTCCTCGTGC	CTGTCAGCACTCGCTTTGTCCGCATAGCATCACTAGGCCAGTCTGCCTATAGTGAGTC	2799	TCCGCATAGCATCACTAGGCCA	BOT	[T/C]	2	diploid	OTHER	62508196	CTATAATGAGTGATTGCACCGAACAGATTTGTGTTAAATGCCAAAGCGAGTGCTGACAGC[A/G]CACGAGGAACACCGGCCGCTATATGCATAGCCAGAAATGCAGAGTATAAGGCTCCAACAT	TOP
GFSSContig17238_2213-0_B_F_1890482166	GFSSContig17238_2213	ACTTCGTCAGTAACGGACGCGGTGGTGGTGCTCGCAGT	GAGTCGAGGTCATATCGTGCGGTGGTGGTGCTCGCAGC	TTTCAGAGACAACCGGTGGGAGGTATCCCTGCTGACGTGAGTCTGCCTATAGTGAGTC	2802	GGAGGTATCCCTGCTGACGTGA	BOT	[T/C]	555	diploid	OTHER	39555122	TTCTCCCGCCCTAGTACTCTCCCAGGTGCCAGCACCGGTTGTCTCTGAAAC[G/A]CTGCGAGCACCACCACCGGGCTGCCCTACCACTACCATGTGCGGCAACG	BOT
GFSSContig16444_429-1_T_R_1863900658	GFSSContig16444_429	ACTTCGTCAGTAACGGACGGATGCCGGCGGAGAGGAGA	GAGTCGAGGTCATATCGTGGATGCCGGCGGAGAGGAGG	AGTAGATGTTGGCGACGCGTATTTACCCCTGAGCCGGTCAGTCTGCCTATAGTGAGTC	2803	GTATTTACCCCTGAGCCGGTCA	TOP	[A/G]	9	diploid	OTHER	52570	GATGGCGCTGGAGGAGCTGTAGGCGGCGAGGGGGCTGTAGGCGATGCCGGCGGAGAGGAG[G/A]AAGTAGATGTTGGCGACGCGGCGGAACTGCTCGAAGAGGGACTTGGGCAGGAAGGTGAAG	BOT
GFSSContig18231_726-1_T_R_1863900611	GFSSContig18231_726	ACTTCGTCAGTAACGGACGGGCGCTCGACACGTCGTCA	GAGTCGAGGTCATATCGTGGGCGCTCGACACGTCGTCC	GCCTCTTCGAGCTCGTGTGTCTACTGACCACACCGGCTAAGTCTGCCTATAGTGAGTC	2804	GTCTACTGACCACACCGGCTAA	TOP	[A/C]	2	diploid	OTHER	74081762	CGGCCGTTCCTCGCCGGGATATTCTTCGACCCGGCGCTCGACACGTCGTC[A/C]CGCCTCTTCGAGCTCGTGTTCAAGCGCCTCGCCCTCGGCGACAACGCCCT	TOP
GFSSContig16264_1406-1_T_R_1863899318	GFSSContig16264_1406	ACTTCGTCAGTAACGGACCCCTAGGCTTCTTCTCCCCGAC	GAGTCGAGGTCATATCGTCCCTAGGCTTCTTCTCCCCGAG	CAAGAGGTACCTTGGCATCTGACATGGGCTGCTCCGTAAACTGTCTGCCTATAGTGAGTC	2807	GACATGGGCTGCTCCGTAAACT	TOP	[C/G]	6	diploid	OTHER	58347617	GACGTTGGTCTCGTCCGGCAGCTCCTTCACCCTAGGCTTCTTCTCCCCGA[C/G]CGGCGTGGCAGCCAAGAGGTACCTTGGCATCTGGTTCACCGCGTCCCCGG	BOT
GFSSContig9297_330-1_B_F_1863898921	GFSSContig9297_330	ACTTCGTCAGTAACGGACGTGAGGACAAGGAAGGTTTGATTGCT	GAGTCGAGGTCATATCGTGTGAGGACAAGGAAGGTTTGATTGCC	AGCTTCAGGAGGTTGAAGACTAGCTTCGTAGCAAGTGAGGACCGTCTGCCTATAGTGAGTC	2808	AGCTTCGTAGCAAGTGAGGACC	BOT	[T/C]	9	diploid	OTHER	7382905	GTCTCATCCTCGCCATCTTCATAGAGCCAGTCTTCAACCTCCTGAAGCTT[G/A]GCAATCAAACCTTCCTTGTCCTCAGGTGTGACAAAATCACTGTACTTGTC	BOT
GFSSContig20419_877-0_T_U_1890482518	GFSSContig20419_877	ACTTCGTCAGTAACGGACGCGCCATCATCAATCGTTCAA	GAGTCGAGGTCATATCGTGCGCCATCATCAATCGTTCAG	AATCAAAGGACTGTTCACGGCGTATCGTTCACCCCTGGGACAGTCTGCCTATAGTGAGTC	2810	CGTATCGTTCACCCCTGGGACA	TOP	[A/G]	0	diploid	OTHER	0	TTGACAAGGAACATGAATGGCAGCAGGAGGGCGCCATCATCAATCGTTCA[A/G]CAATCAAAGGACTGTTCACGGACATGCTTGTTGCGGGATCAGATACAAGC	TOP
GFSSContig13595_534-0_B_F_1890479826	GFSSContig13595_534	ACTTCGTCAGTAACGGACGTGTGAGCAGACTAGAAAGGGAGTCT	GAGTCGAGGTCATATCGTGTGTGAGCAGACTAGAAAGGGAGTCG	GGGTTAAGTTTGAGCATATCTCTATTCTGGGCACACCGGAAGTACGTCTGCCTATAGTGAGTC	2811	ATTCTGGGCACACCGGAAGTAC	BOT	[T/G]	2	diploid	OTHER	65303700	TGCCAGCAGATTGTGCTACATCAGTAGGTTGTGGCGCAGAGATATGCTCAAACTTAACCCC[C/A]GACTCCCTTTCTAGTCTGCTCACACTGTGCTTATATCTGGGCTCATAAAGCATGACAGC	BOT
GFSSContig13934_543-1_T_R_1863900938	GFSSContig13934_543	ACTTCGTCAGTAACGGACGGATGAGCCGCTCGGTGTCA	GAGTCGAGGTCATATCGTGGATGAGCCGCTCGGTGTCG	TGAAGGCGACGTACGACAGAAGCTGCTATGGCGTCGTGTGTCTGCCTATAGTGAGTC	2813	AGAAGCTGCTATGGCGTCGTGT	TOP	[A/G]	8	diploid	OTHER	49117528	TTCATGGCGACCTGGTTCTTGGCGGCATCGCCGATGAGCCGCTCGGTGTC[G/A]GTGAAGGCGACGTACGACGGCGTGGTGCGGTTCCCCTGGTCGTTGGCGAT	BOT
GFSSContig2572_215-0_B_F_1890482098	GFSSContig2572_215	ACTTCGTCAGTAACGGACAGCTGACATGCCTTTTAGCGGT	GAGTCGAGGTCATATCGTAGCTGACATGCCTTTTAGCGGC	TTACAACATTTGGGACTGCATGAAGGGTGACACTCCTCCGTGTGTCTGCCTATAGTGAGTC	2816	GAAGGGTGACACTCCTCCGTGT	BOT	[T/C]	10	diploid	OTHER	57821298	GTGGATGTCGCATCTGAGAGCACTCAAACTTGGATAAAAATGCAGTCCCAAATGTTGTAAG[G/A]CCGCTAAAAGGCATGTCAGCTTGAACAGCAATAGTATTTCCAGGAATAGTCCTTTCGTC	BOT
GFSSContig16442_299-1_T_R_1863899921	GFSSContig16442_299	ACTTCGTCAGTAACGGACGCCGAGGGGATTGTTCACGAAA	GAGTCGAGGTCATATCGTGCCGAGGGGATTGTTCACGAAG	ATCCACAAGAACTTGACCTCATTAGCTCCACTCAACTTCGGGCGTCTGCCTATAGTGAGTC	2818	TTAGCTCCACTCAACTTCGGGC	TOP	[A/G]	3	diploid	OTHER	65390470	GTATCATCCCATTATTGATGCCAGCGAAGAGTTCTTGCACCCGAGGGGATTGTTCACGAA[A/G]AATCCACAAGAACTTGACCTCACTGGCTACTAGGCCCAATGCGATCTCTTCAAGCTGAGA	TOP
GFSSContig3155_328-1_B_R_1863899856	GFSSContig3155_328	ACTTCGTCAGTAACGGACGGATGCAGCGGAACGAGTCT	GAGTCGAGGTCATATCGTGGATGCAGCGGAACGAGTCC	GTACGCTCGTCTCCTCGCCGTTCGCCTAAGAGATGACCAGTCTGCCTATAGTGAGTC	2820	CCGTTCGCCTAAGAGATGACCA	BOT	[T/C]	6	diploid	OTHER	3509677	CCTGAGCTTCATGGTCCGGCTGCACCAGAAGTCCGCGATCGGCGAGGAGACGAGCGTACC[A/G]GACTCGTTCCGCTGCATCCCGCCCGACCGCAGCATCGAGGCGTCCCGGCAGGAAGCCGAG	TOP
GFSSContig20530_102-0_T_F_1890479198	GFSSContig20530_102	ACTTCGTCAGTAACGGACGAAAAATCCATGGCATGTAAGCCTCA	GAGTCGAGGTCATATCGTGAAAAATCCATGGCATGTAAGCCTCG	TGCAGTATCAGGTTAAGTGTCTAAGGGTGCCAAATATGCGGCATGAGTCTGCCTATAGTGAGTC	2822	GGGTGCCAAATATGCGGCATGA	TOP	[A/G]	1	diploid	OTHER	21022213	TGTGGCAGGATGCACCTGCCCATCTAGCACTGAACAAAAATCCATGGCATGTAAGCCTC[A/G]TTGCAGTATCAGGTTAAGTGTCTAATGCGACAACATTGACCATGGAGCTGACAAATCAGTA	TOP
GFSSContig12556_988-0_B_R_1890481136	GFSSContig12556_988	ACTTCGTCAGTAACGGACCTGAGCGCGATGAAGTGGGT	GAGTCGAGGTCATATCGTCTGAGCGCGATGAAGTGGGC	TACTTCGAGAAGCGGTCCAATGTCCTACTGGGTTGCCGCAGTCTGCCTATAGTGAGTC	2827	AATGTCCTACTGGGTTGCCGCA	BOT	[T/C]	6	diploid	OTHER	9201474	GCTGCCGAAGGTGCACGGCAAGTCTGTGGTCCTGACGGTGGTGGACCGCTTCTCGAAGTAC[G/A]CCCACTTCATCGCGCTCAGCCACCCCTACACCGCCGCCTCCGTCGCCCGTGCCTTCTTC	BOT
GFk40ctg430575_109-0_B_F_1893112196	GFk40ctg430575_109	ACTTCGTCAGTAACGGACGCGTCATGGCTGCTCATCGCT	GAGTCGAGGTCATATCGTGCGTCATGGCTGCTCATCGCA	CTGTGGTACTTACACTAGCAGCACAATGGTCTTCATGCGCCCTCGTCTGCCTATAGTGAGTC	2828	ACAATGGTCTTCATGCGCCCTC	BOT	[T/A]	5	diploid	OTHER	48528556	TACTTCACTGGGATGATGGATGTAACTGCTGCTAGTGTAAGTACCACAGT[A/T]GCGATGAGCAGCCATGACGGCCATGTGGGCTTAGATGCTACAAACCCATA	BOT
GFSSContig26_215-0_T_R_1890480576	GFSSContig26_215	ACTTCGTCAGTAACGGACGTTCTTCCTGACGAGGCGGTCA	GAGTCGAGGTCATATCGTGTTCTTCCTGACGAGGCGGTCT	GAACACTAGCAAGAAGTAAATCAGCGATGCCAGTGGGTTATCCGAAGTCTGCCTATAGTGAGTC	2829	CGATGCCAGTGGGTTATCCGAA	TOP	[A/T]	4	diploid	OTHER	16571044	AGCCTTCGCACCTTCTCATAGATATCCGAGTAGGTGCAGTTCTTCCTGACGAGGCGGTC[A/T]CGAACACTAGCAAGAAGTAAATCAGTCTTTGGCAGCTCACCCTCACTCTTGACATGCGCCG	TOP
GFSSContig4482_608-1_B_F_1863899330	GFSSContig4482_608	ACTTCGTCAGTAACGGACCATCATCCTCCGTCTTGCATAGGT	GAGTCGAGGTCATATCGTCATCATCCTCCGTCTTGCATAGGC	CTTCCTTTTCAGGTGGAAAATGAACGTCCAGGGTCCTATGCTAGTCTGCCTATAGTGAGTC	2831	GAACGTCCAGGGTCCTATGCTA	BOT	[T/C]	2	diploid	OTHER	3161432	TGAGCTCTCTCGCTTGGTTCCTCTCATCATTTTCCACCTGAAAAGGAAGT[A/G]CCTATGCAAGACGGAGGATGATGTGAAAGCAGCATGGGCTCCAGGAGACC	TOP
GFSSContig2913_283-0_T_R_1890480251	GFSSContig2913_283	ACTTCGTCAGTAACGGACGCGCGCTGGACTTGAAGAAGTCA	GAGTCGAGGTCATATCGTGCGCGCTGGACTTGAAGAAGTCG	AAGCCGACATAGTGATCGACATCGCTCACCACTTGGAGTCGCGTCTGCCTATAGTGAGTC	2833	ATCGCTCACCACTTGGAGTCGC	TOP	[A/G]	3	diploid	OTHER	19430253	GCTCTGAAGAGCAAGCGCAGAACAGGATCAACGCACAACTCGCGCTGGACTTGAAGAAGTC[G/A]GAAGCCGACATAGTGATCGACAACTCTGGATCGCTGGATGACACCAGACAACAGTTCCG	BOT
GFSSContig18062_1386-0_B_R_1890481034	GFSSContig18062_1386	ACTTCGTCAGTAACGGACGTCTGCAAGTTGTTCCTCCAAGATCT	GAGTCGAGGTCATATCGTGTCTGCAAGTTGTTCCTCCAAGATCC	TATCTTCTGTGAAGCTTCATCAAAAGGAGTGGTGCATTGCCCGAAGTCTGCCTATAGTGAGTC	2834	AAGGAGTGGTGCATTGCCCGAA	BOT	[T/C]	6	diploid	OTHER	57234635	GAAGCTGCTGCTGCTGAAGAGAATCATAAGGTTAAATTTGATGAAGCTTCACAGAAGATAA[G/A]GATCTTGGAGGAACAACTTGCAGAGACACATAGCAAGTTGGAGCATTTCCTTACAGAGA	BOT
GFSSContig12810_225-1_T_R_1863899015	GFSSContig12810_225	ACTTCGTCAGTAACGGACGGATTCGCAACCAGGGGCCA	GAGTCGAGGTCATATCGTGGATTCGCAACCAGGGGCCG	TGCTTAATAAGCCATCAACAGTAAGGGGCCACTTACCTCACGATGTCTGCCTATAGTGAGTC	2838	AAGGGGCCACTTACCTCACGAT	TOP	[A/G]	6	diploid	OTHER	50812557	CTGGGAAGTTCCCCGTTCTAGATCAATGCCAAGAGGTGACTCGATTCGCAACCAGGGGCC[A/G]TTGCTTAATAAGCCATCAACAGTTCAAAAGACATCATCTATTAACACGAGGCTTCTTCCT	TOP
GFSSContig17456_1946-1_T_R_1863898566	GFSSContig17456_1946	ACTTCGTCAGTAACGGACGTCTGGCAACTTCATGTCTCCATCA	GAGTCGAGGTCATATCGTGTCTGGCAACTTCATGTCTCCATCG	GGTATTGCATGACTTGTCGTCATCGCCAACAGCTCTAAGGCGTCTGCCTATAGTGAGTC	2840	TCATCGCCAACAGCTCTAAGGC	TOP	[A/G]	2	diploid	OTHER	2411139	CCAAGGGTCAAGCTTTCTGGCATTTGCTCTGGCAACTTCATGTCTCCATC[G/A]AGGTATTGCATGACTTGTCGCATGGTAGGCCTAGAATCAGGAATTGGATG	BOT
GFSSContig11153_669-0_B_R_1890479221	GFSSContig11153_669	ACTTCGTCAGTAACGGACCAGTTCTGACAAGGCCCAGCAT	GAGTCGAGGTCATATCGTCAGTTCTGACAAGGCCCAGCAC	CCATCTTTGTACCGTCATGAGAGACCACGCTTCATCTGGCATGGTCTGCCTATAGTGAGTC	2843	AGACCACGCTTCATCTGGCATG	BOT	[T/C]	1	diploid	OTHER	54026403	ACCGCTATGGATTGGATTCTGTTGTGACTCATGACGGTACAAAGATGGC[A/G]TGCTGGGCCTTGTCAGAACTGTCAAGTTTTCATGACAAATTAGGAATTGAG	TOP
GFSSContig8942_221-0_B_F_1890481733	GFSSContig8942_221	ACTTCGTCAGTAACGGACTTGTGGAGAAAGAAACCAAAGGAT	GAGTCGAGGTCATATCGTTTGTGGAGAAAGAAACCAAAGGAG	AGTTTATTCGCTGAATGCATTTACCAGTAGCAAACTTGGTCGCGGGTCTGCCTATAGTGAGTC	2853	CCAGTAGCAAACTTGGTCGCGG	BOT	[T/G]	9	diploid	OTHER	59138151	AATCTTCTGGTTGATAGCAGCCAATAATTTCCCATTAAATGCATTCAGCGAATAAACTG[A/C]TCCTTTGGTTTCTTTCTCCACAATTAATTGCAAGCTTCCATCTTCAACTGCAAATACAAGG	TOP
GFk45ctg330893_106-0_T_U_1890482656	GFk45ctg330893_106	ACTTCGTCAGTAACGGACTCCCTGGTAAGGCATCCGAAGA	GAGTCGAGGTCATATCGTTCCCTGGTAAGGCATCCGAAGC	TAAGCATCTCCAATAGAAAACATCAGCACCGAAATACTGGCTTGCGTCTGCCTATAGTGAGTC	2854	CAGCACCGAAATACTGGCTTGC	TOP	[A/C]	0	diploid	OTHER	0	TTCCTCAGTATCAGATCATATATTTCTGAGTCAGGAAGTCCCTGGTAAGGCATCCGAAG[A/C]GTAAGCATCTCCAATAGAAAACATCCAAATGACCAGATATCTACTTCCAGTCCATAGTGGT	TOP
GFSSContig17952_589-1_B_F_1863899362	GFSSContig17952_589	ACTTCGTCAGTAACGGACCCTCCAGCTTGTTGCGCAGT	GAGTCGAGGTCATATCGTCCTCCAGCTTGTTGCGCAGC	CCTGGTAGTTCACGAGGTTGTACGGGTAGACATGATGGCGTCGTCTGCCTATAGTGAGTC	2856	TACGGGTAGACATGATGGCGTC	BOT	[T/C]	3	diploid	OTHER	68814160	CGCGTACAGGTTCGGGCAGCTGGCTGTGGCGCACAACGGCAACCTCGTGAACTACCAGGC[A/G]CTGCGCAACAAGCTGGAGGCGCAGGGTTCCATCTTCAGCACCTCGTCAGACACGGAGGTC	TOP
GFSSContig12557_171-0_B_R_1890479339	GFSSContig12557_171	ACTTCGTCAGTAACGGACGTGCGTCACTGGCAGCATCTTT	GAGTCGAGGTCATATCGTGTGCGTCACTGGCAGCATCTTC	ACGGCATCAACATGGACAACGTAGGGCTGCACCTCATCGGTCTGCCTATAGTGAGTC	2857	AACGTAGGGCTGCACCTCATCG	BOT	[T/C]	1	diploid	OTHER	58113900	AGGAAATCGGACAGGATGAGCTCCTCCGCGAAGGTGACGAGGTCCATGTTGATGCCGTC[A/G]AAGATGCTGCCAGTGACGCACCGGGAGTAGGCGTCGTAGAAGAACCGCGTGAGGGACACGT	TOP
GFSSContig9387_1371-0_B_F_1890481747	GFSSContig9387_1371	ACTTCGTCAGTAACGGACGGAGGAAGGGAGAAACGTGTTGTT	GAGTCGAGGTCATATCGTGGAGGAAGGGAGAAACGTGTTGTC	AACAACAGTATGAGGAGGTTTCAGTAGCGGAGGGCTGATTCTCAGTCTGCCTATAGTGAGTC	2861	AGTAGCGGAGGGCTGATTCTCA	BOT	[T/C]	9	diploid	OTHER	55412970	TCCATGGAAGTCCCGACCATCAAATGCGGTGGAATGGAAACCTCCTCATACTGTTGTTT[A/G]ACAACACGTTTCTCCCTTCCTCCTAGTTGGACTCGCAGCACACGGAAGTTGGTACCTCCAA	TOP
GFSSContig16986_1296-1_T_R_1863898533	GFSSContig16986_1296	ACTTCGTCAGTAACGGACGGTGGAAGTGGCGAGGGGGA	GAGTCGAGGTCATATCGTGGTGGAAGTGGCGAGGGGGG	CGTGGAGGACACTGTCGTAGATTTCGTCGGTGGAAGCCAGAGTCTGCCTATAGTGAGTC	2862	GATTTCGTCGGTGGAAGCCAGA	TOP	[A/G]	3	diploid	OTHER	8327811	CCAATATGCTTAAAGAGGAGTGGGGTGTGTGCGTGGAAGTGGCGAGGGGG[A/G]ACGTGGAGGACACTGTCGTAAGCAGGGCTGCGCTTTTCGACGTGGTGGAG	TOP
GFSSContig19830_1349-1_B_R_1863898788	GFSSContig19830_1349	ACTTCGTCAGTAACGGACGACATCGCCGCGGTGGCT	GAGTCGAGGTCATATCGTGACATCGCCGCGGTGGCC	GGACCATCTCGCTCTGGTACACACGCCCATCTGAGTATTCGCGTCTGCCTATAGTGAGTC	2863	ACACGCCCATCTGAGTATTCGC	BOT	[T/C]	5	diploid	OTHER	1924343	GACCAGACGTAGGAGAACATGACCGGGATGTACCAGAGCGAGATGGTCCC[A/G]GCCACCGCGGCGATGTCCGGGTCCTGGCCCAGCGCGACGAGCAGCGGCGC	TOP
SSk50ctg154378_78-0_B_F_1890480166	SSk50ctg154378_78	ACTTCGTCAGTAACGGACGCACCTTCCTTTGCCTTTTCTCCAT	GAGTCGAGGTCATATCGTGCACCTTCCTTTGCCTTTTCTCCAC	TGACATAGAATCCAACTGAATCTGGATGGAATGTCCACCCGTGTTGTCTGCCTATAGTGAGTC	2867	GGATGGAATGTCCACCCGTGTT	BOT	[T/C]	3	diploid	OTHER	7704692	GGTCCATCCATCTTTCTCGTAATGACCGGGGAAGGCAAGATTCAGTTGGATTCTATGTCAA[G/A]TGGAGAAAAGGCAAAGGAAGGTGATGTTATCTTCGTCCCCGCATACACTGAGGTTAAGA	BOT
GFSSContig20216_730-0_T_F_1890480125	GFSSContig20216_730	ACTTCGTCAGTAACGGACATCCAGGCGTTGGTACGGGGA	GAGTCGAGGTCATATCGTATCCAGGCGTTGGTACGGGGC	ACCTGGTGAGGAAGCAGGCTGGCCCATGAGAACGCCATCTGTCTGCCTATAGTGAGTC	2868	CTGGCCCATGAGAACGCCATCT	TOP	[A/C]	3	diploid	OTHER	62466471	TGGCTAGGAGAGCGCTTCGAGCTCTCCGGTCACTCGTCAAGATCCAGGCGTTGGTACGGGG[C/A]TACCTGGTGAGGAAGCAGGCAGCCATGACGCTGCACAGATTGCAGACGCTCATGCGGCT	BOT
GFk35ctg124751_516-0_B_R_1890479696	GFk35ctg124751_516	ACTTCGTCAGTAACGGACTTTTTCGGACTCGGATACGGAGT	GAGTCGAGGTCATATCGTTTTTTCGGACTCGGATACGGAGC	TGGAAAGGCAAGGAAATCTGCACGCTGAAGGTTAAGGTCCGGTCTGCCTATAGTGAGTC	2871	GCACGCTGAAGGTTAAGGTCCG	BOT	[T/C]	2	diploid	OTHER	6760298	TCATTCTCGGCATCGGAGCCAGCATCAGGATCTGATGCATCAGATTTCCTTGCCTTTCCAG[G/A]CTCCGTATCCGAGTCCGAAAAATCATATTGGCGATAGTTAATACGAGGACGAGAAGACC	BOT
GFSSContig20577_773-1_B_F_1863899848	GFSSContig20577_773	ACTTCGTCAGTAACGGACAGAACCCGTCCGGCAAGATCT	GAGTCGAGGTCATATCGTAGAACCCGTCCGGCAAGATCC	AAGGAAGGACTTGAGAGCCTCGTCTTTCGGAGGCAAGCATGGTCTGCCTATAGTGAGTC	2879	TCGTCTTTCGGAGGCAAGCATG	BOT	[T/C]	4	diploid	OTHER	5069554	AAAGCTGTATACGGCCTCAGTGAACGCCGGCGGCGAGCCTGGCTCTCAAGTCCTTCCTTA[A/G]GATCTTGCCGGACGGGTTCTTGGGGATGGATTCGGTGAAGAAAACCTTGTGGACCTTCTT	TOP
GFSSContig19099_908-1_B_R_1863900645	GFSSContig19099_908	ACTTCGTCAGTAACGGACGAAAAACGGTTTTACACTGACTTCCCTT	GAGTCGAGGTCATATCGTGAAAAACGGTTTTACACTGACTTCCCTC	GCACGAGAAAGAGAAGGTCTATACATCCCGAACATGCAGACCTGTGTCTGCCTATAGTGAGTC	2882	CATCCCGAACATGCAGACCTGT	BOT	[T/C]	4	diploid	OTHER	61246896	ATTTAGTTGGCTTCATTGTAGATGGAGTAGCAAACTTATAGACCTTCTCTTTCTCGTGCG[G/A]AGGGAAGTCAGTGTAAAACCGTTTTTGGATTACCTTCAGTGCTTCCATGTTCATCTCCAT	BOT
GFSSContig12459_346-1_B_R_1863898281	GFSSContig12459_346	ACTTCGTCAGTAACGGACGAGCCCATGATCATACCACGGAT	GAGTCGAGGTCATATCGTGAGCCCATGATCATACCACGGAC	TCCTTATTCAGCTCAACCCATCCGGGTTACCTCAAAGTCCGCGGTCTGCCTATAGTGAGTC	2883	CCGGGTTACCTCAAAGTCCGCG	BOT	[T/C]	7	diploid	OTHER	59012788	TACTTTCAAGGAATGGTTGTGCACCTGAATGGGTTGAGCTGAATAAGGAA[G/A]TCCGTGGTATGATCATGGGCTGGAGGTCGGCATTAAGGAAGGCATGGGCA	BOT
GFSSContig16810_656-0_T_R_1890482173	GFSSContig16810_656	ACTTCGTCAGTAACGGACGCGCAGTAGTCGCCGCCAAGC	GAGTCGAGGTCATATCGTGCGCAGTAGTCGCCGCCAAGG	CACAATACCCGTACTGGCTCGACTTTGTAGCAGCCGAGGTTGTCTGCCTATAGTGAGTC	2885	CGACTTTGTAGCAGCCGAGGTT	TOP	[C/G]	755	diploid	OTHER	9234679	TAGTAGCATGGGCCGCTCTGGCACCCAGTGCCGCAGTAGTCGCCGCCAAG[C/G]CCACAATACCCGTACTGGCTGCAGCACTGGTTGTTGCTGCATGTCCCGCC	BOT
GFSSContig17701_976-1_B_R_1863898310	GFSSContig17701_976	ACTTCGTCAGTAACGGACAGGGGTCCCAAGTACGACGGT	GAGTCGAGGTCATATCGTAGGGGTCCCAAGTACGACGGC	TGTTCCTGCACGACAAGATGTACCAAGTGGTCTGCCGTCGAGTCTGCCTATAGTGAGTC	2890	GTACCAAGTGGTCTGCCGTCGA	BOT	[T/C]	5	diploid	OTHER	57569859	GACCGTGTCCGCGATCCGCACGTCGTGCGTGAGGCTCTTGATCTTGTCGTGCAGGAACAC[A/G]CCGTCGTACTTGGGACCCCTCATCGTGCCGATCAGGTTGGCCACCGGCGTCAGCCACCCC	TOP
GFSSContig10938_532-0_T_R_1890482254	GFSSContig10938_532	ACTTCGTCAGTAACGGACGCTGACGTGAATCTTGTGCTGTCA	GAGTCGAGGTCATATCGTGCTGACGTGAATCTTGTGCTGTCG	ATACGGTGAACTTGAAGCAATAGGGTAGGCTCCATGTAAACGCTGTCTGCCTATAGTGAGTC	2892	GGGTAGGCTCCATGTAAACGCT	TOP	[A/G]	555	diploid	OTHER	105889586	TATACTTCTTGAGTAACTGAACAACAGATGGAAGCAGCTGACGTGAATCTTGTGCTGTC[A/G]CATACGGTGAACTTGAAGCAATAGTCTTGAGCAAATCCAGTTTCTTTTCTTCAGGAATCTT	TOP
GFSSContig14156_604-0_B_F_1890482146	GFSSContig14156_604	ACTTCGTCAGTAACGGACGGAGCGCTCTTGAGAAGGCCT	GAGTCGAGGTCATATCGTGGAGCGCTCTTGAGAAGGCCA	GTGAAGGGATGATAACATAATATAGCTGGATGAGGAGTAGATCGCCCAGTCTGCCTATAGTGAGTC	2893	TGGATGAGGAGTAGATCGCCCA	BOT	[T/A]	255	diploid	OTHER	31993609	TGGGCACCAAACTCACTCCCTACGCTATATTATGTTATCATCCCTTCACT[A/T]GGCCTTCTCAAGAGCGCTCCCTTATTTCCAGAGATAATGAGTCCATGGGT	BOT
GFSSContig17924_316-1_B_R_1863899111	GFSSContig17924_316	ACTTCGTCAGTAACGGACGGCATCCACCTCTTCTATGCCCT	GAGTCGAGGTCATATCGTGGCATCCACCTCTTCTATGCCCC	GACTATGTCCTCCAGTGGTGTTGGTCCAGTAGCAGCTCCGCAGTCTGCCTATAGTGAGTC	2895	TTGGTCCAGTAGCAGCTCCGCA	BOT	[T/C]	1	diploid	OTHER	51877920	ACATCCTTGCAACTGTGGCAGTTGGCATTGCAGTGGGTGCACCACTGGAGGACATAGTCA[G/A]GGGCATAGAAGAGGTGGATGCGATCCCAGGCCGGTGTGAGCTAATCGATGAGGAGCAAGC	BOT
GFSSContig15447_1005-0_B_F_1890482153	GFSSContig15447_1005	ACTTCGTCAGTAACGGACGCGAACCCCGACGACAGCAT	GAGTCGAGGTCATATCGTGCGAACCCCGACGACAGCAG	GTGGCGTTTGACTTCTCCACTCGCGTGACTCAGGGTGAAGGTCTGCCTATAGTGAGTC	2896	ACTCGCGTGACTCAGGGTGAAG	BOT	[T/G]	255	diploid	OTHER	30839921	GCCGGTGCACGCGTCCGCTCTTGTACATGATGAGGTACGGGGAGAAGTCAAACGCCACG[A/C]TGCTGTCGTCGGGGTTCGACGCGTTCCCCGGCGGCGAGGCAGGGGGCAGCGGCCTCCTGTG	TOP
GFSSContig20419_1203-0_T_U_1890482469	GFSSContig20419_1203	ACTTCGTCAGTAACGGACGAGGCCATACGTCAGCGTTCCTA	GAGTCGAGGTCATATCGTGAGGCCATACGTCAGCGTTCCTG	GAACTGCCCATATGTTGAGTATGAGCCGCTGTCATATCTGCACGGTCTGCCTATAGTGAGTC	2898	GAGCCGCTGTCATATCTGCACG	TOP	[A/G]	0	diploid	OTHER	0	AACCTCTCAGGCATGAATTTATGTGGATCAGGCCATACGTCAGCGTTCCT[G/A]TGAACTGCCCATATGTTGAGTATTATGGTGGTTCCTTGAGGAATGGTGTA	BOT
GFSSContig11790_102-0_B_F_1890481478	GFSSContig11790_102	ACTTCGTCAGTAACGGACACTGGAGGAACACTGGCAACTGTG	GAGTCGAGGTCATATCGTACTGGAGGAACACTGGCAACTGTC	CTGAATTCATGGTGAATGGGCAAGTGAGTTTATCGGTCCCCGTCTGCCTATAGTGAGTC	2901	GCAAGTGAGTTTATCGGTCCCC	BOT	[G/C]	8	diploid	OTHER	51113908	GTCTTTCCTTAAAAGAACATTCCTCAGTGAGCCATTCACCATGAATTCAGT[C/G]ACAGTTGCCAGTGTTCCTCCAGTTCCATCAGGGACCACACCATAGAAAG	BOT
GFSSContig11611_286-1_T_R_1863899220	GFSSContig11611_286	ACTTCGTCAGTAACGGACGCACGTGTGGTGCCAGGCATC	GAGTCGAGGTCATATCGTGCACGTGTGGTGCCAGGCATG	CCAAAATCTTCCTCGGTTCATGTAGCCTGAGCCCGTGGAGTGTCTGCCTATAGTGAGTC	2902	ATGTAGCCTGAGCCCGTGGAGT	TOP	[C/G]	1	diploid	OTHER	49536817	GGCTTCCCAGCAGTATGAGATCCTGGAATTTCACGTGTGGTGCCAGGCAT[C/G]TCCAAAATCTTCCTCGGTTCAGCTGGGCGGAATGCACTCGTAGCAGCTGA	BOT
GFSSContig12428_768-1_T_R_1863901028	GFSSContig12428_768	ACTTCGTCAGTAACGGACCATTCCCTTTCGCAGTCCTCTCA	GAGTCGAGGTCATATCGTCATTCCCTTTCGCAGTCCTCTCG	CATACATCTCTATGTGGTCCGTAGGACGGATGACATCTCCCTCGTCTGCCTATAGTGAGTC	2903	TAGGACGGATGACATCTCCCTC	TOP	[A/G]	8	diploid	OTHER	44979007	CCTGAATTTTATCTCCACCAATCCTTCTGCCTCAAGGACATTCCCTTTCGCAGTCCTCTC[G/A]GCATACATCTCTATGTGGTCCGGATTGATCTTGCTGTCCACCACAACCCAGGCCCCTCCC	BOT
GFSSContig17082_1256-1_T_F_1863900840	GFSSContig17082_1256	ACTTCGTCAGTAACGGACCGATACAACGCCGATCTGTTCTATAC	GAGTCGAGGTCATATCGTCGATACAACGCCGATCTGTTCTATAG	CTCTCCTGCCTCCGATATCTTGCTGGTGCCACTACGGAAACCGTCTGCCTATAGTGAGTC	2906	TGCTGGTGCCACTACGGAAACC	TOP	[C/G]	1	diploid	OTHER	65492932	ACCTATTTTCAGTAATCACTACATTTTTGCTCACACGATACAACGCCGATCTGTTCTATA[C/G]TCTCTCCTGCCTCCGATATCTCAGCAATTATGCTCTTCACAGCGAAATCGGTACTGAAGA	BOT
GFSSContig16056_277-0_T_R_1890482222	GFSSContig16056_277	ACTTCGTCAGTAACGGACGCCATTTACCCAAAGAGGCCACACA	GAGTCGAGGTCATATCGTGCCATTTACCCAAAGAGGCCACACG	AGCATATGGTGTGTCCTACTGTAAGCCTGAGAGTATGTCGTCCGGTCTGCCTATAGTGAGTC	2907	AAGCCTGAGAGTATGTCGTCCG	TOP	[A/G]	355	diploid	OTHER	160593666	GCTGTTTCATTGATGGAACCATGTCGGAGATGAACTCCATTTACCCAAAGAGGCCACAC[A/G]GAGCATATGGTGTGTCCTACTGTCCTCTTTAGCCTAGAAGGTCCTTGAAAAGATTGGGATT	TOP
SSk35ctg11253_109-0_T_F_1890479766	SSk35ctg11253_109	ACTTCGTCAGTAACGGACGAAAGAGCTTGATGATTCCAATGGAA	GAGTCGAGGTCATATCGTGAAAGAGCTTGATGATTCCAATGGAG	GTATGAAAATGGCTCTGTTAACACGCGGCAAATATGCTACTCGTCGTCTGCCTATAGTGAGTC	2910	CGCGGCAAATATGCTACTCGTC	TOP	[A/G]	2	diploid	OTHER	18184891	CACTTGCGTATGGTTTAGCCAAAGAACTTGATGGCAAAGAGCTTGATGATTCCAATGGA[A/G]TGTATGAAAATGGCTCTGTTAACAAACATTTCATGTCAGAGCTGAAATCATCCAGTAGCTG	TOP
GFSSContig11958_1057-1_B_R_1863900676	GFSSContig11958_1057	ACTTCGTCAGTAACGGACGTCTGGGTCCGATGTAGCCCTAAT	GAGTCGAGGTCATATCGTGTCTGGGTCCGATGTAGCCCTAAG	TGTGACATTCCAATTGCCGTCTCCAACCTGATACGGTGTGGTCTGCCTATAGTGAGTC	2913	GTCTCCAACCTGATACGGTGTG	BOT	[T/G]	6	diploid	OTHER	1570494	TGGAAGCTTCCTATTGTGTTTGTTGTGGAGAACAACCTGTGGGCAATTGGAATGTCACAC[A/C]TTAGGGCTACATCGGACCCAGAGATTTGGAAGAAGGGGCCATCATTTGGAATGCCTGGGG	TOP
GFSSContig20613_568-1_B_R_1863899499	GFSSContig20613_568	ACTTCGTCAGTAACGGACGTTGCTGCTGTTGAGACGCTTGG	GAGTCGAGGTCATATCGTGTTGCTGCTGTTGAGACGCTTGC	TCAGCTTTTGCCTCTGCTGCTAAGTGTTAGGTTGGACGCCGTCTGCCTATAGTGAGTC	2915	GCTAAGTGTTAGGTTGGACGCC	BOT	[G/C]	2	diploid	OTHER	67361544	CCTTCCCCTCAGCAGCATCTAACACCACAACAGCAGAGGCAAAAGCTGAT[C/G]CAAGCGTCTCAACAGCAGCAACTGCATGCTCAGCAGCTGAGGCCATCAGC	BOT
GFSSContig19900_3338-0_B_F_1890481452	GFSSContig19900_3338	ACTTCGTCAGTAACGGACTCATTCTGAGGTTGGTCATTAGAAGTCT	GAGTCGAGGTCATATCGTTCATTCTGAGGTTGGTCATTAGAAGTCG	AGTTACTTGATTTTGACGTGAAGCGACATCCGACCTCAGAGTTGTGTCTGCCTATAGTGAGTC	2916	CGACATCCGACCTCAGAGTTGT	BOT	[T/G]	8	diploid	OTHER	33997044	GAGGCTCTTCCTGAGGACTTGCGAGCTGAAGTTCTTTCTTCACGTCAAAATCAAGTAACTC[C/A]GACTTCTAATGACCAACCTCAGAATGATGGTGATATTGATCCTGAATTTCTTGCTGCAC	BOT
GFSSContig10670_227-0_B_F_1890479417	GFSSContig10670_227	ACTTCGTCAGTAACGGACGAGGTCCCAATGCCCGCCCT	GAGTCGAGGTCATATCGTGAGGTCCCAATGCCCGCCCG	CAGGTGGTTTCAGAGAAAGCCGCGTATCCAATTCCAAGCGTCGTCTGCCTATAGTGAGTC	2926	CGCGTATCCAATTCCAAGCGTC	BOT	[T/G]	1	diploid	OTHER	2233274	TCATGGTAGAAATCATTGAATTTCAAAGCATGAAGAAGGCTTTCTCTGAAACCACCTGA[A/C]GGGCGGGCATTGGGACCTGCATATTCCTTGTAGGGGAAAGCAAATAAGTGCCCAATGGCTG	TOP
GFSSContig19012_1072-0_T_F_1890481783	GFSSContig19012_1072	ACTTCGTCAGTAACGGACGATGGAGCGGTACAGCGTGGTC	GAGTCGAGGTCATATCGTGATGGAGCGGTACAGCGTGGTG	CCTGCTTCACGAACAGGGGGTGTGTCCTACAAGACCGTAGTCTGCCTATAGTGAGTC	2927	GGGTGTGTCCTACAAGACCGTA	TOP	[C/G]	9	diploid	OTHER	40776920	TGAAGCTGCTCAGGGACGCCGCCGGGATGCGCACGCCGCCCATGGAGCGGTACAGCGTGGT[C/G]CCCTGCTTCACGAACAGGGTGTTCACCTGCGCCCAGATCGTGCAGGGCACCAACGTCGA	BOT
GFSSContig13481_320-0_T_R_1890480221	GFSSContig13481_320	ACTTCGTCAGTAACGGACGGATACAGGCAGTGGCATGTGCA	GAGTCGAGGTCATATCGTGGATACAGGCAGTGGCATGTGCC	GGTCAGCACACTGAACTTTGCTCGGATTGGGGCACCATGAGTGTCTGCCTATAGTGAGTC	2930	CTCGGATTGGGGCACCATGAGT	TOP	[A/C]	3	diploid	OTHER	71532077	TACTACTAATGAGAAACCGATCAGTATGTATGGTTCGAATGATACAGGCAGTGGCATGTGC[C/A]AGGTCAGCACACTGAACTTTGGTGACCCGACAAGGAAGCATGAGATGCACTGCAGGTTC	BOT
GFSSContig15224_1725-1_T_R_1863899349	GFSSContig15224_1725	ACTTCGTCAGTAACGGACGGTGCAATGAATGGTCGGTCACA	GAGTCGAGGTCATATCGTGGTGCAATGAATGGTCGGTCACG	TCCAGTTTTCTTCAGATAACAAACAGCACTTGTCAGCCTAGCGTTGTCTGCCTATAGTGAGTC	2932	CAGCACTTGTCAGCCTAGCGTT	TOP	[A/G]	2	diploid	OTHER	62304410	ACAATAACAAGCTGCAAAGTTTTGATGAAAGTAATGGACGTGCAATGAATGGTCGGTCAC[A/G]TTCCAGTTTTCTTCAGATAACAAATGCACTAGGCAGCAGTGGTATAGTTTCTGCCAAGGT	TOP
GFSSContig5850_1144-0_B_R_1890482224	GFSSContig5850_1144	ACTTCGTCAGTAACGGACGGCTGAACCACTGGAAGGCATCT	GAGTCGAGGTCATATCGTGGCTGAACCACTGGAAGGCATCG	CTGTGAAGAAACTTGAGAGAATAAGCAACGCTTTGAATGGGCTCTCGTCTGCCTATAGTGAGTC	2934	GCAACGCTTTGAATGGGCTCTC	BOT	[T/G]	355	diploid	OTHER	13478597	CAAAGAAATAGCCAGGCAAATCCAAGTCAGCAGTCTTTATTCTCTCAAGTTTCTTCACAGC[C/A]GATGCCTTCCAGTGGTTCAGCACAGTTACATGATCAGAAACTTCGGCCACCTGGACCAC	BOT
SSk50ctg157713_198-0_B_R_1890482082	SSk50ctg157713_198	ACTTCGTCAGTAACGGACATCAATGCCCTCAAACCGCTGT	GAGTCGAGGTCATATCGTATCAATGCCCTCAAACCGCTGC	GGAACTGAACATAACCAATACGCTCCTCAAGGCACTAGCTCGATGTCTGCCTATAGTGAGTC	2939	CTCCTCAAGGCACTAGCTCGAT	BOT	[T/C]	10	diploid	OTHER	723372	GTGCTTCATGATGGACCGTGGTGGCGACCGTATTGGTTATGTTCAGTTCCC[G/A]CAGCGGTTTGAGGGCATTGATCCATCAGATCGCTATGCTAACCACAACA	BOT
GFSSContig19259_647-0_T_F_1890481264	GFSSContig19259_647	ACTTCGTCAGTAACGGACGAGAAGTGCCAGTCCCCGAGACA	GAGTCGAGGTCATATCGTGAGAAGTGCCAGTCCCCGAGACG	GAACAGAACGAAATAATGAAAGTTCTGGCCGGTTTGACACCAACATGTCTGCCTATAGTGAGTC	2941	CTGGCCGGTTTGACACCAACAT	TOP	[A/G]	7	diploid	OTHER	845144	CAATTTTCAAATCGCCCAAATGTTGTTGTCACACGAGCAGAAGTGCCAGTCCCCGAGAC[A/G]AGAACAGAACGAAATAATGAAAGTTTGTCGACCCGATTGAATGAAGCTCAACAGGAAGTGC	TOP
GFSSContig12527_197-1_B_F_1863900123	GFSSContig12527_197	ACTTCGTCAGTAACGGACGCTCCCGCCCCGTAGTAATCCT	GAGTCGAGGTCATATCGTGCTCCCGCCCCGTAGTAATCCG	TAACCAGCCAGATATGATCTTCACAGTTGGGGCTGCCGTAATCCGTCTGCCTATAGTGAGTC	2943	ACAGTTGGGGCTGCCGTAATCC	BOT	[T/G]	3	diploid	OTHER	63680881	ACCCAGATTGGCTGGTGGCCCTAAGAGAATCAGAACTGAAGATCATATCTGGCTGGTTAT[C/A]GGATTACTACGGGGCGGGAGGGTCACTCTTCCAGCCTGTAGCTGCCAAGGGCTCCTCTTC	BOT
GFSSContig13177_418-1_B_F_1863898686	GFSSContig13177_418	ACTTCGTCAGTAACGGACCTTTGGACCCAGACTGGCGTT	GAGTCGAGGTCATATCGTCTTTGGACCCAGACTGGCGTC	CAGGTGCTTGCAGATGAACTCTGACTAACCTCAGATTGCGCCGTCTGCCTATAGTGAGTC	2951	CTGACTAACCTCAGATTGCGCC	BOT	[T/C]	3	diploid	OTHER	11670115	CGACCTGGGCAAGGTGATGGCCGCCGGCGAGTTCATCTGCAAGCACCTGG[A/G]ACGCCAGTCTGGGTCCAAAGCAGCGACCGCTCTGAGCAAAGTTACCGCGA	TOP
GFSSContig19959_344-0_B_R_1890481027	GFSSContig19959_344	ACTTCGTCAGTAACGGACAACATCAACGGGAGATCAATGGAT	GAGTCGAGGTCATATCGTAACATCAACGGGAGATCAATGGAC	ACAACATTAGGTTCACACTTGTGGGCTCACTGGGAACGTGCTTATGTCTGCCTATAGTGAGTC	2952	GGCTCACTGGGAACGTGCTTAT	BOT	[T/C]	6	diploid	OTHER	57614171	AGACGAATAGCTAGCCACCTATTTGCACTCATGTTCACAAGTGTGAACCTAATGTTGTT[A/G]TCCATTGATCTCCCGTTGATGTTTGCCATTCTATCATAGGCTTTATAGGCACGGATTGTGG	TOP
GFSSContig18854_862-0_B_F_1890479216	GFSSContig18854_862	ACTTCGTCAGTAACGGACGCCCCGTACCAGAAATAGGTGTTGG	GAGTCGAGGTCATATCGTGCCCCGTACCAGAAATAGGTGTTGC	CCTCTTATCATACAGGACACCTCACCGCTCTGCATAATAGGGCTCGTCTGCCTATAGTGAGTC	2954	ACCGCTCTGCATAATAGGGCTC	BOT	[G/C]	1	diploid	OTHER	66898819	ATGGAAAACCAATTCAAGCTCATGGAGGAGGTGTCCTGTATGATAAGAGGA[C/G]CAACACCTATTTCTGGTACGGGGAGAATAAGGATGGCAAAACCTACAAA	BOT
GFSSContig19665_1403-1_B_R_1863898997	GFSSContig19665_1403	ACTTCGTCAGTAACGGACGGGACACCGTGACGTCGCTT	GAGTCGAGGTCATATCGTGGGACACCGTGACGTCGCTC	AGATCCTGTGCACGCTCAAGCGGTGATAGGGCAGCTCATTGTCTGCCTATAGTGAGTC	2960	AGCGGTGATAGGGCAGCTCATT	BOT	[T/C]	10	diploid	OTHER	59960926	AGTTCGCCGGATAACCTGTTCCTCGACACGTTGAGCGTGCACAGGATCTT[G/A]AGCGACGTCACGGTGTCCGGTATCTCGCCGGTGAGGCCGTTCCGGCTGAG	BOT
GFk50ctg252767_165-0_B_R_1890481284	GFk50ctg252767_165	ACTTCGTCAGTAACGGACGATTTGTGCGATCCAGGCAATCT	GAGTCGAGGTCATATCGTGATTTGTGCGATCCAGGCAATCA	TGCAATTTGTACGAAGAACTCACTCGTATGCTTGCATGGAGCCGTCTGCCTATAGTGAGTC	2962	ACTCGTATGCTTGCATGGAGCC	BOT	[T/A]	7	diploid	OTHER	852506	AACAAGAGTTTCTTGGTGATACTCCCTGTTACCAAACTGGAGTTCTTCGTACAAATTGCAT[A/T]GATTGCCTGGATCGCACAAATGTTGCACAGTATGCTTATGGCCTTGCTGCTTTGGGGAG	BOT
GFk40ctg445731_197-0_B_F_1890479813	GFk40ctg445731_197	ACTTCGTCAGTAACGGACGATCGGCACTAATGTCAGCATGGT	GAGTCGAGGTCATATCGTGATCGGCACTAATGTCAGCATGGA	AGAGAGGATTGCAAACACAAAGCCGGTAATGCTATGCTGACTCGTCTGCCTATAGTGAGTC	2964	GCCGGTAATGCTATGCTGACTC	BOT	[T/A]	2	diploid	OTHER	13073676	GCAGCCTAACGGCACTGTGCAATCCTTCTCCGTCTCCTTTGTGTTTGCAATCCTCTCTG[A/T]CCATGCTGACATTAGTGCCGATGGCATGGCCTTCTTTGTTGCCCCAACCAAGAACCTCTCA	TOP
GFSSContig19466_2251-1_T_R_1863901141	GFSSContig19466_2251	ACTTCGTCAGTAACGGACGTGATGAGGACATCTTCAAAGGGGTC	GAGTCGAGGTCATATCGTGTGATGAGGACATCTTCAAAGGGGTG	TCACAAACCGATGGAGAAACCGTAGTGATGCAGATGCGCTGTGTCTGCCTATAGTGAGTC	2966	CGTAGTGATGCAGATGCGCTGT	TOP	[C/G]	10	diploid	OTHER	60689402	GATGAGCTCGCACAGGCAGGGCTCTCTGATGAGGACATCTTCAAAGGGGT[C/G]GTCACAAACCGATGGAGAAACTTCATGAAGAGGCAGATCAAGAGGGCCAG	TOP
GFSSContig12339_1121-0_T_F_1890482151	GFSSContig12339_1121	ACTTCGTCAGTAACGGACGGTTTAGCCCGGAGCTTGCA	GAGTCGAGGTCATATCGTGGTTTAGCCCGGAGCTTGCG	TGGTCACCATTGGAGGAGGCCCGGCATAATACAGTCCTACGTCTGCCTATAGTGAGTC	2968	GCCCGGCATAATACAGTCCTAC	TOP	[A/G]	255	diploid	OTHER	3889700	TTCCATACTCATTTATAGAGAAGGAAGCTAGTCATGTTGAAGGGTTTAGCCCGGAGCTTGC[G/A]TTGGTCACCATTGGAGGAGGAAAAGAACTAGAGGAAAAGCTTGTGGTAAGACCAACAAG	BOT
GFSSContig19452_981-1_B_F_1863898897	GFSSContig19452_981	ACTTCGTCAGTAACGGACGGAGTTTGGTGCCCATAAACCGTAG	GAGTCGAGGTCATATCGTGGAGTTTGGTGCCCATAAACCGTAC	TTGAGTAGCCCATTTGATGTAACTTAGCTGACCTGCGCCTCTGTCTGCCTATAGTGAGTC	2976	AACTTAGCTGACCTGCGCCTCT	BOT	[G/C]	2	diploid	OTHER	62856976	TTGTTTGGGCATGGAAAAACCAAGTTACCACATCAAATGGGCTACTCAAT[C/G]TACGGTTTATGGGCACCAAACTCACTGCCTACGTTGTATTATGCTGTCAT	BOT
GFSSContig2044_280-0_T_U_1890482590	GFSSContig2044_280	ACTTCGTCAGTAACGGACCAGCTTTCTTTTCCCAGACCTTAGCA	GAGTCGAGGTCATATCGTCAGCTTTCTTTTCCCAGACCTTAGCG	TCAATGATGAGACTGTTAAGTTTGGTCTCTTCAAGGCACGACTCGTGTCTGCCTATAGTGAGTC	2983	GTCTCTTCAAGGCACGACTCGT	TOP	[A/G]	0	diploid	OTHER	0	CAGTTTGTTGAATTCCAGGAATCAACAATTGGAGCAGCTTTCTTTTCCCAGACCTTAGC[A/G]GTCAATGATGAGACTGTTAAGTTTGAAATCTGGGATACTGCTGGGCAGGAGAGGTACCGTG	TOP
GFSSContig19508_1345-0_T_R_1890479304	GFSSContig19508_1345	ACTTCGTCAGTAACGGACGGAAGCAATCGCGACCAAATGAA	GAGTCGAGGTCATATCGTGGAAGCAATCGCGACCAAATGAT	CATTCAACTGGCAAACAAGGGAGGACGTACTCCCTGAAGCTGTCTGCCTATAGTGAGTC	2985	GGAGGACGTACTCCCTGAAGCT	TOP	[A/T]	1	diploid	OTHER	58009546	AGAACTGGAAACTTGACCAGTCTGCTATGAAGCAATCGCGACCAAATGA[A/T]GCATTCAACTGGCAAACAAGGCAGCAATCTAATCCAGGGGCGCAAGTGAAG	TOP
GFSSContig11271_1463-0_T_R_1890479385	GFSSContig11271_1463	ACTTCGTCAGTAACGGACGCCCTCCCTGGCTTTAATATCTGCA	GAGTCGAGGTCATATCGTGCCCTCCCTGGCTTTAATATCTGCG	TCCTTCTTTTCAAGTCAAGGGGACCTACTGGAATCTGCGACTGTCTGCCTATAGTGAGTC	2986	GGACCTACTGGAATCTGCGACT	TOP	[A/G]	1	diploid	OTHER	23936426	CAAGCTTAGGCGTCCACCTTTGCCATGCAAAACATCTCCCCTCCCTGGCTTTAATATCTGC[G/A]ATCCTTCTTTTCAAGTCAAGGCCTTTCCGTTTCTTTTCGTCACTCACTAATTCCTTTGA	BOT
GFSSContig12510_191-0_B_R_1890482096	GFSSContig12510_191	ACTTCGTCAGTAACGGACAGATGCAGGTTTGCTTGGGCTT	GAGTCGAGGTCATATCGTAGATGCAGGTTTGCTTGGGCTC	CACAAATTTGCCAGAAGATGATGGTAGAGGTGACTCCCGTCAGTCTGCCTATAGTGAGTC	2988	ATGGTAGAGGTGACTCCCGTCA	BOT	[T/C]	10	diploid	OTHER	6586917	GCTCAACAAGGGCAGTAATCAATGCTTTGTCCAACTGAGGCATCTTCTGGCAAATTTGTGC[G/A]AGCCCAAGCAAACCTGCATCTCTCAGATAAGGCCGATATCTCTCATGAAATTTCAAAGG	BOT
GFSSContig1493_109-1_T_F_1863900096	GFSSContig1493_109	ACTTCGTCAGTAACGGACGCCTGCACACGCCATTCCCA	GAGTCGAGGTCATATCGTGCCTGCACACGCCATTCCCG	CATCAGAGATTTACCGAACACTAGAACACTGGCTTAACGGCGGTGTCTGCCTATAGTGAGTC	2989	AGAACACTGGCTTAACGGCGGT	TOP	[A/G]	9	diploid	OTHER	55193104	GTGCCTCAAGGACCATGACATCAATATGAAGGTCGGGTGGTTCCTGCACACGCCATTCCC[G/A]TCATCAGAGATTTACCGAACACTGCCGTCCCGCTTGGAGCTGCTTCGCTCGGTGTTGTGT	BOT
GFk35ctg283307_161-0_T_R_1890479401	GFk35ctg283307_161	ACTTCGTCAGTAACGGACGATCCGCGCCTTTTTGAATCACA	GAGTCGAGGTCATATCGTGATCCGCGCCTTTTTGAATCACG	ACTAAATCAGCCCATATTGAATTTCCTGAGAAGGTGCGCCATACTGTCTGCCTATAGTGAGTC	2990	TCCTGAGAAGGTGCGCCATACT	TOP	[A/G]	1	diploid	OTHER	52946953	ACTTCTGCTAAGTCCTTATCCTTAAAAGCATCAAAGAAACATCCGCGCCTTTTTGAATCAC[G/A]GACTAAATCAGCCCATATTGAATTGCTAGCCAGTAAAGTAGTTCCATTTCCAAGGATCC	BOT
GFSSContig2952_216-0_T_R_1890481279	GFSSContig2952_216	ACTTCGTCAGTAACGGACGTTGCCTCCCAAAACTCATCCACA	GAGTCGAGGTCATATCGTGTTGCCTCCCAAAACTCATCCACG	GAGCACAAGTCTCTGATAGCAGGCTGCTCGCCTTAGAAACTACCGTCTGCCTATAGTGAGTC	2991	GCTGCTCGCCTTAGAAACTACC	TOP	[A/G]	7	diploid	OTHER	18751957	TAATAGAAGAGAACAACAGTTGAAAGGTGACACGTAATCTTGCCTCCCAAAACTCATCCAC[G/A]AGAGCACAAGTCTCTGATAGCAGCAGTAACTCTTCTCGTGTTGATTGTGCAATGTCCAT	BOT
GFSSContig8940_858-0_B_R_1890481054	GFSSContig8940_858	ACTTCGTCAGTAACGGACGCTCGTTCAGAAGCCAGGAAAGCT	GAGTCGAGGTCATATCGTGCTCGTTCAGAAGCCAGGAAAGCC	CTGTTTTACCCACTGGGTCTTGGGAGCATGGACTCTATACGGCGTCTGCCTATAGTGAGTC	2994	GGGAGCATGGACTCTATACGGC	BOT	[T/C]	6	diploid	OTHER	38162649	GGCAACAGCAGTTACTGATCCCACTGCACAAGACCCAGTGGGTAAAACAGC[G/A]GCTTTCCTGGCTTCTGAACGAGGGCATACGGGCCTTGCAGGCTATCTTT	BOT
GFSSContig13208_795-1_T_R_1863899735	GFSSContig13208_795	ACTTCGTCAGTAACGGACGCTCCGACGGAATTGCAGACGA	GAGTCGAGGTCATATCGTGCTCCGACGGAATTGCAGACGC	CTTTATGAGCAGCAGCCTCAGGGAAGGTCTATTTCCGCTCGGTCTGCCTATAGTGAGTC	2995	AGGGAAGGTCTATTTCCGCTCG	TOP	[A/C]	6	diploid	OTHER	56404963	CAAACCAATGGCGGTCCCGATGCAGGTGCCAATGAAATGTCTCCGACGGAATTGCAGACG[A/C]TCTTTATGAGCAGCAGCCTCCGAGCCCTCAGCGTCAGCCCGGCAGCACACTCGAATGTGC	TOP
GFSSContig13702_411-1_T_F_1863898463	GFSSContig13702_411	ACTTCGTCAGTAACGGACGCCGGTAGCGCGGGAGCA	GAGTCGAGGTCATATCGTGCCGGTAGCGCGGGAGCG	CTCCTGTAGCAACAAGGACGTGTCGGTACTCTGAACAGGGGTTGTCTGCCTATAGTGAGTC	2999	GTCGGTACTCTGAACAGGGGTT	TOP	[A/G]	3	diploid	OTHER	23695250	AAGGGGAGGCGGAGCATGAGCGCAGCGAGGCAGGCCGGTAGCGCGGGAGC[A/G]CCTCCTGTAGCAACAAGGACGTGTGGGCGGAATCGGCGGAGGTGCAGCGC	TOP
GFSSContig19027_1922-1_B_R_1863900362	GFSSContig19027_1922	ACTTCGTCAGTAACGGACCTAAGGCGTAATAGCGGACATGGT	GAGTCGAGGTCATATCGTCTAAGGCGTAATAGCGGACATGGG	GGGTAACTTCTGCAGCAAGTCAGCGTGAGTATCATTGTGGGCGTCTGCCTATAGTGAGTC	3001	CAGCGTGAGTATCATTGTGGGC	BOT	[T/G]	2	diploid	OTHER	75006896	TCCATTATGTCTTTTGCAGCATCAAATGCACTTGCTGCAGAAGTTACCCA[A/C]CCATGTCCGCTATTACGCCTTAGCGGAACTTGTGAGCCCTCAGCACCTGT	TOP
GFSSContig14743_407-1_T_R_1863900089	GFSSContig14743_407	ACTTCGTCAGTAACGGACCATTGTCACGTGATAAATGCCCA	GAGTCGAGGTCATATCGTCATTGTCACGTGATAAATGCCCG	ATCTTAGAAAAGATGTGGATTCATGCGCATCGTACAGCACAGTTTGGTCTGCCTATAGTGAGTC	3002	GCGCATCGTACAGCACAGTTTG	TOP	[A/G]	3	diploid	OTHER	67350865	TTCAAGACTTCTTTCCGCACAAGGGCTACATTGTCACGTGATAAATGCCC[A/G]TATCTTAGAAAAGATGTGGATTCATCTATGTTCACCATAACATATAGAGA	TOP
GFSSContig4787_601-0_T_R_1890479180	GFSSContig4787_601	ACTTCGTCAGTAACGGACGCTTCGGAATTCATATGTAGCGCAA	GAGTCGAGGTCATATCGTGCTTCGGAATTCATATGTAGCGCAG	GAAACAAAAGGAAGCCCTAGAGTCGATGGGACTCTTAGCCTCGTCTGCCTATAGTGAGTC	3007	AGTCGATGGGACTCTTAGCCTC	TOP	[A/G]	1	diploid	OTHER	20871030	CACAAGATTGGCAACAATTCCACAGTCGATGTCCGCCTTCGGAATTCATATGTAGCGCA[A/G]TGAAACAAAAGGAAGCCCTAGGGTCTTTTGGGTGTTAGGCCAAGGGGCAAAACTTAAAAAG	TOP
GFSSContig19753_1214-0_B_R_1890479189	GFSSContig19753_1214	ACTTCGTCAGTAACGGACGCAACTCGTGCTTCTGCAAATAGTCTT	GAGTCGAGGTCATATCGTGCAACTCGTGCTTCTGCAAATAGTCTC	CTCTTTCAAGAACCAATAATCTTAGCGCGTGGAATACTGCTTGACGGGTCTGCCTATAGTGAGTC	3011	CGCGTGGAATACTGCTTGACGG	BOT	[T/C]	1	diploid	OTHER	72618177	GCAGAAGCGCGAGTTGAAAGTGACAGAGGACCACTAAGATTATTGGTTCTTGAAAGAGA[A/G]AGACTATTTGCAGAAGCACGAGTTGGAAGTGACAGAGGACCACTAAGATTATTGGCTCTTC	TOP
GFSSContig20596_169-0_B_U_1890482422	GFSSContig20596_169	ACTTCGTCAGTAACGGACGCCCCGTCGTCTTCCTCGTCG	GAGTCGAGGTCATATCGTGCCCCGTCGTCTTCCTCGTCC	TCTCATCTCCTCCGCGAAATGACATGAGTGCATTGCTCCGCTGTCTGCCTATAGTGAGTC	3014	GACATGAGTGCATTGCTCCGCT	BOT	[G/C]	0	diploid	OTHER	0	GCCCGTACGGCGGCCTGAGCTGTCGACGGATTTCGCGGAGGAGATGAGAT[C/G]GACGAGGAAGACGACGGGGAAGAGAGGCAAGGCAGTGCTGCACAGTGTAG	BOT
GFSSContig6225_326-0_T_F_1890481334	GFSSContig6225_326	ACTTCGTCAGTAACGGACATTCCCATCTTGAAATGCCTGCA	GAGTCGAGGTCATATCGTATTCCCATCTTGAAATGCCTGCG	AACTGTCCTCCCGAATGACGCTTACGCGATGATGGCAGGACGTCTGCCTATAGTGAGTC	3019	GCTTACGCGATGATGGCAGGAC	TOP	[A/G]	7	diploid	OTHER	13058356	GAAAGAATGACAATATGATTGTGAGAAGTCCAACATAATTCCCATCTTGAAATGCCTGC[A/G]CAACTGTCCTCCCGAATGACGCAGGCAAATATGATATTATACTTGTAAATATAAGAAGGGA	TOP
GFSSContig14803_557-0_T_R_1890480637	GFSSContig14803_557	ACTTCGTCAGTAACGGACGTCTATTGTTGTCATCCAGAGTTTGCA	GAGTCGAGGTCATATCGTGTCTATTGTTGTCATCCAGAGTTTGCG	AGTATTTTCGGATGTTCGTTTAGGCTGTATTCACCACCGTGGCTAGTCTGCCTATAGTGAGTC	3022	GCTGTATTCACCACCGTGGCTA	TOP	[A/G]	4	diploid	OTHER	62991082	TATAAAGTTCACTGCCTCGAGTCCATGTATGGTACCTCTATTGTTGTCATCCAGAGTTTGC[G/A]GAGTATTTTCGGATGTTCGTTTAGGTGGTTTATAAAGTCTTCCAATAGCGTATCTAGCA	BOT
GFSSContig18763_1001-1_B_R_1863898803	GFSSContig18763_1001	ACTTCGTCAGTAACGGACGGCTCCTAAGGCACCCTGATGTT	GAGTCGAGGTCATATCGTGGCTCCTAAGGCACCCTGATGTC	TTGAGATCAAGCACATTATGTTAGTCTGGTGAGCTAAAGACCGTGGTCTGCCTATAGTGAGTC	3027	GTCTGGTGAGCTAAAGACCGTG	BOT	[T/C]	9	diploid	OTHER	58365270	AACATAAATATCCTTGAAGTCCTTTCGCGAGGGAGGTAACATAATGTGCTTGATCTCAAC[G/A]ACATCAGGGTGCCTTAGGAGCCTCAGAAGTTTGATTTCACGGAGGATCCTCGCGGCGTCG	BOT
GFSSContig8915_260-0_T_R_1890480603	GFSSContig8915_260	ACTTCGTCAGTAACGGACGGTTTTCAAGATCCAGGGCCAA	GAGTCGAGGTCATATCGTGGTTTTCAAGATCCAGGGCCAG	CAGGTAGATTGCTTTTTTATTTTGTATCCGTGGGCCTGCAAGAGCTGTCTGCCTATAGTGAGTC	3028	TATCCGTGGGCCTGCAAGAGCT	TOP	[A/G]	4	diploid	OTHER	66919882	ATCGTACTCAGGGGACCATTCTTGGCAGCGGGGTCCTGCAGGTTTTCAAGATCCAGGGCCA[G/A]CCAGGTAGATTGCTTTTTTATTTTGTTGTACCTGTACACAGAAACATTGCCTTAGCGTA	BOT
GFSSContig18701_954-1_T_R_1863899126	GFSSContig18701_954	ACTTCGTCAGTAACGGACGATGTGAGTGTTAGCGATGTTGATCTA	GAGTCGAGGTCATATCGTGATGTGAGTGTTAGCGATGTTGATCTG	CTGTTGCTTCAGAAGGAATTATAATTCCAGGGGAGCTACGAGCGTGTCTGCCTATAGTGAGTC	3030	ATTCCAGGGGAGCTACGAGCGT	TOP	[A/G]	9	diploid	OTHER	52782157	TGTCTCTCTGAGGTTCCTCCTTCAAGCTCCAGGAGATGTGAGTGTTAGCGATGTTGATCT[G/A]GCTGTTGCTTCAGAAGGAATTATATTTGGCTTTAATGTCAGAGCACCAGGATCAGTTAAA	BOT
GFSSContig20215_1214-1_B_R_1863899642	GFSSContig20215_1214	ACTTCGTCAGTAACGGACGTCTCCAAGCAGCAGCCTCACTAT	GAGTCGAGGTCATATCGTGTCTCCAAGCAGCAGCCTCACTAG	ATAGCCCATTTGTTGCACTCGCGAGTAACTCAGACCTTCGTGTCTGCCTATAGTGAGTC	3031	CGCGAGTAACTCAGACCTTCGT	BOT	[T/G]	7	diploid	OTHER	59786121	GCTCGTAAGGCACCAACAACAGCCCGTGGTTTTCGGATTCAGTGCAACAAATGGGCTATC[A/C]TAGTGAGGCTGCTGCTTGGAGAGATTCCAGAGAGGACTGTTTTCATGCAGAAAGGAATGA	TOP
GFSSContig12151_673-0_T_R_1890479740	GFSSContig12151_673	ACTTCGTCAGTAACGGACTGTTGAGGCTCAGTGGTAACACCA	GAGTCGAGGTCATATCGTTGTTGAGGCTCAGTGGTAACACCC	ATAATCTTGGCTTAAATTCTGGAAGCAGGAGAGCTAGTTCCGTCGGTCTGCCTATAGTGAGTC	3038	AGCAGGAGAGCTAGTTCCGTCG	TOP	[A/C]	2	diploid	OTHER	69029211	TGGTTCTCATGCAGTGATGATGTGTCTGTGCTCCTGTGTTGAGGCTCAGTGGTAACACC[A/C]AATAATCTTGGCTTAAATTCTGGACTCTCTAGTGGTCCAGGCACTCCAACTACATTATTGC	TOP
GFSSContig11068_522-1_B_F_1863900523	GFSSContig11068_522	ACTTCGTCAGTAACGGACGTGCTCGGATCTGGTATGAAGTACTCG	GAGTCGAGGTCATATCGTGTGCTCGGATCTGGTATGAAGTACTCC	CCCCAGAGTATAAGAACAACCTGTCCCGAGAATTACCAGAGGGTGTCTGCCTATAGTGAGTC	3039	GTCCCGAGAATTACCAGAGGGT	BOT	[G/C]	9	diploid	OTHER	57575462	TGTTGCTGTTGTAAGCCTGTGGCAGACAGGTTGTTCTTATACTCTGGGGT[C/G]GAGTACTTCATACCAGATCCGAGCAAAGCAGCAGCAGACTGATGGAATGG	BOT
GFSSContig14333_257-1_B_F_1863900520	GFSSContig14333_257	ACTTCGTCAGTAACGGACGTGCAGCTTATATTCTTGACCATCCAT	GAGTCGAGGTCATATCGTGTGCAGCTTATATTCTTGACCATCCAG	TAGTGATAGTAAATCTGGTCACAGTCGTTTGAAGCAGTCCACGTCGCGTCTGCCTATAGTGAGTC	3041	CGTTTGAAGCAGTCCACGTCGC	BOT	[T/G]	10	diploid	OTHER	41186726	CCAATGTGGTGGGAGGCACACCAGAAAACCCTACACTGTGACCAGATTTACTATCACTAA[A/C]TGGATGGTCAAGAATATAAGCTGCAACCTCCCTGAATGCACCTTCCCCTACAATTGTTCC	TOP
GFSSContig14223_306-1_B_R_1863899063	GFSSContig14223_306	ACTTCGTCAGTAACGGACAGACCGCCGTGCCGATCTCT	GAGTCGAGGTCATATCGTAGACCGCCGTGCCGATCTCC	CAGCCATGTCAACGACCTGGAACTCTCCTTAGATCGCCGCGTCTGCCTATAGTGAGTC	3042	GGAACTCTCCTTAGATCGCCGC	BOT	[T/C]	3	diploid	OTHER	73702038	ATGATGAGAAGAAGCATCCGCAGGCTGCAAGAGGTCGTTGACATGGCTGT[G/A]GAGATCGGCACGGCGGTCTTCGTGGCCGTGCGGGTCTCCGGCCTGGTCTT	BOT
GFSSContig16572_1301-1_T_F_1863900125	GFSSContig16572_1301	ACTTCGTCAGTAACGGACGGCTGAAGCTTAATGGCAATGGATCA	GAGTCGAGGTCATATCGTGGCTGAAGCTTAATGGCAATGGATCG	ATTCCAAGGAGGGTATGGTTCTACTGGGCTGTGCGGAACGACGTCTGCCTATAGTGAGTC	3043	CTACTGGGCTGTGCGGAACGAC	TOP	[A/G]	2	diploid	OTHER	75697252	TTTAAGTTTTGCCATGGATAGAATGCATGATGAACTGCTGAAGCTTAATGGCAATGGATC[A/G]AATTCCAAGGAGGGTATGGTTGTTTCTTCTGTGGATGATGATGCTTGGGAGACAGTTGGA	TOP
GFSSContig18533_1411-1_T_R_1863899580	GFSSContig18533_1411	ACTTCGTCAGTAACGGACGATGGGCAATTGGCATCCTCATA	GAGTCGAGGTCATATCGTGATGGGCAATTGGCATCCTCATC	CTCCTCACTCAGACTGCTCACAGAATCCAGGTGCCGGTGTTGTGTCTGCCTATAGTGAGTC	3045	AGAATCCAGGTGCCGGTGTTGT	TOP	[A/C]	10	diploid	OTHER	954077	ATGTCACCACTGGGCTGGAGTGGTCTATCATGGGCAATTGGCATCCTCAT[C/A]GTGGCGCCGCTCCTCACTCAGACTGCTCACCATCTCGACCGTGGCCAGTA	BOT
GFSSContig11590_1094-0_B_U_1890482612	GFSSContig11590_1094	ACTTCGTCAGTAACGGACGTTCCTGTGGTCAGTTTCTCCTCAGT	GAGTCGAGGTCATATCGTGTTCCTGTGGTCAGTTTCTCCTCAGG	GCATTACTTATAGATGCAGCTGTTGGTCCGGGCTTCACAATGACTGTCTGCCTATAGTGAGTC	3049	TGGTCCGGGCTTCACAATGACT	BOT	[T/G]	0	diploid	OTHER	0	ATTAAGCCCTTATTCTGTGAGAAAAGCAATAGAGAATACAGCTGCATCTATAAGTAATGCA[C/A]CTGAGGAGAAACTGACCACAGGAAATGGGCTTTTGCAAGTTGATAGGGCTTTTGAATAT	BOT
GFSSContig17546_1310-1_T_F_1863900157	GFSSContig17546_1310	ACTTCGTCAGTAACGGACGTGGTAACCAACGCTGAGGTGATA	GAGTCGAGGTCATATCGTGTGGTAACCAACGCTGAGGTGATG	AGCAAGATGTCGAGAACGGAGATCGTCGGCCTCCATAACTGGTCTGCCTATAGTGAGTC	3050	AGATCGTCGGCCTCCATAACTG	TOP	[A/G]	3	diploid	OTHER	7235867	GAAGATAGCACTTTGAATACTTCTGCAGTGGTAACCAACGCTGAGGTGAT[A/G]AAGCAAGATGTCGAGAACGGAGTTGCTGAGCAAATTATGGAGACAGGAAA	TOP
GFSSContig18921_2242-0_B_U_1890482512	GFSSContig18921_2242	ACTTCGTCAGTAACGGACGTTTGCTTTGGAGCGTAGTCGGTT	GAGTCGAGGTCATATCGTGTTTGCTTTGGAGCGTAGTCGGTC	TCGTGATATGTTATCCAGGCAGATCGGGCTTCTAATCCTGCCGTCTGCCTATAGTGAGTC	3051	AGATCGGGCTTCTAATCCTGCC	BOT	[T/C]	0	diploid	OTHER	0	GAGGTTCAGACAACCAAATCCGTAGTTAGGCCTGGATAACATATCACGAC[G/A]ACCGACTACGCTCCAAAGCAAAACGAATAAAAGACTCCGTGCAGACTCCA	BOT
GFSSContig16942_720-1_T_F_1863900955	GFSSContig16942_720	ACTTCGTCAGTAACGGACGGATCTGGTTCGTGCGGACA	GAGTCGAGGTCATATCGTGGATCTGGTTCGTGCGGACT	GGTACTCAATATGTGGCGCCATCCCGGCTTGGGGAGTGTAAGTCTGCCTATAGTGAGTC	3055	CATCCCGGCTTGGGGAGTGTAA	TOP	[A/T]	4	diploid	OTHER	65853932	GATGGGTACTTCTGAGGAGGAATTTCACGAGGGATCTGGTTCGTGCGGAC[A/T]GGGTACTCAATATGTGGCGCCTTGGCACCAAGGAACCCACCAACAAGCGT	TOP
GFSSContig15489_96-0_B_U_1890482431	GFSSContig15489_96	ACTTCGTCAGTAACGGACGCAACGCCCAATCCATGCATT	GAGTCGAGGTCATATCGTGCAACGCCCAATCCATGCATC	GCCGGCTCAAAAACATGCTCCGCTTTGAGTGGAACCACAGTCTGCCTATAGTGAGTC	3056	CTCCGCTTTGAGTGGAACCACA	BOT	[T/C]	0	diploid	OTHER	0	GTGTGATTATTGCTGCGCGTCGATCGCGTGCCCATGTTTTTGAGCCGGCC[A/G]ATGCATGGATTGGGCGTTGGGCCGGGTGTGACGCGCGCACGAATCCAGCG	TOP
GFSSContig14160_962-1_B_R_1863901004	GFSSContig14160_962	ACTTCGTCAGTAACGGACAAGTCGATCCCGGGCGCT	GAGTCGAGGTCATATCGTAAGTCGATCCCGGGCGCC	GGTTGTTGGCGATGAAGTCATTGCTCCACTCCTCGACGAGAGTCTGCCTATAGTGAGTC	3057	ATTGCTCCACTCCTCGACGAGA	BOT	[T/C]	3	diploid	OTHER	58594869	CCGCAGCTCCGTGAACCCGTCGGGGTACCAGGTGGGCACCGACTTCATCGCCAACAACCA[A/G]GCGCCCGGGATCGACTTCGCCACCGTGCACTCGTACCCGGACCAGTGGCTGCCCAGCCTG	TOP
GFSSContig17336_1550-0_B_R_1890479224	GFSSContig17336_1550	ACTTCGTCAGTAACGGACGAGAGGTGTCGCGGCCGGGT	GAGTCGAGGTCATATCGTGAGAGGTGTCGCGGCCGGGC	ACTCTACATGCACGAGGAGTGGGTGCTAACTCAAACTGCGGGAGTCTGCCTATAGTGAGTC	3060	GGTGCTAACTCAAACTGCGGGA	BOT	[T/C]	1	diploid	OTHER	24015388	TGATGTCTCGGTGTATAACCACCTTCTCCCACTCCTCGTGCATGTAGAGTA[G/A]CCCGGCCGCGACACCTCTGATGATGTGAAGCCTCTGGGCCCAACCCAAG	BOT
GFSSContig14874_428-1_T_R_1863900774	GFSSContig14874_428	ACTTCGTCAGTAACGGACGGCGTGGCCCTGCGGGAAA	GAGTCGAGGTCATATCGTGGCGTGGCCCTGCGGGAAG	AGTACACCTTGGAGTGCACCTCAGCCAACAGGACTCGCTCTGGTCTGCCTATAGTGAGTC	3063	TCAGCCAACAGGACTCGCTCTG	TOP	[A/G]	10	diploid	OTHER	57624573	ACGGCCGGCGGGGAGGTCGACGACGGGGCCCTGCGCGTGCTCCGCGTGGCCCTGCGGGAA[G/A]TAGTACACCTTGGAGTGCACCGGCGGCATCTGGACCATCCCGCCGGCGCAGGCGTGCCAC	BOT
GFSSContig18169_1837-1_T_F_1863898195	GFSSContig18169_1837	ACTTCGTCAGTAACGGACGCACACCGAGAAGTGACCCCAA	GAGTCGAGGTCATATCGTGCACACCGAGAAGTGACCCCAG	ACTGATTTGTAAATAGTCGTCGAGACACCGCTGTCACTTGGGATGGTCTGCCTATAGTGAGTC	3066	GACACCGCTGTCACTTGGGATG	TOP	[A/G]	9	diploid	OTHER	5603906	AGCCATCTTACTGTAGTTTTGCATGTATACCACACCGAGAAGTGACCCCA[A/G]CACTGATTTGTAAATAGTCGTCGAATGTACATGGTATCATATATGATTGA	TOP
GFSSContig15927_569-1_T_F_1863900930	GFSSContig15927_569	ACTTCGTCAGTAACGGACGGAGCATGTGCGCCTTGGCA	GAGTCGAGGTCATATCGTGGAGCATGTGCGCCTTGGCG	GGACGAGGATGTTGATATCGTTTATCTCCACACCACGAGGCGTGTCTGCCTATAGTGAGTC	3069	TTATCTCCACACCACGAGGCGT	TOP	[A/G]	1	diploid	OTHER	63496520	AAGCCGGAGCAGCGGTCGAGCTTCAGCGCGACGAGCATGTGCGCCTTGGC[G/A]CGGACGAGGATGTTGATATCGTCGTTGCATACTATCATCCTGCGCAGGTG	BOT
GFSSContig14268_1699-0_T_R_1890482034	GFSSContig14268_1699	ACTTCGTCAGTAACGGACACTGATTTTGCGGAGTTCATTGCA	GAGTCGAGGTCATATCGTACTGATTTTGCGGAGTTCATTGCG	GAGCTTCATTTTGCAGGTTGTACGAGATTGGCCCTGTGTCAGTCTGCCTATAGTGAGTC	3072	GTACGAGATTGGCCCTGTGTCA	TOP	[A/G]	10	diploid	OTHER	41186320	GTTCAACAGGAGCAGGCCTAACCCCAACTGATTTTGCGGAGTTCATTGC[A/G]CGAGCTTCATTTTGCAGGTTGCCTTTCTCCTGTGGATTGACAACTGTAACC	TOP
GFSSContig15693_898-1_B_R_1863899086	GFSSContig15693_898	ACTTCGTCAGTAACGGACGCACTATTGTAACCTCCAGGCCTAGT	GAGTCGAGGTCATATCGTGCACTATTGTAACCTCCAGGCCTAGC	CCAAAACTTCCAGGTGATCTATATACGCGACAGATGGGTGATCCAGTCTGCCTATAGTGAGTC	3075	TACGCGACAGATGGGTGATCCA	BOT	[T/C]	3	diploid	OTHER	55633269	ACAATTATGGTGGTAGTTTTGGTCCTTATAGATCACCTGGAAGTTTTGGC[A/G]CTAGGCCTGGAGGTTACAATAGTGCTTATGGTCCTGGTGATTATGGTAGC	TOP
GFSSContig20243_1497-1_B_R_1863899406	GFSSContig20243_1497	ACTTCGTCAGTAACGGACACCGCTGGCATCCCCACTT	GAGTCGAGGTCATATCGTACCGCTGGCATCCCCACTC	GAAGCTGCTTCAAGTCCGGGTAGTCGTTCACAGGGCAAGCGTCTGCCTATAGTGAGTC	3077	GGTAGTCGTTCACAGGGCAAGC	BOT	[T/C]	1	diploid	OTHER	7254883	AAACACCCTGTCACTGCGCTTTGTATACCACCGGACTTGAAGCAGCTTCT[A/G]AGTGGGGATGCCAGCGGTCACTTGCTCTCATGGTCATTGAAAGACGACAG	TOP
GFSSContig15964_682-1_T_R_1863898144	GFSSContig15964_682	ACTTCGTCAGTAACGGACTGCTTCCCTAGGTATTTTCCCAGCA	GAGTCGAGGTCATATCGTTGCTTCCCTAGGTATTTTCCCAGCG	ATCAAAGGAGAGCACTGTGTTTGCGGCTCTACCACTCAGTCGAGTCTGCCTATAGTGAGTC	3083	TGCGGCTCTACCACTCAGTCGA	TOP	[A/G]	4	diploid	OTHER	56876828	CTAGTGCAGTGGGCATGACCTTGCGGTGCTTCCCTAGGTATTTTCCCAGC[G/A]GATCAAAGGAGAGCACTGTGTTGTAAAGTGTATATCCTGCCCTCTCAACC	BOT
GFSSContig19388_624-1_T_R_1863900688	GFSSContig19388_624	ACTTCGTCAGTAACGGACGCATTGGGCTCAACTCTGATTTGAAA	GAGTCGAGGTCATATCGTGCATTGGGCTCAACTCTGATTTGAAT	TGCCAAAGTTTGAGTTCCTATTCTCGCCTGAAGGACCAGTTGCGTCTGCCTATAGTGAGTC	3085	TCTCGCCTGAAGGACCAGTTGC	TOP	[A/T]	6	diploid	OTHER	56785000	GTATTTCATCAGCCTGGCCTTCTCGCCAACAGCCTTCATTGGGCTCAACTCTGATTTGAA[A/T]GTGCCAAAGTTTGAGTTCCTATCACATGCTAAACCGTCTCTCTTTGAGTATCCCAAACCG	BOT
GFSSContig18701_2097-1_T_F_1863900617	GFSSContig18701_2097	ACTTCGTCAGTAACGGACGTCGCCATTTCCTCCACTTTCACA	GAGTCGAGGTCATATCGTGTCGCCATTTCCTCCACTTTCACT	GACCACTTTCTAGTACTTCAACATCGATCCGCCATGACTGCCAATCAGTCTGCCTATAGTGAGTC	3087	GATCCGCCATGACTGCCAATCA	TOP	[A/T]	9	diploid	OTHER	52784697	TTTATCCAAATCTTCCTCATCAAGGAACTCCTTCTTCTTCGCCATTTCCTCCACTTTCAC[A/T]GGACCACTTTCTAGTACTTCAACATCATATTCCATGCAAACCATCTTAACCAAATCTTTA	TOP
GFSSContig12069_921-1_T_F_1863898413	GFSSContig12069_921	ACTTCGTCAGTAACGGACGGACTCGTCCACCCACGAGAAA	GAGTCGAGGTCATATCGTGGACTCGTCCACCCACGAGAAG	ACAGCGTGCCCTTGTTCATACACGCCACACCCTGGTTGAGTCTGCCTATAGTGAGTC	3089	ATACACGCCACACCCTGGTTGA	TOP	[A/G]	1	diploid	OTHER	70998077	ATGCGGTCCTCGGGCGCGAACCGCAGGCGCGACTCGTCCACCCACGAGAA[A/G]GACAGCGTGCCCTTGTTCCCGGCCTCGAAGTAGAAGTCCGCCGGGTACAG	TOP
GFk25ctg2201346_85-0_B_F_1893112195	GFk25ctg2201346_85	ACTTCGTCAGTAACGGACGCCCACGTCCTCCTGCACAAGT	GAGTCGAGGTCATATCGTGCCCACGTCCTCCTGCACAAGC	GTTGACCCATTCTCAAAATTTGTTACCTCCTACACAGACGGCAGTCTGCCTATAGTGAGTC	3091	GTTACCTCCTACACAGACGGCA	BOT	[T/C]	3	diploid	OTHER	70779674	GGTGCGCGGAATATATGTGATATCTCTGCCTTTGGCCCAAATTTTGAGAATGGGTCAACA[A/G]CTTGTGCAGGAGGACGTGGGGCTTTTTCTGGAGCTTCTGGTAGGTCCAACTCCAAATGGC	TOP
GFSSContig14753_264-0_B_F_1890479722	GFSSContig14753_264	ACTTCGTCAGTAACGGACATCTGGCACCTCCAAAGGACGT	GAGTCGAGGTCATATCGTATCTGGCACCTCCAAAGGACGC	AAGGATGAATGGCCTGAACTGCCAAGAGAGTTAGCCCGGTAGTCTGCCTATAGTGAGTC	3092	TGCCAAGAGAGTTAGCCCGGTA	BOT	[T/C]	2	diploid	OTHER	55698402	TGAGCGGATCTTGATGAAGTAGAAGGCATAAGTTTGCTTAGGTTCAGGCCATTCATCCTTC[G/A]CGTCCTTTGGAGGTGCCAGATCAGCGACATTGGTAGTTGTCTCTGAACCAAAAACAGCT	BOT
GFSSContig20060_2192-0_T_F_1890482276	GFSSContig20060_2192	ACTTCGTCAGTAACGGACCAGGAGATCGATGAGATTGTGGAA	GAGTCGAGGTCATATCGTCAGGAGATCGATGAGATTGTGGAC	TTGGTTATCTTAATGGGCTCTTATGAATGCCACCACCGTTGTCCGTCTGCCTATAGTGAGTC	3096	ATGAATGCCACCACCGTTGTCC	TOP	[A/C]	855	diploid	OTHER	37413688	TTGGATCTTCTGTCTGGAAGTGGAATGTTCACCAAACAGGAGATCGATGAGATTGTGGA[A/C]ATTGGTTATCTTAATGGGCTCTTTGTGCTTGCACGTTCAATTGGCCTGATCGGGCACACCT	TOP
GFSSContig19044_1678-0_B_F_1890480564	GFSSContig19044_1678	ACTTCGTCAGTAACGGACTCTCATATCCAGAATTGGCATCGG	GAGTCGAGGTCATATCGTTCTCATATCCAGAATTGGCATCGC	GTCAGCCTCTGAGATAAATTCCACTACCAAGGTTCTGAGCGGTGGTCTGCCTATAGTGAGTC	3099	ACTACCAAGGTTCTGAGCGGTG	BOT	[G/C]	4	diploid	OTHER	59650176	GGAGGCAAAGTAAAGGTACTTGGGACTGGAGAAGGAACGGAATTTATCTCAGAGGCTGACA[C/G]CGATGCCAATTCTGGATATGAGATTGTGGGATTTGAAGTTGTCCCATGCAGTGTGAAGC	BOT
GFSSContig19351_2904-1_T_R_1863900029	GFSSContig19351_2904	ACTTCGTCAGTAACGGACGCTGCAAGCCTCACATCAGAGTTTA	GAGTCGAGGTCATATCGTGCTGCAAGCCTCACATCAGAGTTTG	CTCAGAAGCATTCATACCCTGCACCGTCTCTGCTATCGAGCGAGTCTGCCTATAGTGAGTC	3101	CACCGTCTCTGCTATCGAGCGA	TOP	[A/G]	8	diploid	OTHER	49043694	TGAGCAAAGCCCAAAGCATTATACAATGCCCGTGTAGCTGCAAGCCTCACATCAGAGTTT[A/G]CCTCAGAAGCATTCATACCCTGAACAACAGCTGTAAGTATTTTATTGACTTGGTCTTGGT	TOP
GFSSContig14840_1377-0_T_R_1890479726	GFSSContig14840_1377	ACTTCGTCAGTAACGGACGGTTCGCATCATCTGAGGTTGACA	GAGTCGAGGTCATATCGTGGTTCGCATCATCTGAGGTTGACG	GCCTTCTTTTGGTCATGATATTATCTTCGGTCTGGGACCCACAGGTCTGCCTATAGTGAGTC	3103	ATCTTCGGTCTGGGACCCACAG	TOP	[A/G]	2	diploid	OTHER	6713420	CTCTATTTATGGTGGCACAGCCTGGAGGTTCGCATCATCTGAGGTTGAC[A/G]TGCCTTCTTTTGGTCATGATATTGGAAATGTTGATCCAACTATCAAATGAG	TOP
GFSSContig7868_850-0_B_F_1890479406	GFSSContig7868_850	ACTTCGTCAGTAACGGACGTGTGGAATGACTCCACCCTGAAT	GAGTCGAGGTCATATCGTGTGTGGAATGACTCCACCCTGAAG	CTTGAAATATACGAGCTGCAGGGTCCACGACTACTTTGGGGAAGTCTGCCTATAGTGAGTC	3105	GGTCCACGACTACTTTGGGGAA	BOT	[T/G]	1	diploid	OTHER	56968229	TCGAAGGTTCTTTAAGTGCTGTTCGTAAATCCACTCAAGCTGCAGCTCGTATATTTCAAGC[C/A]TTCAGGGTGGAGTCATTCCACAGAAAGAAAGTCGTGGAATACGGAGATGATGACTGTGG	BOT
GFSSContig14904_1171-1_T_F_1863901054	GFSSContig14904_1171	ACTTCGTCAGTAACGGACAGGCAAACGAGAATGTGGTGGA	GAGTCGAGGTCATATCGTAGGCAAACGAGAATGTGGTGGG	GATGATTAAGTTTTTGACGCTTTTACGGCTAACATGCTCCTAGCGGTCTGCCTATAGTGAGTC	3111	TACGGCTAACATGCTCCTAGCG	TOP	[A/G]	1	diploid	OTHER	8374420	GGATGTGCTTGGCCAGGCTGCTGGATTGGAGGCAAACGAGAATGTGGTGG[G/A]GGATGATTAAGTTTTTGACGCTTTGCAGCTTCCTCTGCTTGCCTTTGTTG	BOT
GFk50ctg166469_208-0_T_F_1893112190	GFk50ctg166469_208	ACTTCGTCAGTAACGGACAGAGTAAGCCTCAGATGTCACCCAA	GAGTCGAGGTCATATCGTAGAGTAAGCCTCAGATGTCACCCAC	TGCAGTGTATGGCATACCTACTGGTCGAAGGGCAGTCTTACTGTGTCTGCCTATAGTGAGTC	3115	GGTCGAAGGGCAGTCTTACTGT	TOP	[A/C]	6	diploid	OTHER	60900041	ATTATGACCCCTTGCGGCCAAAACTATAGATGGAGAAGAGTAAGCCTCAGATGTCACCCA[A/C]GTGCAGTGTATGGCATACCTACTGAGCAAGTAAAAGGCACCCAGAAGAAGAGCAATAGCT	TOP
GFSSContig9489_660-1_B_R_1863899677	GFSSContig9489_660	ACTTCGTCAGTAACGGACGCAGGGCCTATTATGGCTGGGAGT	GAGTCGAGGTCATATCGTGCAGGGCCTATTATGGCTGGGAGC	GATTCTTTGAGGCTGTAATAAGTGGGTTTAAGTGAGCACGCATGGCGTCTGCCTATAGTGAGTC	3125	GGTTTAAGTGAGCACGCATGGC	BOT	[T/C]	3	diploid	OTHER	51216506	AGTGTGATGAGGAAGTGCAGCATGCCCTCCCTTTCCACTTATTACAGCCTCAAAGAATCC[G/A]CTCCCAGCCATAATAGGCCCTGGCCTGGATGCCAGTACACCAATAGGCACAGAATCAGCT	BOT
GFSSContig18014_639-0_B_F_1890481454	GFSSContig18014_639	ACTTCGTCAGTAACGGACGTCGTCCAGCAAAGGAATGTCAG	GAGTCGAGGTCATATCGTGTCGTCCAGCAAAGGAATGTCAC	AGGCTTGCCATGATAGTTCGCGCGGTGATTAAGCATGAGCTGTCTGCCTATAGTGAGTC	3126	GCGCGGTGATTAAGCATGAGCT	BOT	[G/C]	8	diploid	OTHER	1172619	GCACTTGATTGTTTCCAGAACGCAAAGGCAAGGTTCTGGGCGAACTATCATGGCAAGCCTT[C/G]TGACATTCCTTTGCTGGACGACCCTGATTTGTACATCGACAAGGTCGACCACCAATGCA	BOT
GFSSContig4415_530-0_B_F_1890480187	GFSSContig4415_530	ACTTCGTCAGTAACGGACCCATGTATCGGAGGTTGAAGATCAAT	GAGTCGAGGTCATATCGTCCATGTATCGGAGGTTGAAGATCAAC	ATATCAAAAGGTCCATTGGCTTATCAGCTCAGCTATCCCGACGGTCTGCCTATAGTGAGTC	3132	TATCAGCTCAGCTATCCCGACG	BOT	[T/C]	3	diploid	OTHER	406715	CCATATCCCTTTGCAAGGGCCATCCCAAGCCAATGGACCTTTTGATATC[A/G]TTGATCTTCAACCTCCGATACATGGCCATGCCTCAGTGCCTATAGAATCCC	TOP
GFSSContig12235_573-1_T_R_1863899315	GFSSContig12235_573	ACTTCGTCAGTAACGGACCTCTTTGTGGCCTTGGGTCCA	GAGTCGAGGTCATATCGTCTCTTTGTGGCCTTGGGTCCG	ACCATGCTGTAGTCGTTCCCGTGCCGATCTGTGAAGCCTAGGTCTGCCTATAGTGAGTC	3136	CGTGCCGATCTGTGAAGCCTAG	TOP	[A/G]	6	diploid	OTHER	48760461	CACAAGAACTTGACTGTGCCTGTTCATCTGCTCTTTGTGGCCTTGGGTCC[A/G]CACCATGCTGTAGTCGTTCCAGCACCTCTTCATCACGATTTTGCAGCATG	TOP
GFk50ctg117945_201-0_B_F_1893112209	GFk50ctg117945_201	ACTTCGTCAGTAACGGACGAATTTCAGCGATTTGGCCATCTAT	GAGTCGAGGTCATATCGTGAATTTCAGCGATTTGGCCATCTAC	GTCGTCTCCACCTTCCTCTTATAAGACCTCCCTAAGTCGCGCGTCTGCCTATAGTGAGTC	3141	ATAAGACCTCCCTAAGTCGCGC	BOT	[T/C]	7	diploid	OTHER	8886358	ACAAGTGCACTCACCCTAGCTGCCCTGTGAAGAGGAAGGTGGAGACGACA[A/G]TAGATGGCCAAATCGCTGAAATTGTGTACAGTGGTGAACACAACCACCTG	TOP
GFSSContig18069_1033-1_T_R_1863898452	GFSSContig18069_1033	ACTTCGTCAGTAACGGACGGGATGTAGTCCTGGATGCCCGA	GAGTCGAGGTCATATCGTGGGATGTAGTCCTGGATGCCCGG	TAGTGGTAGGTGAGGTCGCCTAATGTGCCAGGACGACAGCTGTCTGCCTATAGTGAGTC	3144	CTAATGTGCCAGGACGACAGCT	TOP	[A/G]	1	diploid	OTHER	1964951	TGTCGAGCCCCGGGACGTCGGCCTGGAACCCGCCCTTGTGGATGTAGTCCTGGATGCCCG[G/A]GTAGTGGTAGGTGAGGTCGCCGTCGCCGACGATGAACCTGGTGGGCACCTCCACCTTGGC	BOT
GFSSContig12656_527-0_T_U_1890482294	GFSSContig12656_527	ACTTCGTCAGTAACGGACGCTCGTCGTTCCAGTCATGCAAA	GAGTCGAGGTCATATCGTGCTCGTCGTTCCAGTCATGCAAG	CATGCTTGAGCAGCACAGGCGTCGTGAAGCAGTGTATTCCGTCTGCCTATAGTGAGTC	3145	GCGTCGTGAAGCAGTGTATTCC	TOP	[A/G]	0	diploid	OTHER	0	TTGCATTGAGTTAGGATCTTCACGCAGTCCTCGTCGTTCCAGTCATGCAA[A/G]ACATGCTTGAGCAGCACAGCGTCAGCAGGAGGGATCGAACTCATCATATC	TOP
GFSSContig15903_1035-1_B_R_1863900712	GFSSContig15903_1035	ACTTCGTCAGTAACGGACGAGCTAGGCAGGCTATTCAACCGT	GAGTCGAGGTCATATCGTGAGCTAGGCAGGCTATTCAACCGC	TGTGGAGATTCTGAGTACTGGACCAGGAGCGGTGAATGTGACTGTCTGCCTATAGTGAGTC	3150	ACCAGGAGCGGTGAATGTGACT	BOT	[T/C]	10	diploid	OTHER	7783417	CAAGGGCTGATATAGCTGCATGCTGCTCCCTCTCCATGCCAGTACTCAGAATCTCCACAA[A/G]CGGTTGAATAGCCTGCCTAGCTGACTCACTGTTCCTCACATGGTCAGCAAAAAACAAACT	TOP
GFSSContig12726_190-1_B_R_1863900238	GFSSContig12726_190	ACTTCGTCAGTAACGGACCTGTGCCGCTGCTGAATTGATT	GAGTCGAGGTCATATCGTCTGTGCCGCTGCTGAATTGATC	GCCGTCTGATAATAAATCCAGCGCTCGGAGTAGCTCAGATGGTGTCTGCCTATAGTGAGTC	3153	CGCTCGGAGTAGCTCAGATGGT	BOT	[T/C]	4	diploid	OTHER	54329504	TATCTGTGGAATGACAGGAAGAAGAAATGGCTCGTTGTCTGGATTTATTATCAGACGGCC[A/G]ATCAATTCAGCAGCGGCACAGTGCCATGGCTTTACGGAAGAAGAAAGCATACCCATTATG	TOP
GFSSContig19091_129-0_T_F_1890479354	GFSSContig19091_129	ACTTCGTCAGTAACGGACGAAAGACGACTAATAGGGATCCCATAA	GAGTCGAGGTCATATCGTGAAAGACGACTAATAGGGATCCCATAT	CATATCCAGCCATAGTTACTCCTAGAGCAGCATTCACGTTCCCTCGTCTGCCTATAGTGAGTC	3155	AGAGCAGCATTCACGTTCCCTC	TOP	[A/T]	1	diploid	OTHER	57826180	AGTCCCCACCGAAATATCGAGCATAAAGACGACTAATAGGGATCCCATA[A/T]CCATATCCAGCCATAGTTACTCCTTCATTATGTCCATCCAGATCAGGAGGG	TOP
GFSSContig18823_430-0_T_U_1890482345	GFSSContig18823_430	ACTTCGTCAGTAACGGACCCCCTTCTCTTCTCTTGTCGTCCC	GAGTCGAGGTCATATCGTCCCCTTCTCTTCTCTTGTCGTCCG	CCAATTGCTAGTGTTAGGTTCATCTGGCCTGGTTGAGACCGAATGTCTGCCTATAGTGAGTC	3156	TCTGGCCTGGTTGAGACCGAAT	TOP	[C/G]	0	diploid	OTHER	0	GCCATGCGCATCCTGCATGTGAGCATGCCCCTTCTCTTCTCTTGTCGTCC[C/G]CCCAATTGCTAGTGTTAGGTTCAATCTCCGTCTTCAGGGTTGTTCAATTT	BOT
GFSSContig4398_93-0_T_R_1890480171	GFSSContig4398_93	ACTTCGTCAGTAACGGACGAGATTAGCACAGGCTGGAATCAGA	GAGTCGAGGTCATATCGTGAGATTAGCACAGGCTGGAATCAGG	TGGCGTTGATACTTAATCGGAACGGTTGTAGTCCCTGGAGTGTCTGCCTATAGTGAGTC	3157	GAACGGTTGTAGTCCCTGGAGT	TOP	[A/G]	3	diploid	OTHER	7625583	ATGATTATTTTTTCACTAGATACCCGATTGTGGAGAAGAGATTAGCACAGGCTGGAATCAG[G/A]TTGGCGTTGATACTTAATCGGATATTTGATGGGGATAAAGCAGATGATATACTCCTTCG	BOT
GFSSContig20239_3121-1_T_R_1863899366	GFSSContig20239_3121	ACTTCGTCAGTAACGGACTATCTCTCCACGAGGCGTGCTCA	GAGTCGAGGTCATATCGTTATCTCTCCACGAGGCGTGCTCG	GAGTGCATCGTAATCCATTTCTCAAGGTGGTGAAACGGCTCTCGTCTGCCTATAGTGAGTC	3158	TCAAGGTGGTGAAACGGCTCTC	TOP	[A/G]	3	diploid	OTHER	58144711	TTGTAGTATCCTGAGAATAATGTTTCTCCCCTGATGCATATCTCTCCACGAGGCGTGCTC[G/A]CGAGTGCATCGTAATCCATTTCTGGGACCGACTCCAGACGAACATCGATGTTTGGCACTG	BOT
GFSSContig18231_1011-1_B_R_1863899643	GFSSContig18231_1011	ACTTCGTCAGTAACGGACCCAAGAAATCGGAGAGGAGCACT	GAGTCGAGGTCATATCGTCCAAGAAATCGGAGAGGAGCACC	TGTGCCTCTACTTCTCCACCATCGGAGATGGGCCTGTCAAGCGTCTGCCTATAGTGAGTC	3160	ATCGGAGATGGGCCTGTCAAGC	BOT	[T/C]	2	diploid	OTHER	74081477	GTTGAGCAGCAGGATGGGGTCCTGGACCGGCGCCCGGTCGGTGGAGAAGTAGAGGCACAC[G/A]GTGCTCCTCTCCGATTTCTTGGCCTTTTCTTGATTTGATAGCTGCGGCAGGAGCTTCTCG	BOT
GFSSContig12780_224-1_T_R_1863898776	GFSSContig12780_224	ACTTCGTCAGTAACGGACGGTTCATGCGGTTCCCAGTCTTC	GAGTCGAGGTCATATCGTGGTTCATGCGGTTCCCAGTCTTG	GAACTGCATCTAGCAACTTCAATACGTTGCCCAACTGCTAGAGGGTCTGCCTATAGTGAGTC	3171	TACGTTGCCCAACTGCTAGAGG	TOP	[C/G]	2	diploid	OTHER	72274461	GCCCTCGCCTCGCCTCGATTAGTTCCATCGTTCATGCGGTTCCCAGTCTT[C/G]AGAACTGCATCTAGCAACTTCAAGAATAGCTTGCTGCTTCTTAAATCTGT	BOT
GFSSContig2558_563-0_B_F_1890481066	GFSSContig2558_563	ACTTCGTCAGTAACGGACGTCCATTACCAGACAAGAAAGGTTGTCT	GAGTCGAGGTCATATCGTGTCCATTACCAGACAAGAAAGGTTGTCC	TCGTGAAATGAGAATACAGAGTTCGCGCTAACTGGGTTGGAAGCCGTCTGCCTATAGTGAGTC	3183	CGCGCTAACTGGGTTGGAAGCC	BOT	[T/C]	6	diploid	OTHER	42762484	GCAAATGCTCGACCACCCATTCCTTCCAACTCTGTATTCTCATTTCACGAC[G/A]GACAACCTTTCTTGTCTGGTAATGGAGTTTTGCCCTGGTGGTGACCTAC	BOT
GFSSContig19910_1112-0_B_U_1890482297	GFSSContig19910_1112	ACTTCGTCAGTAACGGACGCTCACCAGCACCGGTGCTCTT	GAGTCGAGGTCATATCGTGCTCACCAGCACCGGTGCTCTC	CATGTACAAAAAGGTTCCTTTTAATCTCTCGACCTTGGCAGGAGGGTCTGCCTATAGTGAGTC	3191	ATCTCTCGACCTTGGCAGGAGG	BOT	[T/C]	0	diploid	OTHER	0	GAAGTAGCCGGTGGTAAATTAAAAGGAACCTTTTTGTACATGGCGGCGGA[A/G]AGAGCACCGGTGCTGGTGAGGCACGCCGGCGGCGGCGCCGTGGAGGCGCT	TOP
GFSSContig19723_735-1_B_F_1863898462	GFSSContig19723_735	ACTTCGTCAGTAACGGACTGATGTCTGAGCTCTGAATTCCAAAT	GAGTCGAGGTCATATCGTTGATGTCTGAGCTCTGAATTCCAAAC	CAAGGACATTCATTGAGTACTCAGCGCACTATCTGAAGACTCGCAGTCTGCCTATAGTGAGTC	3207	GCGCACTATCTGAAGACTCGCA	BOT	[T/C]	3	diploid	OTHER	18259041	AGATAAGTTTGATCAGATGCTCATGAGAAAGGAGTATGAGTACTCAATGAATGTCCTTGC[A/G]TTTGGAATTCAGAGCTCAGACATCACCCCAGCTTTCCCATATGTTGCACCGTTTTCATGC	TOP
GFSSContig18909_129-0_T_U_1890482473	GFSSContig18909_129	ACTTCGTCAGTAACGGACCATCGTCGGACACGGCATAA	GAGTCGAGGTCATATCGTCATCGTCGGACACGGCATAG	ATGGAGATTCATCTACTGATTTTCTCGACAAGATCAGCAGCCCGTTGTCTGCCTATAGTGAGTC	3222	TCGACAAGATCAGCAGCCCGTT	TOP	[A/G]	0	diploid	OTHER	0	CATATGATCGATGAAAGATTATCGTCAGTTGCATCGTCGGACACGGCATA[G/A]GATGGAGATTCATCTACTGATTTTCTCTCCGCAGCCATTTTCTATAAGTT	BOT
GFSSContig16978_83-1_T_R_1863899528	GFSSContig16978_83	ACTTCGTCAGTAACGGACGGGCTGTGTTAAAAGAGGCTGCTA	GAGTCGAGGTCATATCGTGGGCTGTGTTAAAAGAGGCTGCTG	ATCTGTTCCTAATGCTGGAGTGGACGGTGCTGAACATCCAGTGTCTGCCTATAGTGAGTC	3237	TGGACGGTGCTGAACATCCAGT	TOP	[A/G]	4	diploid	OTHER	54400328	AAAACTGAGCCCAAAGTTAAGCCGAGTTTGGGTCTTAGGGCTGTGTTAAAAGAGGCTGCT[G/A]CATCTGTTCCTAATGCTGGAGCTTCTCAAGTTCAACAACCATCCATGTACCCATCTGTTG	BOT
GFSSContig13994_1140-1_B_R_1863898888	GFSSContig13994_1140	ACTTCGTCAGTAACGGACGGTGCCTCTACCAGCACCCGAT	GAGTCGAGGTCATATCGTGGTGCCTCTACCAGCACCCGAG	AGGTTCTACCACCTCGCCTGTTCCCGCAACAGGAGGGATTCGTCTGCCTATAGTGAGTC	3239	GTTCCCGCAACAGGAGGGATTC	BOT	[T/G]	8	diploid	OTHER	162707	CGGAGCTGATGCATGTCGCCGGCTCTCCACCGGCACAGCAAGGCGAGGTGGTAGAACCTC[A/C]TCGGGTGCTGGTAGAGGCACATGAGGGTGAAGAGCGCGTTCAGGATCTGGTTGTTCACCT	TOP
GFSSContig19953_3013-0_B_F_1890479264	GFSSContig19953_3013	ACTTCGTCAGTAACGGACCGTGAATGTATCTCATCTCTTTCAGTGCT	GAGTCGAGGTCATATCGTCGTGAATGTATCTCATCTCTTTCAGTGCC	ACACCATCACTAGGATAATCACTTATTCCCAGGAACATCGTCGCAGGTCTGCCTATAGTGAGTC	3245	ATTCCCAGGAACATCGTCGCAG	BOT	[T/C]	1	diploid	OTHER	10593704	CAAATGTCATCGAATGGTGTGGCTGTAAGTGATTATCCTAGTGATGGTGTT[G/A]GCACTGAAAGAGATGAGATACATTCACGTCTTCAAACTCTGGAATTGGA	BOT
GFSSContig10991_515-0_T_R_1890481068	GFSSContig10991_515	ACTTCGTCAGTAACGGACTGGAATAATGATGGAACCCTCCTTC	GAGTCGAGGTCATATCGTTGGAATAATGATGGAACCCTCCTTG	GACAAACATGATTCTCCTGTCCGGAACTGTTGTTTGGCGGAACGTCTGCCTATAGTGAGTC	3253	CGGAACTGTTGTTTGGCGGAAC	TOP	[C/G]	6	diploid	OTHER	40782902	AAGTGAGCTTGCATTTTCTGCGGAGGAGCATAGGGTGGAATAATGATGGAACCCTCCTT[C/G]AGACAAACATGATTCTCCTGTCCAAAAGTTTGGACCAATGTAGCACGTCGCAGCAATGGAA	TOP
GFSSContig18581_227-0_B_F_1890480656	GFSSContig18581_227	ACTTCGTCAGTAACGGACGGATAGCACAAAGGGCTGGGTTGG	GAGTCGAGGTCATATCGTGGATAGCACAAAGGGCTGGGTTGC	TGAACAGCCACACACCTAATGTCCCTGGAACCAACGACCTGTGTCTGCCTATAGTGAGTC	3262	GTCCCTGGAACCAACGACCTGT	BOT	[G/C]	4	diploid	OTHER	7556315	AATGGACAAGGTCAAGGTTTTTGAAGCTCACACTGACTACATTAGGTGTGTGGCTGTTCAT[C/G]CAACCCAGCCCTTTGTGCTATCATCGTCCGATGACATGCTGATTAAGCTGTGGGATTGG	BOT
GFSSContig14076_114-1_B_R_1863898398	GFSSContig14076_114	ACTTCGTCAGTAACGGACGCCCTCGGGAACAACGCTTTCT	GAGTCGAGGTCATATCGTGCCCTCGGGAACAACGCTTTCC	GTGCTCCCTGAGGTATAGTGTCCTGTCCGAAGTGTGTGCCAAAGTCTGCCTATAGTGAGTC	3279	CCTGTCCGAAGTGTGTGCCAAA	BOT	[T/C]	2	diploid	OTHER	69907336	CCGGCCGGCGTAGAACGGCGACACACTATACCTCAGGGAGCACCACACAT[A/G]GAAAGCGTTGTTCCCGAGGGGCCGTCCGCTCAGGAACTGCGCCGTCACCC	TOP
GFSSContig15044_1090-0_B_R_1890480538	GFSSContig15044_1090	ACTTCGTCAGTAACGGACCATGACAGCTGCATTCCTTTCAAT	GAGTCGAGGTCATATCGTCATGACAGCTGCATTCCTTTCAAA	TTTGATTCATTAACACCATTTGTATCGTATGGCAGTGGAACCCCAGTCTGCCTATAGTGAGTC	3280	ATCGTATGGCAGTGGAACCCCA	BOT	[T/A]	4	diploid	OTHER	7207664	ACAAGATGTCTCCCCCCTGCAAAACGGGGAAATCCATACAAATGGTGTTAATGAATCAAAA[A/T]TTGAAAGGAATGCAGCTGTCATGCCTGTTCTAACTGGCAATCGAAGCAAATCTAGGAGC	BOT
GFSSContig17703_1151-0_B_F_1890480811	GFSSContig17703_1151	ACTTCGTCAGTAACGGACGCCATAAAAGATGGCTGGTAGCGAATT	GAGTCGAGGTCATATCGTGCCATAAAAGATGGCTGGTAGCGAATC	TTGTCAACTGCTCTCCTTCAGCAGGCCGCTTTGAAGATACGCGTCTGCCTATAGTGAGTC	3283	GCAGGCCGCTTTGAAGATACGC	BOT	[T/C]	5	diploid	OTHER	665572	CCAAGCAGATGATTAAAGTGTTTAGTCTTGAAGGAGAGCAGTTGACAAT[A/G]ATTCGCTACCAGCCATCTTTTATGGGCCAAAGAATAGGCAGTGTAAACTGC	TOP
GFSSContig20489_1213-0_B_F_1890480531	GFSSContig20489_1213	ACTTCGTCAGTAACGGACGCAATTCTTGGAGCCTTGAAGGCT	GAGTCGAGGTCATATCGTGCAATTCTTGGAGCCTTGAAGGCC	TCGTCAATGTCATTGGTATGACAGTCCTGCAAACACCGCTGATGTCTGCCTATAGTGAGTC	3284	CAGTCCTGCAAACACCGCTGAT	BOT	[T/C]	4	diploid	OTHER	3247591	CGAGGAAGAAGATCCTTGATTGGAGGAGTCATTTTAGTCATACCAATGACATTGACGAT[A/G]GCCTTCAAGGCTCCAAGAATTGAACCCAGCACCTCAGGATACTCCTCTCCTAAGTACTCAT	TOP
GFSSContig16572_604-0_B_F_1890479744	GFSSContig16572_604	ACTTCGTCAGTAACGGACTCAAGCCTTCCAAATGGTGGACT	GAGTCGAGGTCATATCGTTCAAGCCTTCCAAATGGTGGACC	GTTCTGGCTAATGGATGCCTGGTGGGCACAATTACTCCGACGTCTGCCTATAGTGAGTC	3285	TGGTGGGCACAATTACTCCGAC	BOT	[T/C]	2	diploid	OTHER	75695479	ACACCATTGTTAGCAGGAACATTAACAGGGGGGCATCCATTAGCCAGAACT[G/A]GTCCACCATTTGGAAGGCTTGATCCTGCAGCTTTCTTTTCATTACCGCA	BOT
GFSSContig19389_58-0_T_F_1890478804	GFSSContig19389_58	ACTTCGTCAGTAACGGACCATCTTCCCCAGGGCATTCTCA	GAGTCGAGGTCATATCGTCATCTTCCCCAGGGCATTCTCT	CTCCTTAAACACCCACATGTACTCCGTCCATCAAAGTGGTGTGCGTCTGCCTATAGTGAGTC	3290	TCCGTCCATCAAAGTGGTGTGC	TOP	[A/T]	1	diploid	OTHER	62822153	GAGTGCCCATTCATGAAGCTCCTCAGCTGCATCTTCCCCAGGGCATTCTC[A/T]GGCCGCTCCTTAAACACCCACATGTACATGTTCTCCATGTCGTGCTGCAC	TOP
GFSSContig19584_1747-1_B_F_1863900369	GFSSContig19584_1747	ACTTCGTCAGTAACGGACGAACATAAACTTGTTGGAAGCGCCT	GAGTCGAGGTCATATCGTGAACATAAACTTGTTGGAAGCGCCG	TCTAGTGCTGGATCTTTCTCAATATGCCACTGGGACTGCGAGTACGTCTGCCTATAGTGAGTC	3293	ATGCCACTGGGACTGCGAGTAC	BOT	[T/G]	1	diploid	OTHER	55095089	ATTGGTGCAACAACCCTTGATGAATACCGCAAATATATTGAGAAAGATCCAGCACTAGAG[C/A]GGCGCTTCCAACAAGTTTATGTTGATCAGCCTTCAGTTGAAGATACAATTTCAATACTCC	BOT
GFSSContig13695_917-0_T_R_1890481051	GFSSContig13695_917	ACTTCGTCAGTAACGGACAGATTGCTGGTTCATTGGAAAAGAA	GAGTCGAGGTCATATCGTAGATTGCTGGTTCATTGGAAAAGAG	AGTTCTGGAGAGTTTGCTTCATGGCGCAGTGATGAGGTATTCCTGTCTGCCTATAGTGAGTC	3294	GGCGCAGTGATGAGGTATTCCT	TOP	[A/G]	6	diploid	OTHER	39708070	GGTCCATGAGGGCTGAAGGGGCACAGGAGATTGCTGGTTCATTGGAAAAGA[G/A]AAGTTCTGGAGAGTTTGCTTCATGCTCTCAAAAGTCTGCTGCGACATCC	BOT
GFSSContig8233_178-0_B_R_1890480557	GFSSContig8233_178	ACTTCGTCAGTAACGGACACATCTTCCTCAATGCCCATCTCT	GAGTCGAGGTCATATCGTACATCTTCCTCAATGCCCATCTCC	CTGGTTTGTTAAAGCATTTATGATTCACCAGAGCCCATACCGAGTGTCTGCCTATAGTGAGTC	3295	TTCACCAGAGCCCATACCGAGT	BOT	[T/C]	4	diploid	OTHER	54315185	TGGAAAATATGTGATTTTGGAAGCACATCAACTAATCATAAATGCTTTAACAAACCAGA[A/G]GAGATGGGCATTGAGGAAGATGTCATCAGGAAGCATACAACCCCAGCCTACAGGGCCCCAG	TOP
GFk45ctg334974_204-0_T_R_1890481803	GFk45ctg334974_204	ACTTCGTCAGTAACGGACGTCTGGACTGGCTGTGACCAGCA	GAGTCGAGGTCATATCGTGTCTGGACTGGCTGTGACCAGCG	CCCGTGAGTTAAGTTGCTTCTACATTAAGGTGAGCACTGGCGGAGTCTGCCTATAGTGAGTC	3299	CATTAAGGTGAGCACTGGCGGA	TOP	[A/G]	9	diploid	OTHER	59143807	CAGCAAGTCACCTAAACTCTCCAGCATACCATCAACTGTTTCTGGACTGGCTGTGACCAGC[G/A]TCCCGTGAGTTAAGTTGCTTCTAAATGCTTGGTATGAGGCTGATGCTAGTCTTTTGGGG	BOT
GFSSContig18310_1405-0_T_R_1890480572	GFSSContig18310_1405	ACTTCGTCAGTAACGGACCGATCCTCCAAGTTGTGAACGTAA	GAGTCGAGGTCATATCGTCGATCCTCCAAGTTGTGAACGTAC	TTAAACCCAGAAGGATCCATCCAACTGAGTCAGGTATGGCGACGTCTGCCTATAGTGAGTC	3303	CAACTGAGTCAGGTATGGCGAC	TOP	[A/C]	4	diploid	OTHER	60708771	AGGTCTTCGTCGAATATCCGGACTAGATCCGAGAAACGATCCTCCAAGTTGTGAACGTA[A/C]ATTAAACCCAGAAGGATCCATCGGCGAATTATATATGTTGACACTGTTAAAATCATAGCTT	TOP
GFSSContig7719_356-0_B_F_1890480230	GFSSContig7719_356	ACTTCGTCAGTAACGGACCTGGGAGCCGCGGAAGCAT	GAGTCGAGGTCATATCGTCTGGGAGCCGCGGAAGCAC	AAGGATTGACGTCGAGGAAGTGCCACAAAGCCTTACGGTCGAGTCTGCCTATAGTGAGTC	3305	TGCCACAAAGCCTTACGGTCGA	BOT	[T/C]	3	diploid	OTHER	68906493	GGGACGGCTCCCCGTCGAAGCCCACCAAGCCCCGGGTGTTCTTCCTCGACGTCAATCCTTT[G/A]TGCTTCCGCGGCTCCCAGCGCAGCCTCGGCGCCTTTGCGCGCTGGCTGGCGCTCTTCTT	BOT
GFSSContig20480_2394-0_B_F_1890481059	GFSSContig20480_2394	ACTTCGTCAGTAACGGACCCCAGTGTAATTACGAATCACAGGTTCT	GAGTCGAGGTCATATCGTCCCAGTGTAATTACGAATCACAGGTTCC	TAAAAGGGCCATATTCTCTTAGTGGAAAGGCTGCTCCATCGAACTGTCTGCCTATAGTGAGTC	3314	GGAAAGGCTGCTCCATCGAACT	BOT	[T/C]	6	diploid	OTHER	46505572	CTTGAGTATGTTTCGGGGGGTTCAATCCACAAATTACTAAGAGAATATGGCCCTTTTAA[A/G]GAACCTGTGATTCGTAATTACACTGGGCAAATTCTTGCTGGTCTTGCCTACTTGCATGGGC	TOP
GFSSContig18265_294-1_T_R_1863899416	GFSSContig18265_294	ACTTCGTCAGTAACGGACGGGCAACAAGTGGCGGATA	GAGTCGAGGTCATATCGTGGGCAACAAGTGGCGGATC	AGGAGGCCTCGTGGAAATATCGTCGAGGGCAGGATCTGTCGTCTGCCTATAGTGAGTC	3315	ATCGTCGAGGGCAGGATCTGTC	TOP	[A/C]	3	diploid	OTHER	54802047	GCGACGGGTGTACGCGCTGGTGGAGGCGGGGGCGACGGACGGGGGCAACAAGTGGCGGAT[C/A]GAGGAGGCCTCGTGGAAATCGGAGTCGGAGGGGGAGATGGTGGTGGTGCTCGTCTTCGTT	BOT
SSk50ctg41721_182-1_B_F_1863899127	SSk50ctg41721_182	ACTTCGTCAGTAACGGACGTCAAGAAATGGCTCGGTGTGAGT	GAGTCGAGGTCATATCGTGTCAAGAAATGGCTCGGTGTGAGC	AGAAGTCAGAGTGGCGTTGAGCGGGGAATTGGCTCCTCTACGTCTGCCTATAGTGAGTC	3318	AGCGGGGAATTGGCTCCTCTAC	BOT	[T/C]	2	diploid	OTHER	64802691	CCAAGGTCTACCACTTTGGATTTTGACACGCAACGCCACTCTGACTTCTC[G/A]CTCACACCGAGCCATTTCTTGAGAAGCTTGAATACATTCTCATCAGACAG	BOT
GFSSContig18013_689-1_B_F_1863900578	GFSSContig18013_689	ACTTCGTCAGTAACGGACACGAGCGGGGAAATCTGGTCT	GAGTCGAGGTCATATCGTACGAGCGGGGAAATCTGGTCG	GCTACTGCCTTTTTCAATGAGAGCTGAGTCCACCTCATTCGGAGTCTGCCTATAGTGAGTC	3324	AGCTGAGTCCACCTCATTCGGA	BOT	[T/G]	1	diploid	OTHER	3630134	ATAATGGCCTTGCTAGCGATAGGTTGCCCTCATTGAAAAAGGCAGTAGCT[A/C]GACCAGATTTCCCCGCTCGTCCTGTCCTCCCAATACGATGAACATAGTCA	TOP
GFSSContig19750_1687-1_B_F_1863900279	GFSSContig19750_1687	ACTTCGTCAGTAACGGACTCTCGAACGGTAACCATGTAAATTCT	GAGTCGAGGTCATATCGTTCTCGAACGGTAACCATGTAAATTCC	ATCAAAGCAATATGCTTCATATCGCCCAGTTGATGGAGAGCGTAGTCTGCCTATAGTGAGTC	3330	CGCCCAGTTGATGGAGAGCGTA	BOT	[T/C]	8	diploid	OTHER	44975761	ATCTGATTATTGATACCAACCAAAGCAATATGAAGCATATTGCTTTGATT[G/A]GAATTTACATGGTTACCGTTCGAGACACTTCCGACACCCACTCTGTACTG	BOT
GFSSContig16407_724-1_T_R_1863898359	GFSSContig16407_724	ACTTCGTCAGTAACGGACGCGATTCCCGTGAGGTGCTGA	GAGTCGAGGTCATATCGTGCGATTCCCGTGAGGTGCTGG	AGAAGTGGACTCCGAAGGTGTCGCCCTAGAAGTGAGTTGCGTCTGCCTATAGTGAGTC	3338	TGTCGCCCTAGAAGTGAGTTGC	TOP	[A/G]	9	diploid	OTHER	51757457	GGCTGCCTTAAAGATGCGAGGGCTGTATAGGACCACGGCCTCGATTCCCGTGAGGTGCTG[A/G]AAGAAGTGGACTCCGAAGGCCGCGACGAGGATACGCCGGACGGGGGGCGTCGGGTGCAGG	TOP
GFSSContig11762_328-1_B_R_1863899222	GFSSContig11762_328	ACTTCGTCAGTAACGGACAGGACGTAGGCCACGATGACGT	GAGTCGAGGTCATATCGTAGGACGTAGGCCACGATGACGC	GTACCACTTGATCTGCCTGAATAATCCAACTGGGGCAAGTGCGTCGTCTGCCTATAGTGAGTC	3340	ATCCAACTGGGGCAAGTGCGTC	BOT	[T/C]	4	diploid	OTHER	63230379	CATTTCAGTGATCACCATCCCACATATATTCAGGCAGATCAAGTGGTACT[A/G]CGTCATCGTGGCCTACGTCCTCGCCCCTCTTCTCGGTTTCGCCAATTCAT	TOP
SSk40ctg20422_195-1_B_F_1863899074	SSk40ctg20422_195	ACTTCGTCAGTAACGGACGTCGCTTGGTCTCTCCTTGATAACTTT	GAGTCGAGGTCATATCGTGTCGCTTGGTCTCTCCTTGATAACTTC	AGTGGCAGTCAGGTTACACGCCCATTTGGAATCGAGCAGCTCGTCTGCCTATAGTGAGTC	3346	CCCATTTGGAATCGAGCAGCTC	BOT	[T/C]	1	diploid	OTHER	9729731	AAGTCGACGTAGACGATTCCGAACTTGGACGTGTAACCTGACTGCCACTC[A/G]AAGTTATCAAGGAGAGACCAAGCGAAGTAGCCAGCCACGTTTGCACCATC	TOP
GFSSContig12104_510-1_T_F_1863901026	GFSSContig12104_510	ACTTCGTCAGTAACGGACCCTTCGGCAACGGCGTCA	GAGTCGAGGTCATATCGTCCTTCGGCAACGGCGTCG	CGAGAACATCCTTGTCACCTCATCTCGGATCAGCCCAGGCTGTCTGCCTATAGTGAGTC	3347	TCATCTCGGATCAGCCCAGGCT	TOP	[A/G]	7	diploid	OTHER	2468234	GCTACTTCCCTGCCGCGCTCGTCGGCTACTGGGCCTTCGGCAACGGCGTC[G/A]ACGAGAACATCCTTGTCACCCTCAGGAAACCCAAGTGGCTCATCGCCCTC	BOT
GFSSContig9022_360-1_T_R_1863899203	GFSSContig9022_360	ACTTCGTCAGTAACGGACGTGCAATCTTATTCACTTACCAGCACAA	GAGTCGAGGTCATATCGTGTGCAATCTTATTCACTTACCAGCACAG	CAGGCAGTACAGCAGTGCTCACGCTATCCACTGAGGTCCTTGTCTGCCTATAGTGAGTC	3348	CACGCTATCCACTGAGGTCCTT	TOP	[A/G]	5	diploid	OTHER	55411375	TTGATGCGGGATAGGTATAACATCTGCAATCTTATTCACTTACCAGCACA[A/G]ACAGGCAGTACAGCAGTGCTGGAACGAATGCGGAGGGGTTACACTCGAGA	TOP
GFSSContig19624_465-0_B_R_1890479656	GFSSContig19624_465	ACTTCGTCAGTAACGGACAAAATTTGAACAGCCACCCTCTCTT	GAGTCGAGGTCATATCGTAAAATTTGAACAGCCACCCTCTCTA	TGTTGGATTCCAGAAATGATCGACGTTAGCTCAGGGGCTTATGTCTGCCTATAGTGAGTC	3349	CGACGTTAGCTCAGGGGCTTAT	BOT	[T/A]	2	diploid	OTHER	76788367	CCATGAACAGGTGATTGCTCTTATTTACAATAGCAATATCATCATTTCTGGAATCCAACAT[A/T]AGAGAGGGTGGCTGTTCAAATTTTCTACTTGACAATAACTCGTCGGTTTTAGCGAAAAA	BOT
GFSSContig20006_1334-1_T_F_1863898131	GFSSContig20006_1334	ACTTCGTCAGTAACGGACGTCAGTTGCAAGCGAGTTTGAAAAA	GAGTCGAGGTCATATCGTGTCAGTTGCAAGCGAGTTTGAAAAG	ATTTCTGACACTGTGCCCTTATAGCACGGTGACTCCAAGCATGGTCTGCCTATAGTGAGTC	3354	TAGCACGGTGACTCCAAGCATG	TOP	[A/G]	10	diploid	OTHER	57906866	GCTTGCAAAGAAGGAAGAAATCTACTCTCAGTTGCAAGCGAGTTTGAAAA[A/G]GATTTCTGACACTGTGCCCTTAGCACCAAGGATGTTAAAGGATATAATAG	TOP
GFSSContig15694_992-1_B_R_1863900613	GFSSContig15694_992	ACTTCGTCAGTAACGGACGTGTATTTGTCTTGAGCTTGAAGCGT	GAGTCGAGGTCATATCGTGTGTATTTGTCTTGAGCTTGAAGCGC	CAGGATCTATGGAGTTGAGTTTCGCTTTCTATCAGGACAGGCGAGGTCTGCCTATAGTGAGTC	3363	GCTTTCTATCAGGACAGGCGAG	BOT	[T/C]	3	diploid	OTHER	69914956	AGGCAGCGAGGGGTCTGTCACTGGCTCGATCTCAATGAAACTCAACTCCATAGATCCTGT[G/A]CGCTTCAAGCTCAAGACAAATACAAGTGCAATCCAGCCGAGCATGGTGATTGCCCAGTAG	BOT
GFSSContig16774_1273-1_T_F_1863898259	GFSSContig16774_1273	ACTTCGTCAGTAACGGACGGCCTGCGAGTGCCAATTCAA	GAGTCGAGGTCATATCGTGGCCTGCGAGTGCCAATTCAG	TAATCCTTTCCAGCCTGCATACGCTTGGGTCCTGCCACAAGTCTGCCTATAGTGAGTC	3366	ATACGCTTGGGTCCTGCCACAA	TOP	[A/G]	9	diploid	OTHER	52935010	TGTCTAGCTATCCGGCACCACCATGGGCTATGCCTGCGAGTGCCAATTCA[A/G]CTAATCCTTTCCAGCCTGCGACATACCAAACGCCAAACCCTCCTGCTGCT	TOP
GFSSContig11002_434-0_B_R_1890482002	GFSSContig11002_434	ACTTCGTCAGTAACGGACTGATCTATATCAAGAAGAGAGGGCATCT	GAGTCGAGGTCATATCGTTGATCTATATCAAGAAGAGAGGGCATCC	TGTCAAGAGGTCATCCAATGAGAGGTGCCCTGGTTCACGAATGTCTGCCTATAGTGAGTC	3370	AGAGGTGCCCTGGTTCACGAAT	BOT	[T/C]	10	diploid	OTHER	7176784	AGACCTATGAGAAAATCAAAAAGGAAAGCTTTGCTGGAGTCATTGGATGACCTCTTGACAC[G/A]GATGCCCTCTCTTCTTGATATAGATCATCCATGTGCTCAGAAGCAGATCATGGAGGCAC	BOT
GFSSContig17553_1730-1_B_F_1863900001	GFSSContig17553_1730	ACTTCGTCAGTAACGGACGGACCCCGACGTGGTTGCT	GAGTCGAGGTCATATCGTGGACCCCGACGTGGTTGCC	CTCATGTCGTTGAACTCGGTTACGCTCTCAGCCAGCACGAAGTCTGCCTATAGTGAGTC	3375	TTACGCTCTCAGCCAGCACGAA	BOT	[T/C]	6	diploid	OTHER	52616130	TCGCCGTCGAGTTCGACACCATCCTCAACTCCGAGTTCAACGACATGAGC[G/A]GCAACCACGTCGGGGTCGACGTGAACGGGCTCAACTCCGTCGACGCCGAC	BOT
GFSSContig18666_642-1_T_R_1863900775	GFSSContig18666_642	ACTTCGTCAGTAACGGACTTAATGGCTCCGTCAAACCTCAA	GAGTCGAGGTCATATCGTTTAATGGCTCCGTCAAACCTCAG	GACGTGGTAAGAGATGATATAACTTATGCCTTGGGAGACACGACGATGTCTGCCTATAGTGAGTC	3377	ATGCCTTGGGAGACACGACGAT	TOP	[A/G]	1	diploid	OTHER	65899135	GTTGGTCTGGAACTCAGTTATGTCAACATTAATGGCTCCGTCAAACCTCA[A/G]CGACGTGGTAAGAGATGATATAACTTGAGATATAAGCCTGTTCAGATTGG	TOP
GFSSContig64_858-0_T_R_1890479283	GFSSContig64_858	ACTTCGTCAGTAACGGACGGTTTATCTGCACTATTGGTTGATAGAAGA	GAGTCGAGGTCATATCGTGGTTTATCTGCACTATTGGTTGATAGAAGG	CAGTAAGAGCTACTGTAACTAAGTATCCGCCCGAATTGCTGAAGCCTATGTCTGCCTATAGTGAGTC	3380	CGCCCGAATTGCTGAAGCCTAT	TOP	[A/G]	1	diploid	OTHER	8912026	TTATGTTGCACCCTCTTCCATCCAGTTTCAAAGGTTTATCTGCACTATTGGTTGATAGAAG[G/A]CCAGTAAGAGCTACTGTAACTAAGTATCACTTGCAAAGGCTGGGAATTGCCTGCGATGT	BOT
GFSSContig18963_787-0_B_F_1890479370	GFSSContig18963_787	ACTTCGTCAGTAACGGACGATCCGGCCTCACTTCGATAGCTT	GAGTCGAGGTCATATCGTGATCCGGCCTCACTTCGATAGCTC	TACACTCTTGTCCACCAATCCACGCGGGCTAATTTGGCTAGGAGTCTGCCTATAGTGAGTC	3381	ACGCGGGCTAATTTGGCTAGGA	BOT	[T/C]	1	diploid	OTHER	64629127	TTGCTCCTGCTGAAGATGTTCTTGACGTGGGATTGGTGGACAAGAGTGTAC[G/A]AGCTATCGAAGTGAGGCCGGATGAATTGGATTCTGAGACTGCTCTTGAA	BOT
GFSSContig18772_237-0_T_F_1890482139	GFSSContig18772_237	ACTTCGTCAGTAACGGACGACCCAGCAGGTGCCTTTGTATCA	GAGTCGAGGTCATATCGTGACCCAGCAGGTGCCTTTGTATCG	CCTCCAGGAACTGAAGCTCCGCAGACTGGAGGACTCGGTATGTCTGCCTATAGTGAGTC	3392	CGCAGACTGGAGGACTCGGTAT	TOP	[A/G]	155	diploid	OTHER	44105758	AAAATTTGACAATGGTGATCCAGGAAACCTTGAGGTTGTACCCAGCAGGTGCCTTTGTATC[G/A]AGGCAGGCCCTCCAGGAACTGAAGCTCGGTGGCGTACATATACCAAAAGGTGTCAACAT	BOT
GFSSContig18714_935-1_T_F_1863898484	GFSSContig18714_935	ACTTCGTCAGTAACGGACACCCGTGCAATATCTCCAGCACA	GAGTCGAGGTCATATCGTACCCGTGCAATATCTCCAGCACG	CGTACATGATCATCTTCGGAACGGGTAGGACTTGGAGCCATGTCTGCCTATAGTGAGTC	3393	AACGGGTAGGACTTGGAGCCAT	TOP	[A/G]	9	diploid	OTHER	50217764	AACTGCTTCCACGTGGAGGGGCACGGGGACCCGTGCAATATCTCCAGCAC[G/A]CCGTACATGATCATCTTCGGCGTGGCCGAGATCTTCTTCTCGCAGATCCC	BOT
GFSSContig17297_1683-1_T_F_1863899397	GFSSContig17297_1683	ACTTCGTCAGTAACGGACGGGCAAGATGAAGGGTCTCAAA	GAGTCGAGGTCATATCGTGGGCAAGATGAAGGGTCTCAAG	TCCCAAAGAAAGGGGAGATATGCCGGTCTCCTTGTAGAACCGTCTGCCTATAGTGAGTC	3397	ATGCCGGTCTCCTTGTAGAACC	TOP	[A/G]	3	diploid	OTHER	64057948	GGACATGCTGGAAGAGTACAAGCGGCTTGCTAAAATCTGGGGCAAGATGAAGGGTCTCAA[A/G]ATCCCAAAGAAAGGGGAGATGAGTGCACTGTCCCGCAACATGAATGTTCAGCACATGAGC	TOP
GFSSContig14674_1096-0_T_F_1890480247	GFSSContig14674_1096	ACTTCGTCAGTAACGGACGCAGAGTCCCTTATTCTGCTTGTTGAA	GAGTCGAGGTCATATCGTGCAGAGTCCCTTATTCTGCTTGTTGAG	ACGACTACAGACGCACAAATATGATCTGGAGGTTGGACCCCGATGTCTGCCTATAGTGAGTC	3398	GATCTGGAGGTTGGACCCCGAT	TOP	[A/G]	3	diploid	OTHER	28482311	CCTCGGGATCCCAAGTTACCAGCAAACACCTAAAACCAGAGTCCCTTATTCTGCTTGTTGA[G/A]TACGACTACAGACGCACAAATATCAGCCTTAGACTTCATCTTTGGGCAGCACAGCAGTT	BOT
GFSSContig20426_150-1_B_R_1863899551	GFSSContig20426_150	ACTTCGTCAGTAACGGACGTCTCTTGGTGGCCGTATATGGGT	GAGTCGAGGTCATATCGTGTCTCTTGGTGGCCGTATATGGGC	GGTCTCGAGCAGATTCTCCACTGCCAGTGCTGCGATCTACGGTCTGCCTATAGTGAGTC	3399	ACTGCCAGTGCTGCGATCTACG	BOT	[T/C]	4	diploid	OTHER	60371997	CCGGGTGCGAAGCAGAAAGGCAAAATCCCTGGAGAATCTGCTCGAGACCA[G/A]CCCATATACGGCCACCAAGAGAAATCCAGTTGCGGCATGAATCACTGTTC	BOT
GFSSContig19102_1721-1_B_R_1863900872	GFSSContig19102_1721	ACTTCGTCAGTAACGGACGTGCAGTTTTACCAGACCTCAGCTT	GAGTCGAGGTCATATCGTGTGCAGTTTTACCAGACCTCAGCTC	CAGGCAGTTCAATACGGGCCCGTCCACTTTGGTCAAGAGTGTCTGCCTATAGTGAGTC	3420	CCCGTCCACTTTGGTCAAGAGT	BOT	[T/C]	3	diploid	OTHER	8809308	GAAGGTTACTCTGAAAAGTTGGCCTCTGAAGCCCGTATTGAACTGCCTGG[A/G]AGCTGAGGTCTGGTAAAACTGCACCCCCAGCTGAAGGCAAACTTGACGAA	TOP
GFSSContig17366_830-1_T_F_1863900554	GFSSContig17366_830	ACTTCGTCAGTAACGGACGAACAACTTCAGCAGCAGCAGCAA	GAGTCGAGGTCATATCGTGAACAACTTCAGCAGCAGCAGCAG	AGCAGCTCAGGGAGTTCTGTCTTGAGGTGGAAACGGACAGCGTCTGCCTATAGTGAGTC	3429	TCTTGAGGTGGAAACGGACAGC	TOP	[A/G]	7	diploid	OTHER	6754994	GCACCAGATGGTCTACCAGCAGGCTCAGCAATTTCACCAACAACTTCAGCAGCAGCAGCA[G/A]CAGCAGCTCAGGGAGTTCTGGACTACCCAGATGGATGACATCGAGCAAACAACTGACTTC	BOT
SSk40ctg268352_219-0_B_F_1890480234	SSk40ctg268352_219	ACTTCGTCAGTAACGGACGCACTCAGATCACGGGCAACTCT	GAGTCGAGGTCATATCGTGCACTCAGATCACGGGCAACTCC	AGGGGAACTACAATGGGAGGATCGGTGCTGCCTGAACCTATGTCTGCCTATAGTGAGTC	3435	GATCGGTGCTGCCTGAACCTAT	BOT	[T/C]	3	diploid	OTHER	65811905	GTTAGCTCCATGGTAAGTAGATTCACCTCTGCTCCCATTGTAGTTCCCCTG[G/A]GAGTTGCCCGTGATCTGAGTGCCAGTATATGCAGTACCACTAGGCCTAG	BOT
GFSSContig19452_476-1_T_F_1863898783	GFSSContig19452_476	ACTTCGTCAGTAACGGACGTGATGATCACCAGCACCCCACA	GAGTCGAGGTCATATCGTGTGATGATCACCAGCACCCCACC	AGAATGACCTGGAGGAAAAATAACTAGGCGGCATCTCTGAGGGAGTCTGCCTATAGTGAGTC	3440	ACTAGGCGGCATCTCTGAGGGA	TOP	[A/C]	2	diploid	OTHER	62856386	GAGAAACATTGCTTCATAGATTGGGACGTTGATGATCACCAGCACCCCAC[A/C]GAGAATGACCTGGAGGAAAAATACATTCAATGCCATTTTACTCTCGCCAC	TOP
GFSSContig17916_723-1_B_R_1863900087	GFSSContig17916_723	ACTTCGTCAGTAACGGACTTCGCCTCTCCGAGATGGATACT	GAGTCGAGGTCATATCGTTTCGCCTCTCCGAGATGGATACC	CTATTCTGACCATTGTTTCCAGAGTCGTGGTGAAGCCTTGAGTCGTCTGCCTATAGTGAGTC	3448	AGTCGTGGTGAAGCCTTGAGTC	BOT	[T/C]	2	diploid	OTHER	8732522	CTGCACTTGATCATCAGAGGACGGTTGCTGGAAACAATGGTCAGAATAGG[G/A]GTATCCATCTCGGAGAGGCGAATCAGACGGTTCTTCGTCATTATCTTGGG	BOT
GFSSContig4481_255-0_B_R_1890481787	GFSSContig4481_255	ACTTCGTCAGTAACGGACCAAGCGGGGCTGGATCCCT	GAGTCGAGGTCATATCGTCAAGCGGGGCTGGATCCCG	GCGATTGGAAGAAGTCGAGCGATTGTCGAAGGCAGTGAGCAGTCTGCCTATAGTGAGTC	3450	CGATTGTCGAAGGCAGTGAGCA	BOT	[T/G]	9	diploid	OTHER	48978910	CTGCTCACCTTCGATCCCGACCGTACCATTCGCCCCAAGCTCGACTTCTTCCAATCGCT[A/C]GGGATCCAGCCCCGCTTGCTCCGCACCGAGCCCCACATCCTCGCGCGCAGCCTCGACAGAC	TOP
GFSSContig4096_351-0_B_F_1890481784	GFSSContig4096_351	ACTTCGTCAGTAACGGACCCATCTTCTTCTAAGTCCGGAGGAAT	GAGTCGAGGTCATATCGTCCATCTTCTTCTAAGTCCGGAGGAAC	AAAACATTTTTCACGAGTGGAAACGTGGATGTCTGCCCCTATCGTCTGCCTATAGTGAGTC	3453	AACGTGGATGTCTGCCCCTATC	BOT	[T/C]	9	diploid	OTHER	51331309	ATTGGGTTGTATGATGTCCAAGGTCCGATTCCACTCGTGAAAAATGTTTTT[G/A]TTCCTCCGGACTTAGAAGAAGATGGCCTGCCTGTTGCCCTTGAAGATGC	BOT
GFSSContig19584_1094-1_T_R_1863900742	GFSSContig19584_1094	ACTTCGTCAGTAACGGACGTGCAGAAATAGTGAGCAGGTGGACA	GAGTCGAGGTCATATCGTGTGCAGAAATAGTGAGCAGGTGGACG	GCATTCCAGTTTCCAAACTAATGGCGGATCTATGAAGCAGGACGTCTGCCTATAGTGAGTC	3461	TGGCGGATCTATGAAGCAGGAC	TOP	[A/G]	1	diploid	OTHER	55094222	AGGGAAGAGGTGACCCAAGATGATATTGCAGAAATAGTGAGCAGGTGGAC[G/A]GGCATTCCAGTTTCCAAACTAAAGCAATCTGACAGGGAGAAGTTGCTGTA	BOT
GFSSContig5321_530-0_T_R_1890479674	GFSSContig5321_530	ACTTCGTCAGTAACGGACGGACGCCGGGTTCATGCCA	GAGTCGAGGTCATATCGTGGACGCCGGGTTCATGCCG	AGCTGGTGAGCCTCCTCAGCGTCTTCTCACCCAGCGAGTGTCTGCCTATAGTGAGTC	3463	AGCGTCTTCTCACCCAGCGAGT	TOP	[A/G]	2	diploid	OTHER	70749519	AGGTGTCGGAGGAGATCAAGAAGGCGATGGGCGACGCCGGGTTCATGCC[A/G]GAGCTGGTGAGCCTCCTCGGCGCGTCCAAGTCCCCCGAGGCGCGGGAGATG	TOP
GFSSContig13700_2721-1_T_F_1863901112	GFSSContig13700_2721	ACTTCGTCAGTAACGGACCCGGGACGGATCTCACTGAGA	GAGTCGAGGTCATATCGTCCGGGACGGATCTCACTGAGG	CAGGGAGATCGATGCTGTACAGTCCCTGGCAGATAGGCGCTAGTCTGCCTATAGTGAGTC	3465	AGTCCCTGGCAGATAGGCGCTA	TOP	[A/G]	7	diploid	OTHER	7485589	GAAAGATTTCCCATTGTCGGTAGTAACAGTCACATCCTGGCCGGGACGGATCTCACTGAG[G/A]TTGGCAGGGAGATCGATGCTGTACCGCTCATGTCCAGTGAGGCCAAGAGAATCAGCATCC	BOT
GFSSContig14278_1144-0_T_F_1890482228	GFSSContig14278_1144	ACTTCGTCAGTAACGGACATGGGCAGACTGCAAATCAAGCA	GAGTCGAGGTCATATCGTATGGGCAGACTGCAAATCAAGCC	AAATGAATGTGAATCAACAATCATACGTTTCCAGTGCCATCAGCGGTCTGCCTATAGTGAGTC	3468	TACGTTTCCAGTGCCATCAGCG	TOP	[A/C]	355	diploid	OTHER	182323847	TTAATTCAGCATAACAGTCCTGTGGGTTCACCAAGCAATGGGCAGACTGCAAATCAAGC[A/C]CAAATGAATGTGAATCAACAATCAAAAGATTCTTCGGCAGCATCTAGCAGACCATACTACA	TOP
GFSSContig18342_909-0_B_R_1890482015	GFSSContig18342_909	ACTTCGTCAGTAACGGACGTTAGGTGGGGATTCTACTGACTGAAT	GAGTCGAGGTCATATCGTGTTAGGTGGGGATTCTACTGACTGAAC	GTACTATTGTTCATAGTCCAATCAACCAGGGCTGAATGGTTCTCGATGTCTGCCTATAGTGAGTC	3470	CCAGGGCTGAATGGTTCTCGAT	BOT	[T/C]	10	diploid	OTHER	3193137	AGAAATCTGTTCCAACAGCCAGGGCAGAAGTGGTTGATTGGACTATGAACAATAGTACA[A/G]TTCAGTCAGTAGAATCCCCACCTAAGTACACGTCAGAGGAAAGCCCAACACTTCTGCAATC	TOP
GFSSContig5667_660-1_T_R_1863899357	GFSSContig5667_660	ACTTCGTCAGTAACGGACGCGAGGAACTTGACGATGTCGTGA	GAGTCGAGGTCATATCGTGCGAGGAACTTGACGATGTCGTGG	TGGTATATCGCGAGGTGGCGGTCCGACATCCTGTCATCATGTCTGCCTATAGTGAGTC	3478	CGGTCCGACATCCTGTCATCAT	TOP	[A/G]	3	diploid	OTHER	51030988	CGCGTTCTGGCAGGCACCAAACTCGGCCCCGATGCTCTCGAGGAACTTGACGATGTCGTG[A/G]TTGGTATATCGCGAGGTGGCACTGAAGGCGAGGTGCTCGACGATGTGCGCCACACCGCGC	TOP
GFk50ctg68121_130-0_T_R_1893112204	GFk50ctg68121_130	ACTTCGTCAGTAACGGACGGGGCTCCAAAACTTGAGAGAGA	GAGTCGAGGTCATATCGTGGGGCTCCAAAACTTGAGAGAGC	GGAAATGAATCAGCATCACCTGCCATATACTCTCCAGTGCGTGGTCTGCCTATAGTGAGTC	3479	GCCATATACTCTCCAGTGCGTG	TOP	[A/C]	6	diploid	OTHER	46919249	GCCCATTCTTTTCTGTAATGGAGCTGCTAGCAAGATTGGGGGCTCCAAAACTTGAGAGAG[A/C]CGGAAATGAATCAGCATCACCTTCATCCCCACTGCCATCTGCGCTGCGCCACTTGCGATC	TOP
GFSSContig20489_2341-0_B_R_1890480532	GFSSContig20489_2341	ACTTCGTCAGTAACGGACACGCCCTAGCAGTCGTGTTTCTG	GAGTCGAGGTCATATCGTACGCCCTAGCAGTCGTGTTTCTC	CATACTCATCAATGTTATCAATGTCGGTACAGCCTGCTCCGTTTGAAGTCTGCCTATAGTGAGTC	3481	GGTACAGCCTGCTCCGTTTGAA	BOT	[G/C]	4	diploid	OTHER	3246463	CTGGGCTTGCTACTATGATTGCTGCCATGCGACCGGACATTGATAACATTGATGAGTATGT[C/G]AGAAACACGACTGCTAGGGCGTTCAGTGTGGTGGCTTCTGCTTTGGGCATCCCTGCGCT	BOT
GFSSContig8648_564-0_T_F_1890481768	GFSSContig8648_564	ACTTCGTCAGTAACGGACGCCTCACAGCTTGTGGATTTATGCTA	GAGTCGAGGTCATATCGTGCCTCACAGCTTGTGGATTTATGCTC	CTCAAGTGAGCAAAATGGTTTTAGGAACGGCCTGGAGCTGATGTCTGCCTATAGTGAGTC	3482	TTAGGAACGGCCTGGAGCTGAT	TOP	[A/C]	9	diploid	OTHER	48738773	CTTGGACGAGCTGCGGTTCTGAAGCATGTTAATTTCCTCACAGCTTGTGGATTTATGCT[A/C]TCTCAAGTGAGCAAAATGGTTGTGGCATGCCCCCAACTGCTCGCACTAAATATGGATATAA	TOP
GFSSContig13986_203-1_T_R_1863900579	GFSSContig13986_203	ACTTCGTCAGTAACGGACGCAAATCTCGAGAAACACCTGATTTGAA	GAGTCGAGGTCATATCGTGCAAATCTCGAGAAACACCTGATTTGAC	GTATCTGTCAAACATCCTTCTGTGACCTCAAGGAAGCGGCGATTGTCTGCCTATAGTGAGTC	3484	TGACCTCAAGGAAGCGGCGATT	TOP	[A/C]	4	diploid	OTHER	44823738	ACCCTCATCTTCTGGTCAAGGATTCAAATCTCGAGAAACACCTGATTTGA[A/C]AGTATCTGTCAAACATCCTTCTGCGACGGAACCTGTGACTTCCTCTCAAA	TOP
GFSSContig16272_530-1_B_F_1863900830	GFSSContig16272_530	ACTTCGTCAGTAACGGACCCGGTCGGAGCTGGAGGT	GAGTCGAGGTCATATCGTCCGGTCGGAGCTGGAGGC	GGGGACTCGGTGTTCTTCACAAGCTCCACAGTCATCCGGTGTCTGCCTATAGTGAGTC	3487	ACAAGCTCCACAGTCATCCGGT	BOT	[T/C]	9	diploid	OTHER	49423313	GGCAGCGCCATGGCGTTGCACTTGTCCAGCATGTCCAGCGTGAAGAACACCGAGTCCCCC[A/G]CCTCCAGCTCCGACCGGCTCCTTGTTGCGCGCATGAATCCTGGTTGGATCAGAACGCAAC	TOP
GFSSContig7903_223-1_T_F_1863899288	GFSSContig7903_223	ACTTCGTCAGTAACGGACTTCTTACATTGTTCAGCAATGCCTCA	GAGTCGAGGTCATATCGTTTCTTACATTGTTCAGCAATGCCTCG	TTAGTCTGGCAGCAGTTTCCGGCGGCCTATCAAATCACTGGCGTCTGCCTATAGTGAGTC	3489	GGCGGCCTATCAAATCACTGGC	TOP	[A/G]	10	diploid	OTHER	7782107	TGCAATAGCATTTTTAGCAGCCTTTGCCTCCCTTATTCTTACATTGTTCAGCAATGCCTC[G/A]ATTAGTCTGGCAGCAGTTTCCTCACACTGATGACTCCTCAAGAGATCAAGCAATGCTTCC	BOT
GFSSContig19578_877-0_B_R_1890482275	GFSSContig19578_877	ACTTCGTCAGTAACGGACGGGTCGGAAAAACCGAATTCAAGG	GAGTCGAGGTCATATCGTGGGTCGGAAAAACCGAATTCAAGC	CATCAGCGAGCACAGGTAAGCCGAGTGAAGAGCATTGCCTCGTCTGCCTATAGTGAGTC	3493	GCCGAGTGAAGAGCATTGCCTC	BOT	[G/C]	855	diploid	OTHER	116782145	CCTCCGCCACCACTGCCGGTTCCCGGGGCTTTACCTGTGCTCGCTGATGA[C/G]CTTGAATTCGGTTTTTCCGACCACCACCTCAGTCTGGTCGAGCGTTTGGA	TOP
GFSSContig11701_739-1_B_R_1863900984	GFSSContig11701_739	ACTTCGTCAGTAACGGACGTGAGCCTTGCCTTCACGGCT	GAGTCGAGGTCATATCGTGTGAGCCTTGCCTTCACGGCC	TCTGAGGATCAACTGTGTACAGTGTCACCTCCTGAGCGAAGTACAGTCTGCCTATAGTGAGTC	3495	GTCACCTCCTGAGCGAAGTACA	BOT	[T/C]	1	diploid	OTHER	66841507	GCTCTCAACAAATCAGAATACACTCACAGTCGGTGGACTGTACACAGTTGATCCTCAGAC[A/G]GCCGTGAAGGCAAGGCTCAACAACACTGGAACGCTTGCCGCGCTTCTTCAGCATGAGCTT	TOP
GFSSContig11907_326-0_B_R_1890482175	GFSSContig11907_326	ACTTCGTCAGTAACGGACGATTTGCAATGGCTGGATTTAGGT	GAGTCGAGGTCATATCGTGATTTGCAATGGCTGGATTTAGGC	CTACCCACTAAGTTCAGTGGTGGTAACGCTGACACCTGCTTCGGGTCTGCCTATAGTGAGTC	3497	GTAACGCTGACACCTGCTTCGG	BOT	[T/C]	155	diploid	OTHER	136315989	ATGCAATAGTGTGTTGATGGTGTTGTTCACCACTGAACTTAGTGGGTAGG[A/G]CCTAAATCCAGCCATTGCAAATCTTGACTTCCATTTTCCATACAGCTCGT	TOP
GFSSContig13860_995-0_B_R_1890479397	GFSSContig13860_995	ACTTCGTCAGTAACGGACAGCCGGCAACTGCAGCAACG	GAGTCGAGGTCATATCGTAGCCGGCAACTGCAGCAACC	AAGGTTAACTCAAATAATCAAAAGACAGGCTCCCAGTTGTCAGCGACGTCTGCCTATAGTGAGTC	3498	CAGGCTCCCAGTTGTCAGCGAC	BOT	[G/C]	1	diploid	OTHER	22280230	TTAGAGTCAGCAAGTGGGTTAAGTTGTTGCACTTCTTTTGATTATTTGAGTTAACCTTA[C/G]GTTGCTGCAGTTGCCGGCTTCTTGAAGCAGGCTTAAGTGGCCGCACAAGATTAGGATATGT	TOP
GFk50ctg34159_526-0_T_F_1893112198	GFk50ctg34159_526	ACTTCGTCAGTAACGGACTGTCAATGGAGCTCCAAGGATTAA	GAGTCGAGGTCATATCGTTGTCAATGGAGCTCCAAGGATTAG	TCAGTTGTGAGCATACCCAATACTAGCACATGGATGATCCGCTCGTCTGCCTATAGTGAGTC	3500	CTAGCACATGGATGATCCGCTC	TOP	[A/G]	2	diploid	OTHER	613195	GTTAGGAAGCAGTGCAGGGCTGAATCATGTCAATGGAGCTCCAAGGATTA[A/G]ATCAGTTGTGAGCATACCCAATAGGGAAAGGCTTGATGGTAGCACACATA	TOP
GFSSContig12968_306-0_T_R_1890482156	GFSSContig12968_306	ACTTCGTCAGTAACGGACGACTTCATCCGCAACGCCAA	GAGTCGAGGTCATATCGTGACTTCATCCGCAACGCCAT	ATCCCAGACATCGACTTCGGCTCCTGCGTGTGTAAATGGGAGTCTGCCTATAGTGAGTC	3501	GCTCCTGCGTGTGTAAATGGGA	TOP	[A/T]	355	diploid	OTHER	35483590	CGTCAATCCGGGCATTTGGAAGGACAACAACTACGGCTCGGACTTCATCCGCAACGCCA[A/T]GATCCCAGACATCGACTTCGCTTCCATCCACCTCTACCCTGACACCTGGCTGCAGCAGCAG	TOP
GFSSContig9051_304-0_B_F_1890479399	GFSSContig9051_304	ACTTCGTCAGTAACGGACGCCTGCACTGCATCCTTGGCT	GAGTCGAGGTCATATCGTGCCTGCACTGCATCCTTGGCA	CAGCAACTGCTGATTCTGTGCGGACTGAGATGTGGATCGCTCGTCTGCCTATAGTGAGTC	3503	CGGACTGAGATGTGGATCGCTC	BOT	[T/A]	1	diploid	OTHER	48782025	AATGAAGAGAAAGAGAGGCTTCAGGAGAAACTGGCGTGCACAGAATCAGCAGTTGCTGA[A/T]GCCAAGGATGCAGTGCAGGAGGCAAAGGCCGAGAAGGAGAGGCTTCAAGAGAAACTTGCAC	TOP
GFSSContig4028_628-0_T_F_1890479190	GFSSContig4028_628	ACTTCGTCAGTAACGGACGCAGAACTCAATCTGTGAAGGTTGAAAA	GAGTCGAGGTCATATCGTGCAGAACTCAATCTGTGAAGGTTGAAAG	GTATCCAAAGAAGTCAGTAGAACTCGCGCGTTACAGAAAGTTGCGAGGTCTGCCTATAGTGAGTC	3510	GCGCGTTACAGAAAGTTGCGAG	TOP	[A/G]	1	diploid	OTHER	2952435	TGTCAAAGTTGAGAAGACCGCTAGCAATGGTTCCAGAACTCAATCTGTGAAGGTTGAAA[A/G]GGTATCCAAAGAAGTCAGTAGAACTCCTGATGCAAAGAAGCCAGCATCCACCCCCAGCGGT	TOP
GFSSContig19586_1540-1_T_R_1863901086	GFSSContig19586_1540	ACTTCGTCAGTAACGGACGCAGGGGTGTAGTCGTCGGTGAA	GAGTCGAGGTCATATCGTGCAGGGGTGTAGTCGTCGGTGAG	GAAGCCTTCAGTAGTGTATACCTGGTGCTAGTCACATTTGACCGCCGTCTGCCTATAGTGAGTC	3515	GTGCTAGTCACATTTGACCGCC	TOP	[A/G]	9	diploid	OTHER	20115145	CTTGGCCAGTACCAGGGCGTAGGAGTTCTCAGGGGTGTAGTCGTCGGTGA[G/A]TGAAGCCTTCAGTAGTGTATACCTGACATCGGTCTCCACCACCTTGGCCA	BOT
GFSSContig19039_1095-0_T_R_1890481295	GFSSContig19039_1095	ACTTCGTCAGTAACGGACGGCATTCAATGCACCCTGCATA	GAGTCGAGGTCATATCGTGGCATTCAATGCACCCTGCATG	GACCAGTGCTTCCCTGTTCAGGCGACACTCCTTCCAAGATGTCTGCCTATAGTGAGTC	3517	CAGGCGACACTCCTTCCAAGAT	TOP	[A/G]	7	diploid	OTHER	58535043	TTGCATTGTTGGATATCATGTTACTACTGGACTGCTGCTGTGCATTCAATGCACCCTGCAT[G/A]GGACCAGTGCTTCCCTGTTGCAACGCAGTACCCATAGAACCATGCTGCACAGGATTAAA	BOT
GFSSContig14866_659-0_B_F_1890481793	GFSSContig14866_659	ACTTCGTCAGTAACGGACCACATTTTGAACAGTTTTGAGGTTATCT	GAGTCGAGGTCATATCGTCACATTTTGAACAGTTTTGAGGTTATCC	ACAACCACAGGATATCAACTTTAGCATCGGAATCTCCCAGTCAGAGTCTGCCTATAGTGAGTC	3518	GCATCGGAATCTCCCAGTCAGA	BOT	[T/C]	9	diploid	OTHER	52399519	TCCACTGCGGATGCAGGGGCTGTGCCAGCGGTGATTAAAGTTGATATCCTGTGGTTGTG[A/G]GATAACCTCAAAACTGTTCAAAATGTGTCCTTATATTTGAGCCCGTATGCTGTGAACAAGC	TOP
GFSSContig10300_728-0_T_F_1890481751	GFSSContig10300_728	ACTTCGTCAGTAACGGACGGATTGTGTCAGCAAGTCTGCACAA	GAGTCGAGGTCATATCGTGGATTGTGTCAGCAAGTCTGCACAG	ATGAGCAACGGAAGATGATACGGATGCTGGGAGACGTTCACATGTCTGCCTATAGTGAGTC	3520	GGATGCTGGGAGACGTTCACAT	TOP	[A/G]	9	diploid	OTHER	53800722	AAAAACTCATGTCTGAAGCACGTGAGAATTATCTAAGTGATTGTGTCAGCAAGTCTGCACA[G/A]CTGTGGGATGAGCAACGGAAGATGATACTGGATGATGCCTTCTTCAATTTCCTTCTTCC	BOT
GFSSContig14258_296-0_B_F_1890481309	GFSSContig14258_296	ACTTCGTCAGTAACGGACGGTGTGGGCAGCCAAGGAGG	GAGTCGAGGTCATATCGTGGTGTGGGCAGCCAAGGAGC	TTGTGTGATTGGTAATGAAGTAAATGTTGAAGCCAAGCCGCTGTGGTCTGCCTATAGTGAGTC	3523	ATGTTGAAGCCAAGCCGCTGTG	BOT	[G/C]	7	diploid	OTHER	1119439	TGCAACTGGTGCAGAATACCACTTCACAGCCAGATTTACTTCATTACCAATCACACAAT[C/G]CTCCTTGGCTGCCCACACCCCAGACCAATGCTCCATCAATACCTTCTACGGGGCCTGTTTT	TOP
GFSSContig16437_367-1_T_R_1863900555	GFSSContig16437_367	ACTTCGTCAGTAACGGACGGCCTTATCTCCGGGTATCCGA	GAGTCGAGGTCATATCGTGGCCTTATCTCCGGGTATCCGG	CTCCTTGAGTGGAATGAGAAACGAACCGACCCCAATGTGCTGCTGTCTGCCTATAGTGAGTC	3526	GAACCGACCCCAATGTGCTGCT	TOP	[A/G]	1	diploid	OTHER	59404573	AGCTGTGTCCTCATATCCACACCCCCAATGCAAAGCAAAGGCCTTATCTCCGGGTATCCG[A/G]CCTCCTTGAGTGGAATGAGAAACTGCTCAATCACATCATAGGTCTGCTTAGCCAACTCCC	TOP
GFSSContig17493_528-0_B_U_1890482624	GFSSContig17493_528	ACTTCGTCAGTAACGGACCCAAGAACCCATTATCAGATCCGTAT	GAGTCGAGGTCATATCGTCCAAGAACCCATTATCAGATCCGTAC	CTTTCAATCTCATGTTTCAAACTACAGGCTGGGACTGACGCTTTAGTCTGCCTATAGTGAGTC	3533	ACAGGCTGGGACTGACGCTTTA	BOT	[T/C]	0	diploid	OTHER	0	TCATATACCCTGGGCTCAAACCTGATGGTCCAATGGAAGTTTGAAACATGAGATTGAAAGG[G/A]TACGGATCTGATAATGGGTTCTTGGTGTCCGGAGCAACAATCCCATACTCCTTAATCTT	BOT
SSk40ctg291946_211-0_B_R_1890482027	SSk40ctg291946_211	ACTTCGTCAGTAACGGACGTCTTTATAGCAACATCCGAACCCCT	GAGTCGAGGTCATATCGTGTCTTTATAGCAACATCCGAACCCCG	CACTTTCCATGGTAAACAGTACCTCCTCAGTTGGGAAGGCGCTCAGTCTGCCTATAGTGAGTC	3534	TCCTCAGTTGGGAAGGCGCTCA	BOT	[T/G]	10	diploid	OTHER	4909839	TTGAAGAATTGCGTGAACTGGGTTCTGGAACCTTTGGTACTGTTTACCATGGAAAGTGG[A/C]GGGGTTCGGATGTTGCTATAAAGAGAATCAACGATCGATGTTTTGCTGGGAAGGCATCTGA	TOP
GFSSContig1844_211-0_T_R_1890480205	GFSSContig1844_211	ACTTCGTCAGTAACGGACAGCCTGCTGATGCCGCCA	GAGTCGAGGTCATATCGTAGCCTGCTGATGCCGCCG	TGAGAACCTTGTGACAGAACCGTAAGTCAGCATCCCACGCCTTGTCTGCCTATAGTGAGTC	3536	GTAAGTCAGCATCCCACGCCTT	TOP	[A/G]	3	diploid	OTHER	1210341	AAGGGTTCACCCCTTTGCTGGGGATCTGGGACAGGTGGAACTTGAGCCTGCTGATGCCGCC[G/A]TTGAGAACCTTGTGACAGAACCTGCACCTGACCTTGTTTCCATCCAGCTTGTCGCAGTA	BOT
GFSSContig20385_841-0_T_F_1890482103	GFSSContig20385_841	ACTTCGTCAGTAACGGACGTGAACCTGAAGCACATGATTCTACAAC	GAGTCGAGGTCATATCGTGTGAACCTGAAGCACATGATTCTACAAG	ATCTGGAGGGCAATATCATCTTCCCGAGCCTGACATCAGTGTTGTCTGCCTATAGTGAGTC	3539	TCCCGAGCCTGACATCAGTGTT	TOP	[C/G]	10	diploid	OTHER	55539331	ACTTCTGTTAATGCTTCGGGGCAACAGCTGCAGTCTGAACCTGAAGCACATGATTCTACAA[C/G]CATCTGGAGGGCAATATCATCTTCTCTAGATGCATTTTACAGATTTTCCCGGCCACATA	BOT
GFSSContig17563_2056-0_T_F_1890480770	GFSSContig17563_2056	ACTTCGTCAGTAACGGACCAGTGCGTGTGCTTTCTTCCATC	GAGTCGAGGTCATATCGTCAGTGCGTGTGCTTTCTTCCATG	TAGATGGTGTGACCACGGACGGCCTCATCCCATTTCGTGAGTCTGCCTATAGTGAGTC	3541	ACGGCCTCATCCCATTTCGTGA	TOP	[C/G]	5	diploid	OTHER	53149204	GCACTATGTTCTTCTTTTGCTGCATCTTCTGTAGAGACAGTGCGTGTGCTTTCTTCCAT[C/G]CTAGATGGTGTGACCACGGCAGTGTCTTTCGATATGGGCACTAGCTGTACAGGTACACTGC	TOP
GFSSContig18247_312-1_B_F_1863900466	GFSSContig18247_312	ACTTCGTCAGTAACGGACAAGCCATTGCCATTGGCAT	GAGTCGAGGTCATATCGTAAGCCATTGCCATTGGCAC	AGCCCGCTCAGTTTCAGTGGCGTTCAACTCTCAAGAGGGGTCTGCCTATAGTGAGTC	3561	TGGCGTTCAACTCTCAAGAGGG	BOT	[T/C]	4	diploid	OTHER	65233067	GGCGACGAACCGGCGTTGATCGTCTCCGATGGAGTGGAGGTGCTGAAACTGAGCGGGCTC[A/G]TGCCAATGGCAATGGCTTCCTCCTCGGCCGCCGCCTGCACCGGCCCGTTCCCGCCACGGC	TOP
GFSSContig8769_307-0_B_R_1890479373	GFSSContig8769_307	ACTTCGTCAGTAACGGACCTTTGACTTAATGCCCCCTCCAT	GAGTCGAGGTCATATCGTCTTTGACTTAATGCCCCCTCCAG	TAGCAGCAAGAAAGCAGGTACATCTGCCTGGGGACCGTTACGAGTCTGCCTATAGTGAGTC	3562	ATCTGCCTGGGGACCGTTACGA	BOT	[T/G]	1	diploid	OTHER	7040436	TTCATTTGGGTCAATTGTTTGATCCACATCCATAGATGTACCTGCTTTCTTGCTGCTAC[A/C]TGGAGGGGGCATTAAGTCAAAGTCCATACCCCTTTCCCTGTCCCATTCCCTCTCTCTAAAT	TOP
GFSSContig7126_188-0_T_R_1890482621	GFSSContig7126_188	ACTTCGTCAGTAACGGACCACTGGTATGCCAATTAAACGAGTTGA	GAGTCGAGGTCATATCGTCACTGGTATGCCAATTAAACGAGTTGT	CAGTAAACCTCCCCAAGTATAGTGACAGCAACTTGGGCTCCGGTTGTCTGCCTATAGTGAGTC	3569	GACAGCAACTTGGGCTCCGGTT	TOP	[A/T]	0	diploid	OTHER	5711151	AGAAGACGACCCACCAATGAAGAAATTGCACTGGACACTGGTATGCCAATTAAACGAGTTG[A/T]GGCAGCAGTAAACCTCCCCAAGTATAGTGTATCCCTTGATAGTAAAATTGGTTCCACCG	BOT
GFSSContig18772_497-1_T_F_1863900410	GFSSContig18772_497	ACTTCGTCAGTAACGGACCAGTGCAAGCACCAGTAGGGTGA	GAGTCGAGGTCATATCGTCAGTGCAAGCACCAGTAGGGTGG	GGCAGAGAACTTTATAGTGGATAAGACGAGGCCAAACTCCAGTTGTGTCTGCCTATAGTGAGTC	3574	GACGAGGCCAAACTCCAGTTGT	TOP	[A/G]	1	diploid	OTHER	59979962	ACAGGAACTTACTGAGTGCAATTCTTCACAGTGCAAGCACCAGTAGGGTG[G/A]GCATTGCCGAGGCAGAGAACTTTATAGTGGATAACTGCAAGAGCATATAT	BOT
GFSSContig19036_885-1_B_F_1863900989	GFSSContig19036_885	ACTTCGTCAGTAACGGACGCACAGATTTGCGTAACCACCTT	GAGTCGAGGTCATATCGTGCACAGATTTGCGTAACCACCTC	AGTTTACCCTGAAACCTCCTCCTCCTCCCAGACGGAATAGTGCGTCTGCCTATAGTGAGTC	3582	CTCCTCCCAGACGGAATAGTGC	BOT	[T/C]	2	diploid	OTHER	68155692	CCATGTGGCAGTATTTGATGTTGTATCCACAATTTTTGGAGGAGGTTTCAGGGTAAACTT[G/A]AGGTGGTTACGCAAATCTGTGCCAGCATCACCTTGCCGCCACATGATCAAAGGCGCAAAT	BOT
GFSSContig11926_1543-1_T_F_1863900770	GFSSContig11926_1543	ACTTCGTCAGTAACGGACCTCGACCTTGGCAAGCAGCCA	GAGTCGAGGTCATATCGTCTCGACCTTGGCAAGCAGCCG	GCCAGTATGCCTACACCGGCGCGTACCTGAAGAGGATTTGGTCTGCCTATAGTGAGTC	3588	GCGCGTACCTGAAGAGGATTTG	TOP	[A/G]	10	diploid	OTHER	51167391	GGCCCAGCTGAGGCCGTCTACATCTACTTGCTCGACCTTGGCAAGCAGCC[G/A]CGCCAGTATGCCTACACCGCGGCCTCCTCCGGCACTGACGCCTCCTCGCC	BOT
GFSSContig3429_157-1_B_R_1863899494	GFSSContig3429_157	ACTTCGTCAGTAACGGACGCCGCTGACAGAAACAGACCTCTCT	GAGTCGAGGTCATATCGTGCCGCTGACAGAAACAGACCTCTCC	TTCGAGACGATCTGCGATATCTCCTCTTCATGCAAGACCGGAGTCTGCCTATAGTGAGTC	3592	CTCCTCTTCATGCAAGACCGGA	BOT	[T/C]	2	diploid	OTHER	74320395	TCAAGAAGTGGGAGCCCTTATGAGGATGGATATCGCAGATCGTCTCGAAG[A/G]GAGAGGTCTGTTTCTGTCAGCGGATGAAGCAGTTAAACGATCTAGAGCTA	TOP
GFSSContig18315_975-1_B_R_1863898380	GFSSContig18315_975	ACTTCGTCAGTAACGGACCTGCAGAAGCCGCTCAACAAT	GAGTCGAGGTCATATCGTCTGCAGAAGCCGCTCAACAAC	CGATCCCGCTCAAGAAGGGTCCGTTAAAGCAGCCATACCGTCTGCCTATAGTGAGTC	3606	GGTCCGTTAAAGCAGCCATACC	BOT	[T/C]	9	diploid	OTHER	54163943	GGGGATCTCGGCGCGGAACCGCGGCTGCCGCTGCCTCTTGAGCTTCTTGAGCGGGATCGA[A/G]TTGTTGAGCGGCTTCTGCAGCGCCGCGGCGAGGCAGGACCGTGCCTGGGCGACGGCCTCC	TOP
GFSSContig14620_430-0_B_R_1890481466	GFSSContig14620_430	ACTTCGTCAGTAACGGACGCTTATCTACATGCTTCAATGCTCGT	GAGTCGAGGTCATATCGTGCTTATCTACATGCTTCAATGCTCGC	CTGCAACTTGTCTTGTCCTATAGTATCGGGTTGAGAGAACTTGGCCGTCTGCCTATAGTGAGTC	3608	ATCGGGTTGAGAGAACTTGGCC	BOT	[T/C]	8	diploid	OTHER	24306519	TTGGTACAGCCTTGGTGGAGGCCTTCAGGCATGGTGACTATAGGACAAGACAAGTTGCAGA[G/A]CGAGCATTGAAGCATGTAGATAAGCTGCCCAATTTCTCTGGGATATTTTCTAAGATGGG	BOT
GFSSContig15294_771-0_T_F_1890481687	GFSSContig15294_771	ACTTCGTCAGTAACGGACAACACTCGACACAAATTGCTGGTTA	GAGTCGAGGTCATATCGTAACACTCGACACAAATTGCTGGTTG	CTTCATTTGTCACTTGTCCAGTTCCGCCAGGACAGATGTCAACTGTCTGCCTATAGTGAGTC	3619	TCCGCCAGGACAGATGTCAACT	TOP	[A/G]	9	diploid	OTHER	57775172	TACCATGTTTGACTTCCCTCTCCAGCAAACACTCGACACAAATTGCTGGTT[G/A]TCTTCATTTGTCACTTGTCCAGTTATCGGGTCAATAGAACCAAACCTAT	BOT
GFSSContig19396_1897-0_B_R_1890479263	GFSSContig19396_1897	ACTTCGTCAGTAACGGACCCTGCTTTCTAATATCAGCAGCCGT	GAGTCGAGGTCATATCGTCCTGCTTTCTAATATCAGCAGCCGC	ACATCTCCACCAATACTTTATCCCACGGTATTGTGGGCACAGGATGTCTGCCTATAGTGAGTC	3624	CACGGTATTGTGGGCACAGGAT	BOT	[T/C]	1	diploid	OTHER	45969976	CTGCTACAGAAACTTGCTGCGTCAGTTGAAAGCAGGGATAAAGTATTGGTGGAGATGTC[A/G]CGGCTGCTGATATTAGAAAGCAGGTTCCGTCCTGGCAGCAACTTCAATATGGAAGATGCTA	TOP
GFk30ctg593219_254-0_B_F_1890482057	GFk30ctg593219_254	ACTTCGTCAGTAACGGACAGGCCTCCCCCATTTCGGG	GAGTCGAGGTCATATCGTAGGCCTCCCCCATTTCGGC	AGGACCAACACTACCCATGTGACCGAACTCCTCCATTTGGCTGTCTGCCTATAGTGAGTC	3625	GACCGAACTCCTCCATTTGGCT	BOT	[G/C]	10	diploid	OTHER	137453	TCTTTTATGAAGCAAGTCAGGTTTGGGAACATGGGTAGTGTTGGTCCTG[C/G]CCGAAATGGGGGAGGCCTCATGCTGGGCATGGCTAGTCGTGCTTCTGTGAA	TOP
GFSSContig19351_2770-0_T_F_1890481461	GFSSContig19351_2770	ACTTCGTCAGTAACGGACGGAAGCGACTCAGTCTCCGGAGA	GAGTCGAGGTCATATCGTGGAAGCGACTCAGTCTCCGGAGG	GAAGATAAGGCAGGCTGCGTCATCCAAGGTCACGAGTTGGGTCTGCCTATAGTGAGTC	3630	GTCATCCAAGGTCACGAGTTGG	TOP	[A/G]	8	diploid	OTHER	49043767	GAATGACATGGAGCGTGACTATATCATGAGAGTAGTTTGTGAAGCGACTCAGTCTCCGGAG[G/A]TGAAGATAAGGCAGGCTGCCTTTGAGTGTTTGGTGGCTATATCGTCTACTTATTATGAT	BOT
GFSSContig16693_1812-0_T_F_1890482206	GFSSContig16693_1812	ACTTCGTCAGTAACGGACAGCTGCATCAAAGCAAGCACCA	GAGTCGAGGTCATATCGTAGCTGCATCAAAGCAAGCACCG	ATATCCGTCCATGCTCACGTAGGTGCCCGACAAATGAGACTTGGTCTGCCTATAGTGAGTC	3632	GGTGCCCGACAAATGAGACTTG	TOP	[A/G]	255	diploid	OTHER	9458263	TCAGTTCCACGAACCTTTAGCCCTGGAATGATTCCCAAAGCTGCATCAAAGCAAGCACC[A/G]GATATCCGTCCATGCTCACGTAGCTCTGGCCTTGGAGCTTCTCCTAGCCGTCCCTCTGGGT	TOP
GFSSContig10350_450-1_B_R_1863898885	GFSSContig10350_450	ACTTCGTCAGTAACGGACCCGAAGACATCAGAGCCCCCT	GAGTCGAGGTCATATCGTCCGAAGACATCAGAGCCCCCG	CTCGCTCTCCTCCATCTCATGAGCGCCTAAATCTGTCTGTGGGTCTGCCTATAGTGAGTC	3633	GAGCGCCTAAATCTGTCTGTGG	BOT	[T/G]	1	diploid	OTHER	65309939	AAGGATGCGTCTGCATGCTTAGGTGCGGGATGAGATGGAGGAGAGCGAGG[C/A]GGGGGCTCTGATGTCTTCGGCGGCGTTGTCGCCAATCATCGGCGCCGTGG	BOT
GFSSContig14681_1706-0_B_U_1890482348	GFSSContig14681_1706	ACTTCGTCAGTAACGGACGGATGTTGTTCAAAGGGGCTATCTTGT	GAGTCGAGGTCATATCGTGGATGTTGTTCAAAGGGGCTATCTTGC	GTTAAAAAATCGGCATACTTTAGGTGCCTGTGGGAAGACGCTCATGTCTGCCTATAGTGAGTC	3640	GTGCCTGTGGGAAGACGCTCAT	BOT	[T/C]	0	diploid	OTHER	0	TCACCCAGTCTCCCACATTCCCTCTCCTAAAGTATGCCGATTTTTTAACA[G/A]CAAGATAGCCCCTTTGAACAACATCAGTTTCACTATTGTTCAAGCTACTA	BOT
GFSSContig7165_442-1_T_F_1863898981	GFSSContig7165_442	ACTTCGTCAGTAACGGACAGCGTGACCAGGTTGGGGTGA	GAGTCGAGGTCATATCGTAGCGTGACCAGGTTGGGGTGG	CTAGCCTGCTCAGGATGTCGTTTGCCAGCCAGTGGAACGACGTCTGCCTATAGTGAGTC	3648	GTTTGCCAGCCAGTGGAACGAC	TOP	[A/G]	2	diploid	OTHER	57164317	GACGACGAACCGGTGCTTGCCGTCGGCGCAGTAGCCGATGAGCGTGACCAGGTTGGGGTG[A/G]TCTAGCCTGCTCAGGATGTCGATCTCCACCCGGAACTCGCGCTCGCCGTCGGCCTGCTTC	TOP
GFk40ctg334538_312-0_T_F_1890479201	GFk40ctg334538_312	ACTTCGTCAGTAACGGACAATTGACAGAGTGGTGTGGAGGCA	GAGTCGAGGTCATATCGTAATTGACAGAGTGGTGTGGAGGCG	ATACTGCGAGCCTTCAGTAGCTTAACGTGTCGCGGACTGAAAGGTCTGCCTATAGTGAGTC	3670	CTTAACGTGTCGCGGACTGAAAG	TOP	[A/G]	1	diploid	OTHER	9794633	ACCATAGGGCAATAATCCTTCCAAAAGAAATTGACAGAGTGGTGTGGAGGC[G/A]TATACTGCGAGCCTTCAGTAGGGAAGTACATTCTTATCCGTGCTCGAGG	BOT
GFSSContig7101_918-0_T_R_1890481021	GFSSContig7101_918	ACTTCGTCAGTAACGGACTGTGCTACCCTCAGCGCCTTTC	GAGTCGAGGTCATATCGTTGTGCTACCCTCAGCGCCTTTG	TGCAACCATTGAAGATGCCGCTTGCACGGTCGAACATATTGGTCTGCCTATAGTGAGTC	3676	CGCTTGCACGGTCGAACATATTG	TOP	[C/G]	6	diploid	OTHER	48357754	ACATGCATCGCTTCCCACCACCGTGTGCTTTGCACAGAGGTGTGCTACCCTCAGCGCCTTT[C/G]CTGCAACCATTGAAGATGCACCTCTTGCCACCACCATGTCCCTTGCAGTACAATGTGCT	BOT
GFSSContig18309_474-0_B_U_1890482655	GFSSContig18309_474	ACTTCGTCAGTAACGGACCCATTATCGATGCTGATGGCAT	GAGTCGAGGTCATATCGTCCATTATCGATGCTGATGGCAC	GATCTTGGACTCTATCGCAAATGCACTAATCGACCGTGTTTAGCGGTCTGCCTATAGTGAGTC	3677	GCACTAATCGACCGTGTTTAGCG	BOT	[T/C]	0	diploid	OTHER	0	ACTTCTCTTGATAACCTGGTCCATCTGGAATGTGTGATTTGCGATAGAGTCCAAGATCA[A/G]TGCCATCAGCATCGATAATGGCCACCGAATTATAATGTGCATTGTTTGCTTCTTCGAAAAA	TOP
SSk35ctg124514_137-1_B_R_1863899185	SSk35ctg124514_137	ACTTCGTCAGTAACGGACAGTGCCATGAACTGCAGTGAGGT	GAGTCGAGGTCATATCGTAGTGCCATGAACTGCAGTGAGGC	CTCTGAATTTGGTAGATATAGCATCCTCGAAATAGGCGACTGCGAATCGTCTGCCTATAGTGAGTC	3686	CTCGAAATAGGCGACTGCGAATC	BOT	[T/C]	1	diploid	OTHER	50094885	ATCATATGGGCGTCATCTGATGCTTACCCATGGGGATGCTATATCTACCAAATTCAGAGC[G/A]CCTCACTGCAGTTCATGGCACTTCGTGTCCCAAAAGAAAAATCTGAGCTAAGGCCCAAGA	BOT
GFSSContig18299_842-1_B_F_1863900581	GFSSContig18299_842	ACTTCGTCAGTAACGGACGCGTCCTCCATGGATCCAAAT	GAGTCGAGGTCATATCGTGCGTCCTCCATGGATCCAAAG	GAATGACAGCACCTGCAGGTTGCACAACGAGTCCGATCTTGGTCTGCCTATAGTGAGTC	3690	GTTGCACAACGAGTCCGATCTTG	BOT	[T/G]	4	diploid	OTHER	13069437	GACCAAGGAACTCCAGCAGCATTCAGAGTTCCTGCAGGTGCTGTCATTCC[C/A]TTTGGATCCATGGAGGACGCCTTCAAGAAAAGTGGATCACTCAAATCCTA	BOT
GFSSContig19698_1357-1_T_F_1863898760	GFSSContig19698_1357	ACTTCGTCAGTAACGGACGGTCGTAGCCGGCGAGCTTGC	GAGTCGAGGTCATATCGTGGTCGTAGCCGGCGAGCTTGG	GTCGTTGAGGTTCATGTGGCTACGCGGATAAAGTCGCTCTAGGTCTGCCTATAGTGAGTC	3693	CTACGCGGATAAAGTCGCTCTAG	TOP	[C/G]	2	diploid	OTHER	17348918	AGGAACCAGGCATTGACGAGGATCTTGGACTCGGCGGGGATGTCGTAGCCGGCGAGCTTG[C/G]CGTCGTTGAGGTTCATGTGGGGGACCAGCAACGGGATAGCCATGCGCAGGCGGAGCGTCT	BOT
GFSSContig19864_492-1_T_R_1863900304	GFSSContig19864_492	ACTTCGTCAGTAACGGACTGCTTTCCTTGGACCACTTGTACTTC	GAGTCGAGGTCATATCGTTGCTTTCCTTGGACCACTTGTACTTG	ACAGAATGAGCTGTTGACAACTAGAGTAAAGCGCGTAAGTGTTCGCGTCTGCCTATAGTGAGTC	3694	GAGTAAAGCGCGTAAGTGTTCGC	TOP	[C/G]	1	diploid	OTHER	13050277	AAAGCTTCGATGTGGTCTATGATGTTCGCATGCTGTGCTTTCCTTGGACCACTTGTACTT[C/G]AACAGAATGAGCTGTTGACAACTATTCTTCTATTTGGTGCCCGTGCGTGTGCCATGGGGA	BOT
GFSSContig16734_2201-0_T_R_1890479785	GFSSContig16734_2201	ACTTCGTCAGTAACGGACGAGTTGATGGGACACCATCTCAAACA	GAGTCGAGGTCATATCGTGAGTTGATGGGACACCATCTCAAACT	AGGTGGAACCATCTACTCTGGTTTCGACTCCGTAACACGACTGGGTCTGCCTATAGTGAGTC	3695	TTTCGACTCCGTAACACGACTGG	TOP	[A/T]	2	diploid	OTHER	37109270	ACTCTGCACAGATAACTAACAGTTCAGATATTGAATTAGTTGATGGGACACCATCTCAAAC[A/T]CAGGTGGAACCATCTACTCTGGAACAAGGTCATATCCCGGATAATAACCAAAGCAGAGA	BOT
GFSSContig17257_1535-1_B_F_1863900677	GFSSContig17257_1535	ACTTCGTCAGTAACGGACTCTCATCTTCAAGAACGTGTCCGT	GAGTCGAGGTCATATCGTTCTCATCTTCAAGAACGTGTCCGG	GGTTTGTTCAAGTTAAATGGCTTCAGCGGTTAGTACGGTCACATGGTCTGCCTATAGTGAGTC	3697	TCAGCGGTTAGTACGGTCACATG	BOT	[T/G]	2	diploid	OTHER	67329089	TTGCAAGATGGACTCTTCTTCTACTCCTCTTGTAGCAAGCCATTTAACTTGAACAAACCG[C/A]CGGACACGTTCTTGAAGATGAGATGGGAGTTGATGGTGTCTCATCCACTCATCCATGTCC	BOT
GFSSContig18205_893-1_B_F_1863899516	GFSSContig18205_893	ACTTCGTCAGTAACGGACGGAATGCTTCAAGAGCAGCGGT	GAGTCGAGGTCATATCGTGGAATGCTTCAAGAGCAGCGGC	GATTCTATTGCTGGGCAGACAATCGTCTATGCCGAGGTACGTCGTCTGCCTATAGTGAGTC	3704	AATCGTCTATGCCGAGGTACGTC	BOT	[T/C]	10	diploid	OTHER	1663502	TCACTGTAAGATCGGATGTACCTGCTCATGTCTGCCCAGCAATAGAATCC[A/G]CCGCTGCTCTTGAAGCATTCGATCCCAACTTGTTTCAAAGCATCGGCAAA	TOP
GFSSContig14681_1156-0_T_U_1890482361	GFSSContig14681_1156	ACTTCGTCAGTAACGGACGGGGGATGGCGAGTGAGGAC	GAGTCGAGGTCATATCGTGGGGGATGGCGAGTGAGGAG	GGGTGGTTGCTAAAATCATAGTCCAAAGTCGGAATCGTAGTCGGGTCTGCCTATAGTGAGTC	3706	TCCAAAGTCGGAATCGTAGTCGG	TOP	[C/G]	0	diploid	OTHER	0	GATTTCAACATCGATGGTCTTAACAAGCTCTTGGGGATGGCGAGTGAGGA[C/G]TGGGTGGTTGCTAAAATCATAGCGGGAGCGATTGGTGATAGTAAATGCGA	BOT
GFSSContig18919_2493-1_T_F_1863900565	GFSSContig18919_2493	ACTTCGTCAGTAACGGACGTTCGGTAGAGATGCAGAATGCAGA	GAGTCGAGGTCATATCGTGTTCGGTAGAGATGCAGAATGCAGT	TGGATGTTCCCACAATATCAGGCTAACGATCTGGACGTAAACGGGTCTGCCTATAGTGAGTC	3709	GCTAACGATCTGGACGTAAACGG	TOP	[A/T]	5	diploid	OTHER	59846500	TTGGATGTAGCTGTTGACGATTCCTGTTTCGGTAGAGATGCAGAATGCAG[A/T]GTGGATGTTCCCACAATATCAGCATTCACACTGGAAGTTGGTGCAGCTGG	TOP
GFSSContig7757_402-0_B_R_1890479825	GFSSContig7757_402	ACTTCGTCAGTAACGGACGCAGGCCAGTGAGAGCTTTAAAGATT	GAGTCGAGGTCATATCGTGCAGGCCAGTGAGAGCTTTAAAGATG	GAACAAACACTAATGCTCCAACTATCGTAACCTTGCGAAGAGCGGGTCTGCCTATAGTGAGTC	3711	TATCGTAACCTTGCGAAGAGCGG	BOT	[T/G]	2	diploid	OTHER	23148112	ATGGCTCCTCGGGGACAACTTGTATTAGGTGTTGGAGTTGGAGCATTAGTGTTTGTTCC[A/C]ATCTTTAAAGCTCTCACTGGCCTGCCACCTTTCATGGGTATGCTACTTGGTCTTGGGATTC	TOP
GFSSContig17456_751-1_B_F_1863898123	GFSSContig17456_751	ACTTCGTCAGTAACGGACGTCCTCTCAAGATGTCCAAACCCAT	GAGTCGAGGTCATATCGTGTCCTCTCAAGATGTCCAAACCCAC	AGGCCACTTATCTTAACAACATACCGTAAGCTCGACTGTAGACGATGGTCTGCCTATAGTGAGTC	3712	CGTAAGCTCGACTGTAGACGATG	BOT	[T/C]	2	diploid	OTHER	2409944	GGTCTATGAGCACTGTTGATAGGTTGTATGTTGTTAAGATAAGTGGCCTC[G/A]TGGGTTTGGACATCTTGAGAGGAGCAATGGTCACACTCATCTTAGTAGTC	BOT
GFSSContig19243_2791-1_T_F_1863898270	GFSSContig19243_2791	ACTTCGTCAGTAACGGACGTAAGTCACCCAAGTCCCCTGCTA	GAGTCGAGGTCATATCGTGTAAGTCACCCAAGTCCCCTGCTG	CAGTGCAAGTGCACTTAAGAGTAAGTTCCACCGTCGTTTGTCAGCGTCTGCCTATAGTGAGTC	3718	AAGTTCCACCGTCGTTTGTCAGC	TOP	[A/G]	9	diploid	OTHER	42428657	CGGACAGTTTCAACTAGACGGGTTGAAATAATTAGACCTAAGTCACCCAAGTCCCCTGCT[G/A]CCAGTGCAAGTGCACTTAAGAGTGCAGATGGATCAGGTGATGCTATACAAAATAGTGACA	BOT
GFSSContig18627_674-1_T_F_1863900674	GFSSContig18627_674	ACTTCGTCAGTAACGGACTGGTACAATAGCAATTGGGCTCATCA	GAGTCGAGGTCATATCGTTGGTACAATAGCAATTGGGCTCATCT	GGTGAAGGTGACAGTATGATGACCCTGATACGTTGCCGTCTAACGTCTGCCTATAGTGAGTC	3722	ACCCTGATACGTTGCCGTCTAAC	TOP	[A/T]	1	diploid	OTHER	16461467	GCTCATTGTGTTGTTGCATGTACCATGGTACAATAGCAATTGGGCTCATC[A/T]GGGTGAAGGTGACAGTATGATGGCTTCAATGGAGCCTTTGCTGTATGCTG	BOT
GFSSContig16511_151-0_B_F_1890480257	GFSSContig16511_151	ACTTCGTCAGTAACGGACGCTAACATGCTGCGCACGTGTAT	GAGTCGAGGTCATATCGTGCTAACATGCTGCGCACGTGTAC	AGTGTATGGGAGAAAAGCAGGTTCCGTGAATCCGACCTTACTCGTCTGCCTATAGTGAGTC	3725	GTTCCGTGAATCCGACCTTACTC	BOT	[T/C]	3	diploid	OTHER	73782821	ACTCAACAGCTTGGGTTTCTTGATGTTTCAGACGTGCCCTGCTTTTCTCCCATACACTC[A/G]TACACGTGCGCAGCATGTTAGCTAGATGCATGTTTACTGTTCAGATGTAGTATTTGAAACA	TOP
GFk50ctg145642_203-0_B_F_1893112215	GFk50ctg145642_203	ACTTCGTCAGTAACGGACGCACATCTGCGCTCATGGAAGAT	GAGTCGAGGTCATATCGTGCACATCTGCGCTCATGGAAGAG	ACATCTGAGCTAATGGGCCTTCACCGTAGCAAGCGGACATTAGGTCTGCCTATAGTGAGTC	3726	TCACCGTAGCAAGCGGACATTAG	BOT	[T/G]	6	diploid	OTHER	59940526	AGGGGTGCTCAATTTAAGACCAGGGAGTACAACATCATCAGGCCCATTAGCTCAGATGTT[A/C]TCTTCCATGAGCGCAGATGTGGCACGTGAATATCTTGAGAAAGTAGCAGATCTTCTTTTG	TOP
GFSSContig12466_180-0_B_F_1890481099	GFSSContig12466_180	ACTTCGTCAGTAACGGACGCGAGTCCTTGGACACCACGTT	GAGTCGAGGTCATATCGTGCGAGTCCTTGGACACCACGTC	AAGTAGCCCATCTTCTCGATTCCATTCGGTAGACGCCAATCACGTCTGCCTATAGTGAGTC	3730	TCCATTCGGTAGACGCCAATCAC	BOT	[T/C]	6	diploid	OTHER	47492846	AGAACTGCCGCGACAACGCGACGGTGCTCCGCGAGGGCATCGAGAAGATGGGCTACTTC[A/G]ACGTGGTGTCCAAGGACTCGGGCGTGCCGCTGGTGGCCTTCTCGCTCAAGGACTCCTCCAA	TOP
GFSSContig4458_856-0_T_R_1890480176	GFSSContig4458_856	ACTTCGTCAGTAACGGACGGGACAACCTCAGTTTGTCGAAATTCA	GAGTCGAGGTCATATCGTGGGACAACCTCAGTTTGTCGAAATTCG	ATTTTCTCAACTGTCTTTTGACACATATAACGCGGGTGTCCATACGGTCTGCCTATAGTGAGTC	3734	CATATAACGCGGGTGTCCATACG	TOP	[A/G]	3	diploid	OTHER	65267691	GCGAAGGAGGATAATTGCACCATACAAGTGACGTGGACAACCTCAGTTTGTCGAAATTC[A/G]AATTTTCTCAACTGTCTTTTGACATTCTCCAGGGAGGCTGAAGCTGAAACTGTGAAGTTGT	TOP
GFSSContig19146_697-0_T_R_1890479768	GFSSContig19146_697	ACTTCGTCAGTAACGGACGATGGCTGACGGTACGCAGTGC	GAGTCGAGGTCATATCGTGATGGCTGACGGTACGCAGTGG	CTGGGACATGGATCGAGTCTAGCAACGGGTAATTGTCGGCGTCTGCCTATAGTGAGTC	3736	TCTAGCAACGGGTAATTGTCGGC	TOP	[C/G]	2	diploid	OTHER	70369661	CATGCCAAGGACGAAGATGGTGTGTTGAAGGCGACGTGGATGGCTGACGGTACGCAGTG[C/G]CCTGGGACATGGATCGAGCAGGCTGAGAACCATAGAAAAGGACAGCACGCTGGAATTGTTA	TOP
GFSSContig18890_470-1_T_R_1863898543	GFSSContig18890_470	ACTTCGTCAGTAACGGACGGTCGGTGAGAGCCTCGTACATGA	GAGTCGAGGTCATATCGTGGTCGGTGAGAGCCTCGTACATGC	GAGCATGTACACGAGCTTCTCATTATCGAAGGGGTCGGCTATGCGTCTGCCTATAGTGAGTC	3737	ATTATCGAAGGGGTCGGCTATGC	TOP	[A/C]	3	diploid	OTHER	70506232	CGCGCGCCGCTGAACAGGAGCAGGAGGCTGGGAGCGGCGTCGGTGAGAGCCTCGTACATG[A/C]CGAGCATGTACACGAGCTTCTCGTGCGACGTGATGCTGGTGAACCCGTTGGCGAAGTCGA	TOP
GFSSContig16661_476-1_B_F_1863901123	GFSSContig16661_476	ACTTCGTCAGTAACGGACCAAGACCCGTATCCTCGACGTT	GAGTCGAGGTCATATCGTCAAGACCCGTATCCTCGACGTG	TCTACAATGCATCAAACAATGAGCCTAGTAGATCGGCGCAATTTCGTCTGCCTATAGTGAGTC	3740	GCCTAGTAGATCGGCGCAATTTC	BOT	[T/G]	6	diploid	OTHER	11186583	AATGGCACTCTTCACAAGGGTTTGAGTCCTCACAAGCTCATTGTTTGATGCATTGTAGAC[C/A]ACGTCGAGGATACGGGTCTTGCGGGTAACAGCTTCACTTCCCCATGAGTAGTTACCAGTA	BOT
GFSSContig14093_1700-0_T_F_1890480135	GFSSContig14093_1700	ACTTCGTCAGTAACGGACGGGCAATCTGCACGCCGTCC	GAGTCGAGGTCATATCGTGGGCAATCTGCACGCCGTCG	CTCCATTCATCGCTAAAGCTAACAGGGGTCGTTTACGTGCTGGTCTGCCTATAGTGAGTC	3741	TAACAGGGGTCGTTTACGTGCTG	TOP	[C/G]	3	diploid	OTHER	9201799	CAGCAAGTGTATTAAACATAGGTCCTGCATAACATCCAGACATGGCAATCTGCACGCCGTC[C/G]CCTCCATTCATCGCTAAAGCGACATTTGACATCAAGTCACCCATTGAATTCCCCCATGC	BOT
GFSSContig18523_2174-1_T_F_1863900169	GFSSContig18523_2174	ACTTCGTCAGTAACGGACGCCAGACTTTGCATAAGGAGAAGCTTCC	GAGTCGAGGTCATATCGTGCCAGACTTTGCATAAGGAGAAGCTTCG	CAGTTACAAAGACAATGCTTTGTAGTCGCTCGGTCGTAGCAAATTGGTCTGCCTATAGTGAGTC	3746	AGTCGCTCGGTCGTAGCAAATTG	TOP	[C/G]	10	diploid	OTHER	3665129	GAACCACAAACATCTCCTAGACCCCCAGACTTTGCATAAGGAGAAGCTTC[C/G]CCAGTTACAAAGACAATGCTTTGTGTTACTTTAGCTCGAGCTTGCTCCTT	TOP
GFSSContig11707_263-0_B_F_1890479818	GFSSContig11707_263	ACTTCGTCAGTAACGGACGGGGAAGAAATCAAGATGCCATAT	GAGTCGAGGTCATATCGTGGGGAAGAAATCAAGATGCCATAC	AGCTGCATGTCTATATATTGCTTTCTACAGCGACTCGTAATCCACGGTCTGCCTATAGTGAGTC	3752	TCTACAGCGACTCGTAATCCACG	BOT	[T/C]	2	diploid	OTHER	66045603	ATTTCTTTCACAGTTCTAGGCCGATCTTCTTGTCTACAAGCAATATATAGACATGCAGCTA[G/A]TATGGCATCTTGATTTCTTCCCCTGATAGACTTGAGATCTTCAACTTTCTTGTAGATTT	BOT
GFSSContig12794_648-1_B_F_1863900047	GFSSContig12794_648	ACTTCGTCAGTAACGGACGGCCACACCTGAGTCCTCTCCTT	GAGTCGAGGTCATATCGTGGCCACACCTGAGTCCTCTCCTC	TCGAAGAGCTTGTTGACCTCACGCACCTACATCGCTTGTCAAGGTCTGCCTATAGTGAGTC	3777	ACGCACCTACATCGCTTGTCAAG	BOT	[T/C]	3	diploid	OTHER	10087230	GGAGGTACGGCGCCCCGCCCAACTACGACGAGGTCAACAAGCTCTTCGAG[G/A]AGGAGAGGACTCAGGTGTGGCCCGAGGGCTCGCTGGAGGAGAAGGTGCAG	BOT
GFSSContig19437_2276-1_T_R_1863901106	GFSSContig19437_2276	ACTTCGTCAGTAACGGACGAAACCCTTCTATGGAGACCCATGAA	GAGTCGAGGTCATATCGTGAAACCCTTCTATGGAGACCCATGAG	GGTGCACCATCTTAATGTCCTATACCTGATACCGCGCAGTACAGGTCTGCCTATAGTGAGTC	3778	ATACCTGATACCGCGCAGTACAG	TOP	[A/G]	8	diploid	OTHER	47444046	CCGCAGGCTGCTCGCAGCGCCATCTCAAACCCTTCTATGGAGACCCATGA[G/A]AGGTGCACCATCTTAATGTCCTGGAGGCACCGCAGGGAGCTCAGCAGGTG	BOT
GFSSContig16493_963-0_T_R_1890479276	GFSSContig16493_963	ACTTCGTCAGTAACGGACGCATGAGGAAAATGCAGAAGGTGACA	GAGTCGAGGTCATATCGTGCATGAGGAAAATGCAGAAGGTGACG	GTTACATCTTTGGATCAATATGGAGTCTAAGTTCCGGTTCGACGTGGTCTGCCTATAGTGAGTC	3780	AGTCTAAGTTCCGGTTCGACGTG	TOP	[A/G]	1	diploid	OTHER	6501867	CAATTTCTCCCCAAGGTCTACCATTGTATACACATCATGAGGAAAATGCAGAAGGTGAC[A/G]GGTTACATCTTTGGATCAATATGGTGGGGATTTGGTTTAAATCTATTTGCCTATTTCATTG	TOP
GFSSContig16218_668-1_B_R_1863899387	GFSSContig16218_668	ACTTCGTCAGTAACGGACCTGCAAGTCGTCGGTGAGCAGT	GAGTCGAGGTCATATCGTCTGCAAGTCGTCGGTGAGCAGG	CGTTGGAGGCCTTGATGTGTTTCCGAAGCCCAACGTAGTTCGTCTGCCTATAGTGAGTC	3783	GTTTCCGAAGCCCAACGTAGTTC	BOT	[T/G]	10	diploid	OTHER	58153867	AAGGGGTGCCGGAGGCGGATCATCCACCGGGACATCAAGGCCTCCAACGT[C/A]CTGCTCACCGACGACTTGCAGCCGCAGATCTCCGACTTCGGCCTCGCCAA	BOT
GFSSContig16002_345-1_T_F_1863899483	GFSSContig16002_345	ACTTCGTCAGTAACGGACGCGACCATGGCTTCCTCCACCA	GAGTCGAGGTCATATCGTGCGACCATGGCTTCCTCCACCG	GAACAGCTTGTTCATCTTCTGTCTAGTAATTCGACAGTGGCGGTGGTCTGCCTATAGTGAGTC	3789	CTAGTAATTCGACAGTGGCGGTG	TOP	[A/G]	2	diploid	OTHER	70624761	GCCCTGACCAGCCCCTGCTGCCATCCAACCATCTCCACGCCGACCATGGCTTCCTCCACC[A/G]TGAACAGCTTGTTCATCTTCTGTTCCGCGTACATCGGCCAGCAAAGCATCGGCACGCCGG	TOP
GFSSContig18384_736-0_T_R_1890481306	GFSSContig18384_736	ACTTCGTCAGTAACGGACGTGCCCCGATGCATAATGCA	GAGTCGAGGTCATATCGTGTGCCCCGATGCATAATGCT	CTGATAAATGGATTACTGAGTTTGCGCAGTATCAATCGGTTCCTACGGTCTGCCTATAGTGAGTC	3790	CGCAGTATCAATCGGTTCCTACG	TOP	[A/T]	7	diploid	OTHER	63331983	ACTGGAATCAGTCCCAAAGTTCTATGGGTCCTGCCCCGATGCATAATGC[A/T]GCTGATAAATGGATTACTGAGTTTGGCAAGCAAAATAATAACCCGGAAAAT	TOP
GFSSContig12195_711-1_T_R_1863900868	GFSSContig12195_711	ACTTCGTCAGTAACGGACGCTAGAGCCATCCCCCTGGGTACA	GAGTCGAGGTCATATCGTGCTAGAGCCATCCCCCTGGGTACG	TGGTAGCCTTGTGGACAGCTACTTATCGGAGGTGTTAGCGCGTCTGCCTATAGTGAGTC	3800	CTACTTATCGGAGGTGTTAGCGC	TOP	[A/G]	3	diploid	OTHER	51944110	TCTTTGTCAGGGAGTTGGGCCACCATTCCTAGAGCCATCCCCCTGGGTAC[G/A]ATGGTAGCCTTGTGGACAGGGTGAGCTCCTTCTGTGTGGATAGCAACAAG	BOT
GFSSContig18694_1357-0_T_R_1890479206	GFSSContig18694_1357	ACTTCGTCAGTAACGGACGCTTGGCTGTGGTCTCCTGTCCA	GAGTCGAGGTCATATCGTGCTTGGCTGTGGTCTCCTGTCCG	CGACAGCAGGGAGAACTATGTCGTCCTATGTTCCGCACTAGATGGTCTGCCTATAGTGAGTC	3804	CGTCCTATGTTCCGCACTAGATG	TOP	[A/G]	1	diploid	OTHER	64058815	CACTCCTTGGGGTGAACAACCATGGCCACCTTGTGCTTCTTGGCTGTGGTCTCCTGTCC[A/G]GCGACAGCAGGGAGAACTATGTTTGGTTGTTGAAGAGGTGGTTGAGCTGTATGAATGGCAA	TOP
GFSSContig18189_2562-0_T_R_1890479774	GFSSContig18189_2562	ACTTCGTCAGTAACGGACGCTTCCACTGGACATTGTCCCACA	GAGTCGAGGTCATATCGTGCTTCCACTGGACATTGTCCCACG	ATACCACTGACTCCGCTTGCAACGATTGCTGAACGACTGACCGTCTGCCTATAGTGAGTC	3805	CAACGATTGCTGAACGACTGACC	TOP	[A/G]	2	diploid	OTHER	58003834	AAGAGAGGGCTGGTCACAGTGTATTTTGCATTTCCTTCTTCCACTGGACATTGTCCCAC[A/G]CATACCACTGACTCCGCTTGCGTCCTTCAGAGAAGAAATTCAAGCTGTTCTGGATTGGTTC	TOP
GFSSContig18787_1296-1_T_F_1863898621	GFSSContig18787_1296	ACTTCGTCAGTAACGGACGCACCTTCGTGGCCGCTCA	GAGTCGAGGTCATATCGTGCACCTTCGTGGCCGCTCT	GTGGTCCTCTCCCTGAGAACGTGTCGATTAGCTGGCGACTAACGTCTGCCTATAGTGAGTC	3810	GTGTCGATTAGCTGGCGACTAAC	TOP	[A/T]	1	diploid	OTHER	3626691	TCGCGCCCCACCCTCAGCGCGTACGTTCCTCCCCACCTTCGTGGCCGCTC[A/T]GGTGGTCCTCTCCCTGAGAACAAAGCAGTGCCTGCTGCAGCTCCTGCACC	TOP
GFSSContig14025_564-0_B_F_1890479682	GFSSContig14025_564	ACTTCGTCAGTAACGGACAAGCAAGGCACAACTTCAGGCTT	GAGTCGAGGTCATATCGTAAGCAAGGCACAACTTCAGGCTC	ATGAGGTTGGAATAAGAAGGCTAACATTCCGACGGCCACATCAGGTCTGCCTATAGTGAGTC	3811	TAACATTCCGACGGCCACATCAG	BOT	[T/C]	2	diploid	OTHER	65648416	CTTGATAATCTGAGAGACAATCTTCAACTGCCTTCTTATTCCAACCTCATC[G/A]AGCCTGAAGTTGTGCCTTGCTTTCCTCATGAAACCAACGAAACACCAAA	BOT
GFSSContig19792_3700-1_T_F_1863900583	GFSSContig19792_3700	ACTTCGTCAGTAACGGACGTGTTGCCTCACCATAGAGTGACCA	GAGTCGAGGTCATATCGTGTGTTGCCTCACCATAGAGTGACCC	TTGGTTCTGCTAAAATCACCTAATTGTGCGGTACACCCTACTCGGTCTGCCTATAGTGAGTC	3814	AATTGTGCGGTACACCCTACTCG	TOP	[A/C]	6	diploid	OTHER	57757176	CGATTCTTCTGCAGTACTTGCCTGCTCTGTTGCCTCACCATAGAGTGACC[A/C]ATTGGTTCTGCTAAAATCACCTTCATCGTTGCTGCTCAGGTCTATCTTCT	TOP
GFSSContig7884_1232-0_T_R_1890481036	GFSSContig7884_1232	ACTTCGTCAGTAACGGACGGACTTCCTGTACACCAAGGCAGCA	GAGTCGAGGTCATATCGTGGACTTCCTGTACACCAAGGCAGCG	TGATCCACACATGGTATGGATATGGAGCTACGTGTTCCGAGGGTCTGCCTATAGTGAGTC	3824	ATATGGAGCTACGTGTTCCGAGG	TOP	[A/G]	6	diploid	OTHER	380832	TACAAGTTGGTCGAGATGGAGCTGTCTCTGATGTATGACTTCCTGTACACCAAGGCAGC[A/G]GTGATCCACACATGGTATGGCTTCTGCATCCATTTCATTTCGCTGTTTGGCACAGCCACCA	TOP
SSk50ctg210567_164-0_T_F_1890481287	SSk50ctg210567_164	ACTTCGTCAGTAACGGACGCAAGCAGAACTTCTGTACAAGAGTTTCAA	GAGTCGAGGTCATATCGTGCAAGCAGAACTTCTGTACAAGAGTTTCAG	ATCAAGAAAGAAATGTTGAAGTCTGAAGGGTATCGCCTTGTATGTCGGTCTGCCTATAGTGAGTC	3826	GAAGGGTATCGCCTTGTATGTCG	TOP	[A/G]	7	diploid	OTHER	2510562	GGTCAGGATATCCATATGCAAGCAGCCCCATCTCAAGCAGAACTTCTGTACAAGAGTTTCA[G/A]GATCAAGAAAGAAATGTTGAAGTCTGAACATAAGGATAAAATTATGGAGAAGTATGGGA	BOT
GFSSContig13838_1560-1_T_R_1863900772	GFSSContig13838_1560	ACTTCGTCAGTAACGGACGCATAGCATGCTCTCCCAGAAGCAA	GAGTCGAGGTCATATCGTGCATAGCATGCTCTCCCAGAAGCAG	ACTTCTCAAAGCAAGTTTTCAGCCGTTACGCACCTTTATCCGTAGGTCTGCCTATAGTGAGTC	3828	CCGTTACGCACCTTTATCCGTAG	TOP	[A/G]	3	diploid	OTHER	69164210	GAGTTGGTCTTGTTCTCACCCCAATGCCATAGCATGCTCTCCCAGAAGCA[G/A]AACTTCTCAAAGCAAGTTTTCAGCCTCGGATCAGTTATGTTCCGTTTCCA	BOT
GFSSContig20569_1650-1_B_F_1863899033	GFSSContig20569_1650	ACTTCGTCAGTAACGGACGGCAACCCGCACAGCCAACT	GAGTCGAGGTCATATCGTGGCAACCCGCACAGCCAACG	GAGCTTCCAGAAGGACTACAGCCGATTGTAGTGTACGGACAACGGTCTGCCTATAGTGAGTC	3833	CCGATTGTAGTGTACGGACAACG	BOT	[T/G]	6	diploid	OTHER	1554875	GCTATGATGTTGGAAATCTTCTGTAGTCCTTCTGGAAGCTCCCCTCCATA[C/A]GTTGGCTGTGCGGGTTGCGCAGACATTGTGACATCTACCTTCTTAACCCA	BOT
GFSSContig19333_2734-0_T_R_1890480666	GFSSContig19333_2734	ACTTCGTCAGTAACGGACGTTCTGCTCCTCAGGCGATAGCTC	GAGTCGAGGTCATATCGTGTTCTGCTCCTCAGGCGATAGCTG	TCCTCCTCTTCCTCATTCAGTATTTAGGGCCTCGAAATCTACGGCGTCTGCCTATAGTGAGTC	3840	TTTAGGGCCTCGAAATCTACGGC	TOP	[C/G]	4	diploid	OTHER	3246047	CTTCACTTTGAGTAGCAGTTTCATGATTTTCCTCTCCTTCTGCTCCTCAGGCGATAGCT[C/G]CTCCTCCTCTTCCTCATTCAGTAAAGTTCCAAAGTACTGGTAATCCTCTGGCTTCATCAGC	TOP
GFSSContig8259_659-1_B_F_1863899414	GFSSContig8259_659	ACTTCGTCAGTAACGGACGCAGCAGCTTAATGGCAACATCTTCTT	GAGTCGAGGTCATATCGTGCAGCAGCTTAATGGCAACATCTTCTC	ATTATATGTTCCCCGGTACAGCGATCTCTTGGTCGCAAGTATCCGTCTGCCTATAGTGAGTC	3841	CGATCTCTTGGTCGCAAGTATCC	BOT	[T/C]	4	diploid	OTHER	4760482	ACATGGGGGATCCTTTTGCTCAAGGAGCCTTTGGGAAGCTGTACCGGGGAACATATAATG[A/G]AGAAGATGTTGCCATTAAGCTGCTGGAGAAGCCTGAGAATGATCCAGAAAGAGCCCATTT	TOP
GFk45ctg138302_96-0_T_F_1890479266	GFk45ctg138302_96	ACTTCGTCAGTAACGGACAAGGCAGAGGGTGCATTCGGA	GAGTCGAGGTCATATCGTAAGGCAGAGGGTGCATTCGGG	AATCTTTGCTGGAGCTCATTATTCAGGATCGGACACCTAGTTACGGTCTGCCTATAGTGAGTC	3842	TCAGGATCGGACACCTAGTTACG	TOP	[A/G]	1	diploid	OTHER	66892910	AGCAAAACTACCATGATCGACGCAATAGCCAGGAGCACAAAGGCAGAGGGTGCATTCGG[A/G]AAATCTTTGCTGGAGCTCATTATCAGGGTCTTGATCGTCCCCTTGCTACGGCCCTCGTCAG	TOP
GFSSContig18484_1962-1_T_F_1863900071	GFSSContig18484_1962	ACTTCGTCAGTAACGGACGTTTTAGCCTGAAGTTCTGCGTTCTTC	GAGTCGAGGTCATATCGTGTTTTAGCCTGAAGTTCTGCGTTCTTG	GCTTTATTTTTACTTCAACATCAAATAACGAGCACCCTATCAGCGTGGTCTGCCTATAGTGAGTC	3846	ATAACGAGCACCCTATCAGCGTG	TOP	[C/G]	4	diploid	OTHER	50115681	CCTGTCCAGATTCTCAATTGATCCTTTTTAGCCTGAAGTTCTGCGTTCTT[C/G]AGCTTTATTTTTACTTCAACATCAAGCATATTAGCACTCCACTCAACATA	TOP
GFSSContig15433_398-1_T_F_1863899320	GFSSContig15433_398	ACTTCGTCAGTAACGGACGCCAAGAACGCATACGCCACA	GAGTCGAGGTCATATCGTGCCAAGAACGCATACGCCACG	GTGTTCATATGTCTGAGAACGTCCAGTAAGGCATCCGTCAAACCTGGTCTGCCTATAGTGAGTC	3856	CAGTAAGGCATCCGTCAAACCTG	TOP	[A/G]	10	diploid	OTHER	53671127	GTGAGGAGAGACAGGAAGTACGCGATTCAGGCCAAGAACGCATACGCCAC[G/A]GGTGTTCATATGTCTGAGAACGTCATCGGCAACACCACGCACAAGACGGA	BOT
GFSSContig6209_276-0_T_F_1890481789	GFSSContig6209_276	ACTTCGTCAGTAACGGACGAGGTCCAACCTTCATCGTTCTTGA	GAGTCGAGGTCATATCGTGAGGTCCAACCTTCATCGTTCTTGG	TCAATGCTGAATGAAGAGCTGTGCAGGACCGAACCTAGTATTCGTCTGCCTATAGTGAGTC	3857	GTGCAGGACCGAACCTAGTATTC	TOP	[A/G]	9	diploid	OTHER	10750460	GTCGAGGTTGACGTGGATGCACTGGAGTATGGGTGCTTAGGTCCAACCTTCATCGTTCTTG[G/A]CTCAATGCTGAATGAAGAGCTCATAGACATTGAGCCCAGTGTGAGCCCAGTGTCCTGCA	BOT
GFSSContig5058_327-0_B_F_1890479362	GFSSContig5058_327	ACTTCGTCAGTAACGGACGGGCGCGCACATCTACTTCTGT	GAGTCGAGGTCATATCGTGGGCGCGCACATCTACTTCTGC	GTTTGAAGGGGATGATGCGATAGACAACCACGTCGCATCTGGTCTGCCTATAGTGAGTC	3858	GATAGACAACCACGTCGCATCTG	BOT	[T/C]	1	diploid	OTHER	5084866	CTCTCTGCTCTGCCACCTTCTTAAGGGTGTCCTGAATTCCAGGCATCATCCCCTTCAAACC[G/A]CAGAAGTAGATGTGCGCGCCACCATCCAGAAGCTTGAAAATTTCATCGCTGTACTCCTC	BOT
GFSSContig17986_981-1_T_R_1863898328	GFSSContig17986_981	ACTTCGTCAGTAACGGACAAGGAGTCCGGCCTCGATGTA	GAGTCGAGGTCATATCGTAAGGAGTCCGGCCTCGATGTC	CCATCAAGGTGTTCTCTCGCTGCGGATAACAAGACGGTAGTGGTCTGCCTATAGTGAGTC	3860	CTGCGGATAACAAGACGGTAGTG	TOP	[A/C]	8	diploid	OTHER	7737393	GGGTCGGGGTCGGTGTACCGCGGCCACCTGAAGGAGTCCGGCCTCGATGT[C/A]GCCATCAAGGTGTTCTCTCGGGGGGCGTCCATGGAGGGAAGGAAGGAGTA	BOT
GFSSContig20232_876-1_B_F_1863899538	GFSSContig20232_876	ACTTCGTCAGTAACGGACGGGCAGGAGCGCAATTGGTATT	GAGTCGAGGTCATATCGTGGGCAGGAGCGCAATTGGTATC	GTCGGAGGTTAACAAGATTAAAACGTAATGGGTCGCTTGACATGACGTCTGCCTATAGTGAGTC	3865	CGTAATGGGTCGCTTGACATGAC	BOT	[T/C]	3	diploid	OTHER	63734302	TGATTCTTGACCCTGCTCCATCTTTGTATTGTAGTCTTTTAATCTTGTTAACCTCCGACA[A/G]ATACCAATTGCGCTCCTGCCATCAGCTGTCAGTTGTGATACATTTGCCCCTTTGTTAAGG	TOP
GFk40ctg82503_309-0_B_F_1890482048	GFk40ctg82503_309	ACTTCGTCAGTAACGGACAGCTTTGGCAACCTTGAAGGCT	GAGTCGAGGTCATATCGTAGCTTTGGCAACCTTGAAGGCC	AAGGTCTGCAAGTTTATGAGAATCAATCTTGCGACCCAAGCTAGGGTCTGCCTATAGTGAGTC	3868	TCAATCTTGCGACCCAAGCTAGG	BOT	[T/C]	10	diploid	OTHER	60714722	TGGAACTCAGGTCAGAGACATACCTTCTTCCATTGGATTTCTCATAAACTTGCAGACCTTG[G/A]GCCTTCAAGGTTGCCAAAGCTTACAGAGACTTCCTTGGTCCATCAGGGCATTGCTAGAG	BOT
GFSSContig2206_214-0_B_R_1890482227	GFSSContig2206_214	ACTTCGTCAGTAACGGACGGCTACTCTTCCAAAATCCAACGCT	GAGTCGAGGTCATATCGTGGCTACTCTTCCAAAATCCAACGCC	TCTGACCAGTGATCAACTCAAACTATGAGGTACGCCATCGCATCGTCTGCCTATAGTGAGTC	3870	ACTATGAGGTACGCCATCGCATC	BOT	[T/C]	355	diploid	OTHER	209681207	GAGAAGACTGATGTGTTTGGATTTGGGGTTCTGTTAGTTGAGTTGATCACTGGTCAGAA[A/G]GCGTTGGATTTTGGAAGAGTAGCGAATCAGAAGGGTGGAGTGCTCGACTGGGTTAAGAAAC	TOP
GFSSContig12642_472-0_B_F_1890481797	GFSSContig12642_472	ACTTCGTCAGTAACGGACGCACTTCGCATCGGGATCCTTCT	GAGTCGAGGTCATATCGTGCACTTCGCATCGGGATCCTTCC	CATCACACTCATGTGGCTACTACAGGAATAGTCGTCGTCGCATCGTCTGCCTATAGTGAGTC	3871	ACAGGAATAGTCGTCGTCGCATC	BOT	[T/C]	9	diploid	OTHER	6672742	GAGAGCCTCGGTTTGGGATGCAGATTGAGTAGCCACATGAGTGTGATGA[A/G]GAAGGATCCCGATGCGAAGTGGAAGGTAGTGATGGTGTAAGGGAAGGGTAT	TOP
GFSSContig20436_2827-0_B_R_1890481483	GFSSContig20436_2827	ACTTCGTCAGTAACGGACGTCAGATGATCAAGGCAGGTTGTTCT	GAGTCGAGGTCATATCGTGTCAGATGATCAAGGCAGGTTGTTCG	ACACATATTGCTATAATTGCCTGAGAAATTACGGTCCTCCACCGACGTCTGCCTATAGTGAGTC	3877	AGAAATTACGGTCCTCCACCGAC	BOT	[T/G]	8	diploid	OTHER	54747720	TTTGAGGTCAGCAGCTTCTCTTCAACATACCCAGTCAGGCAATTATAGCAATATGTGTG[A/C]GAACAACCTGCCTTGATCATCTGAGAACCTAGTTTCTCCTCACGGCAAATCGGGCAGGTAG	TOP
GFSSContig17394_1831-0_T_F_1890480592	GFSSContig17394_1831	ACTTCGTCAGTAACGGACCTGAAGATGCCGCTGAATAGGTTA	GAGTCGAGGTCATATCGTCTGAAGATGCCGCTGAATAGGTTG	TTCTAGCTTTTGTGCTTTTGATTCGACGGGAATTACACGTTGGAGGTCTGCCTATAGTGAGTC	3878	TCGACGGGAATTACACGTTGGAG	TOP	[A/G]	4	diploid	OTHER	60288910	TATGGTCATTCTTCACTACATGACGGCTGAAGATGCCGCTGAATAGGTT[A/G]TTTCTAGCTTTTGTGCTTTTGATTCATGATACCCCATTCTTGGAACTGGAG	TOP
GFSSContig12526_606-0_B_F_1890479412	GFSSContig12526_606	ACTTCGTCAGTAACGGACGTGCAGACACCTGACCAGTCACAT	GAGTCGAGGTCATATCGTGTGCAGACACCTGACCAGTCACAG	CATATTTACATCAACCCGTTGATCTGACTGGATCGACTTCATCGGGTCTGCCTATAGTGAGTC	3879	TCTGACTGGATCGACTTCATCGG	BOT	[T/G]	1	diploid	OTHER	64057697	GACAGACTGATTAGGCCTGATCACAGCCAGCAAGTTGATCAACGGGTTGATGTAAATATGA[C/A]TGTGACTGGTCAGGTGTCTGCAGATACAAGAGTTGATATGAACATGGCATCACACACCT	BOT
GFSSContig17173_502-1_B_R_1863899026	GFSSContig17173_502	ACTTCGTCAGTAACGGACGCTGATGCCTATGCTCGAGGACAT	GAGTCGAGGTCATATCGTGCTGATGCCTATGCTCGAGGACAC	CAGGCCACTCTCATAATGCGCTCAGGTTACGTCACACATTCGGTCTGCCTATAGTGAGTC	3881	GCTCAGGTTACGTCACACATTCG	BOT	[T/C]	6	diploid	OTHER	56441202	CAACCAGAATGACAAGAACTAGGTCCTGCTGCATTATGAGAGTGGCCTGT[A/G]TGTCCTCGAGCATAGGCATCAGAATGACTGAAACTGACACCATCTCCAAA	TOP
GFSSContig19896_719-0_B_R_1890480212	GFSSContig19896_719	ACTTCGTCAGTAACGGACGACAGATCGCTTTTCCTTATAGCAGAT	GAGTCGAGGTCATATCGTGACAGATCGCTTTTCCTTATAGCAGAC	ATGGATTGACTTTTGAATATCTAAACTTGGAAATGCGCGAGGAGTTTCGTCTGCCTATAGTGAGTC	3887	CTTGGAAATGCGCGAGGAGTTTC	BOT	[T/C]	3	diploid	OTHER	12193211	GTTCATGTCTTAACCACAACCAAATACCATTGCTGTTTAGATATTCAAAAGTCAATCCATT[G/A]TCTGCTATAAGGAAAAGCGATCTGTCTGCATGCATCACCCGCATGTGGAAGTTAAGATC	BOT
GFSSContig1614_738-0_B_R_1890480184	GFSSContig1614_738	ACTTCGTCAGTAACGGACCCGAGTTTGGAGGACCTGTTTTGT	GAGTCGAGGTCATATCGTCCGAGTTTGGAGGACCTGTTTTGC	ATTGCGGCAGGAAATTCACGACTCATGGATCGACCACATTCGGTCTGCCTATAGTGAGTC	3888	GACTCATGGATCGACCACATTCG	BOT	[T/C]	3	diploid	OTHER	637241	TTGTAATCATCTGGTCAGCCAACATCAGGACAGTCTTCAGCGTGAATTTCCTGCCGCAATA[G/A]CAAAACAGGTCCTCCAAACTCGGCCCCAGCAAATCAATGACGAGAACATTCTCTTCCCC	BOT
GFk40ctg449722_115-0_T_R_1890481499	GFk40ctg449722_115	ACTTCGTCAGTAACGGACGCTGGAGACGGCGCATGCTTA	GAGTCGAGGTCATATCGTGCTGGAGACGGCGCATGCTTG	GGTGGTGAACATGCTAGATGAACAGGTTTGCCGTAGGAGTTGCGTCTGCCTATAGTGAGTC	3893	AACAGGTTTGCCGTAGGAGTTGC	TOP	[A/G]	8	diploid	OTHER	55167514	CAGATCATTAATCCCTTGTAGCTTACCATGCAGGATGAGGGCCTGGAGACGGCGCATGCTT[G/A]AGGTGGTGAACATGCTAGATGGAAGAAATTCACCTGACAAGTTCAGGTACAAAAGGAAT	BOT
GFSSContig2984_879-0_B_R_1890479253	GFSSContig2984_879	ACTTCGTCAGTAACGGACTGACAGGAATATACAGTACTGGGATACT	GAGTCGAGGTCATATCGTTGACAGGAATATACAGTACTGGGATACC	AGACAGGGCAGGTGATCTCATGAATAGGGCGTCTGTCCTACGGTCTGCCTATAGTGAGTC	3894	ATGAATAGGGCGTCTGTCCTACG	BOT	[T/C]	1	diploid	OTHER	56428774	AGCTTCACAACATATGGGACCTTCCCAGTTGAGAAGGTCGAGATCACCTGCCCTGTCTC[A/G]GTATCCCAGTACTGTATATTCCTGTCATACCCAGCACTCAAGAATTTAGTTCCATCATTGG	TOP
GFSSContig17622_639-1_B_F_1863899745	GFSSContig17622_639	ACTTCGTCAGTAACGGACAGGAGGTCCTGCTCCACGGT	GAGTCGAGGTCATATCGTAGGAGGTCCTGCTCCACGGC	CCAAGCACTACAGCGACGTTTCGCACGAGGTGATATGCGTGGTCTGCCTATAGTGAGTC	3896	TTTCGCACGAGGTGATATGCGTG	BOT	[T/C]	186	diploid	OTHER	9094	CTCATTTTGGCGTCGCAGAAACGGCTGAGCCCGTCGCTGTAGTGCTTGGT[G/A]CCGTGGAGCAGGACCTCCTCCCACGTGAGCACCGCGATGGCGTGGTACGC	BOT
GFSSContig12706_492-1_B_R_1863899729	GFSSContig12706_492	ACTTCGTCAGTAACGGACGCAGTAAGAGCGTGCCTTTCCCTTT	GAGTCGAGGTCATATCGTGCAGTAAGAGCGTGCCTTTCCCTTC	AGGACAATGAAAACCTCTTCACAATACCGGAGTTCTTGCCGAGACGTCTGCCTATAGTGAGTC	3901	AATACCGGAGTTCTTGCCGAGAC	BOT	[T/C]	8	diploid	OTHER	44857790	AAAGGACCCCAATCCACAGGCATTCTTGTGAAGAGGTTTTCATTGTCCTC[G/A]AAGGGAAAGGCACGCTCTTACTGGGGTCGAGCTCGCTTAAGTACCCAGGG	BOT
GFSSContig18384_1020-0_B_F_1890481289	GFSSContig18384_1020	ACTTCGTCAGTAACGGACCCCAGTTCTCATTTAGCGCACCTT	GAGTCGAGGTCATATCGTCCCAGTTCTCATTTAGCGCACCTG	ATTATGTTGACTAGAGAACTCGCTATCAGTCGTGCGATGTTCCAAGCGTCTGCCTATAGTGAGTC	3906	ATCAGTCGTGCGATGTTCCAAGC	BOT	[T/G]	7	diploid	OTHER	63329978	GTTTCAGCTTTCACAAGGGGCGGATAAGTGGGTTAGCGAGTTCTCTAGTCAACATAATC[A/C]AGGTGCGCTAAATGAGAACTGGGTTGATGAGTTCTCAAAATTAAATGTCACTGATGAATGG	TOP
GFSSContig19521_684-0_T_F_1890481328	GFSSContig19521_684	ACTTCGTCAGTAACGGACGCCCACATTCTACTTCATGATCAATTGTAA	GAGTCGAGGTCATATCGTGCCCACATTCTACTTCATGATCAATTGTAT	TCCATTATCCATTCCTAAGAGATTAGCTTCTGACGGTCCATTGCAGGTCTGCCTATAGTGAGTC	3908	TAGCTTCTGACGGTCCATTGCAG	TOP	[A/T]	7	diploid	OTHER	62497591	AGTCTGGTGCACTGAAGAGAGTAATTAGTTTCCCACATTCTACTTCATGATCAATTGTA[A/T]ATCCATTATCCATTCCTAAGAGATCATGTCGCTTGTCTCTTGCGTCTGGACCTTCATGTGA	TOP
GFSSContig12052_1246-1_B_R_1863898199	GFSSContig12052_1246	ACTTCGTCAGTAACGGACGCTTCTCCCAGGTTGTGGAGGCT	GAGTCGAGGTCATATCGTGCTTCTCCCAGGTTGTGGAGGCG	TCTCCTACCTTGAGACCGGCCAGATTTGTCGGTCAAGTCACCGTCTGCCTATAGTGAGTC	3909	CCAGATTTGTCGGTCAAGTCACC	BOT	[T/G]	7	diploid	OTHER	49316329	TCAGGGGATGGGAGAGATGACTACTTTGCCGGTTGCTCTCCCGGTCTCAAGGTAGGAGAA[C/A]GCCTCCACAACCTGGGAGAAGGCGAACGGCCCCTCCGGGTCGATGAGCGGCTTCACCTTG	BOT
GFSSContig16921_632-1_B_R_1863898588	GFSSContig16921_632	ACTTCGTCAGTAACGGACGACGATCCCGGCGGACCTT	GAGTCGAGGTCATATCGTGACGATCCCGGCGGACCTC	TCTTCATCATCGACGAGAAGATTACGGAACCGACCATGCCATGGTCTGCCTATAGTGAGTC	3910	ATTACGGAACCGACCATGCCATG	BOT	[T/C]	9	diploid	OTHER	57300630	TTGCCGTCGCGGGTGAACACCGGGTGCGGCTTCTCGTCGATGATGAAGAC[A/G]AGGTCCGCCGGGATCGTGTTGGGTGTCTCGTTGCCCTTCTCTGGGAAGGT	TOP
GFSSContig20039_958-1_T_F_1863901063	GFSSContig20039_958	ACTTCGTCAGTAACGGACGATCAAAATCCGGTGGGCGAA	GAGTCGAGGTCATATCGTGATCAAAATCCGGTGGGCGAG	CTCAAGAACCGGCTCATGTTGCAAACTCGCGGAAGAGGTTACGTCTGCCTATAGTGAGTC	3913	TGCAAACTCGCGGAAGAGGTTAC	TOP	[A/G]	9	diploid	OTHER	1318976	GGTGTTCTGGGTGGTGCCCCGCTCCTCGTCCATCAAAATCCGGTGGGCGA[A/G]CCTCAAGAACCGGCTCATGTCCATGTGCCCTTCCTCCTACTCCATCCCGT	TOP
GFSSContig18833_1219-1_T_F_1863898701	GFSSContig18833_1219	ACTTCGTCAGTAACGGACGATCGAGGCCGTCGCCAGGA	GAGTCGAGGTCATATCGTGATCGAGGCCGTCGCCAGGC	CCTCTGCTGGACCAAGGTTTCACTATGACCGAGAACAGCGGGTCTGCCTATAGTGAGTC	3914	TTCACTATGACCGAGAACAGCGG	TOP	[A/C]	4	diploid	OTHER	61954924	CCAAGGAGGACCTCAACGCCGAGCAGCAGGCCATCGAGGCCGTCGCCAGG[A/C]GCCTCTGCTGGACCAAGGTCAAGGAGGCCGGCGACATCGCCGTCTGGCAG	TOP
GFSSContig14473_841-0_B_F_1890479209	GFSSContig14473_841	ACTTCGTCAGTAACGGACGATCGGTCAAATAAAATGCGTGGT	GAGTCGAGGTCATATCGTGATCGGTCAAATAAAATGCGTGGG	TGACATCTTTTTTATCAGGAGAAGATTCGCGTGACCTATTGATGCGGTCTGCCTATAGTGAGTC	3919	GATTCGCGTGACCTATTGATGCG	BOT	[T/G]	1	diploid	OTHER	61038237	TGGTTTAAAACTCGGAAAATCAGAACATGGGTGCTTTCTCCTGATAAAAAAGATGTCAG[A/C]CCACGCATTTTATTTGACCGATCTTCAGAAGATGTATACTCTGACCCTGGCTCACCAATGT	TOP
GFk45ctg255031_79-0_B_F_1890480798	GFk45ctg255031_79	ACTTCGTCAGTAACGGACGTGGCCTCTGTTCTGTCCAACAAT	GAGTCGAGGTCATATCGTGTGGCCTCTGTTCTGTCCAACAAC	GGAAGTCTCTGTACAGTTTGCTGGTTATGTCAACCGCCTTCCAACGTCTGCCTATAGTGAGTC	3920	GGTTATGTCAACCGCCTTCCAAC	BOT	[T/C]	5	diploid	OTHER	2347419	AGGTTCACATTGCTGCATCGGAGTGCCTTCTTGATTTGAGCAAACTGTACAGAGACTTCCC[G/A]TTGTTGGACAGAACAGAGGCCAAGTTCGAGGATGAACTTACAGAGCTCTGCGAGTCTGA	BOT
GFSSContig19060_1027-1_T_R_1863900438	GFSSContig19060_1027	ACTTCGTCAGTAACGGACGGGATGGATGCAAATGGCGACA	GAGTCGAGGTCATATCGTGGGATGGATGCAAATGGCGACG	CAGTGATGAAGTTGTATACAGAAGCTCTCAATGACACGACGGCAACTGGTCTGCCTATAGTGAGTC	3922	TCTCAATGACACGACGGCAACTG	TOP	[A/G]	3	diploid	OTHER	62808033	AGAAGAAGAGTGGCAAACATGCACTCAGGCCTTGGACTTCGGATGGATGCAAATGGCGAC[G/A]CCAGTGATGAAGTTGTATACAGAAGCAACTGATGGATCCTACATTGAGACCAAGGAAAGT	BOT
GFSSContig19553_1853-1_B_R_1863898599	GFSSContig19553_1853	ACTTCGTCAGTAACGGACGCTCCCCCGCGGGTTCTCT	GAGTCGAGGTCATATCGTGCTCCCCCGCGGGTTCTCC	TCAGATCGAAGTAGAACAGCTTGGACAGTACCTACGTTGGCAAAGGTCTGCCTATAGTGAGTC	3923	GGACAGTACCTACGTTGGCAAAG	BOT	[T/C]	3	diploid	OTHER	10878248	GTCAGCAAGACGCTGCAGTTCGAGCACAAGCTGTTCTACTTCGATCTGAA[G/A]GAGAACCCGCGGGGGAGGTACCTCAAGATCTCCGAGAAGACCTCGGCCAC	BOT
GFSSContig16530_420-1_B_R_1863898706	GFSSContig16530_420	ACTTCGTCAGTAACGGACGGACGACGCTGTTGAGGCTGGT	GAGTCGAGGTCATATCGTGGACGACGCTGTTGAGGCTGGG	TTGTTGGAGAAGCTGCCCTCAATCTTTGCGAGACACGTCGGTCTGCCTATAGTGAGTC	3924	CTCAATCTTTGCGAGACACGTCG	BOT	[T/G]	2	diploid	OTHER	77776500	ATGTTCTGGGCGCTCTTCGTGCTGGGACACGACTGCGGGCACGGCAGCTTCTCCAACAAC[A/C]CCAGCCTCAACAGCGTCGTCGGCCACATTCTGCACTCCTCCATCCTGGTGCCATACCATG	TOP
GFSSContig20267_1739-0_T_F_1890481465	GFSSContig20267_1739	ACTTCGTCAGTAACGGACTCTTAATGGGAGCTTTTAGCTGTAAGACA	GAGTCGAGGTCATATCGTTCTTAATGGGAGCTTTTAGCTGTAAGACG	TAGGTTCACTTGAAAATATTCTTTCACCGTGTCGGAGTTATGATAGCGGTCTGCCTATAGTGAGTC	3926	ACCGTGTCGGAGTTATGATAGCG	TOP	[A/G]	8	diploid	OTHER	53600276	GGTCACCAAATTGACCATGCAGATCACCAAATATCTTAATGGGAGCTTTTAGCTGTAAGAC[G/A]CTAGGTTCACTTGAAAATATTCTTTCAGCACTATCACATAGATCTGCAATCTCATTGCA	BOT
GFSSContig18538_1416-1_B_F_1863901079	GFSSContig18538_1416	ACTTCGTCAGTAACGGACGCGTCTGGGCGGAGATTGTCAT	GAGTCGAGGTCATATCGTGCGTCTGGGCGGAGATTGTCAG	GAGAATGACCTCATAGCGACGAGTTCCGGTCCTATACTTGACGGTCTGCCTATAGTGAGTC	3927	GAGTTCCGGTCCTATACTTGACG	BOT	[T/G]	1	diploid	OTHER	54707263	ACCACCAATTGGTGATCTCGTCAAGCTCCGTCGCTATGAGGTCATTCTCC[C/A]TGACAATCTCCGCCCAGACGGCTTCCTTCCCGGCCATGGCGTCCTCGAGC	BOT
GFk40ctg9752_150-0_B_R_1890481093	GFk40ctg9752_150	ACTTCGTCAGTAACGGACGACGAACTATGGTGGATTCTGATGGT	GAGTCGAGGTCATATCGTGACGAACTATGGTGGATTCTGATGGA	GAAAAACAGGGACTACTGCTCTGAATTTAGCCCGCATCCTACCTGGTCTGCCTATAGTGAGTC	3929	GAATTTAGCCCGCATCCTACCTG	BOT	[T/A]	6	diploid	OTHER	50967961	GAAGGGGAAGTTTACATGTTGCCTGCTGACTTGATGAGAGCAGTAGTCCCTGTTTTTCC[A/T]CCATCAGAATCCACCATAGTTCGTGAAGGAAGATTAAGGGGGGAGCGGAGCCCTGGAGAGT	TOP
GFSSContig7136_228-1_T_R_1863899100	GFSSContig7136_228	ACTTCGTCAGTAACGGACGTGAGGGCCATTACATCATCGCA	GAGTCGAGGTCATATCGTGTGAGGGCCATTACATCATCGCC	CTGACTGGAAGAAGAACGAGCTCCCTAAATCGAACAGCGTGACGTCTGCCTATAGTGAGTC	3930	CTCCCTAAATCGAACAGCGTGAC	TOP	[A/C]	5	diploid	OTHER	55224974	GCCTCCCACATCGCGCGCCGCCTCAAGAGTGAGGGCCATTACATCATCGC[C/A]TCTGACTGGAAGAAGAACGAGCACATGTCCGAGGACATGTTCTGCCACGA	BOT
GFk40ctg229781_98-0_T_R_1893112184	GFk40ctg229781_98	ACTTCGTCAGTAACGGACCGAAGGCAGCCTGGTGTTTGA	GAGTCGAGGTCATATCGTCGAAGGCAGCCTGGTGTTTGC	TGTGACAGTAGGAAGCTATCTTGCTGGACTTCAACGAACGAGCATCGTCTGCCTATAGTGAGTC	3931	CTGGACTTCAACGAACGAGCATC	TOP	[A/C]	8	diploid	OTHER	9179125	CTTAAGGAGTGAAGAAAGAAGATGAGGCAGCGAAGGCAGCCTGGTGTTTG[A/C]TTGTGACAGTAGGAAGCTATCTTGAAACTTAAGCAAGGAATTTGCTTCTG	TOP
GFk25ctg2814516_120-0_T_R_1893112188	GFk25ctg2814516_120	ACTTCGTCAGTAACGGACGTGTGCAGATAGGTCCACAATTTTTTA	GAGTCGAGGTCATATCGTGTGTGCAGATAGGTCCACAATTTTTTG	CATTATCATATAGCACACAAGGGTCGAGCGTTCGGAGCACTTAATCGTCTGCCTATAGTGAGTC	3933	TCGAGCGTTCGGAGCACTTAATC	TOP	[A/G]	9	diploid	OTHER	2128367	GCCATCATCCTCAAAATCTTCCTCCTCCCTGCCCCTGTGCAGATAGGTCCACAATTTTTT[A/G]TCATTATCATATAGCACACAAGGGTCGCGTTCATAATGCAAACGATCGAGAGCTCCACTG	TOP
GFk45ctg56342_279-0_B_R_1893112176	GFk45ctg56342_279	ACTTCGTCAGTAACGGACGGGATCACCATACAAGGGAAGCGT	GAGTCGAGGTCATATCGTGGGATCACCATACAAGGGAAGCGC	ACACACAAGCTACAGGTTTTAGAATGCTGGGCTACCGTAACGATACGTCTGCCTATAGTGAGTC	3934	ATGCTGGGCTACCGTAACGATAC	BOT	[T/C]	1	diploid	OTHER	66011662	ATTGTACCAGCCCTTTGGAAGCTGGGAATACTGTCTTCTAAAACCTGTAGCTTGTGTGTC[G/A]CGCTTCCCTTGTATGGTGATCCATTTCTCAAGTCATACCATGACTCCTTCCCAGGAAGGT	BOT
GFSSContig5800_117-1_B_R_1863898919	GFSSContig5800_117	ACTTCGTCAGTAACGGACCTTATCAGGGAAAGGAGGCAAGACG	GAGTCGAGGTCATATCGTCTTATCAGGGAAAGGAGGCAAGACC	AGTACGCCATTGAGAACTCTACAACAGTCGCCGAGTCTCATCAACGTCTGCCTATAGTGAGTC	3936	AACAGTCGCCGAGTCTCATCAAC	BOT	[G/C]	3	diploid	OTHER	64907198	ATGGATCTTTGTATCAGCGATAACGATGCGGGTCCTGGTAGAGTTCTCAATGGCGTACTT[C/G]GTCTTGCCTCCTTTCCCTGATAAGCGGCCGATAGCACGTGACAGATGCTCCCCTCGCAGG	BOT
GFSSContig14898_1144-1_T_F_1863900718	GFSSContig14898_1144	ACTTCGTCAGTAACGGACGGCAGCCTCTGGTGCAACTTCA	GAGTCGAGGTCATATCGTGGCAGCCTCTGGTGCAACTTCG	AGGCTGAATGGTGAGGATTGCTCAGGTAAACCCGATAAGTCGGTCTGCCTATAGTGAGTC	3937	GCTCAGGTAAACCCGATAAGTCG	TOP	[A/G]	10	diploid	OTHER	55937200	TCCAACTCAAGCATGTCATCCATGCTCCCTAAGAACAAGGGCAGCCTCTGGTGCAACTTC[G/A]CAGGCTGAATGGTGAGGATTCTGTTCTTGCCATCTGACCCTCTACCCCCAGCTTGCTCAG	BOT
GFSSContig20489_1882-0_B_F_1890480621	GFSSContig20489_1882	ACTTCGTCAGTAACGGACGGATGCAGGTCCTCATTAGGGAGTTT	GAGTCGAGGTCATATCGTGGATGCAGGTCCTCATTAGGGAGTTC	AGTCTCCAGATGAAGAAATGAAGGGACCCTCATTGCGTTTGTAGAGGTCTGCCTATAGTGAGTC	3938	GGACCCTCATTGCGTTTGTAGAG	BOT	[T/C]	4	diploid	OTHER	3246932	GTTTCACAACCTTGAGGACAATCTTCTTCATTTCTTCATCTGGAGACTG[A/G]AACTCCCTAATGAGGACCTGCATCACCTCCTTTGTGTAGTAACTAGCATAC	TOP
[truncated: 514 more rows]
