# Supplementary material for: A framework genetic map for Miscanthus sinensis from RNAseq-based markers shows recent tetraploidy
Source: BMC Genomics. 2012 Apr 24;13:142. doi: 10.1186/1471-2164-13-142 (PMC3355032; doi:10.1186/1471-2164-13-142)
Supplement: Additional file 4 — Table S4. File containing the primer details for all the SSRs. [file 1471-2164-13-142-S4.XLSX]

## Sheet: SSR primers
SSR name	EST or CONTIG NAME	SSR unit	Flanking seqeunce	Forward primer	Reverse primer	Marker configuration (see supplementary figure 2)
ESSR_001	CA261579a	CATA	GAACAAACCTTATTTTTCCCACTCTTATTTTTTGTCCATTAATTGATCAACAAACACATCATCAAACAATCCGTACGTGGATACATACATTGGCGTACACTCATACATACATACATACATACATACATACATACAGGACAGGGCCTGAACTGAGCTACTGCCAACAGCTGATGACTAATAAATAAGTACTTAGACTACCAGTGGTACTTAAATTATTCTCAAGCACTAATCCAATCCAGATAAGAGCTCAAAAAAAGAAACCAACTTATTAACTGCTAATAAGTAAAATGACAGCAAGCAGACGCAGCACAGCAGAGCAAGGGAGGGGAGGAA	CATCAAACAATCCGTACGTGGA	TGGCAGTAGCTCAGTTCAGGC	4:2, two common amplicons
ESSR_002	CA086796a	GGC	TACGAGTTCGCGCTCTCCTCATCTGTCGCCAAAACCCCAAGAAGCCGCAAGGAACGGAACCCTCCCCTCCATCTTTTTCGCCAGCGGACTGTTCGAAAGCAACCGCAGGGGAGAAGAAGCTGTGCAGGATAAGAGGCGGCGGCGGCGGCGGCGGCGTGTAAGCTGAGCAGAGAGAGGCAGGGAGGGATCGTAAGCTTTTGGCCGTGGTGGTCTTGGAATGCAGCAGCAACACCTGATGCAGATGAACCAGAACATGATTGGGGGCTACACCTCTCCTGCCGCTGTGACCACCGATCTCATCCAGC	CGGACTGTTCGAAAGCAACC	GGCCAAAAGCTTACGATCCC	3:2, two common amplicons
ESSR_003	TA40190_4547a	CAG	TACGTGGAGACGCTGGACGCGGTGGTGGCCAAGAACGCCGCCATCGTCCGCAAGTCCGGCGAGAAGGCCGGCGCCAAGCCGGCGCCGGCGCCGCCACCGCAGCAGCAACCGAGGCACCAGCACCAGCACCAGCAACCGAGGCACCAGCACCAGCAGCAGCAGCAGCAGCAGCAGGGGCCGACGCGGTGGGAGATGTTCGACCTGCTGTCGTCGCTGCCGTCCACGTCCTCGGCGTCGTCAACGACCACCGTGAGCTCCACGGCGTCCTCCGGCGCGCCGCCCCCGACGAACCGCCTGGACTGGATGCTCTGACGAGTGAGTGCA	CAGCACCAGCACCAGCAA	TCGTCAGAGCATCCAGTCCA	2:2 one common amplicon
ESSR_004	CA235024a	CGG	AGATATCTCTCGCCTTCCACAGCTTCCTCACCTTTGGACTTTGGTCAGGCTCAGGCAAAGGAGGAGGCCAACCAGGACGAGCGATGGCGAGCAAGGTCGTCTCCATCCTGGTGCTCGCATTCCTGCTCCTCGCCGCCGTCGCCTTCCCCGTGTCTGCAGGTCCGCGGCAGAAGGGGAAGAAAGGCTACGGCGGCGGCGGCGGCGGCGGCGGCGCCAGTGGTGGCGGCAACCTGAAGCCCTGGGAGTGCTCGCCCAAGTGCGCGTCGCGGTGCTCGCAGACGCAGTACGCGAAGGCCTGCCTCACCTTCTGCAACAAGTGCTGCGCCAAGTGCCTCTGCGTGCCGCCGGGCTTCTACGGCAACAAGGGCGCCTGCCCCTGCTACAACAACTGGAAGAACA…	CAAGGTCGTCTCCATCCTGG	CACTCCCAGGGCTTCAGGTT	5:3, two common amplicons
ESSR_005	CA138267a	CAG	CAGAAGTACGTGGAGACGCTGGACGCGGTGGCGGCCAAAAACGCCGCCATCGTCCGCAAGTCCGGCGAGAAGGCCGCCGTCAAGCCGGCGCCGGCGCCGCCACTGCAGCAGCAACCGAGGCACCAGCCCCAACACCAGCAACCGAGGCACCAGCAGCAGCAGCAGCAGCAGCAGCAGCAGCAGGGGCCGACCCGGTGGGAGATGTTCGACCTGCTGTCGTCGCTGGCGGTCAAGTTCTTGGCGTTGCAACGAACCCCGTGAGCTTCACGGGGTCCTCCGGGGCGCCGCCCCCGAGAACCGCCTGGACTGGATGCTTTTGACAAGTGAGTC	CACTGCAGCAGCAACCGA	CAGCAGGTCGAACATCTCCC	3:1, one common amplicon
ESSR_006	CA116689a	CTGGCC	CACACGAGTCTACCAAGACTTGTAGTCGTCCAGGAGCAAGAGGAAGCAAGAAGAGAGCCGAGAGCTAGCTAGCGTGCGATGGCGAGGTCTTCCAAGATGATGATGGTGGCGGCGGCGGCTCTGCTGGCCCTGGCCCTGGCCCTGGCCATGGCGACGACCGCCGAGGCGCGGAACATCAAGACGACGACGGCGGCGGAGAAGAAGGCGGACAACGACGCGGTGGTCCAGCCGCAGACCTTCCCGCCCTTCGACCGCCTCGGCGGCGGCGCGTCCCCCGCGTTCGGTGGCCTCCCCGGC	GGCGAGGTCTTCCAAGATGA	TCGTTGTCCGCCTTCTTCTC	3:3, two common amplicons
ESSR_007	CA136533a	ATTTT	TGATCGCTAGCTCATCATCATCATACTATATATATATATATGTGTGTATGTCGTCGTTCGTTGTTGCTCTGCATATAATCTGCATATATGCATGCATGGGTTACATACCCCACCGTAGCTTGTGCATGTGTAGTATATGTCCTTTATTTCATTTTATTTTATTTTATTTTATTTTCTGAGAGTGATGATCTATCGATCATATGGGTAGCGAGCTTGTCACCTCGCAAATAATTGTACGTTGTTCTCTTATATTACTACTACTACAAGCATACAAGCATGTGCACGTTTGTAAAGTGAGCACATACACAGCAAACGCCTGCGCNTC	CGTCGTTCGTTGTTGCTCTG	GGTGACAAGCTCGCTACCCA	1:0, no common amplicon
ESSR_008	CA197924b	CAAGCA	TTGGTGATTCACATTTTGAGCCACGTGAGCGTGTTCGTTACACAAGAGATCAACTTCTCGAGCTGCGTGAGATTGTTGATGTGTCTGAGGACATTCTAAGGATCAAGCAAGAGATTGATGTAGAGCTTCATGGTGAAGATCAGAGCTGGGTTCGCAATGATTCAGCCATTCAAGGACAAGCCCAAGCCCAAGCCCAAGCCCAAGCACAAGCACAAGCACAAGCACAAAATCGGTATGCTGAGACTGATAACCGTGATTGGCGTGCACGGTCAGCACAACCGCCTTCGGCTAATGAAGAGAAATCTTGGGACAGCATACGTGAGGCTAAAGAAGCCTATGCCTCTAGTGGGAGGGCACA	CAGCCATTCAAGGACAAGCC	CACGCCAATCACGGTTATCA	2:1, one common amplicon
ESSR_009	TA40522_4547a	GCG	TACCGCGTGCAGGGGTGGGACCAAGATGACCACACCAACCCAGCAGCGCACAACTACTCACAAGGCAGCGGCGGCGGCGGCGGCGGCGGACGGAATTTGAGAGGGGAGATGAAAGCCACGCTCAAGGGCTGCTACGAGGGCGACAAGGCCACGGCCGCCACCACCCTCGCGGCCCCCGCCGGCGACCTCCGACTCAAGGCCTCCGCCACCGAGGCCGCCTTCGCCAACGGGCCTTCCC	GGGACCAAGATGACCACACC	CCTTGAGCGTGGCTTTCATC	4:2, two common amplicons
ESSR_010	TA39679_4547a	ATTCGA	TGTACCTGTACCCGGGCCGCGGCGGCGACGGCGGCATCGAAGTCGAGCTGGCGCTGCAGCTGGAGCCCATGCAGAGGCTGGAGAAGGACGACGACTTCTTCCTGCGCCAGGCGGCAGCCTAGCTAGCTGCCTACCAAGCTGAAGATGATCATTCGAATTCGAATTCGAATTCGAATCGTCGTGCATGCACGCGTGATTTGGGATGCTATACGAGGGATTGGTTGCCGCCTGCGCAGGTGTACTACTACTGCTGCTGCTCTATGTCAGTGTTCACCCATCCAGTTCGTTGATCGTGCTTTATTGTGTGGCTTGTTATTGCTATAT	CATGCAGAGGCTGGAGAAGG	CGGCAACCAATCCCTCGTAT	4:2, two common amplicons
ESSR_011	TA44318_4547a	TCC	TGAAAGCACCACACTTGCAGAGTTCCTCCTCAGTCCACACTCACTCCTTCCTCCCCCACTCCCCAGCTTCACCGAGGCATACCATACCGGCGCCGGCACCGGCAAGCGGCAGCGAGCAGTCGAGAGCCATGGCTCCGCCGCTCCTGCTCTTCCTCCTCCTCCTCCTCCTCCCGGCCCTCGCCGCCGGACACCAGCACCCGTCCTCCTACGGCTCCTCCGCGCTCTCCGAGTGGCGCCCCGCCAAGGCATCCTACTACGCCGCCGACCCCGAAGACGCCATCGGTGGGGCGTGCGGGTTCGGGGATCTGGGGAAGCACGGCT	CCAGCTTCACCGAGGCATAC	GTAGGAGGACGGGTGCTGGT	2:1, one common amplicon
ESSR_012	CA246250a	CGC	CCAATGGTGCCGGTGCCGGCGGAGTTCCTGTACGGCCCGCCGGGCATGCGGTCGTCCCCGCCGGAGGAGTCGTACAACAACATGTTCAACGAGGACAACGCCAACTCGTGCAGCCTCATGTGATGTCACGCGCCGCCGCCGCCGCCGCCGCGCCGGTGTACTCGAAGCTGTACTGGCTCTCCTCTCGTGATCGAAAAGCCTTGTCCCGTCGTGGATGGGACGAGTACTGTCAAATTAGGCGGTCAAAGCTCTTCTTGACCAGATTTTTTTTTTTTACTTCTCGGCTCATCATGTAATCAGATGATGGTGATATTCTAGTTCTGGTAGTACTGCTGCTACCACTCGC	AACGAGGACAACGCCAACTC	TCGATCACGAGAGGAGAGCC	2:2 one common amplicon
ESSR_013	CA117684a	CGC	GACAAACGCAAACCCTTATCTCGCCGTCACCGCCCCCGATCTTGCAAGCGCAAACCCCATCTCGCCGCCGCCGCCGCCGCCGCCGCCGCGATGTCTCGCCGCTATGACAGCCGCACGACGATCTTCTCGCCAGAGGGGCGTCTCTACCAGGTGGAGTACGCGATGGAGGCGATCGGCAACGCCGGGTCGGCCCTCGGGATCCTGGCGGCCGACGGCGTGGTCCTGGTCGGCGAGAA	CGATCTTGCAAGCGCAAAC	CTCCATCGCGTACTCCACCT	2:1, one common amplicon
ESSR_014	CA069987a	AAAG	ACATACATTTTACATTATAACGGACAGACGGATATATATCAATCAAAGAAGAAAAAGAAGCAACGCCTCACCAAACCTATACAGCACCAACAAAGATCAAAGATCATCACATTGCCAAAAAAAAAATCACCACCAAATGACACGTCATCAAAAGAAAGAAAGAAAGAAAGAAAGAAAAACACTAGCCGGAGCACACCCCTTAAACTAGCTTTGCCTTGTTAGACACGAGTAGTTCATCCCCACGACCACGAAATGTAGGCAGGAGAGGCTCTTCCACGATGCCATCTTCTCCAGGACAACGAGAGGCTCCTTCCTTGTCACCAG	GAAGCAACGCCTCACCAAAC	GGTGTGCTCCGGCTAGTGTT	1:1, no common amplicon
ESSR_015	CA198261a	CGTGT	GGCGCGAGCGCGAAAGGACCGGTGGTGGTCACGGGGGCGTCGGGCTTCGTCGGCTTCTGGCTCGTCATGAAGCTCCTCCAGGCCGGCTACACCGTCCGGGCGACGGTGCGCGATCCCGGTGAGTTGCATTGTCTCGTCCTGCGTCGACGTCGCAGTGCGTCCAATTCCATCCGTAGCAGCAGCCAAACTTTGATTCGCTCCGTGTCGTGTCGTGTCGTGTCGTGTCCTCCAGCGAACGTTGAGAAGACGAAGCCATTGCTGGACCTTCCCGGAGCAACGGAGCGCCTGTCCTTATGGAAAGGCGATCTGGCGGTGGAAGGCAGTTTTACGACGCCATTATGGTCTGACCGGCGTTTTCATGTTGCACGCCATTGACTTTGATCCCAAGACCTTGAGGCC…	CCAATTCCATCCGTAGCAGC	TGGCGTCGTAAAACTGCCTT	2:2 one common amplicon
ESSR_016	CA259094a	GGA	CGTGCGAACCAAGCAGACCCCCAGTAGAAGAAGCGAACTCGTCGCCGGAGGAGGAGGAGGAGGAGGAAGAGCGCGGAGCAAGATGTCGTGGCAGACGTACGTCGACGACCACCTGCTGTGCGAGATCGATGGCCAGCACCTCAGCGCCGCCGCCATCGTCGGCCACGACGGCAGCCCCTGGGCGCAGTCCGAGGGCTTCCCCCAGTTAAAGCCTGAGGAGGTTGCTGGGATCATGAAGGACTTTGATGAACCTGGTACTCTTGCACC	CCAAGCAGACCCCCAGTAGA	ATCGATCTCGCACAGCAGGT	2:2 one common amplicon
ESSR_017	TA25599_4547a	CGGC	CAACAACAGCAAGGCCTGGAGCGACCAGTGGATCTTCTGGGTGGGTCCGTTCGTCGGCGCAGCGATCGCGGCGCTGTACCACCAGATCGTCCTCCGCGCCAGCGCCAGGGGATACGGCTCCTTCCGGAGCAACGCCTAGGCCCATCTCGTCGGCCGGCCGGCCGGCCGGCTACTCAGTCAGCTCTTCCTCCTCCGCAGTTTAAGGTGAACGGAGAAGGAGACCACCGGCGGCGTGGTTAATGTAGTAGCAGTAGCTTCGGTCAAGTGATGTGTGGAGCGTGCGGCAGCACAGTGTATGGTGTGCGTGTGTTGTGGAGAGC	ATCTTCTGGGTGGGTCCGTT	CCGTTCACCTTAAACTGCGG	2:2, no common amplicon
ESSR_018	CA083972b	GGATG	GCCTCTGGCTTTGGGTCGTCGGCGATTGATCAAACACTGACGAATACAATGGTACACAGACAGCAGCAGCAATGTATCTATCCAATCCAATCCAATCCAATCCAATCCAAGAAGAGAAACACGTACAATACTACGTATATAGGCGATGATGGATGGGATGGGATGGGATGGGCCGGATCATGAAGAGTTGACGCGCCGCCGACCCTTTCCTGAGCCCCTTCTTTGCCGACGCCCTCCGCTGTGCCTGGCCCGCCAACAACACCGTCCGCACCGTCGGTTCCGGACTGGACGCCAACATCCGTGGACTTGGAACACACTTT	CCTCTGGCTTTGGGTCGTC	GCGTCAACTCTTCATGATCCG
ESSR_020	TA37696_4547a	TG	CCTTTTCTTTCCTCATCAGCGTCTTCCTCCTCCTCTGGCCTCCTCTCGTCCTCTTCCTCCTAGCTACCACTAGCAGCAGCAGCAGCCGCCGCCGCGGCTCGTCAAGCAAACTAAGCTGTGTGTGTGTGTGTGTGTGTGTGTGTGTGTGTGTGTGTGTGTGTGTGTGTGTGTGTGTGTGTGTGTGTGTGTGTGTGTGTGTGTGTGTGTTGAAGAGGAGATCGATAATCTTTCGATTGATCGATCGAGAAGGAACGAGTTAGAGAGATCGACGCCGGCACACACTAGCCCGGCCCTGCACGGGGAAATTAAGAGAGAAAGAAAAAGAAAGCACGGAAGAAGATCGTATCAGCAATG	GCGGCTCGTCAAGCAAACTA	CCGGCGTCGATCTCTCTAACT	2:2 one common amplicon
ESSR_021	BQ533153a	GA	CGCAACGGTGTACTGCTGGCTACTAGTATCTCTACCTGCTGGGGCTGCCTGCATCGTAATCATCCATAGTTCCTGGTACATACCATGGTAAGTTCCATCCTTGAATATTCACAAAGTTAGTCTTTATTTCAAGGAGAGAGAGAGAGAGAGAGAGAGAGAGAGAGATGTAGTTTTGTGTTTTTCATATAGAGATAGCCAGCAAACAGAACATACATATTAACATATATAGGTATGGTATGAAACACCTATTACTGCACAATGGCTTATGGCTTCTGGACACAACAGATTTAACTTACGTCGTTACATTAGAGATAC	CCATGGTAAGTTCCATCCTTGAA	TGTCCAGAAGCCATAAGCCA	2:1, no common amplicon
ESSR_022	TA29770_4547a	TTTC	GGACTGGTGACAAGGAAGGAGCCTCTCGTTGTCCTGGAGAAGATGGCATCGTGGAAGAGCCTCTCCTGCCTACATCTCGTGGTCGTGGGGATGAACTACTCGTGTCTAACAAGGCAAAGCTAGTTTAAGGGGTGTGCTCCGGCTAGTGTTTTTCTTTCTTTCTTTCTTTCTTTTGATGACGTGTCATTTGGTGGTGATTTTTTTTTTTTGGCAATGTGATGATCTTTGATCTTTGTTGGTGCTGTATAGGTTTGGTGAGGCGTTGCTTCTTTTTCTTCTTTGATTGATATATATCCGTCTGTCCGTTATAATGTAAAATG	GGTGTGCTCCGGCTAGTGTT	GAAGCAACGCCTCACCAAAC	2:1, no common amplicon
ESSR_023	CA185042a	GCC	CCCATCCCCACCGCCGGCAGAGAGCTAGGGCATGGCTGGCCGGCGTAACCGTAGCCGCCGCCGCCGCCGCCGCCGCCTCCGTGCTAATCTAGATTCGGATGCATCCGAATCCTCCTCTCCCCAGTCGTCCAAATCCTCCTCTCCCCAATCGTCCAAATCCTCCTCTCCCCAATCGTCCGGTTCCTCTTCCGATGACCGCGCAGCCCAGCGCAAAATCCCTCTTCCGAATCGGCAGCGGCAGTTCCCTGAGGAGAAGCCTGATCTGCGGAGGACAGGA	AGAGAGCTAGGGCATGGCTG	CGACTGGGGAGAGGAGGATT	4:4, two common amplicons
ESSR_024	CA254186a	CCTTT	ACAAAGCACGAGCCACGCACGCCCCCGCTGACTCCCTCCCGACGTCCCGCCCTACCGGCGCCGCAGCTACCACCGCCGGAGTCTCTCGCCACCGTAGCTGCTCTCCCGCCTTCACCGGGCCCAACTCCCCTACTTGCCTCCCGCTTGCGCTTCAGCCGCTCCACTCCCCATCGCTTTCGCCTGGACAGGTAAAGCCGCCACCTTTCCTTTCCTTTCCTTTCCTTTCCCTTACCATTGCCTTTCATGCGCTCAAGAGCCACGGCTCGATCCAGATCCAGGTGTCTTTGACCGAGACCGCGCCTGCCTTACCCCTCCGGTCGGATTCTTCGCCGTCTTCGTCCCCACTGGGCGCCGCTGGGGTGGAGCGGAGATCGGATCCGCCAGGGGCTGAGGAGCTGA…	CCCAACTCCCCTACTTGCCT	GCGGTCTCGGTCAAAGACAC	2:1, one common amplicon
ESSR_025	TA48097_4547a	ACCCT	CTCCACTTCCACGGCTCCTCATCGTGTTCGCCGCCTCCCCAGTCCCCGCTCCCAAACCCTAGCAACCCCCACCCCCGATCGAACCCAAATCCGCTCCTCCCACTCGAGGAATTATGCGAAATTCCCCGAGATCCTAGCCCAGCCCAACCCTACCCTACCCTACCCTACCAGATCGATCGATCGATCGCTCGGTCGCACGCCACCAACCCTCGTCGTCTCAATCTGTAGATAGAGGCTACGATGAGCCTATCACCGCTCGACTCCTCCTCCCCGCCGCCGCGTCCTCGGCCGCCGCCTCCGCGTCGACGCCATCGCC	GCTCCTCCCACTCGAGGAAT	TTGAGACGACGAGGGTTGGT	2:1, one common amplicon
ESSR_026	CA185021a	GT	CTTTCCTCATCAGCGTCTTCCTCCTCCTCTGGCCACCTCTCCCTCCTCTCGTCCTCTTCCTCCTAGCTACCACTAGCAGCAGCAGCAGCCGCCGCCGCGGCTCGTCAAGCAAACTAAGCTGTGAGTGAGTGTGTGTGTGTGTGTGTGTGTGTGTGTGTGTGTGTGTGTTCAAGAGGAGATCGATAATCTTTCGATTGATCGATCGAGAAGGAACGAGTTAGAGAGATCGACGCCGGCACACACTAGCCCGGCCCTGCACGGGGAAATTAAGAAAGAAAGAAAAAGACAGCAAGGAACAAGATCGTATCAGCAATGAGCATCTCGGTGAACGGGCAGTCGTGCGTGCCGCCGGGGTTCCGGTTCCACCC	CCCTCCTCTCGTCCTCTTCC	CCGGCGTCGATCTCTCTAAC	2:2 one common amplicon
ESSR_027	TA49954_4547a	GCCGGC	CGACAAGGTGCCGGCCTCCGTAGTGGTCGACCCGACGGCGGCGAAGCAGCACCAGGGGTGCGTGAGGGAGAGGAGCTGGAACTCCGACAGCGACAGCGACGTGTTCGCGGTGCCGGAGTTCCCGCAGCCGCCGCCTCCCAAGAAGGCGCGGCCGGCGCCGGCGCCGGCGCCGGCGCCGACTTTCTGGTGCTTCTGAGCTGTACTGTATCAGCCGTGACTTCCATGACCAGTGTGTGTGTGAGCGAGCTTGTTGGTGCGGGCTTTTTACCCTGTACTGTTGTTACTGCAAGTACATATACTTACCACTACTGGCTAGCAGTGCTC	GAGGAGCTGGAACTCCGACA	GTAAAAAGCCCGCACCAACA	1:1, one common amplicon
ESSR_028	TA26262_4547a	GGA	GACACCGCGTGCGAACCAAGCAGACCCCCAGTAGAAGAAGCGAACTCGTCGCCGGAGGAGGAGGAGGAGGAGGAAGAGCGCGGAGCAAGATGTCGTGGCAGACGTACGTCGACGACCACCTGCTGTGCGAGATCGATGGCCAGCACCTCAGCGCCGCCGCCATCGTCGGCCACGACGGCAGCCCCTGGGCGCAGTCCGAGGGCTTCCCCCAGTTAAAGCCTGAG	CCAAGCAGACCCCCAGTAGA	ATCGATCTCGCACAGCAGGT	4:3, two common amplicons
ESSR_029	TA47984_4547a	GA	AAGGTGATGTGCATCCACAGCACCTTGGATTGTTGTCACACTAGTTTTGTAAGCAACATCTTTGCTTACCCCCGTTGACGTGCTCATCTTTCATGTGGAGGAATGGTCATACAAACAGCCCGCCAGCCATCAGCAATAGGTTAGCTTATGGAGAGAGAGAGAGAGAGAGAGAGAGAGAGAGAGAGAGAGGCTTCGACACTTGTTGCTAGAAATTCATTCTGGAAATTAAATTATGTGTTACCACTTACCAATGATTGCAAATTGGAGCTCGCTGGGATAATAATATATGTAAAAACTTTACGCTGTTGTACT	GCCAGCCATCAGCAATAGGT	GCGAGCTCCAATTTGCAATC	5:3, two common amplicons
ESSR_030	TA28208_4547a	TC	TGGGAAAAATTTGAGGACATGGTGATATACATACGTGCGCCTTTAAGTTACCATGGCTGCATAGTGCTGACCACAAGCCAAATGTACATTTTTGTATGTTCTTTCTTCTTTCCCTATAGGTGCTATACCTCCATGCCATATATTTTCATTTCTCTCTCTCTCTCTCTCTCTTTTTTTTTTTTTTGCCCCTTTCACTAGGTGATGAGAATGTCAGCCTTGTGAATCATGTGGATACCATAGTCGAAATCTACAACATTTTACTC	TGCTGACCACAAGCCAAATG	CATCACCTAGTGAAAGGGGCA	3:2, two common amplicons
GSSR_001	LAP_newbler_contig110287a	GAC	aGACGACGCcGACGACGCGGgAATAtCCTGCTGGTAGATGAAGAAGAGCTTTTGCTCATCTGAAGAAaGTtAGTCAAaGACGGgCcGGGTGGGAAAATTGAAAaGGAGGAGCTTTtGGCAGTGGTGTACGTGCGTGTTGGTGGCAGCCGAGACGACGACGACGACGACGATGCCGTCGTTTATCATGTGGGTGTAGTGTAATATCATCATCAGAAAGATGGAAaCTTTACTGGCCTAATTTAGTCTTTGTTTGTT	AAATTGAAAaGGAGGAGCTTTtGG	ACTACACCCACATGATAAACGACG	2:2, no common amplicon
GSSR_002	LAP_newbler_contig13312a	TTG	GCTGTTCCAATTTGAATATCGGATGGGACATCTGAATCTCCTCCGTCGTCTTGGCCGTCGTTGCCACCGCTTGAATGCAGGAGTCAGACACCGGTAGTGTCTGAGAGGGCAAGTCTTGCACCGGCGGAGATAATTTTGACCAGTCTCCGATTGTTGTTGTTGTTGTTGATGGTGGCGTGTCATTGAaTAGCTGCGTCAAGTCGACGCACCGCAGCCATTTGGCG	GGTAGTGTCTGAGAGGGCAAGTCT	CTTGACGCAGCTAtTCAATGACAC	1:1, one common amplicon
GSSR_003	Mol_newbler_contig184114a	CAATC	CAAGCGATGGGGACCAGGGCCAAGCACAAGCAACCAAGCCATCATATACTACTAAATAACAGCTTAGCAACCCCCCAGCCAGGAACCACCACCCAATAAGCCACCAGATTATCCTGATTCCCACAGCCAATTATTTGCAGGCAGATGGTGCAATCCAATCCAATCCAATCCCCCGCTTCCATGTCATGTCATGTACTACAGTGCAGGCCTCACCGGTGGCAACGTTAGGTCGGCTCTATCTAATCAGGTTTT	ACCCAATAAGCCACCAGATTATCC	TAGATAGAGCCGACCTAACGTTGC	4:2, two common amplicons
GSSR_004	Mol_newbler_contig62120a	AGCCGG	GCCTGGAGCTTCAAAGGCAGATGATGATGTGTGCGTGTACGTACGTGGTGTGTGGACGAAGGAGGCTTGAGCAAGAAGAGCTCGATCGGTCTGTGTTGTTGTGCTGCGATGCGATCAGGTATGCTTGGCCTGGGGGGCCTATTtATAGCCAGCCGGAGCCGGAGCCGGAGCCGGCCcTCGAGCTCAaGGaCGAGCAGCGGATCGGTACTGGGTAGTAGTAGgTGTGTGTTCAaGTTGAGCcGTTCACGAGCAATG	GCTTGAGCAAGAAGAGCTCGAT	TACTACTACCCAGTACCGATCCGC	2:1, one common amplicon
GSSR_005	LAP_newbler_contig18226a	CCG	GCTTCACCTGTGCAGGATGGCCCGTTAGGCCTGCTCTTACTCAGCGGCCGTCCAGTCTGGGGCTCGCGGCATCCCTGTCACCCAATAAGCACGGAACCCTAGCCCAAAACCCcTCTTCCTCCACTTCACGCCCcTCCGCCTCTGCTCCTTCCGCCGCCGCCGCCGCCGCCGCCGCGTCTCCTCTACAGGTACGCTCGCTTGCCGTCTTCCCCcTGCG	ACCCAATAAGCACGGAACCCTA	AAGCGAGCGTACCTGTAGAGGAG	4:3, two common amplicons
GSSR_006	Mol_newbler_contig144975a	TGGGC	TAATGTAGCTGGGCGGCCGACGGCGGGCAGGTGCGTGGGGACGGTGGGGTCTCCGATCCGGTTTCCGGTGTCCTCCGCCATTAaTGCCGGAGCAAAGGTGATCGGTAGTCGGGGCTCGGTCGGTCGTGCTGGCACAGGCAAACaTCAGTATGGGCTGGGCTGGGCTGGGCTAGACGCGTCCGGGTAGTGAGGGCGTGATGGTCATTTTCAGCAGGCAACCACCTGaCCTACTCGGAaCCAGACACTACTGTGTGT	CTGGCACAGGCAAACaTCAGTAT	cTCGCTACAGGACAGTAGGACACA	1:1, one common amplicon
GSSR_007	Mol_newbler_contig140059a	GGC	TGTCTGCAACCCcTATCTCACCACCACCATCGCCTCCCcTCTCGTtCCTCCCcAaCTAATCAAGTCAaGAAATCTCcTTTCTTGTCCAAGAGATCAGGAGGGGCCTTAGAAACCCaGAgATGGCTtGTAGGAGATGGCTCTGCGAACCCGGgCGGCGGCGGCGGCGGCGACGGCGACGGCGACGGCTGCCTCGTGGAGGCGGTGGTTCTCGgTGTGCAGGTGGGgAGAAGAGTGTGGAAGGAGCGggAGGGGgCa	ACCCaGAgATGGCTtGTAGGAGAT	CTCCTTCCACACTCTTCTcCCC	1:1, one common amplicon
GSSR_008	LAP_newbler_contig187434a	GA	GGATGATGAACATGAGAGTGAAAGCACTCACAATCATGTAGGAGGCAAATGTACCTGTACGATTTGCAAaCAAAGGTAAGTAGGTAACGTGTCGTAAGGTTTGGTTGTTCATATACGATCCTACTCTACACGAGAGAGAGAGAGAGAGAGAGAGAGAGATGTATAgTACGGACcTGCAGCACTcc	AACGTGTCGTAAGGTTTGGTTGTT	TGCTGCAgGTCCGTAcTATACATC	3:2, two common amplicons
GSSR_009	Mol_newbler_contig161014a	AC	gttaaattaaagcaacaggccaacAGtAGTTtATtAGAGCAAaTTAACACACACACACACACACACACCCACCTttCtCTGTCAGGCTGTGTGCTTCAGCGTGGTGATGAGACCTCCTTCCACCCGTTGATGGTGTTTtCCTCTtCTCcTGTCAGACGAGACGGCG	aaagcaacaggccaacAGtAGTTt	CTGACAgGAGaAGAGGaAAACACC	2:2, no common amplicon
GSSR_010	LAP_newbler_contig88297a	CATC	CGCTGATTCGTTTCATCAATCCAGCAACGTACAACTTTTATTTCGTCACACGAGATATAGCCAGGTGCTTTTtGCGTTGTGCTACGTAGCTCTCTTGAGAACCAAAACTTCTTCCCTGTCGATCCCTGCACATCCATCCATCCATCCATCCAGTACGTGTCGTCCATCTGATCGATACGTACATTCCTCTCTCTCTGCTGCTGGCTGCATACaTACCCCTTCTCTATATATATACGATGGAGCAAGAaGCTCAAC	TTGAGAACCAAAACTTCTTCCCTG	TAGAGAAGGGGTAtGTATGCAGCC	1:1, one common amplicon
GSSR_011	Mol_newbler_contig157092a	GGT	CATGgAGgCGgTGAAGGCTACGGCTCTGGCTCTGgCTATGgTGGTGGTGCTGCTAGCGgTGgTGgTGgTGgTGgTGgACATGGTGGCGGTGGTGGCGGCGGCCAAGGTGGATCTGGCTATGGCTCTGGCTCGGGGTATGGGTCAGGTGgAAGGATATGGA	CTACGGCTCTGGCTCTGgCTAT	ATATCCTTcCACCTGACCCATACC	2:1, one common amplicon
GSSR_012	Mol_newbler_contig158406a	TGC	AAAGTGAGACATCCTCTTGGAAAGATGACATACTGTGACATGTCATCTTTGACCCCTGCAATTCTCCATACTCACACAGTAAGATGTGACGCTGCAAAAaCACTCCAATGACTTGTTCTGGGAATATGCTTGACAGCCTTGATGTATTTGTGCTGCTGCTGCTGCTGCAaGCTGCGGgCATGTTTTGGAGCTCATGTTGTTtGCAGCAGAATGGATCTGGACGgAaCCATCGAGTCAAAGTGTCATGAACTtGGT	TGCAAAAaCACTCCAATGACTTGT	GTTCATGACACTTTGACTCGATGG	2:2 one common amplicon
GSSR_013	LAP_newbler_contig04666a	TAAT	CGCGCTCTAAGACAGTAGCTATCACGGTAATTAATTAATTAATTAATCCGTCAAGGGTCAAGAGAAGAGTGGACAGGAATTTTCAGTAACCGCTGTAAACTGCTGTGCAGGCTAGCTGTCTTCACTGCTAGTACTAGCTGTCAGCACGGTTGTCTCTTCCAGTGTTTGGTTAAGAGTAATTACTAGCTATAGGAGGA	CGCGCTCTAAGACAGTAGCTATCA	CGGTTACTGAAAATTCCTGTCCAC	2:1, one common amplicon
GSSR_014	Mol_newbler_contig48495a	TCC	CATGGGCTCGTCGGACATCCACATGTCGTACTTGGACGTGTCCTCCTCCTCCTCCTCCTCCTCGTCGCCGTCGTCATCATCCACCAGCACGGGCGACTGGTACCGGCGGAAGCTCTTGAAGTTCTGATCGCCCGCGGCGGAGGTGAAGGAGACGCGGACGTCATCCTCGTCGTCGTCGTCGTCGTCATCGGAAGGGAAGTCGGCGTCGAGG	GACATCCACATGTCGTACTTGGAC	ATCAGAACTTCAAGAGCTTCCGC	3:2, two common amplicons
GSSR_015	LAP_newbler_contig114493a	CACG	CACTGATACTACTTTCTGGGAATCATAAGCATGGCACTAGTAAATATTAATACTAGCTAAACGGACGTGCAGTGCTGCTGCTTGACGGCCAAGTCTCAGGTGACGTGAAGCTGCCTTGCAGTTGGTTGTTtACTTGTTTATATAGACATCCACGCACGCACGCACGCACGAATCTACACCACACCCAGTCAGCACAGAGAATCTTCATGCGAAAACGTCGGTTCAGGAgCTCGATCGTGACGATGTCGCATGACC	TACTAGCTAAACGGACGTGCAGTG	GAAGATTCTCTGTGCTGACTGGGT	1:0, no common amplicon
GSSR_016	Mol_newbler_contig105571a	TG	GGAGTCGTCGATGGTTAGTTTGGAGATGATAGGCACAGGAAATTTCAGCATGGAGAAGAGGATTATGCAAGGGCTGGTGGAGTCTGGACGTTAGAGTTGTCAGCTGTCACACCTTCATACCACAATACGACATATTCATAGTGATGGTCTTGtGTGTGTGTGTGTGTGTGTACATTACGTTTGTTCGTTtCAGGgATATATACATACTCcATGTGTGTGTGTGTGTAcATTACGtttgttcgtttcgagggtata	AGCTGTCACACCTTCATACCACAA	ataccctcgaaacgaacaaaCGTA	3:3, three common amplicons
GSSR_017	Mol_newbler_contig160758b	CAG	GTGCCAATGGAGGAAGCGATGGCGGCGGCGGCCAAGAACTTCGTTCTAACGAGCTACGGTGCTTGCTACAGCAACGGGGagATGCACCCTCTGAGCTTGTCGATGATGAgCCCCGGGTCCCAGTCGAGCAGCTGCGTCGGTGCGGCTCCACAGCAGCAGCAGCAGCAGCAGCACCAGATAACCTCTGTAGCCACTGCTGCTGCGGCCGCAGCCCAGGGGCG	ACTTCGTTCTAACGAGCTACGGTG	GCAGTGGCTACAGAGGTTATCTGG	2:1, one common amplicon
GSSR_018	Mol_newbler_contig153584a	TCC	CTCCGTACTCCTAACATAAGGAAGATACATCAAATGTGACGTGAGATACATCAAATGCAATGTGAGGTACATGAAATGGAACTTtATTTACTCcTCTACTCGTCATTGGTATCACTGTCcTTGTCCACGTCCTCGTCGTTGGTATCAACGTCCTCCTCCTCCTCCTCCTCTATAGCCATGAGGCCCTTTTGCTCATCAACGGTGATGTGGTTGGCCACCTGCTCaGCATCTGCATGAACCAGGTTgCGCAAGTGC	CATTGGTATCACTGTCcTTGTCCA	ATCACCGTTGATGAGCAAAAGG	2:0, no common amplicon
GSSR_019	Mol_newbler_contig145544a	AG	CGCAGTTCCAACTTGAGCTGAGGTTCCAAATTATAtAAAGAAAGAATTTATATGTTGATCTCTATGCATGCTGGTCAAGTTGGAGTTTCATCAGCATCGATCAAGAACCCACCCGAGTCTTTACACGTAGAGAGAGAGAGAGAGAGAGAGAGATGTGCAGTGATCAACcTGACCAAACTGATCGATCGTGCAAAGaTTGgaGaGtCTTtATTtATAtGTGgtccctgcgtacctttggTAACAAgAAGGCCAGCA	TCAAGTTGGAGTTTCATCAGCATC	aggtacgcagggacCACaTATaAA	4:3, three common amplicons
GSSR_020	Mol_newbler_contig186293a	AT	CCTaGACGTGCAAATtAAATGGGaCAGAGGgaGTACACAGTaTACTGCATGCATGCATcGCATtCCATtCCTtcGcTTCCCTGCATTGCATTCTCTCAACTTTgATTtCTCTTtcTGCACAAgAaCACcAaCATTCATTgCATCAAGTCAATATATATATATATATATATGTATACCTCAGTCCTTCATTTCATTcTTCTGTAAGTATTCCTTCCTCTTTtCAAACTGCATTGCAGATTCC	TTtcTGCACAAgAaCACcAaCATT	CAATGCAGTTTGaAAAGAGGAAGG	1:1, one common amplicon
GSSR_021	Mol_newbler_contig145230a	TAC	CGCGTGACGGTTgAGACGTGCTGGTCATGGGCCAATGGCAGTGGCGGCATGCATAGCCTCTGGAaGCAaCCAAGCACCAAAaTCAAGCTTTtAATGCTAGATTAGCTACTAGGTCGTACTACTACTACTACTACTATTGTAGGAGCATCATATCATcACAAGTCAAACTTTtAGGTACGTTCGCGTTCGCGATGATATCATGCACACTACTACTTACTACTAGACCCTGGCCGGTCCTTTTtCAcAAaCAaCTGG	GAaGCAaCCAAGCACCAAAaTC	CGCGAACGTACCTaAAAGTTTGAC	3:2, two common amplicons
GSSR_022	Mol_newbler_contig135203a	CAGCA	AATCGATCATCGTCATCATTCACGCGTACTTACGTACTTACAGTTGAACTGATCATAAGGAGAAGCTGTATGGACAGTGACCGTGCGTGTATCATTATCATTAATATTATTAAAATCCGGAGACCAGCCAGCCAGCTGAAAATCTCCTGGCAGCACAGCACAGCACAGCATGTAGACACGGCTGCCGTACGTCGTCGTCGTGTATGAGCATGAGCATGAGCTGAGCTGAGCCTGAGCTGGCTTCTTCTACcTCCT	ATTATTAAAATCCGGAGACCAGCC	ATTGAGGAgGTAGAAGAAGCCAGC	3:2, one common amplicon
GSSR_023	LAP_newbler_contig168310a	AGC	GCAACACCAACACCCCACAACCACAGGCCAAGGAAGTCTCCACCTCCACCAGCTCAACTGTGACTGCGACTACACTGGGCGAGGATCACATCAAAGAAATAATCCACAACCACAGGATTACACTGGACATCATATGGGAACTtCTTCACAAGCAGCAGCAGCAGCAGCAGCAGGAaCAGAaGGCAATACTACTGCTACTGCTGCTGAAGCTg	ACAACCACAGGATTACACTGGACA	cAGCTTCAGCAGCAGTAGCAGTAG	2:1, one common amplicon
GSSR_024	Mol_newbler_contig74685a	GTT	CATGGATTGTTTTGGTAGCATGAGTGGCACAAGCCACACATTGATGGTAGGTACCGTGCTGCCGTCAATATTGCTACCTCACTTTGAGTAGCTAATTGAGCTCCACATAACTCGCATGGTGGTTGTTGTTGTTGTTGTTGTTGCTGCTGCTGAaTTATAGATTGAACCATGCTATAGATTGCTTGATGAAGGTATtGTGGCTCGATCTGCCTAAGCTCTTGACAGCATTGCTGTCGCAAAACCTGGCAGTTGCTT	TAATTGAGCTCCACATAACTCGCA	AGATCGAGCCACaATACCTTCATC	3:2, one common amplicon
GSSR_025	Mol_newbler_contig84770a	CT	GATGGGAGGGgTGTGCCTCGGCTGCTCCCTCGGCATaGTTTGTCAGCCTGACATGGGCCTATtAGGgTtgCCCcGACACGGCCCGCTACaGCAGTATATAAGCCGCAATTGCTCTCAAACCCTAGCACAACTCATGTACTGCAaCCACTACTCtCTCTCTCTCTCTCTCTCAGCTGCtCTGCTCTCACCCTCCTGACCAAGAGTGGgCGGCGgTGTGACTCTCCCcACTCACGCTTGAaCGTGTAGTCGTGTGAA	ATTGCTCTCAAACCCTAGCACAAC	GTTCACACGACTACACGtTCAAGC	8:8, four common amplicons
GSSR_026	Mol_newbler_contig74893a	AGGA	GGTGTTCAATaGCCTGGACACCACGTGCACGCACAGAgAAACGAAACCGTCGTACTTTTACATGTaTGATGATCCTcTCTTATTTCAGTGAAAaGaGCGACCAATTCATCAGTTTtATTCGTGTAGTATACGTAGCAGCAGCAACGTTACAggAaGGAaGGAAGGAaGGAAGgAAACGATCcAAGCACGACAAGAACGaCTCGGtATAtATCACCa	AAaGaGCGACCAATTCATCAGTTT	aTATaCCGAGtCGTTCTTGTCGTG	2:1, one common amplicon
GSSR_027	Mol_newbler_contig110024a	GGC	CACCCcGACCCCGAcTCGTAACaGACCCGCCACGACGAAGCAAACaGAGgCATCCcACCcTtCcGCTTTCCGCCGTTTCCtcTCCCGACtCTCtCTTCgCCGGGAgCCGGCGACcGCCGcGGAGGAGTAGGAGGAACAGAGACCGATCGAGGCGGCGgCGGCGGCGGCGGCGGTGGCTGCAGCTGCaGaGGCGATGGgtgATCACGAGGCTCGc	GGAGGAGTAGGAGGAACAGAGACC	GAGCCTCGTGATcacCCATC	4:2, two common amplicons
GSSR_028	LAP_newbler_contig58034a	ACG	GCAGGATCAGATGGAGGAGGCGGGgCTGaCGCCGCGGCActATCGCCGCCACcGTGCTGTCCCTGCTGGGgAGaCCATTGGAGGCCATGCAGCTCAAGTGAACGACGACGACGACGACgACGATATATATAGTTCTTTCATTCATCAACCTTGCACACATGCGAcACCATCACCAACAGATAAATAAAaGCAAATTGAAGCAGAGTGATATCCTACATATGGAGgAgAtCTTcGTGCCGgTTtGCTGCTgCTACc	GCAGGATCAGATGGAGGAGG	GTGTGCAAGGTTGATGAATGAAAG	3:3, two common amplicons
GSSR_029	Mol_newbler_contig168408a	TCGTG	CGTCGATCCGTTGAGGCAGGCAGCAGCAGGCAGACTGGACTGGACTAGACTATGTAGGGAGGATCGGAGATGGTGGAGACGACAATGATTGATCGAGTCGATGGCGAGGGAGGAGGAAACGGATCGGAGAGGCCGCGGCTGCAGTCTCGCTCGTGTCGTGTCGTGTCGTGTCTCGCTCGATGGACAAGGACAAGTAAGCAACGCAAGGCCAACTGAGCAAGCACAGAAGTTGTGTGCTATAGGAGTATACTCGTA	TATGTAGGGAGGATCGGAGATGGT	GCTTACTTGTCCTTGTCCATCGAG	2:1, one common amplicon
GSSR_030	Mol_newbler_contig48380a	CCG	CGCGCAGTTAAGGGCAAACCTTCTTCGTCCAGCCTGAGGGTGCCGGGAGCTCGGTTGTGCTGGGCTCCTTCTTCTCCGGCGTCTCCTCGACCGCCGCCGCCGCCGCCGCAACGTGCTCCTCGCCGGTTGCCATACCGCTCGCCGGGTTTCGAGTTTCCTCTTCCCGCTCTCGCTGTCGCAATTCGCAAAGGCTGATGCTGAATTGGGGAATGGGTGGGTTGGACTTGGAACGGGGACGGCAGAAATAACGGCCCT	AGTTAAGGGCAAACCTTCTTCGTC	GAAGAGGAAACTCGAAACCCG	2:2, two common amplicons
GSSR_031	LAP_newbler_contig130441a	ATGA	GAACTCGTTTCTTCGCAAGCTTACGTTTCTACTAGAAGATAGGAGGGCGACTAAAAaaCAGCATCTACAGGTCGTTTTTCGATGGACGAAACTCGGGTCGGGGAGAAGATACAACACGTAGTACTGTGCTCTGTATACGTaGCATACTGTATGAATGAATGAATGAATGAATGAGTAGGAAGCACTGAGGACGTACTGAGGACGGACCACATCCACAGAAGCTGCTACAAGCTAGCAGTGCACGGCAGCTCTCAG	GTCGGGGAGAAGATACAACACGTA	GTCCTCAGTACGTCCTCAGTGCTT	2:1, one common amplicon
GSSR_032	LAP_newbler_contig152739a	GCG	GGTGCCATCCAGTACCAGTAGACAGTAGTGGCAAGTAGCACTGGCAGAGCCAGCGAAATGGCAAGAGCTCCTCCGCCTCTGCACCGGCTGTCTGCTCTCGCCTTGTGCCTTGCCGTGGCGGTTTGCTTCTCCGGCGTCGAAAaTGCTGCAGCGGCGGCGGCGgCGGCGGCCGGGAGCAGGAAGATGGTCGGTGTTCACGAGCTCAGGATGGGAGATTTCTCCATCAAGGTCACcAACTGGGGGCgACTCTCATGT	GCTGTCTGCTCTCGCCTTGT	GTTgGTGACCTTGATGGAGAAATC	3:2, two common amplicons
GSSR_033	Mol_newbler_contig86439a	GGACA	TCCATCGGGGGCAGTTGGgTGACCACATGCAGGTCATCGTCGTTTGTGAAGCAACAaGCAAGCAAaGGCAAaGGCAaGGCAACGGTTTtGgACGCCTCGCCTGCACGCcATGTgCGAAAaGCaCAaGCTGCACCACAGTGCACGTCGtCTGGACAGGACAGGACAGGACAGGAAGtGAGGGgTGCAAGTGCAACCTGCAAACCGGAAGGGACAAGGCCGGCCGGGCCtCcTTTCTGCCTGCAGTTGGGAGAGCAC	ATCGTCGTTTGTGAAGCAACAaG	GCACTTGCAcCCCTCaCTTC	3:1, one common amplicon
GSSR_034	LAP_newbler_contig145099a	TAG	CGCGGCATGATTGATTGATCGATTGAAaCAGGAGCAAGCAGTAGTAGCAGTATATAGAGATTAGTAGTAGTAGTAGTAGTAGCAGTGGAGCGtATTCGATTCAGTTGCAGCAGCAGAAGCAGAACGAATTGGAGGAGGgAGATCGAGGGGGAGGAGGCGGGGAGCTTACTGGAGTGTGGAGGTGGTGGGGTTGGGAATTTGGCTTGCGGgCTTTGGGGCTGCCTCGCACCGG	GCATGATTGATTGATCGATTGAAa	CTCCTCCAATTCGTTCTGCTTCT	3:2, two common amplicons
GSSR_035	Mol_newbler_contig81480a	CGC	CATGGTagTAGTACTCACAGTCTcGCTCCTGGgaGCAGAGCTGAGAGGCCTCTtCTGCCAcGgCcGGAGGaTTCcGGGCTCCGAGGTGgCCATCATGGCGTACGaCGACGTCGAGTCGCCGCCGCCGCcGCCGCcGAGGGAaGCTCAAGGCCACCACTCGTCGTCGTCGTCCTCCAGCGAGCACTGCCGGAAGAAACCTCGCTGGaGGCGTGTGCaGGATCtGTCCGAGTCCAAGAGAACTGTGCCGCAGGGGCC	TAGTACTCACAGTCTcGCTCCTGG	GAGTGGTGGCCTTGAGCtTC	3:2, two common amplicons
GSSR_036	Mol_newbler_contig136212a	GAG	CGCGTGACGACCTCATGGCAGTGGAGCGTACCTACCGGCTACCGGTGGTGCGTGGACGACCGACGCGAGGAGGAGGAGGAGGAGAGCTCGCAGTCGCAGACAGCTACGTGGGTGGTCTCATATAGGGGACGGAGGCGGCGGGGCCTCGTGGTTTCAGCTCGTAGATTCATTAGTTAGGGCTTTAATCGCGTTATTTAATTGAGAAACGACTGTGACACGATGAAGACAGGCATG	CATGGCAGTGGAGCGTACCTA	CCTATATGAGACCACCCACGTAGC	4:3, two common amplicons
GSSR_037	Mol_newbler_contig168230a	GAA	ACCGGACTTGTAATTATGAACTATGCTCCTCTATTTGATAAGTTGTCAGTTTTGTGTTTGCCGATGTCAAAACAGTGAAGCCTCCCTATCTTGATCAGGAACAACATCTACAATATCTTGATGCTTATAAAATAaGTAATGTTGCAGGCTGAAGAAGAAGAAGAAGAAGACGACGAAGAAGAAGGTGATGCATAATCCATGATGAATAATTtAGATGGTACcAATCTATCTATCGGAGGgACACTCCAATCATGT	AACAGTGAAGCCTCCCTATCTTGA	TCATGGATTATGCATCACCTTCTT	2:1, one common amplicon
GSSR_038	Mol_newbler_contig01681a	TTC	TCTTCCTCTTtAGTATTAGAGTAAGCATTTCAGTTTGTATCTACTTTtACAATATCGTGGGTGTAATTATATCTAGTCTCTACCTGCAAATTTTCTTTGGACCGAACCTCATGCCACAATCCTCCCTTGCGTTCTAGTTCGGATTTCTTTTtCTTCTtCTTCTTCTTCTTCTTCTTCTTCTTCTTCTTTGCGAAAaGTTCAAGTTTTGaTTtCTGATGTAGCTGCCATGCCAAGAaCAAAGCAATCAGCTGCTGA	AATTTTCTTTGGACCGAACCTCAT	TGGCAGCTACATCAGaAAtCAAAA	1:1, no common amplicon
GSSR_039	Mol_newbler_contig33734a	CGG	CGCGATCGATGGTGCAGTCTAGGATTGATCCGATGGCCACCGGCGGCGGCGGCGGCGGCGGCAGGAGGAGGCGGAGTATGCCGGGGACGGTGCAGACGATGATGGTGGACACCGCCAGCGACGTGCCGTGGGTGCAATGCCACCCGCCGCCGACGGGCGGCAGCAAATTCTTCGACTCAACCAGGTCGCCCACCTACGCCCCCTTCCCGTG	GCAGTCTAGGATTGATCCGATGG	GGTGTCCACCATCATCGTCTG	2:1, one common amplicon
GSSR_040	LAP_newbler_contig80853a	TCTG	AGGCGATGGTTCTCACAACTTTCGGCACGGTCTTGTTCGTCATCCAGATGAAGGTGTAGTCATTGACCCCAAACTCGCCGACGAAGAAAAGTGATTTTGCTGAAACATTCCCcACAAGACCCTGCTGCAAAAaTCGTCAATCAGTTTCTATCTGTCTGTCTGTCTGTCTGTCTGTCTATGACTAGTGTTAGAAATATTTAGAGCACGCGTGGCAGCATGCATGCATACTTTCCGTGGCGTTGCAAAGGGACGGCC	AAGTGATTTTGCTGAAACATTCCC	CTGCCACGCGTGCTCTAAATA	3:2, two common amplicons
GSSR_041	LAP_newbler_contig146010b	TG	GTTGGtCcaGCTGCCCCGTTtGCAACTaCAATTCTGTGTGTTtGGTTTGATTTtGAAATAAGAAaGaCGGCCATCCCAGGCGTtGGTGCCTGATGCCTGCAcgCCGgtGTTtGtGTGCAGGCCTGGCCGCGAGACAGCCACCTTCCTGGctGTGTGTGTGTGTGTGTGTGtGTGTTTCAGCTTGCCGAATGATGAGTGtGTTTGTGTGTGtcTGCCACCTCAGTCCAGCCTGTTtGAGAGGGATCAGACCACAGA	ATTTtGAAATAAGAAaGaCGGCCA	ACACACAAACaCACTCATCATTCG	2:1, one common amplicon
GSSR_042	LAP_newbler_contig95735a	AGGGG	CGCTGGGGTGGGGTTTAGGGCTTTGGAAGAGGGgAAGCAGGGGAGGGGAGGGGAGGGGAGGGGAGAGGGAAGGATGAGGGgCTGTTGGAGGGAGCCAGGGACAGGGAGGGAGGTGAAGCAGGCGTGTGGAGGAGGAAAGAAAAGTAACAGGAGGAGCGGCCGCAAGCCGCCGCACGTCTTGCAGAGAGAGAGAGCCAACGGGACGGgAGTGGA	GGGGTTTAGGGCTTTGGAAGA	CCGCTCCTCCTGTTACTTTTCTTT	2:1, no common amplicon
GSSR_043	LAP_newbler_contig69473a	TTTA	GATCAATAAATAATATATATATTAAGATGACCGAACGTACTGTTTtATGAGTATAAGAAAGATAGTTTAATTTGGCGGTGTTATTGATCTTGTCCCGTTAAATTGTTGACGGAGGGACGGCCGGAAATGATTCGGTGTCACCTCACCCGCTTTATTTATTtATTTATTTATTTATTTAAGAGAATTTGCATTTCAATAAAGTGTGCGATCCCGGCCGATTAAAAAAAAaTCATACGGAAAaTGAATGAGgCTAGC	ATTTGGCGGTGTTATTGATCTTGT	TCGCACACTTTATTGAAATGCAAA	1:0, no common amplicon
GSSR_044	Mol_newbler_contig183451a	TCT	AATCTCCATCcGAaCAGTGTGgTCGTAaCATCTTCTtCTTCTTCTTCTTCTtCGTTTtACCATGTCTTCCAaCTACcTAGGGTAAaGAGTCGCCATTGCTACCGGCTCTACTCTCATGTGTCCTCTCCGTTATATTTGGTATTGTATCTTGATCATCCTGTTCATATATGAGAAAGATTTTAGTGCGCTTCGTCTTATGAT	ATCcGAaCAGTGTGgTCGTAaCAT	CATGAGAGTAGAGCCGGTAGCAAT	1:1, one common amplicon
GSSR_045	Mol_newbler_contig168492a	TTTGT	GCTGCTTTATTTAGGGCCCCAGTGATGCTGCGTGCCTGTCAGCCTGTGTCACCACGCGTCGTTTGCTCCTTGGTTTTGCTTGGACGCGGCGATTTTCTACAGCCTTTTTTTAAAAAAatGTTTACTTCACCCTTTTTGGGCAGTGTGTAATTTGTTTtGTTTtGTTTtgTTTtGGgTTAGGTCGTGCTGTCcTTTTtGAcAAGTGTAAGAAACGCGAAAAACTTCGTGTTGACAATATTTCAAGTGcTAATCAtC	atGTTTACTTCACCCTTTTTGGGC	CACGAAGTTTTTCGCGTTTCTTAC	2:1, one common amplicon
GSSR_046	LAP_newbler_contig63922a	CCAT	CGCTGCCGCGAGCCCGGATTAACAAGGgATACAGACCTCACCATTCCATAACTAACCTAGGAGAGCACACCATCCATCCATCCATCCATAATCTAATTGGgATCTCCGAAGCCCTGAATTGGAAACCCAATCGCCCCGACTACATGCACGAATCGGGGTCCCAAACGACGGGAATCGAAGCGGGGGGGGGgggAgAAGGGCCCTAGACGCACTCACCTTCGACGGTCATCGCCATCTTC	CAAGGgATACAGACCTCACCATTC	GGCTTCGGAGATcCCAATTAGA	1:1, no common amplicon
GSSR_047	Mol_newbler_contig122346a	GGAGCA	CATGGTGGACACCGGAGGACGGACACGCAGAAAAGAaTTGGTGGAGCAGGAGCAGGAGCAGGAGCAGGAGCAGGAGCAGGGCAATCGATCGATTGGACTAGCTAGCTACTCCTAGCTATTATAGTCGATGGCGAGGTGCAAAGGTCAAGGTGATCTGATTGCTTGGtATAGCCAcAAGAGTCTAGCCCAcAACCGCAACCGCACCGCAGTGCACGCGTCTCTATCTCT	GGACACGCAGAAAAGAaTTGGT	TaCCAAGCAATCAGATCACCTTGA	3:3, two common amplicons
GSSR_048	LAP_newbler_contig179583a	GGGGAT	CCTGCAGAGGCTCATTTATGCCCAAAAGCCACATCTGTTAGAGCTGGTGGAGGAAGGGCCTGTTCCGGAGGTGTCTGCTGATGTGGAGATGGAgtGgAGGAGGATGGTGATGTGGATCTGAAAAGCAAGAGCTTGGTGGAGCTGGAGCCAGGGGATGGGGATGGGGATGGGGATGCGGGTAACGATGTGAGGAGCAAGAGCTTGGAGGAGTCGGAATTGGGgAATGCTGGTGCAAGGAATGATGGTTtGGACAAG	GTGATGTGGATCTGAAAAGCAAGA	CAACCCTAACTTGTCCaAACCATC	2:1, one common amplicon
GSSR_049	Mol_newbler_contig55779a	CGG	CAGCAGTCAGCACAGGCACAGCAGTAGAGTaCAAaTCcTCACCTGCTCCCCTGCTTCCtGGTTTTtGTCCCcACCTGCCTCACCATTCTCTCCCcGCGGCCCGTGACTCATCCATCCAGTCCACCAGCCACTCCAGGGGAGGAAGGGGAACGgCGGCGGCGGCGGCGGAGGAGTGACGGCAGCGGGGCAAGATGGCGAGGAAGCCGCTGGACTACGAGGAGCTGAACGAGAACGTCAAGAAGGTGCGGTACGCGG	ACTCATCCATCCAGTCCACCAG	GTTCTCGTTCAGCTCCTCGTAGTC	2:2 one common amplicon
GSSR_050	Mol_newbler_contig179911a	CCT	CATGGGTACCTcGCCCTCGCCGGGCTAGCAAGTATGGATAGTgTGAaTCcATTATCcATACTTGCATGAaGAACCTGCACTGCACCTTAATtAATCCACcaCGTTCAAAAACCTCCTCCTCCTCcTCCTCCTCTACGAGCCTGCATGCATTAAaCAGgAGGGgACACATTCTTGATTCATCATGAGCAGGCAGTAAAAAGAAACCGAGAACATATAACTGCCAATACACATCCATcGCCCATGCATGGTTAGAGA	GCACTGCACCTTAATtAATCCACc	CCTGCTCATGATGAATCAAGAATG	2:1, one common amplicon
GSSR_051	LAP_newbler_contig128469a	GGC	CTGCAACCCCTAcTCTCACCACcACCATCGCCTCCCCTcTCGTTCCTCCCCcAAcTAATCAAGTCAAGAAATCTCCTTTTCTTGTCcAAgaGATCAGGAGGGgCCTTAgAAACCCaGAGATGgCTTGTAGGAGAtGGCTCTGCGAACCCGGGCGGCGGCGGCGGCGGCGACGgCGACGGCGACGGCTGCCTCGTGGAGGCGGTGGTTCTCGGtGTGCAGGTgggg	TTTCTTGTCcAAgaGATCAGGAGG	ACCTGCACaCCGAGAACCAC	3:2, one common amplicon
GSSR_052	LAP_newbler_contig113579a	GATCT	CCTCTGCATCCACATTCGATCGTGAGCGgCCTGACCTCAAGACTCtAAGTGTGTGCTTtCAACAagCTCAAGATCACGGCAACAGCCGCAAGCTAGACTACACTAACaCTACACTACGCTACTCAAGTCTACTGTACGAGCACTCTTCAAGATCTGATCTGATCTGATCTGATCAACGaGCTAAAAaTGTACTAGTAACTAGTAGTAACTGCGAAAGATGAAGAAGATGCTGAAAGAAAaTCAACAGGgTAatAT	AACAGCCGCAAGCTAGACTACACT	GCATCTTCTTCATCTTTCGCAGTT	2:2, two common amplicons
GSSR_053	Mol_newbler_contig158379a	CCA	TATATATGCTCGTTGGCCATTGCTCATCGCGGAATGGAaGGAaTGAAGTCCGGCACGCCGCCATACGCGTCCACGGCTGCCAGCTGCGAGGAaTGAGCTCGGTGATGCTGCGGCTCTTGGAGGAGAAGCCGCATCGAGGGgTGCAGCAGGCCACCACCACCACCACCACCGATGCCGCCGGCAGGAAGAAGCGGCAGAAAGCCGCTCGGCGGGCCAGCGTAGTCGTCGATCGTGAGCAGGTCGGGCGGCGGAAGC	AGGAaTGAGCTCGGTGATGCT	CTCACGATCGACGACTACGCT	3:2, two common amplicons
GSSR_054	Mol_newbler_contig166756b	CTGTGC	TTGGCGTGCTCGGGaCGGAGCcGGCGGTGGTGGAGCTAGGGCCACCAGCAATGGAGaGAaGACGAAGGAAAGGCGGGaTttCTTTTTTTCACtCTCAGATCTCGATCGAcGCGGTTgATGAATGCTGgtACGGTGACGCTGGCCGGCTAGCTGtGCCTGTGCctGTGCcTGTGCAgTgCATGCCTTTGAAaTTGAAaTGCaGTGAAaGCTTGCATTGCATTGCATGTATACATTGCATCAGCTAGGTCATGCTCA	GGAGaGAaGACGAAGGAAAGGC	CAAGCtTTCACtGCAtTTCAAtTTC	1:0, no common amplicon
GSSR_055	LAP_newbler_contig23880a	GAG	CGCAaGGCCCGCACGCGGAGGCCGCACGTCAAGAGCGTCGGGCAGCTGCTGTCGAGGAAGCTCGTCGTCGTGCCTGAGGTGGCCAGCGTCGAGTCGTCGGAGGAGCGGAAGGCcGAGgAaGAGgAAGAGGAGGAGGAGGAGGAGGAGGAGCAGCAGCTGCTGTACTGCGTGCcGACCTTTGACCGcG	CTGCTGTCGAGGAAGCTCGT	AAAGGTCgGCACGCAGTACA	3:2, two common amplicons
GSSR_056	LAP_newbler_contig133638a	CTA	TttCAGACGATCAGTTCTGGTTTATCGAAGACGAAAGTGTTCTGTTGGTAATAACAAATtAACTTACCTCTtGAGCAAGgACTGAAGCAATCTGAGTTTTGAGCTGTCTGATTGGTTAAAAACTGATACATGTTTCTCAAATAGTCAAATCTACTACTACTACTACTACTCGTATGTCACAACAGCTGTCTGATTGaGTTTTGAGGCCCTTTTTtttttcTTtttcGtttagtcgacTGtCgA	TGAAGCAATCTGAGTTTTGAGCTG	TCAGACAGCTGTTGTGACATACGA	2:0, no common amplicon
GSSR_057	LAP_newbler_contig123337a	TGATGG	GTGTCGAGAAGATAACGAGGAAATGGACCTGAGTGTGTGTGTATATATATGATGATGTCTTTGAGTGTTGTATGGAGTGAGGTGAGGAACGAAGAAGGAACAGAGATGGACGGgAGAGAGGAGCGAGGGAGGAGGGTGAAGGAGATGACATGATGGTGATGGTGATGGTGATGGGCgTGTGTGTGCTTTGCTTAAAATTtGGACAAgTGGGGgAAGCTGCAGGGAgATCGAaCAAACAGCAAAATTGCTAGgCTC	TGTTGTATGGAGTGAGGTGAGGAA	TGTCCaAATTTTAAGCAAAGCACA	2:1, one common amplicon
GSSR_058	Mol_newbler_contig161408a	TCAG	CGCAGCGTACCGTTCACGAAGACATCTTTGGTGGCCTGACGGAAGGACACGAAGGAGATGTTGACGAGCCGCAGCGTCTCATCGATCACCTTCATAAGATCAGATAGATATACACACACAGAGTTCATCATCAGTCAGTCAGTCAGTCAGTCCATATGTATGATTTTGCTGCCTGCTTGGCTACATTTGCATTGCAAGCATCGTCAGAGAATGGATCGGAGCAGACCTGCGAGAGGTACTCCATCTTCCTGAAGT	GAAGGACACGAAGGAGATGTTGAC	CAATGCAAATGTAGCCAAGCAG	1:0, no common amplicon
GSSR_059	LAP_newbler_contig181070a	CGC	CGCAGGCGATTCAGTAAGTCTCCTGCTtCCAATAATTCCGATGGCCAACTCCGTCTCCACGTCCTCCATGCGCCCTCCTTCGCCGCCGCCGCCGCCGCTTCTTcTCTTCTTGGCCGCCACCAGCAGCATCCATATGATGGTCATGGtCCTTATCATTCAGCTCTAGCAGAGGCAGGGCCTTACACTTGGATATGCAATTACAGTGTATTAaTTAATGGACCAGTCAATGATCGATGTATGGCTGACTA	GCGATTCAGTAAGTCTCCTGCTtC	AGCTGAATGATAAGGaCCATGACC	1:1, one common amplicon
GSSR_060	LAP_newbler_contig105624a	CCGTC	GGgTgTGTtCTCTCTGTTCTGTTCATCTCTGCAGCTGCAAGTGGgCcACCcTCGCcgAcGGgCTGAAACAGAAaCAGAAgTCTACgTGGAGGtggaggagagcaatggatatcggagagcgaggagagcacgaaaccaccgccctgcctgccgtcccgtcccGtcccGTCCCGTCCCGAGCCATCCtCCCtCCCTCCATTATTTCCCGGCTAtCCTCGCCTCGGTGGCTTTGCTTaGAAAAaGCGGCTTCCTACT	AAaCAGAAgTCTACgTGGAGGtgg	GAAATAATGGAGGGaGGGaGGAT	2:2 one common amplicon
GSSR_061	Mol_newbler_contig98838a	GAC	TCGTACCTTTCGCAAaGGAAAaGCACACGGTACCATCCAATCCCGATCCCATCTCCCCcAATTGAATTGGCTATTGGCTGAGGAGCTACGGAAGCATCGATTCCTTGCCCTcTTCCATATAGTATGGCCTCGTGCAAGTGAGGTCgACGAGACGACGACGACGACGACGACGACGACGaTGCGCGGCcGGcGtGCCGGcGTCGGTGAACCaCAGgAACGGGAGATTAGCAAATCGTAACAAGATCTCTACCcGGA	TATAGTATGGCCTCGTGCAAGTGA	TGTTACGATTTGCTAATCTCCCGT	2:1, one common amplicon
GSSR_062	Mol_newbler_contig113735a	AAAT	CACGGAGTATCTGGTAGAGGTATGACTGCAGAAAGAAGACAATAGTCACATTATCCACAAGCATCTCATTCATTTTCTGCTTACGCGATAAAATGAAAATGAGGAAAGGGAAaTAAATAAATAAATAAATAAATAAATAAATAAATAAATAAATAAATAGGATGAAAAAaCTTCTAGTTACGTTAGTCTTGTTCACTATATAACACACTCCAACCAAGTAAGTAGTAATCTGTTGTGCCACATTGAATACAGTGC	ACGCGATAAAATGAAAATGAGGAA	GTGGCACAACAGATTACTACTTACTTGG	2:1, one common amplicon
GSSR_063	Mol_newbler_contig91232a	CGTCGG	CGCCACCAGCATGCCCAGCGTGATCACGTACACGCACGTCTTCCACGCCTTGCTGTTCCAGTCGTCGGCGTCGGCGTCGGCGTCGGGGTCGTCTTCGTGCAAGGGATTGACGGGGTCCTTGCCGTTCACCACCGCTGCGGTCGTGGTACCGTTCCTTCTGTGGTGGACGCCGTTGGCCGGCTTGACGGGGTCCTGATGCACCACCACCGGCACCGCCTCGTCGTAGCCCGCGGCCC	ACGTACACGCACGTCTTCCAC	ACAGAAGGAACGGTACCACGAC	3:2, two common amplicons
GSSR_064	LAP_newbler_contig37954b	GCT	GGGgCCGGGGCTGGTAAATGTGTGCGTGCCCCTCTTGCTCTACCGTCCCGGCCGCAACCAGACGACCACCTCAACAACATTAACGCCGCATCCTAGCTTCCATCCAATTTGGCAGCCTGGACAACCTCGACTCGTACAACGtACTGCtaggCTGCTgCTGCTGCTGCTGCTTGTGGTTGGTCAATCCCTAGAATCTACTCTACTGTCGCCGTGAaTCGTGTTCTCTACTCTAGCAAGTACAACCGGGTTtCTTCC	GACAACCTCGACTCGTACAACGtA	AGAGTAGAGAACACGAtTCACGGC	3:2, two common amplicons
GSSR_065	Mol_newbler_contig107444a	ACAGC	TGAATTCGTCGGCATCCTCAGTGATGATCAATCTCAGAaTCCAGGTAATGAATGATGCGTCTCCAATGCTCTCCACTTACTGGAgTGCCTGCCTtCCATtCCAGTTtCCAGtGTTTtCTGCTATCAGTCACTCTGCTTCAACTCCACTCGACAGCACAGCACAGCACAGCACACACATTCTCTGAAAAaTATATAGCCAAGTTTGCTTTCTAAGCAGTACTAACTTAGAATATACTCAGCTTCTTCAAaTACAAT	CAGTCACTCTGCTTCAACTCCACT	TAGATGCAAGCAGTCGTGAATAGC	1:1, one common amplicon
GSSR_066	LAP_newbler_contig164585b	CAG	CcTcGCCTCACCACCACGACCACCACCCACCTCCACCTCCGCACCACATCCACCATCACCACCCGCCGCCGCCGCCGCCGCAGCAGCAGCAGCAGCAGCATGATGCATGAGTGAGTACCGAGTAGCCGCAGAGCAATGCGAGAGGATCAGACGATGCCATTAGCTTATTAGCTCCGTTATTTATCCTTCTTCTTCCCTTGTAATTTCAGTGACATCCCGGTTGTTGAGAAGTTGACTCATCATGCAGC	CACCACATCCACCATCACCAC	TAAGCTAATGGCATCGTCTGATCC	2:1, one common amplicon
GSSR_067	Mol_newbler_contig188418a	TGG	aGaGCAGCAGCTTCCAtATTGCCTACTCCAACAGCACcGCCATCtCCTTCATCATGCAGTtGCACAGAGACGAGAGGTGGGCGGCCCTGGTGTTACcATTGGTGGTGGTGGTGGTGGCGGCGACGGCGgCGATGGGAGCGGTTTCtGGTTTGAGTCcATTGATCGATGGAGAGACTAGGGTCTAATCAAGGGATTAGTAAGATTGATATGGTAGTGCTACAGGAGAGGCCTATATTtATTATGGACAGTAACAGC	CAGCAGCTTCCAtATTGCCTACTC	ATCAATgGACTCAAACCaGAAACC	2:1, one common amplicon
GSSR_068	Mol_newbler_contig34966a	TGCAT	CGCCCGCCGGCGTGGCTCAGGTAGTTGGAGTAGGCCAGCAGCAGGAACGACAGCTGCGTCACGTGCTGCATGTTGCTGCTCCCAACCTTGAACAGCAGCCCGCCTGCATTGCATTGCATTGCATGCGGTTAAATTCATTATTTCCGGTCAGATCGATCGATTCGGATCGGATCACGGTATATATGATTGTGATGAAGCGAGCGGACCTGGGGAGTACTGGATCTGGGGGTGATTGGAGATGCCGGGgAGgAGGGT	AGGTAGTTGGAGTAGGCCAGCAG	ATCGATCTGACCGGAAATAATGAA	2:1, one common amplicon
GSSR_069	Mol_newbler_contig65493a	GTG	TGCTCACCACGGCATCTCCTGCAGaGGCCGTGTCCACATCcGGATGTGACAAGaCTAgTGTTGCTAGTGGATGTAATGCCCGAAGCTGCAaTGGGGgAGgTGCAGGAGgATCAGGAaCTGGGAGTGACTGGTGgtGgCGTCAGGACAATAGTGGTGGTGGTGGTGGTGGTGGTGgTGgCGGcGGCGGCGGCGTTAAGgaCTATGTGATGGAATGGATTaGATCGgAGATc	GAGgATCAGGAaCTGGGAGTGAC	CTcCGATCtAATCCATTCCATCAC	3:2, two common amplicons
GSSR_070	LAP_newbler_contig132615b	TCG	CAGCCAACAAGGTTGCTACTGTGATTTCTCATCTGAGCAGCGGCGGCGGCGGAGAAGGAGAGAGAGGgAGGgaGCATGGCTGACCACAAGGAGGAGCCTGTGCTGGAGTCCGTGATGGaCAAGATCACCGaGAAGTTCCACGGCGGGGACTCGTCGTCGTCGTCGTCGTCTGACTCGGACGACGACAAGAAGAAGGGgTCCTCGGTCGGCGTCGGCGGCGGAGGCCGTGAAGGCCAAGATCTACcGCCTCTTCGG	GATGGaCAAGATCACCGaGAAGTT	GAGGAcCCCTTCTTCTTGTCGT	2:1, one common amplicon
GSSR_071	Mol_newbler_contig144835a	GTG	CGCTGTAACGGCCAACCTTCTGAGTGAAAGGCCCCCCTGCATCTtGGCCGTGTAGGTCACCTGAAaGTGGTGGTGGTGGTGGTGGTGGAGACGCCGCGACATTCATCACCTGCTTtGTATCAACa	TGTAACGGCCAACCTTCTGAGT	ATACaAAGCAGGTGATGAATGTCG	3:2, two common amplicons
GSSR_072	Mol_newbler_contig141488a	ATG	ATTGATACATCTCCTCTCATTATATAGAGAGGTTTGACTTGGCCCTTAAGCAAGGGaCTAaTTAaCCCTAaTGGGCTAaaGGCCCAATAGGCCCTTGACTCCTCTAACATCcGTCgAAAGCGTTCTCTTCAGTTTTgCGTACTTGGAATAATGATGATGATGATGATGAAGTACTAGCAGCgAGATGCCCAAATAATTTtAGTgTTTTTTTTtGCTtAGCTTTtGCTGTTtGGGTGCTCcATTCACAAAGCAAAG	GCGTTCTCTTCAGTTTTgCGTACT	CATTTGCCTCTCTACAcCTTTGCT	2:1, one common amplicon
GSSR_073	LAP_newbler_contig130366a	CGG	GCATGACCGTACGTTCTCCACCGCCCAACCACACGTGGTGCGACGACGACGGCGTCCCCTCACCAAACGGCAGGTTCTCGCTGGACACAGCTCTGTCTCGACCTGCCCCGCGATCGTGCCTCACAGCAGGCGTAGGTAGGGCGTCGGGCTCGGCGGCGGCGGCGGCGGgCGTCAAACaCCGCGAaCGCGAAGTaGACCAGGCCTATG	ACACAGCTCTGTCTCGACCTGC	ATAGGCCTGGTCtACTTCGCGtT	3:1, one common amplicon
GSSR_074	Mol_newbler_contig139427a	GGTA	GGCAACGATCTTGGAGGGAAAATGGGAAATTAAACCGGAGTCTCCGACTGCCGCGGTTGGCATCGCCGTCCGCCGTCCGGCGTGTCCAATTTTGCGAAACAGTCACACCGTGTTAATCGCCAAAAGGAGTGGCTGCGGGAGTAGACTAGTGGTAGGTAGGTAGGTAGGTAGGTAGGTCGCCATGCCTGCCGTGTCAGTTCGCCCCGGCTTAGTTAGTACTCCGTATCTACCGGAaGAACCTTCGAAACACTGTAA	GTGTCCAATTTTGCGAAACAGTC	AGGTTCtTCCGGTAGATACGGAGT	2:1, one common amplicon
GSSR_075	LAP_newbler_contig171628a	GCACCG	CGCCGGCGGCGAGCAGCACCAGGTGCTGTCATGGACATTtACATCCACTTtGCAGGAaCCACCAGCACCGGCACCGGCACCGGCACCGCCGCCTGCTCTAACACCTGGCAGCAGCATCCAGcAACCCAAGAAGAGATCACAAGGAaCACTGATAATCGCCGTGCTAGTGCCTCTCCTGTTtCTCTTAGCGTGTGCGGCAGCCGCCGTGGTGGTATGGCAGAAACGCAGGAGAAGAaGA	TGGACATTtACATCCACTTtGCAG	AGAGaAACAGGAGAGGCACTAGCA	2:2, two common amplicons
GSSR_076	LAP_newbler_contig70570a	AGCT	GACTCACATGaCAAGCATCCTGTAGATGTACATGTGCCATCAGTACCAATCTACCAGAGAGCTGGCCGGgTAGCTCTGGTAAAATGTTGTACGCCATATTTATAAGCTTGCTAATCACACTTGATCGCgTGGCTGCATATGTACCGATCCAGCTAGCTAGCTAGCTAGCTAGGATTCATGCATGCATGATGTAGTCTACTGTCTACTCCAAAAAAAATCTTCATTGTAGCCGAGGTCAATGCAGCGATAATATTC	AGCTTGCTAATCACACTTGATCGC	TGACCTCGGCTACAATGAAGATTT	2:1, one common amplicon
GSSR_077	LAP_newbler_contig62978a	ATAGG	GTAGAGATCTTGGTAGTCAATGAAATAAGACGGACAATGTTATGTGTGGGTGTACGGGGTGGAGGTGGATCCGTGAGCCAGGAGGGAATGATGATGTAGAGGGTTGTGGATTGAGAAAATTTGTTAGTAGGGGTTTTGCTTTATTAGAGTATAGGATAGGATAGGATAGGATATGACCAAACATCTATAATTAATTGACGAAATAAAAAAaTACTaCAAATATAATtATGTTcAAAt	TGTAGAGGGTTGTGGATTGAGAAA	TCGTCAATTAATTATAGATGTTTGGTCA	2:1, one common amplicon
GSSR_078	LAP_newbler_contig166745a	GCG	CGCGGAGAAGTTGCCGACCACCTTGGTGAAGGCCGGGTTCCGATCCACCACCGGGTACTCCGGCTTCGTCGACGCGGTGATGTCCGTGTTCATCGCGTGGAGCAGGGCGGCGTGGATCCCTCAGGTGATGCTAGCGGCGGCGGCGGCGGCGGCGGCGGATACGGCAGATTTGGTCGCGAGGAGCTGGATGGGAGCGTCGTGGCCTACGGACGGGATAGGTCCTCCTCGGCTCAGTGCTCAGTGGAAGAAGTTGTG	GGTGATGTCCGTGTTCATCG	ACTGAGCCGAGGAGGACCTATC	1:1, one common amplicon
