# Supplementary material for: A framework genetic map for Miscanthus sinensis from RNAseq-based markers shows recent tetraploidy
Source: BMC Genomics. 2012 Apr 24;13:142. doi: 10.1186/1471-2164-13-142 (PMC3355032; doi:10.1186/1471-2164-13-142)
Supplement: Additional file 9 — Table S5. Markers listed in the order of occurrence on the combined maximum likelihood linkage map, with linkage group and map position in cM. [file 1471-2164-13-142-S9.XLSX]

## Sheet: Maps
Marker name	Marker type	Marker source	Primer IDs for SSRs and Illumina IDs for snps	SSR amplicon length (bp)	Marker is polymorphic in	Sorghum chromosome	Position on Sorghum chromosome	Miscanthus Linkage Group	Framework ML map	Framework ML GF map	Framework ML UN map	GF Regression map (Fixed Order)	UN Regression map (Fixed Order)	Final Integrated ML map (Fixed Order)	Final GF ML map (Fixed Order)	Final UN ML map (Fixed Order)	GF Regression map (Independent construction)	UN Regression map (Independent construction)
EBI 001	SSR	Genomic	GSSR_047	149	GF and UN	n/a	n/a	1	0	0	0	0	0	0	0	0	102.632	98.835
EBI 002	SNP	EST	GFSSContig12466_180-0_B_F_1890481099	n/a	GF	chromosome_6	47492846	1	2.772	2.811	n/a	2.34	n/a	2.987	3.041	n/a	100.292	n/a
EBI 003	SSR	Genomic	GSSR_047	152	UN	n/a	n/a	1	3.778	n/a	3.726	n/a	n/a	3.785	n/a	3.716	n/a	n/a
EBI 004	SSR	EST	ESSR_009	121	UN	chromosome_1	599499	1	5.648	n/a	5.569	n/a	n/a	5.663	n/a	5.56	n/a	n/a
EBI 005	SSR	EST	ESSR_009	122	UN	chromosome_1	599499	1	5.648	n/a	5.569	n/a	n/a	5.663	n/a	5.56	n/a	n/a
EBI 006	SNP	EST	GFSSContig11377_769-1_T_R_1863900185	n/a	UN	chromosome_1	1489040	1	7.839	n/a	7.731	n/a	4.19	7.852	n/a	7.709	n/a	94.445
EBI 007	SNP	EST	GFSSContig18069_1033-1_T_R_1863898452	n/a	UN	chromosome_1	1964891	1	8.918	n/a	8.794	n/a	5.228	8.947	n/a	8.784	n/a	93.398
EBI 008	SSR	EST	ESSR_006	125	GF	chromosome_3	10275756	1	12.077	12.244	n/a	10.633	n/a	12.252	12.475	n/a	91.998	n/a
EBI 009	SNP	EST	GFSSContig18743_720-1_T_R_1863898519	n/a	UN	chromosome_1	2259391	1	12.735	n/a	12.559	n/a	7.851	12.777	n/a	12.544	n/a	90.813
EBI 010	SNP	EST	GFSSContig11723_705-0_B_R_1890479301	n/a	UN	chromosome_1	2772128	1	15.573	n/a	15.358	n/a	10.131	15.622	n/a	15.338	n/a	88.543
EBI 011	SNP	EST	GFSSContig20376_1819-0_T_R_1890482292	n/a	UN	chromosome_1	3550832	1	20.89	n/a	20.601	n/a	15.232	20.962	n/a	20.581	n/a	83.484
EBI 012	SNP	EST	GFSSContig18787_1296-1_T_F_1863898621	n/a	UN	chromosome_1	3626641	1	21.351	n/a	21.055	n/a	15.697	21.425	n/a	21.035	n/a	83.032
EBI 013	SNP	EST	GFSSContig1730_934-0_B_R_1890479409	n/a	UN	chromosome_1	3634344	1	21.351	n/a	21.055	n/a	15.697	21.425	n/a	21.035	n/a	n/a
EBI 014	SNP	EST	GFSSContig12925_418-1_B_F_1863900231	n/a	UN	chromosome_1	4423066	1	23.22	n/a	22.899	n/a	17.558	23.303	n/a	22.879	n/a	81.223
EBI 015	SNP	EST	GFSSContig15281_3466-1_B_R_1863898181	n/a	UN	chromosome_1	4622525	1	24.146	n/a	23.812	n/a	18.488	24.233	n/a	23.792	n/a	80.3
EBI 016	SNP	EST	GFSSContig15281_1286-1_B_F_1863898440	n/a	UN	chromosome_1	4625260	1	24.146	n/a	23.812	n/a	18.488	24.233	n/a	23.792	n/a	n/a
EBI 017	SNP	EST	GFSSContig12956_423-1_B_R_1863898140	n/a	UN	chromosome_1	4994897	1	25.072	n/a	24.725	n/a	19.419	25.163	n/a	24.706	n/a	79.394
EBI 018	SNP	EST	GFSSContig5058_327-0_B_F_1890479362	n/a	UN	chromosome_1	5084866	1	25.072	n/a	24.725	n/a	n/a	25.163	n/a	24.706	n/a	79.392
EBI 019	SNP	EST	GFSSContig20080_968-1_B_R_1863898217	n/a	UN	chromosome_1	5910275	1	26.468	n/a	26.101	n/a	20.811	26.565	n/a	26.082	n/a	78.008
EBI 020	SNP	EST	GFSSContig19566_1037-1_B_F_1863901017	n/a	UN	chromosome_1	6533235	1	26.929	n/a	26.556	n/a	21.346	27.028	n/a	26.536	n/a	77.449
EBI 021	SNP	EST	GFSSContig10019_353-1_B_R_1863898773	n/a	UN	chromosome_1	6686861	1	27.389	n/a	27.011	n/a	21.739	27.491	n/a	26.991	n/a	77.034
EBI 022	SNP	EST	GFSSContig8769_307-0_B_R_1890479373	n/a	UN	chromosome_1	7040436	1	28.316	n/a	27.924	n/a	n/a	28.421	n/a	27.904	n/a	76.181
EBI 023	SNP	EST	GFSSContig3389_148-0_B_F_1890479351	n/a	UN	chromosome_1	7174542	1	28.316	n/a	27.924	n/a	22.657	28.421	n/a	27.904	n/a	76.185
EBI 024	SNP	EST	GFSSContig3389_68-0_T_R_1890479214	n/a	GF and UN	chromosome_1	7174622	1	28.316	28.707	27.924	24.6	n/a	28.421	28.938	27.904	78.035	77.916
EBI 025	SNP	EST	GFk45ctg330893_106-0_T_U_1890482656	n/a	UN	chromosome_1	7270411	1	28.999	n/a	28.378	n/a	23.135	29.105	n/a	28.359	n/a	75.709
EBI 026	SNP	EST	GFSSContig11950_1194-0_T_R_1890479330	n/a	GF and UN	chromosome_1	7833570	1	28.999	29.621	28.378	25.262	n/a	29.105	29.851	28.359	77.372	77.297
EBI 027	SSR	EST	ESSR_002	130	UN	chromosome_1	7824749	1	30.96	n/a	30.222	n/a	n/a	31.204	n/a	30.202	n/a	n/a
EBI 028	SNP	EST	GFSSContig17974_1001-1_B_R_1863898549	n/a	UN	chromosome_1	8270134	1	33.929	n/a	33.013	n/a	25.186	34.383	n/a	32.994	n/a	73.64
EBI 029	SNP	EST	GFSSContig15308_282-1_T_F_1863900917	n/a	UN	chromosome_1	8879871	1	35.889	n/a	34.857	n/a	26.983	36.483	n/a	34.837	n/a	71.833
EBI 030	SNP	EST	GFSSContig8870_238-0_T_R_1890482183	n/a	GF	chromosome_1	12017508	1	38.945	40.159	n/a	33.604	n/a	38.498	40.39	n/a	69.023	n/a
EBI 031	SNP	EST	GFSSContig14643_563-1_T_R_1863900544	n/a	UN	chromosome_1	14076523	1	49.528	n/a	47.682	n/a	39.161	51.089	n/a	47.662	n/a	59.55
EBI 032	SNP	EST	GFSSContig18823_430-0_T_U_1890482345	n/a	GF and UN	n/a	n/a	1	65.874	68.696	63.053	54.611	49.152	65.595	70.79	60.399	48.034	49.074
EBI 033	SNP	EST	GFSSContig19230_886-0_T_R_1890479218	n/a	GF and UN	chromosome_1	24003332	1	67.59	70.322	64.859	55.955	50.507	67.365	73.167	61.562	46.69	47.718
EBI 034	SNP	EST	GFSSContig17336_1550-0_B_R_1890479224	n/a	GF and UN	chromosome_1	24015487	1	67.951	70.322	65.581	56.195	50.739	67.681	73.167	62.195	46.45	47.487
EBI 035	SNP	EST	GFSSContig14236_783-1_T_R_1863900418	n/a	GF and UN	chromosome_1	25616336	1	67.951	70.322	65.581	56.195	50.739	67.681	73.167	62.195	46.45	47.487
EBI 036	SNP	EST	GFSSContig583_60-0_T_R_1890479052	n/a	GF and UN	chromosome_1	27141973	1	68.64	70.322	66.958	56.885	51.445	68.369	73.167	63.571	45.76	46.781
EBI 037	SNP	EST	GFSSContig15820_551-1_B_F_1863900309	n/a	GF and UN	chromosome_1	46829813	1	68.867	70.322	67.412	57.113	51.678	68.596	73.167	64.026	n/a	n/a
EBI 038	SNP	EST	GFSSContig19568_1644-1_T_F_1863900568	n/a	GF and UN	chromosome_1	40253353	1	68.867	70.322	67.412	57.113	51.678	68.596	73.167	64.026	45.533	46.547
EBI 039	SNP	EST	GFSSContig15490_182-0_T_F_1890479249	n/a	GF and UN	chromosome_1	49537879	1	69.551	70.776	68.325	57.808	52.386	69.285	73.167	65.402	44.837	45.839
EBI 040	SNP	EST	GFSSContig18897_305-0_B_U_1890482368	n/a	GF and UN	chromosome_1	50297728	1	69.778	71.231	68.325	58.041	52.615	69.512	73.622	65.402	44.604	45.609
EBI 041	SNP	EST	GFSSContig18538_955-1_B_F_1863901091	n/a	GF and UN	chromosome_1	54707213	1	71.857	73.546	70.169	60.165	54.764	71.591	75.465	67.717	n/a	n/a
EBI 042	SNP	EST	GFSSContig18538_1416-1_B_F_1863901079	n/a	GF and UN	chromosome_1	54706743	1	71.857	73.546	70.169	60.165	54.764	71.591	75.465	67.717	42.48	43.461
EBI 043	SNP	EST	GFSSContig20558_126-1_B_F_1863899143	n/a	GF and UN	chromosome_1	59507628	1	83.339	81.899	84.78	70.598	65.161	83.041	84.355	81.726	32.046	33.074
EBI 044	SNP	EST	GFSSContig20558_410-1_T_R_1863899684	n/a	GF and UN	chromosome_1	59508082	1	83.339	81.899	84.78	70.598	65.161	83.041	84.355	81.726	32.046	33.074
EBI 045	SNP	EST	GFSSContig15741_843-1_T_F_1863900037	n/a	UN	chromosome_1	65605356	1	92.101	n/a	95.321	n/a	71.64	91.759	n/a	91.165	n/a	25.638
EBI 046	SNP	EST	GFSSContig17410_1527-0_T_U_1890482474	n/a	UN	chromosome_1	64997428	1	93.247	n/a	96.7	n/a	72.202	93.035	n/a	92.546	n/a	26.546
EBI 047	SNP	EST	GFSSContig15477-1_B_R_1863901147	n/a	UN	n/a	n/a	1	93.247	n/a	96.7	n/a	72.202	93.035	n/a	92.546	n/a	26.546
EBI 048	SSR	Genomic	GSSR_017	167	UN	chromosome_1	65416282	1	95.567	n/a	99.491	n/a	n/a	95.613	n/a	95.337	n/a	n/a
EBI 049	SNP	EST	GFSSContig18963_787-0_B_F_1890479370	n/a	GF	chromosome_1	64629127	1	95.178	91.332	n/a	79.091	n/a	95.761	96.024	n/a	23.394	n/a
EBI 050	SNP	EST	GFSSContig8113_253-1_B_F_1863899338	n/a	GF and UN	chromosome_1	65976913	1	97.491	93.176	101.807	80.18	74.842	97.76	97.858	97.662	22.409	23.385
EBI 051	SNP	EST	GFSSContig15931_175-0_B_U_1890482647	n/a	GF and UN	chromosome_1	67724596	1	101.504	96.453	106.554	84.834	78.805	101.78	101.143	102.417	16.479	19.437
EBI 052	SNP	EST	GFSSContig18512_134-0_T_U_1890482392	n/a	GF and UN	chromosome_5	62143822	1	103.149	98.341	107.956	85.768	80.606	103.43	103.038	103.822	17.272	17.627
EBI 053	SNP	EST	GFSSContig18881_588-1_B_F_1863899798	n/a	GF	chromosome_1	70053618	1	108.203	102.562	n/a	91.306	n/a	108.482	107.264	n/a	11.081	n/a
EBI 054	SNP	EST	GFSSContig20205_2611-1_T_F_1863899699	n/a	UN	chromosome_1	69787914	1	108.944	n/a	114.707	n/a	86.165	109.231	n/a	110.572	n/a	12.074
EBI 055	SNP	EST	GFSSContig17989_352-1_T_F_1863898395	n/a	UN	chromosome_1	70232982	1	110.673	n/a	116.722	n/a	88.421	110.969	n/a	112.594	n/a	9.816
EBI 056	SNP	EST	GFSSContig11183_265-0_T_F_1890479297	n/a	UN	chromosome_1	71522376	1	113.751	n/a	120.307	n/a	91.858	114.044	n/a	116.172	n/a	6.378
EBI 057	SNP	EST	GFSSContig17152_572-0_T_F_1890479344	n/a	UN	chromosome_1	72118428	1	116.977	n/a	124.064	n/a	95.581	117.274	n/a	119.929	n/a	2.653
EBI 058	SNP	EST	GFSSContig19003_489-1_T_R_1863898822	n/a	UN	chromosome_1	72378262	1	117.367	n/a	124.519	n/a	96.06	117.664	n/a	120.384	n/a	2.174
EBI 059	SNP	EST	GFSSContig11691_448-0_B_U_1890482419	n/a	GF	n/a	n/a	1	117.568	110.383	n/a	98.19	n/a	117.831	115.084	n/a	4.21	n/a
EBI 060	SNP	EST	GFSSContig14485_1273-0_T_F_1890479250	n/a	GF and UN	chromosome_1	72525141	1	118.598	111.243	125.953	99.385	98.233	118.879	115.961	121.797	3.182	0
EBI 061	SSR	Genomic	GSSR_035	164	GF	chromosome_1	72843445	1	122.922	115.567	n/a	102.396	n/a	123.201	120.283	n/a	0	n/a
EBI 062	SNP	EST	GFSSContig16444_1496-1_T_F_1863898949	n/a	GF	chromosome_9	53735	2	0	0	n/a	0	n/a	0	0	n/a	0	n/a
EBI 063	SNP	EST	GFSSContig17231_501-0_T_R_1890481737	n/a	GF	chromosome_9	64316	2	0	0	n/a	0.038	n/a	0	0	n/a	0.035	n/a
EBI 064	SNP	EST	GFk25ctg762174_247-0_T_F_1890479212	n/a	GF and UN	chromosome_1	3149279	2	5.852	5.852	0	6.692	0	5.895	5.895	0	6.542	0
EBI 065	SNP	EST	GFSSContig18013_689-1_B_F_1863900578	n/a	GF	chromosome_1	3630084	2	7.605	8.208	n/a	7.594	n/a	7.715	8.305	n/a	7.625	n/a
EBI 066	SNP	EST	GFSSContig20018_283-0_B_R_1890479240	n/a	GF and UN	chromosome_1	5566986	2	11.919	14.004	3.983	13.256	6.398	12.315	14.4	4.334	13.089	6.41
EBI 067	SNP	EST	GFSSContig64_325-0_T_F_1890479284	n/a	GF and UN	chromosome_1	8909983	2	16.449	17.31	9.736	17.448	10.685	17.043	17.88	10.311	17.272	10.703
EBI 068	SNP	EST	GFSSContig11100_445-1_B_R_1863900383	n/a	GF and UN	chromosome_1	9710866	2	17.596	18.225	11.114	18.468	11.703	18.197	18.803	11.697	18.292	11.723
EBI 069	SNP	EST	SSk40ctg20422_195-1_B_F_1863899074	n/a	GF and UN	chromosome_1	9729690	2	17.596	18.225	11.114	18.468	11.703	18.197	18.803	11.697	18.292	11.723
EBI 070	SNP	EST	GFSSContig2044_280-0_T_U_1890482590	n/a	GF	chromosome_1	11513716	2	21.402	22.473	n/a	22.875	n/a	21.551	22.56	n/a	23.527	n/a
EBI 071	SSR	Genomic	GSSR_037	147	GF	chromosome_2	203689	2	23.476	24.789	n/a	24.346	n/a	23.617	24.876	n/a	24.366	n/a
EBI 072	SNP	EST	GFSSContig14714_678-1_B_F_1863898345	n/a	UN	chromosome_1	12464770	2	25.259	n/a	17.888	n/a	19.28	25.312	n/a	17.955	n/a	18.906
EBI 073	SNP	EST	SSk50ctg225336_353-0_T_R_1890479275	n/a	GF and UN	chromosome_1	14568981	2	32.899	35.305	24.641	32.757	26.129	33.011	35.4	24.726	32.625	26.458
EBI 074	SNP	EST	GFSSContig17245_347-1_T_F_1863898125	n/a	UN	chromosome_1	15953401	2	34.296	n/a	25.572	n/a	n/a	34.403	n/a	25.655	n/a	25.949
EBI 075	SNP	EST	GFSSContig17245_481-1_B_R_1863898192	n/a	UN	chromosome_1	16461417	2	34.296	n/a	25.572	n/a	n/a	34.403	n/a	25.655	n/a	n/a
EBI 076	SNP	EST	GFSSContig17245_962-1_T_R_1863898790	n/a	UN	chromosome_1	15954027	2	34.296	n/a	25.572	n/a	n/a	34.403	n/a	25.655	n/a	n/a
EBI 077	SNP	EST	GFSSContig18627_674-1_T_F_1863900674	n/a	GF and UN	chromosome_1	15953535	2	34.296	37.167	25.572	34.145	27.506	34.403	37.256	25.655	34.039	27.728
EBI 078	SNP	EST	GFSSContig18974_238-1_T_F_1863899723	n/a	GF	chromosome_1	17106872	2	34.705	37.576	n/a	n/a	n/a	34.801	37.653	n/a	35.675	n/a
EBI 079	SNP	EST	GFSSContig19978_2050-0_B_R_1890479306	n/a	GF and UN	chromosome_1	17032984	2	34.75	37.621	26.027	34.64	28.006	34.857	37.71	26.11	34.516	28.257
EBI 080	SNP	EST	GFk50ctg100382_211-0_B_F_1890479168	n/a	GF and UN	chromosome_1	17063499	2	34.75	37.621	26.027	34.64	28.006	34.857	37.71	26.11	n/a	n/a
EBI 081	SNP	EST	GFSSContig10419_989-1_T_F_1863900193	n/a	GF and UN	chromosome_1	17065308	2	34.75	37.621	26.027	34.64	28.006	34.857	37.71	26.11	34.516	28.257
EBI 082	SNP	EST	GFSSContig4787_601-0_T_R_1890479180	n/a	GF and UN	chromosome_1	20871031	2	41.032	42.364	33.848	40.244	33.712	41.139	42.453	33.93	39.979	34.115
EBI 083	SNP	EST	GFk30ctg963325_236-0_B_F_1890479375	n/a	GF	chromosome_1	21270733	2	41.032	42.364	n/a	n/a	n/a	41.139	42.453	n/a	40.591	n/a
EBI 084	SNP	EST	GFSSContig19471_685-1_T_R_1863900652	n/a	GF and UN	chromosome_1	20887413	2	41.259	42.364	34.302	40.433	33.92	41.367	42.453	34.385	n/a	n/a
EBI 085	SNP	EST	GFSSContig20530_102-0_T_F_1890479198	n/a	GF and UN	chromosome_1	21022213	2	41.259	42.364	34.302	40.433	33.92	41.367	42.453	34.385	40.159	34.311
EBI 086	SNP	EST	GFSSContig13860_995-0_B_R_1890479397	n/a	GF and UN	chromosome_1	22280230	2	41.943	43.278	34.757	41.136	34.591	42.05	43.366	34.84	40.889	34.984
EBI 087	SSR	Genomic	GSSR_011	141	UN	n/a	n/a	2	42.551	n/a	35.67	n/a	n/a	42.658	n/a	35.753	n/a	n/a
EBI 088	SNP	EST	GFSSContig11271_1463-0_T_R_1890479385	n/a	GF	chromosome_1	23936426	2	42.857	43.732	n/a	42.441	n/a	42.964	43.82	n/a	42.121	n/a
EBI 089	SNP	EST	GFSSContig10770_658-1_T_F_1863899545	n/a	UN	chromosome_1	25170761	2	43.467	n/a	37.046	n/a	35.142	43.574	n/a	37.129	n/a	35.237
EBI 090	SNP	EST	GFSSContig17589_1092-1_B_F_1863899583	n/a	GF	chromosome_1	25951154	2	43.77	44.187	n/a	n/a	n/a	43.877	44.275	n/a	n/a	n/a
EBI 091	SNP	EST	GFSSContig16454_1183-0_T_R_1890482184	n/a	GF	super_12	4495641	2	43.77	44.187	n/a	n/a	n/a	43.877	44.275	n/a	42.607	n/a
EBI 092	SNP	EST	GFSSContig7729_683-0_T_R_1890479329	n/a	GF and UN	chromosome_1	26686745	2	43.77	44.187	37.501	42.445	35.913	43.877	44.275	37.584	42.162	36.309
EBI 093	SNP	EST	GFSSContig17589_862-1_B_F_1863898161	n/a	UN	super_12	4495319	2	44.531	n/a	38.414	n/a	36.491	44.639	n/a	38.497	n/a	36.591
EBI 094	SNP	EST	GFSSContig19750_4048-1_T_R_1863898230	n/a	UN	chromosome_8	44978726	2	44.531	n/a	38.414	n/a	36.491	44.639	n/a	38.497	n/a	n/a
EBI 095	SNP	EST	GFSSContig10130_795-1_B_R_1863900508	n/a	GF and UN	chromosome_1	49673720	2	44.91	45.1	38.869	43.617	37.138	45.018	45.188	38.951	43.315	37.552
EBI 096	SNP	EST	GFSSContig14911_734-1_B_F_1863900904	n/a	GF	chromosome_1	49703657	2	44.91	45.1	n/a	n/a	n/a	45.018	45.188	n/a	43.547	n/a
EBI 097	SNP	EST	SSk35ctg124514_137-1_B_R_1863899185	n/a	GF and UN	chromosome_1	50094825	2	45.826	45.555	40.245	44.548	38.099	45.935	45.645	40.33	44.191	38.526
EBI 098	SNP	EST	GFSSContig240_200-0_B_U_1890482427	n/a	GF and UN	chromosome_1	51877860	2	46.51	46.009	41.158	45.27	38.823	46.619	46.097	41.246	44.903	39.255
EBI 099	SNP	EST	GFSSContig17924_316-1_B_R_1863899111	n/a	GF	chromosome_1	51246562	2	46.51	46.009	n/a	44.987	n/a	46.619	46.097	n/a	44.531	n/a
EBI 100	SNP	EST	GFSSContig14239_269-0_T_F_1890479197	n/a	GF and UN	chromosome_1	52963470	2	48.881	46.009	45.901	47.354	41.073	48.992	46.097	45.991	46.859	41.567
EBI 101	SNP	EST	GFSSContig20494_844-1_B_R_1863899625	n/a	GF	chromosome_1	54126459	2	50.147	46.922	n/a	n/a	n/a	50.258	47.011	n/a	45.485	n/a
EBI 102	SNP	EST	GFSSContig17464_466-1_B_F_1863898386	n/a	UN	chromosome_1	56116719	2	54.999	n/a	53.722	n/a	n/a	55.11	n/a	53.814	n/a	50.007
EBI 103	SNP	EST	GFSSContig2984_879-0_B_R_1890479253	n/a	GF and UN	chromosome_1	56428774	2	55.354	50.68	54.176	53.586	47.544	55.469	50.768	54.273	52.82	48.195
EBI 104	SNP	EST	GFSSContig19508_1345-0_T_R_1890479304	n/a	GF and UN	chromosome_1	58009546	2	58.388	53.474	57.451	56.854	50.892	58.503	53.564	57.546	56.023	51.63
EBI 105	SNP	EST	GFSSContig1526_230-0_B_F_1890479341	n/a	UN	chromosome_1	58090993	2	58.845	n/a	57.908	n/a	52.785	58.957	n/a	58	n/a	53.864
EBI 106	SNP	EST	GFSSContig20127_221-0_B_U_1890482557	n/a	GF	n/a	n/a	2	59.763	54.848	n/a	n/a	n/a	59.879	54.941	n/a	54.457	n/a
EBI 107	SNP	EST	GFk45ctg137790_105-0_B_R_1890482616	n/a	UN	super_598	7891	2	60.687	n/a	59.751	n/a	n/a	60.801	n/a	59.844	n/a	55.718
EBI 108	SNP	EST	GFSSContig16437_367-1_T_R_1863900555	n/a	GF and UN	chromosome_1	59404513	2	61.169	56.252	60.233	59.847	53.943	61.29	56.352	60.333	58.936	54.699
EBI 109	SNP	EST	GFSSContig18772_497-1_T_F_1863900410	n/a	GF and UN	chromosome_1	59979912	2	62.362	57.677	61.195	61.061	55.14	62.534	57.828	61.345	60.154	55.882
EBI 110	SNP	EST	GFSSContig5332_531-0_B_R_1890479324	n/a	GF and UN	chromosome_1	60250091	2	62.591	57.938	61.392	61.324	55.395	62.761	58.055	61.572	60.416	56.135
EBI 111	SNP	EST	GFSSContig16948_270-0_B_F_1890482177	n/a	GF and UN	chromosome_2	77647679	2	64.918	60.232	63.752	63.454	57.515	65.145	60.363	64.032	62.557	58.29
EBI 112	SNP	EST	GFSSContig19996_653-1_T_F_1863900745	n/a	GF and UN	chromosome_1	62430005	2	66.685	62.233	65.285	65.208	59.241	66.909	62.362	65.562	64.304	60.025
EBI 113	SNP	EST	GFSSContig19389_58-0_T_F_1890478804	n/a	GF and UN	chromosome_1	62822153	2	67.394	63.169	65.767	65.914	59.981	67.609	63.298	66.025	65.015	60.763
EBI 114	SNP	EST	GFSSContig10391_197-1_T_R_1863900178	n/a	GF and UN	chromosome_1	63281920	2	68.62	64.163	67.224	67.127	61.197	68.831	64.283	67.483	66.294	61.995
EBI 115	SNP	EST	GFSSContig17622_639-1_B_F_1863899745	n/a	GF	chromosome_1	64057697	2	71.117	65.887	n/a	67.693	n/a	71.319	65.995	n/a	66.292	n/a
EBI 116	SNP	EST	GFSSContig12526_606-0_B_F_1890479412	n/a	GF	chromosome_1	64059214	2	71.117	65.887	n/a	n/a	n/a	71.319	65.995	n/a	66.507	n/a
EBI 117	SNP	EST	GFSSContig18694_969-1_B_R_1863900041	n/a	GF	chromosome_1	64379416	2	71.117	65.887	n/a	67.664	n/a	71.319	65.995	n/a	66.246	n/a
EBI 118	SNP	EST	GFSSContig7317_190-0_T_F_1890479356	n/a	GF	super_186	9044	2	71.117	65.887	n/a	67.693	n/a	71.319	65.995	n/a	66.292	n/a
EBI 119	SSR	Genomic	GSSR_069	131	UN	chromosome_1	64246391	2	71.767	n/a	71.347	n/a	n/a	71.963	n/a	71.593	n/a	n/a
EBI 120	SNP	EST	GFSSContig19961_188-1_B_R_1863899105	n/a	GF	chromosome_1	65095536	2	73.791	67.733	n/a	n/a	n/a	73.999	67.839	n/a	68.256	n/a
EBI 121	SNP	EST	GFSSContig9542_144-0_T_U_1890482520	n/a	GF	chromosome_1	65161268	2	74.453	68.19	n/a	n/a	n/a	74.66	68.293	n/a	n/a	n/a
EBI 122	SNP	EST	GFSSContig10350_450-1_B_R_1863898885	n/a	GF	chromosome_1	65309889	2	75.111	68.644	n/a	n/a	n/a	75.321	68.748	n/a	n/a	n/a
EBI 123	SNP	EST	GFSSContig11701_739-1_B_R_1863900984	n/a	GF and UN	chromosome_1	66841447	2	77.676	70.415	79.086	73.566	67.827	77.854	70.49	79.321	72.567	68.651
EBI 124	SNP	EST	GFSSContig19113_1684-0_T_U_1890482533	n/a	GF	n/a	n/a	2	80.552	73.29	n/a	75.07	n/a	80.753	73.39	n/a	73.736	n/a
EBI 125	SNP	EST	GFk45ctg313733_129-0_B_F_1890479233	n/a	GF	chromosome_1	69191307	2	81.465	74.204	n/a	76.076	n/a	81.666	74.303	n/a	n/a	n/a
EBI 126	SNP	EST	GFSSContig19736_4089-1_T_R_1863898539	n/a	UN	chromosome_1	69014234	2	84.03	n/a	85.439	n/a	76.187	84.227	n/a	85.695	n/a	77.326
EBI 127	SNP	EST	GFSSContig4708_491-1_B_F_1863899228	n/a	GF	chromosome_1	70438239	2	85.223	77.961	n/a	79.654	n/a	85.424	78.06	n/a	78.405	n/a
EBI 128	SNP	EST	GFSSContig15396_715-1_T_F_1863899371	n/a	GF	chromosome_9	1722376	2	86.599	79.337	n/a	81.086	n/a	86.8	79.437	n/a	79.855	n/a
EBI 129	SNP	EST	GFk45ctg383365_270-0_T_R_1893112225	n/a	GF	chromosome_1	72097242	2	89.871	82.61	n/a	84.251	n/a	90.072	82.709	n/a	83.025	n/a
EBI 130	SNP	EST	GFSSContig13511_179-1_B_R_1863898130	n/a	UN	chromosome_1	73247705	2	99.867	n/a	101.277	n/a	89.834	100.065	n/a	101.533	n/a	91.105
EBI 131	SSR	EST	ESSR_007	177	UN	n/a	n/a	2	103.625	n/a	105.034	n/a	n/a	103.823	n/a	105.291	n/a	n/a
EBI 132	SNP	EST	GFk50ctg34159_526-0_T_F_1893112198	n/a	GF and UN	chromosome_2	613145	3	0	0	0	0	0	0	0	0	0	74.646
EBI 133	SNP	EST	GFSSContig12393_1299-0_B_R_1890479690	n/a	GF and UN	chromosome_2	2291736	3	8.319	6.771	9.867	7.487	8.202	8.388	6.831	9.945	7.487	66.423
EBI 134	SNP	EST	GFSSContig17456_751-1_B_F_1863898123	n/a	UN	chromosome_2	2409894	3	8.356	n/a	9.915	n/a	8.836	8.398	n/a	9.958	n/a	66.21
EBI 135	SNP	EST	GFSSContig6268_272-1_T_F_1863898930	n/a	UN	chromosome_2	3991673	3	13.653	n/a	16.691	n/a	15.587	13.699	n/a	16.74	n/a	59.443
EBI 136	SSR	Genomic	GSSR_028	411	GF and UN	chromosome_2	6395670	3	20.369	15.456	25.282	15.989	18.43	20.46	15.529	25.39	15.989	57.044
EBI 137	SNP	EST	GFSSContig19229_860-0_T_U_1890482537	n/a	GF	chromosome_2	11583438	3	20.98	16.273	n/a	n/a	n/a	21.069	16.344	n/a	n/a	n/a
EBI 138	SSR	Genomic	GSSR_028	414	GF	chromosome_2	6395670	3	22.712	18.588	n/a	14.484	n/a	22.801	18.659	n/a	14.484	n/a
EBI 139	SSR	Genomic	GSSR_036	119	UN	n/a	n/a	3	22.951	n/a	26.995	n/a	n/a	23.049	n/a	27.107	n/a	n/a
EBI 140	SNP	EST	GFSSContig14840_1377-0_T_R_1890479726	n/a	UN	chromosome_2	6713420	3	27.159	n/a	29.786	n/a	22.154	27.258	n/a	29.898	n/a	52.734
EBI 141	SSR	Genomic	GSSR_036	122	GF	n/a	n/a	3	27.394	24.846	n/a	n/a	n/a	27.482	24.917	n/a	n/a	n/a
EBI 142	SSR	Genomic	GSSR_028	160	UN	chromosome_2	6395670	3	29.234	n/a	31.162	n/a	n/a	29.333	n/a	31.275	n/a	n/a
EBI 143	SNP	EST	GFSSContig17916_723-1_B_R_1863900087	n/a	GF and UN	chromosome_2	8732472	3	31.316	30.089	32.543	21.213	n/a	31.408	30.165	32.651	21.213	51.363
EBI 144	SNP	EST	GFSSContig11556_728-0_T_U_1890482470	n/a	UN	chromosome_7	8225380	3	31.629	n/a	32.998	n/a	23.543	31.721	n/a	33.105	n/a	51.594
EBI 145	SSR	Genomic	GSSR_036	118	UN	chromosome_2	9279580	3	31.629	n/a	32.998	n/a	n/a	31.721	n/a	33.105	n/a	n/a
EBI 146	SNP	EST	GFSSContig15156_860-1_B_R_1863898710	n/a	UN	n/a	n/a	3	31.629	n/a	32.998	n/a	23.543	31.721	n/a	33.105	n/a	51.594
EBI 147	SNP	EST	GFk40ctg445731_197-0_B_F_1890479813	n/a	GF	chromosome_2	13073677	3	33.841	31.47	n/a	24.356	n/a	33.933	31.546	n/a	24.356	n/a
EBI 148	SNP	EST	GFSSContig11545_976-1_B_F_1863898135	n/a	UN	chromosome_2	12301307	3	33.881	n/a	36.27	n/a	26.598	33.973	n/a	36.378	n/a	48.531
EBI 149	SNP	EST	GFSSContig17648_1410-1_T_F_1863899011	n/a	GF	chromosome_2	49758905	3	35.511	32.383	n/a	24.168	n/a	35.602	32.459	n/a	24.168	n/a
EBI 150	SSR	EST	ESSR_017	181	GF	chromosome_2	16940397	3	40.615	35.175	n/a	26.05	n/a	40.706	35.251	n/a	26.05	n/a
EBI 151	SSR	Genomic	GSSR_043	162	UN	n/a	n/a	3	44.781	n/a	52.108	n/a	n/a	44.872	n/a	52.215	n/a	n/a
EBI 152	SNP	EST	GFSSContig17648_463-0_B_R_1890479687	n/a	GF	chromosome_2	49755539	3	45.718	37.966	n/a	24.168	n/a	45.81	38.042	n/a	n/a	n/a
EBI 153	SSR	EST	ESSR_017	187	UN	chromosome_2	16940397	3	51.273	n/a	61.542	n/a	n/a	51.365	n/a	61.649	n/a	n/a
EBI 154	SSR	EST	ESSR_017	180	GF	chromosome_2	16940397	3	56.228	43.714	n/a	18.777	n/a	56.319	43.79	n/a	18.777	n/a
EBI 155	SNP	EST	GFSSContig10720_700-0_B_F_1890479688	n/a	GF and UN	chromosome_2	17104859	3	66.737	49.462	84.012	25.803	28.808	66.829	49.538	84.119	25.803	46.851
EBI 156	SNP	EST	GFSSContig3212_326-0_T_F_1890479828	n/a	UN	chromosome_2	17325216	3	66.737	n/a	84.012	n/a	28.859	66.829	n/a	84.119	n/a	46.039
EBI 157	SNP	EST	GFSSContig19784_552-0_B_U_1890482545	n/a	GF	chromosome_2	57164257	3	68.252	50.838	n/a	23.869	n/a	68.344	50.914	n/a	23.869	n/a
EBI 158	SNP	EST	GFSSContig7165_442-1_T_F_1863898981	n/a	GF	chromosome_1	53801899	3	68.252	50.838	n/a	23.904	n/a	68.344	50.914	n/a	23.904	n/a
EBI 159	SSR	EST	ESSR_017	189	UN	chromosome_2	16940397	3	68.858	n/a	86.327	n/a	n/a	68.949	n/a	86.435	n/a	n/a
EBI 160	SNP	EST	GFSSContig16734_2201-0_T_R_1890479785	n/a	UN	chromosome_2	37109270	3	71.855	n/a	89.599	n/a	29.751	71.947	n/a	89.707	n/a	n/a
EBI 161	SNP	EST	GFSSContig12816_192-0_T_F_1890479692	n/a	GF and UN	chromosome_2	59000454	3	71.855	54.111	89.599	29.412	n/a	71.947	54.186	89.707	29.412	44.884
EBI 162	SNP	EST	GFSSContig12816_576-0_T_R_1890479773	n/a	UN	chromosome_2	59003882	3	71.855	n/a	89.599	n/a	29.751	71.947	n/a	89.707	n/a	45.133
EBI 163	SNP	EST	GFSSContig11918_395-0_B_F_1890479702	n/a	UN	chromosome_2	58999396	3	71.855	n/a	89.599	n/a	29.751	71.947	n/a	89.707	n/a	n/a
EBI 164	SNP	EST	GFSSContig18119_1138-1_B_R_1863898271	n/a	UN	chromosome_2	60452753	3	74.003	n/a	91.914	n/a	31.933	74.096	n/a	92.022	n/a	42.953
EBI 165	SSR	Genomic	GSSR_024	167	UN	chromosome_2	60418412	3	76.152	n/a	94.23	n/a	n/a	76.246	n/a	94.337	n/a	n/a
EBI 166	SSR	Genomic	GSSR_024	145	GF	chromosome_2	60418412	3	78.087	59.859	n/a	n/a	n/a	78.175	59.934	n/a	n/a	n/a
EBI 167	SSR	Genomic	GSSR_024	163	UN	chromosome_2	60418412	3	78.742	n/a	97.021	n/a	n/a	78.837	n/a	97.129	n/a	n/a
EBI 168	SNP	EST	GFSSContig12728_716-1_B_R_1863898265	n/a	UN	chromosome_2	61388698	3	84.549	n/a	103.279	n/a	32.612	84.648	n/a	103.387	n/a	42.373
EBI 169	SNP	EST	GFSSContig20137_812-1_B_R_1863899464	n/a	GF	chromosome_10	52217039	3	84.872	66.117	n/a	31.914	n/a	84.955	66.192	n/a	31.914	n/a
EBI 170	SNP	EST	GFSSContig19936_919-0_B_F_1890482270	n/a	UN	chromosome_7	63994698	3	86.697	n/a	105.594	n/a	34.922	86.797	n/a	105.702	n/a	39.702
EBI 171	SNP	EST	GFSSContig7235_407-1_T_R_1863899094	n/a	GF	chromosome_2	62428827	3	86.871	67.96	n/a	33.797	n/a	86.953	68.036	n/a	33.797	n/a
EBI 172	SNP	EST	GFSSContig19936_646-0_T_R_1890482269	n/a	UN	chromosome_7	63995142	3	87.142	n/a	106.074	n/a	35.355	87.238	n/a	106.177	n/a	39.284
EBI 173	SNP	EST	GFSSContig14156_604-0_B_F_1890482146	n/a	GF	chromosome_2	62856905	3	87.364	68.415	n/a	34.267	n/a	87.445	68.491	n/a	34.267	n/a
EBI 174	SNP	EST	GFSSContig13668_306-0_B_F_1890479805	n/a	GF	chromosome_2	64832242	3	91.969	72.663	n/a	38.32	n/a	92.048	72.738	n/a	38.32	n/a
EBI 175	SNP	EST	GFSSContig19618_2015-0_T_F_1890482202	n/a	GF	n/a	n/a	3	96.575	76.91	n/a	42.632	n/a	96.651	76.986	n/a	42.632	n/a
EBI 176	SNP	EST	GFSSContig19173_1271-1_B_F_1863900754	n/a	GF and UN	chromosome_2	66957713	3	99.953	80.026	119.879	46.481	45.53	99.995	80.073	119.917	46.481	29.402
EBI 177	SSR	Genomic	GSSR_025	200	UN	n/a	n/a	3	103.153	n/a	125.306	n/a	n/a	103.232	n/a	125.374	n/a	n/a
EBI 178	SSR	Genomic	GSSR_025	196	UN	n/a	n/a	3	103.691	n/a	126.219	n/a	n/a	103.774	n/a	126.287	n/a	n/a
EBI 179	SSR	Genomic	GSSR_025	198	UN	n/a	n/a	3	103.691	n/a	126.219	n/a	n/a	103.774	n/a	126.287	n/a	n/a
EBI 180	SSR	Genomic	GSSR_025	204	GF and UN	n/a	n/a	3	105.621	81.75	129.492	44.162	n/a	105.716	81.872	129.559	44.162	26.411
EBI 181	SSR	Genomic	GSSR_025	202	GF and UN	n/a	n/a	3	105.873	82.255	129.492	43.828	n/a	105.972	82.386	129.559	43.828	26.692
EBI 182	SSR	Genomic	GSSR_025	206	UN	n/a	n/a	3	105.873	n/a	129.492	n/a	n/a	105.972	n/a	129.559	n/a	n/a
EBI 183	SNP	EST	GFSSContig9726_926-1_B_R_1863899728	n/a	GF and UN	chromosome_2	68655608	3	107.872	84.385	131.359	48.45	n/a	107.962	84.495	131.429	48.45	24.879
EBI 184	SNP	EST	GFSSContig18443_1437-1_T_R_1863900739	n/a	GF	chromosome_2	68775145	3	108.283	84.84	n/a	48.008	n/a	108.375	84.952	n/a	48.008	n/a
EBI 185	SSR	Genomic	GSSR_025	180	GF	n/a	n/a	3	109.951	86.683	n/a	49.35	n/a	110.041	86.796	n/a	n/a	n/a
EBI 186	SSR	Genomic	GSSR_025	178	GF	n/a	n/a	3	109.951	86.683	n/a	49.35	n/a	110.041	86.796	n/a	49.35	n/a
EBI 187	SNP	EST	GFSSContig12282_763-1_T_F_1863900275	n/a	GF	chromosome_1	50563125	3	117.507	95.036	n/a	55.574	n/a	117.59	95.148	n/a	55.574	n/a
EBI 188	SNP	EST	GFSSContig3429_157-1_B_R_1863899494	n/a	GF	chromosome_2	74320446	3	124.582	102.857	n/a	62.232	n/a	124.658	102.969	n/a	62.232	n/a
EBI 189	SNP	EST	GFSSContig12299_294-0_B_U_1890482640	n/a	GF	chromosome_2	74828443	3	125.408	103.77	n/a	63.022	n/a	125.484	103.882	n/a	63.022	n/a
EBI 190	SSR	Genomic	GSSR_003	175	GF	chromosome_2	75401700	3	127.933	106.562	n/a	65.084	n/a	128.006	106.674	n/a	65.084	n/a
EBI 191	SNP	EST	GFSSContig12418_570-0_B_F_1890479695	n/a	UN	chromosome_2	75485266	3	131.427	n/a	152.43	n/a	68.151	131.548	n/a	152.504	n/a	5.524
EBI 192	SNP	EST	GFSSContig17883_3292-1_B_R_1863898369	n/a	UN	chromosome_2	75391608	3	131.427	n/a	152.43	n/a	68.151	131.548	n/a	152.504	n/a	n/a
EBI 193	SSR	Genomic	GSSR_003	176	UN	chromosome_2	75401700	3	132.448	n/a	153.343	n/a	n/a	132.57	n/a	153.417	n/a	n/a
EBI 194	SSR	EST	ESSR_012	109	GF	chromosome_2	76234210	3	133.594	112.82	n/a	68.921	n/a	133.662	112.932	n/a	68.921	n/a
EBI 195	SSR	EST	ESSR_012	129	UN	chromosome_2	76234210	3	133.986	n/a	154.719	n/a	n/a	134.11	n/a	154.793	n/a	n/a
EBI 196	SSR	Genomic	GSSR_003	165	GF	chromosome_2	75401700	3	139.256	119.078	n/a	64.087	n/a	139.318	119.19	n/a	64.087	n/a
EBI 197	SSR	EST	ESSR_012	125	GF and UN	chromosome_2	76234210	3	140.919	120.917	160.921	69.702	74.641	141.595	121.709	161.481	69.702	0
EBI 198	SSR	Genomic	GSSR_031	97	GF	n/a	n/a	3	154.031	134.029	n/a	75.564	n/a	153.885	133.999	n/a	75.564	n/a
EBI 199	SSR	Genomic	GSSR_020	114	GF and UN	n/a	n/a	4	118.942	86.25	128.321	67.527	0	0	0	0	67.151	94.291
EBI 200	SSR	Genomic	GSSR_049	138	GF	chromosome_2	633506	4	114.462	83.029	n/a	60.63	n/a	4.201	2.984	n/a	60.748	n/a
EBI 201	SSR	Genomic	GSSR_049	151	UN	chromosome_2	633506	4	n/a	n/a	n/a	n/a	n/a	4.549	n/a	5.867	n/a	n/a
EBI 202	SNP	EST	GFSSContig19787_956-1_T_R_1863900656	n/a	GF and UN	chromosome_2	766164	4	113.763	82.526	121.687	n/a	6.084	5.109	3.628	6.589	60.945	88.207
EBI 203	SNP	EST	GFSSContig17137_2394-0_T_R_1890479234	n/a	GF and UN	chromosome_1	36683	4	109.983	78.325	118.328	57.035	9.891	8.87	7.672	10.067	57.163	84.4
EBI 204	SNP	EST	GFSSContig17137_1860-0_B_R_1890479352	n/a	UN	chromosome_1	34690	4	n/a	n/a	n/a	n/a	n/a	8.87	n/a	10.067	n/a	n/a
EBI 205	SNP	EST	GFSSContig17137_940-1_T_F_1863900312	n/a	GF and UN	chromosome_1	35558	4	109.983	78.325	118.328	57.04	9.88	8.87	7.672	10.067	57.17	84.411
EBI 206	SNP	EST	GFSSContig11785_150-0_B_U_1890482642	n/a	GF	chromosome_2	2833060	4	103.937	74.567	n/a	52.491	n/a	14.686	11.429	n/a	52.632	n/a
EBI 207	SNP	EST	GFSSContig20188_2677-0_T_F_1890481456	n/a	GF	chromosome_8	48573625	4	95.412	69.269	n/a	47.476	n/a	22.883	16.725	n/a	47.57	n/a
EBI 208	SSR	Genomic	GSSR_028	174	GF and UN	chromosome_2	6395670	4	85.701	63.234	84.855	44.701	28.109	32.221	22.758	41.683	44.691	66.182
EBI 209	SSR	Genomic	GSSR_036	131	GF and UN	n/a	n/a	4	79.369	60.15	75.277	41.025	33.327	38.625	25.306	51.944	41.216	60.964
EBI 210	SSR	Genomic	GSSR_015	174	GF	chromosome_2	56554016	4	73.329	52.485	n/a	39.464	n/a	44.1	33.464	n/a	38.52	n/a
EBI 211	SSR	Genomic	GSSR_036	128	GF and UN	n/a	n/a	4	68.709	46.622	67.482	n/a	n/a	48.092	39.413	56.771	n/a	n/a
EBI 212	SNP	EST	GFSSContig623_207-0_B_U_1890482633	n/a	GF and UN	chromosome_2	56234180	4	65.772	44.593	63.639	38.272	36.063	51.174	41.806	60.541	39.348	58.228
EBI 213	SNP	EST	GFSSContig16477_105-0_T_F_1890479803	n/a	UN	chromosome_2	18592697	4	n/a	n/a	n/a	n/a	n/a	51.174	n/a	60.541	n/a	n/a
EBI 214	SNP	EST	GFSSContig14753_264-0_B_F_1890479722	n/a	UN	chromosome_2	55698402	4	n/a	n/a	n/a	n/a	n/a	51.736	n/a	60.996	n/a	n/a
EBI 215	SNP	EST	GFSSContig3958_295-0_B_R_1890479743	n/a	UN	chromosome_2	55732893	4	n/a	n/a	n/a	n/a	n/a	51.736	n/a	60.996	n/a	n/a
EBI 216	SNP	EST	GFSSContig18189_2562-0_T_R_1890479774	n/a	UN	chromosome_2	65744046	4	n/a	n/a	n/a	n/a	n/a	52.297	n/a	61.45	n/a	n/a
EBI 217	SNP	EST	GFSSContig18367_562-1_T_F_1863898180	n/a	UN	chromosome_2	58003834	4	n/a	n/a	n/a	n/a	n/a	52.297	n/a	61.45	n/a	n/a
EBI 218	SNP	EST	GFSSContig19789_133-1_T_R_1863898350	n/a	UN	chromosome_2	59048398	4	n/a	n/a	n/a	n/a	n/a	52.859	n/a	61.905	n/a	n/a
EBI 219	SNP	EST	GFSSContig19789_615-1_B_R_1863898234	n/a	UN	chromosome_2	59047923	4	n/a	n/a	n/a	n/a	n/a	52.859	n/a	61.905	n/a	n/a
EBI 220	SNP	EST	GFSSContig15605_1353-1_T_F_1863899324	n/a	UN	chromosome_2	60431545	4	n/a	n/a	n/a	n/a	n/a	54.559	n/a	63.281	n/a	n/a
EBI 221	SNP	EST	GFSSContig19987_1483-1_T_F_1863898322	n/a	UN	chromosome_2	60988069	4	n/a	n/a	n/a	n/a	n/a	55.121	n/a	63.736	n/a	n/a
EBI 222	SNP	EST	GFSSContig15224_746-1_B_F_1863898498	n/a	UN	chromosome_2	62305422	4	n/a	n/a	n/a	n/a	n/a	57.398	n/a	65.579	n/a	n/a
EBI 223	SNP	EST	GFSSContig19037_366-1_T_F_1863898490	n/a	UN	chromosome_2	62507988	4	n/a	n/a	n/a	n/a	n/a	58.527	n/a	66.492	n/a	n/a
EBI 224	SNP	EST	GFSSContig20140_1961-0_B_R_1890481270	n/a	UN	chromosome_2	63250873	4	n/a	n/a	n/a	n/a	n/a	58.527	n/a	66.492	n/a	n/a
EBI 225	SNP	EST	GFSSContig15224_1725-1_T_R_1863899349	n/a	GF	chromosome_2	62336662	4	55.168	32.666	n/a	28.392	n/a	61.462	54.056	n/a	28.356	n/a
EBI 226	SNP	EST	GFSSContig16887_657-1_T_R_1863899792	n/a	GF	chromosome_2	62304350	4	55.168	32.666	n/a	28.392	n/a	61.462	54.056	n/a	28.356	n/a
EBI 227	SNP	EST	GFSSContig19452_981-1_B_F_1863898897	n/a	GF	chromosome_2	62856926	4	54.764	32.212	n/a	28.022	n/a	61.844	54.51	n/a	27.993	n/a
EBI 228	SNP	EST	GFSSContig19452_1146-1_T_F_1863899205	n/a	GF	chromosome_2	62857202	4	54.764	32.212	n/a	27.946	n/a	61.844	54.51	n/a	27.91	n/a
EBI 229	SNP	EST	GFSSContig11619_923-1_T_F_1863899022	n/a	GF	chromosome_2	63706529	4	53.124	30.368	n/a	26.163	n/a	63.393	56.354	n/a	26.128	n/a
EBI 230	SNP	EST	GFSSContig16759_1172-0_T_R_1890482149	n/a	UN	chromosome_2	66101587	4	n/a	n/a	n/a	n/a	n/a	65.004	n/a	71.735	n/a	n/a
EBI 231	SNP	EST	GFSSContig20332_1836-1_B_F_1863899715	n/a	GF	chromosome_2	65861904	4	51.066	28.053	n/a	23.775	n/a	65.337	58.669	n/a	23.733	n/a
EBI 232	SNP	EST	GFSSContig19031_267-1_T_F_1863900407	n/a	GF and UN	chromosome_2	66891104	4	48.66	25.348	48.66	21.891	51.261	67.282	60.984	73.579	21.832	43.03
EBI 233	SNP	EST	GFSSContig10862_580-0_B_F_1890479765	n/a	UN	chromosome_2	67072885	4	n/a	n/a	n/a	n/a	n/a	67.282	n/a	73.579	n/a	n/a
EBI 234	SNP	EST	GFSSContig16156_1600-0_B_R_1890479779	n/a	UN	chromosome_2	66893779	4	n/a	n/a	n/a	n/a	n/a	67.282	n/a	73.579	n/a	n/a
EBI 235	SNP	EST	GFSSContig17477_775-0_B_F_1890479788	n/a	GF	chromosome_2	68053499	4	47.65	24.338	n/a	20.061	n/a	68.658	62.36	n/a	20.013	n/a
EBI 236	SNP	EST	GFk25ctg2347921_248-0_T_R_1890479783	n/a	GF	chromosome_2	70369661	4	44.378	21.065	n/a	16.742	n/a	71.93	65.633	n/a	16.701	n/a
EBI 237	SNP	EST	GFSSContig19146_697-0_T_R_1890479768	n/a	GF	chromosome_2	69030163	4	44.378	21.065	n/a	n/a	n/a	71.93	65.633	n/a	16.696	n/a
EBI 238	SNP	EST	GFSSContig16002_345-1_T_F_1863899483	n/a	GF	chromosome_2	70624701	4	42.534	19.222	n/a	14.86	n/a	73.774	67.476	n/a	14.825	n/a
EBI 239	SNP	EST	GFSSContig20018_1695-1_B_R_1863899835	n/a	GF	chromosome_2	71360146	4	41.158	17.846	n/a	13.395	n/a	75.15	68.852	n/a	13.368	n/a
EBI 240	SNP	EST	GFSSContig14076_114-1_B_R_1863898398	n/a	UN	chromosome_2	69907286	4	37.984	n/a	37.984	n/a	62.957	78.388	n/a	84.685	n/a	31.334
EBI 241	SNP	EST	GFSSContig17006_576-1_T_F_1863899704	n/a	GF	chromosome_2	72580676	4	37.886	14.573	n/a	10.458	n/a	78.422	72.125	n/a	10.437	n/a
EBI 242	SNP	EST	GFSSContig18920_645-1_T_R_1863899519	n/a	GF	chromosome_2	72592814	4	37.886	14.573	n/a	10.429	n/a	78.422	72.125	n/a	10.41	n/a
EBI 243	SNP	EST	GFSSContig18231_1011-1_B_R_1863899643	n/a	GF	chromosome_2	74081417	4	34.128	10.816	n/a	6.498	n/a	82.18	75.882	n/a	6.459	n/a
EBI 244	SNP	EST	GFSSContig17549_819-0_T_F_1890479797	n/a	UN	chromosome_2	71944583	4	30.161	n/a	30.161	n/a	70.697	86.214	n/a	92.511	n/a	23.594
EBI 245	SSR	Genomic	GSSR_003	167	GF	chromosome_2	75401700	4	29.385	6.073	n/a	2.478	n/a	86.923	80.625	n/a	2.407	n/a
EBI 246	SNP	EST	GFSSContig14716_1047-0_T_F_1890479667	n/a	GF	chromosome_2	75636190	4	27.07	3.758	n/a	1.465	n/a	89.238	82.94	n/a	1.411	n/a
EBI 247	SNP	EST	GFSSContig18404_380-0_T_R_1890479701	n/a	UN	chromosome_2	73079176	4	25.418	n/a	25.418	n/a	75.442	90.957	n/a	97.254	n/a	18.849
EBI 248	SSR	Genomic	GSSR_003	166	GF	chromosome_2	75401700	4	23.313	0	n/a	0	n/a	92.995	86.698	n/a	0	n/a
EBI 249	SSR	Genomic	GSSR_003	171	UN	chromosome_2	75401700	4	15.435	n/a	15.435	n/a	n/a	100.94	n/a	107.237	n/a	n/a
EBI 250	SSR	Genomic	GSSR_003	162	UN	chromosome_2	75401700	4	12.163	n/a	12.163	n/a	n/a	104.212	n/a	110.509	n/a	n/a
EBI 251	SNP	EST	GFSSContig9424_249-0_B_F_1890479786	n/a	UN	chromosome_2	76032738	4	8.89	n/a	8.89	n/a	86.182	107.485	n/a	113.782	n/a	8.109
EBI 252	SNP	EST	GFk35ctg625858_265-0_B_R_1893112178	n/a	UN	chromosome_2	77801818	4	0	n/a	0	n/a	94.291	116.375	n/a	122.672	n/a	0
EBI 253	SNP	EST	GFSSContig7695_1043-0_B_F_1890479676	n/a	UN	chromosome_2	77441080	4	0	n/a	0	n/a	94.271	116.375	n/a	122.672	n/a	0.02
EBI 254	SNP	EST	GFSSContig11879_277-0_T_F_1890480219	n/a	UN	chromosome_3	420723	5	0	n/a	0	n/a	0	0	n/a	0	n/a	93.782
EBI 255	SNP	EST	GFSSContig12124_870-1_B_R_1863899909	n/a	GF	chromosome_3	219836	5	0.611	0	n/a	0	n/a	0.715	0	n/a	0.178	n/a
EBI 256	SNP	EST	GFSSContig1614_738-0_B_R_1890480184	n/a	GF and UN	chromosome_3	637355	5	1.26	0.649	1.26	n/a	n/a	1.3	0.585	1.3	0	90.395
EBI 257	SSR	Genomic	GSSR_033	189	UN	chromosome_5	21095766	5	9.16	n/a	8.712	n/a	n/a	9.166	n/a	8.691	n/a	n/a
EBI 258	SNP	EST	GFSSContig17910_1353-1_T_R_1863899914	n/a	GF	chromosome_3	2814495	5	12.074	12.076	n/a	11.624	n/a	12.15	12.091	n/a	11.85	n/a
EBI 259	SSR	Genomic	GSSR_001	111	GF	chromosome_3	3189839	5	13.376	13.452	n/a	13.053	n/a	13.448	13.467	n/a	13.274	n/a
EBI 260	SSR	Genomic	GSSR_073	132	UN	n/a	n/a	5	14.717	n/a	13.955	n/a	n/a	14.747	n/a	13.934	n/a	n/a
EBI 261	SSR	Genomic	GSSR_001	123	GF	chromosome_3	3189839	5	15.121	15.295	n/a	14.169	n/a	15.186	15.311	n/a	14.389	n/a
EBI 262	SNP	EST	GFSSContig18394_944-0_B_F_1890480182	n/a	UN	chromosome_3	70564120	5	21.646	n/a	20.491	n/a	12.107	21.664	n/a	20.434	n/a	82.097
EBI 263	SSR	EST	ESSR_029	120	GF	chromosome_3	6451647	5	27.258	28.12	n/a	23.547	n/a	27.28	28.136	n/a	23.748	n/a
EBI 264	SSR	Genomic	GSSR_001	129	UN	chromosome_3	3189839	5	27.449	n/a	25.965	n/a	n/a	27.529	n/a	25.944	n/a	n/a
EBI 265	SSR	EST	ESSR_029	134	GF and UN	chromosome_3	6451647	5	36.837	38.242	34.82	25.182	n/a	36.89	38.327	34.739	25.388	n/a
EBI 266	SNP	EST	GFSSContig14207_289-1_B_F_1863898826	n/a	UN	chromosome_3	5068331	5	41.069	n/a	40.161	n/a	22.992	41.236	n/a	40.227	n/a	71.212
EBI 267	SNP	EST	GFSSContig12703_673-0_T_F_1890480237	n/a	UN	chromosome_3	7500246	5	45.797	n/a	46.128	n/a	29.084	45.975	n/a	46.211	n/a	65.133
EBI 268	SNP	EST	GFSSContig12271_165-0_T_F_1890480254	n/a	UN	chromosome_3	11822178	5	52.243	n/a	54.262	n/a	37.179	52.415	n/a	54.342	n/a	56.996
EBI 269	SSR	Genomic	GSSR_018	110	GF	n/a	n/a	5	55.923	52.328	n/a	34.598	n/a	55.83	52.29	n/a	34.8	n/a
EBI 270	SNP	EST	GFSSContig13702_411-1_T_F_1863898463	n/a	UN	chromosome_3	46625313	5	57.202	n/a	60.52	n/a	43.263	57.371	n/a	60.601	n/a	50.649
EBI 271	SNP	EST	GFSSContig16556_611-1_B_F_1863898290	n/a	UN	chromosome_3	23695200	5	57.202	n/a	60.52	n/a	43.263	57.371	n/a	60.601	n/a	n/a
EBI 272	SSR	EST	ESSR_021	224	UN	n/a	n/a	5	57.925	n/a	61.433	n/a	n/a	58.094	n/a	61.514	n/a	n/a
EBI 273	SNP	EST	GFSSContig8275_336-1_B_R_1863899310	n/a	UN	chromosome_3	18805885	5	58.649	n/a	62.347	n/a	43.263	58.817	n/a	62.427	n/a	50.649
EBI 274	SSR	EST	ESSR_021	232	UN	n/a	n/a	5	59.009	n/a	62.801	n/a	n/a	59.177	n/a	62.882	n/a	n/a
EBI 275	SSR	Genomic	GSSR_051	143	GF	chromosome_3	50909092	5	61.678	56.576	n/a	36.831	n/a	61.592	56.538	n/a	37.046	n/a
EBI 276	SSR	EST	ESSR_021	204	GF	n/a	n/a	5	64.176	58.42	n/a	37.707	n/a	64.092	58.382	n/a	38.457	n/a
EBI 277	SSR	Genomic	GSSR_051	152	UN	chromosome_3	50909092	5	64.377	n/a	69.575	n/a	n/a	64.542	n/a	69.655	n/a	n/a
EBI 278	SNP	EST	GFSSContig19723_735-1_B_F_1863898462	n/a	GF	chromosome_3	49752585	5	64.792	58.874	n/a	37.98	n/a	64.709	58.836	n/a	n/a	n/a
EBI 279	SNP	EST	GFSSContig20051_1906-1_T_R_1863899163	n/a	GF	chromosome_3	18258981	5	64.792	58.874	n/a	37.98	n/a	64.709	58.836	n/a	38.191	n/a
EBI 280	SNP	EST	GFSSContig15237_626-1_T_F_1863899425	n/a	GF	chromosome_3	19176478	5	64.792	58.874	n/a	37.98	n/a	64.709	58.836	n/a	n/a	n/a
EBI 281	SSR	Genomic	GSSR_051	145	GF	chromosome_3	50909092	5	66.029	59.787	n/a	38.522	n/a	65.947	59.749	n/a	39.044	n/a
EBI 282	SSR	EST	ESSR_015	185	GF	chromosome_3	57050317	5	67.894	61.164	n/a	38.562	n/a	67.814	61.126	n/a	37.948	n/a
EBI 283	SNP	EST	GFSSContig18732_1427-1_T_F_1863898215	n/a	UN	chromosome_3	52007506	5	70.157	n/a	76.869	n/a	44.269	70.318	n/a	76.95	n/a	49.746
EBI 284	SNP	EST	GFSSContig20069_834-1_B_F_1863898210	n/a	UN	chromosome_3	53643413	5	70.881	n/a	77.783	n/a	45.183	71.042	n/a	77.863	n/a	48.832
EBI 285	SNP	EST	GFSSContig18167_254-0_B_F_1890480280	n/a	UN	chromosome_3	54629654	5	71.241	n/a	78.237	n/a	45.643	71.401	n/a	78.318	n/a	48.372
EBI 286	SNP	EST	GFk40ctg540920_180-0_B_F_1893112187	n/a	UN	chromosome_3	55380139	5	73.076	n/a	80.552	n/a	47.892	73.235	n/a	80.633	n/a	46.118
EBI 287	SNP	EST	GFSSContig19953_1437-0_T_R_1890480248	n/a	UN	chromosome_3	58049292	5	76.053	n/a	84.31	n/a	n/a	76.211	n/a	84.39	n/a	42.591
EBI 288	SNP	EST	GFSSContig11715_952-1_B_F_1863898167	n/a	UN	chromosome_3	57810718	5	76.413	n/a	84.765	n/a	51.022	76.571	n/a	84.845	n/a	42.976
EBI 289	SNP	EST	GFSSContig3855_930-1_T_R_1863899390	n/a	GF	chromosome_3	61682675	5	82.935	72.264	n/a	48.788	n/a	82.87	72.226	n/a	48.988	n/a
EBI 290	SNP	EST	GFSSContig10741_1216-0_B_F_1890480145	n/a	UN	chromosome_3	63773120	5	86.115	n/a	97.008	n/a	61.325	86.267	n/a	97.089	n/a	32.552
EBI 291	SSR	Genomic	GSSR_072	163	GF and UN	chromosome_3	15902206	5	96.327	82.148	109.895	n/a	n/a	96.389	82.193	109.87	n/a	n/a
EBI 292	SNP	EST	GFSSContig14210_1233-0_B_F_1890480279	n/a	GF	chromosome_3	63611637	5	102.258	88.335	n/a	56.578	n/a	102.456	88.559	n/a	56.776	n/a
EBI 293	SNP	EST	GFSSContig5800_117-1_B_R_1863898919	n/a	GF	chromosome_3	64907138	5	104.025	90.178	n/a	58.532	n/a	104.213	90.403	n/a	58.731	n/a
EBI 294	SNP	EST	SSk40ctg268352_219-0_B_F_1890480234	n/a	UN	chromosome_3	65811906	5	106.418	n/a	119.55	n/a	69.237	106.55	n/a	119.531	n/a	24.607
EBI 295	SNP	EST	GFSSContig12128_1289-1_T_F_1863899612	n/a	GF	chromosome_3	65967548	5	106.701	92.97	n/a	61.283	n/a	106.874	93.194	n/a	61.482	n/a
EBI 296	SNP	EST	GFSSContig13963_792-0_T_R_1890480117	n/a	GF and UN	chromosome_3	66948126	5	109.845	96.249	122.83	64.481	72.188	110.002	96.476	122.813	64.679	21.406
EBI 297	SNP	EST	GFSSContig20515_639-1_T_F_1863899098	n/a	GF	chromosome_3	67695970	5	111.459	98.567	n/a	66.963	n/a	111.616	98.801	n/a	67.161	n/a
EBI 298	SNP	EST	GFk50ctg127857_253-0_T_R_1890480274	n/a	GF and UN	chromosome_3	67658158	5	111.459	98.567	123.741	66.245	73.47	111.616	98.801	123.717	66.443	20.115
EBI 299	SNP	EST	GFSSContig7719_356-0_B_F_1890480230	n/a	UN	chromosome_3	68906493	5	113.193	n/a	125.117	n/a	75.037	113.351	n/a	125.093	n/a	18.805
EBI 300	SNP	EST	GFk45ctg1161_385-0_B_R_1890480259	n/a	UN	chromosome_3	70355036	5	113.766	n/a	125.571	n/a	75.454	113.924	n/a	125.547	n/a	18.383
EBI 301	SNP	EST	GFSSContig17952_589-1_B_F_1863899362	n/a	GF	chromosome_3	68814100	5	115.391	103.31	n/a	71.684	n/a	115.546	103.543	n/a	71.882	n/a
EBI 302	SNP	EST	GFSSContig18394_720-0_T_R_1890482281	n/a	GF and UN	chromosome_3	70563897	5	118.509	107.07	129.336	73.757	80.137	118.66	107.301	129.305	73.956	13.307
EBI 303	SNP	EST	GFk45ctg47373_237-0_B_R_1890480190	n/a	UN	chromosome_3	71054299	5	119.952	n/a	131.659	n/a	81.642	120.1	n/a	131.62	n/a	n/a
EBI 304	SNP	EST	GFk45ctg106126_165-0_T_R_1893112213	n/a	UN	chromosome_3	71053730	5	119.952	n/a	131.659	n/a	81.642	120.1	n/a	131.62	n/a	12.157
EBI 305	SNP	EST	GFSSContig7856_313-1_B_R_1863899403	n/a	GF	chromosome_3	71898563	5	123.212	108.911	n/a	77.48	n/a	123.361	109.145	n/a	77.679	n/a
EBI 306	SNP	EST	GFSSContig6446_373-0_T_R_1890480233	n/a	GF and UN	chromosome_3	72353041	5	123.212	108.911	136.902	78.36	n/a	123.361	109.145	136.863	78.559	8.456
EBI 307	SSR	EST	ESSR_030	156	GF and UN	chromosome_3	71879733	5	125.47	111.112	139.217	n/a	84.857	125.614	111.334	139.178	n/a	4.894
EBI 308	SSR	EST	ESSR_030	158	GF and UN	chromosome_3	71879733	5	125.733	111.638	139.217	n/a	85.055	125.889	111.885	139.178	n/a	n/a
EBI 309	SNP	EST	GFSSContig2914_315-0_B_F_1890480120	n/a	UN	chromosome_3	73209186	5	128.655	n/a	140.593	n/a	85.72	128.772	n/a	140.555	n/a	8.462
EBI 310	SNP	EST	GFSSContig10247_485-0_T_F_1890482216	n/a	GF and UN	chromosome_10	760902	5	128.66	116.113	140.595	79.115	86.89	128.796	116.31	140.566	79.313	7.903
EBI 311	SNP	EST	GFSSContig3988_117-1_T_R_1863899837	n/a	GF	chromosome_3	73321181	5	131.453	118.907	n/a	82.954	n/a	131.599	119.114	n/a	83.152	n/a
EBI 312	SSR	EST	ESSR_030	168	UN	chromosome_3	71879733	5	131.929	n/a	143.865	n/a	n/a	132.056	n/a	143.826	n/a	n/a
EBI 313	SSR	Genomic	GSSR_046	105	GF	chromosome_3	74016719	5	139.806	127.259	n/a	91.221	n/a	139.952	127.466	n/a	91.419	n/a
EBI 314	SSR	EST	ESSR_006	137	UN	chromosome_3	10275756	5	143.598	n/a	155.534	n/a	n/a	143.724	n/a	155.495	n/a	n/a
EBI 315	SNP	EST	GFSSContig12880_585-0_B_R_1890480146	n/a	UN	chromosome_3	63567	6	0	n/a	0	n/a	0	0	n/a	0	n/a	88.62
EBI 316	SNP	EST	GFSSContig4415_344-0_B_R_1890482155	n/a	GF and UN	chromosome_3	406901	6	0.962	0	0.962	0	0.703	0.969	0	0.969	72.453	87.842
EBI 317	SSR	Genomic	GSSR_033	193	UN	chromosome_5	21095766	6	5.432	n/a	5.023	n/a	n/a	5.269	n/a	4.853	n/a	n/a
EBI 318	SNP	EST	GFSSContig13990_1127-1_B_F_1863898811	n/a	UN	chromosome_3	1324469	6	7.461	n/a	6.866	n/a	3.56	7.311	n/a	6.697	n/a	85.093
EBI 319	SNP	EST	GFSSContig11850_777-0_B_R_1890482288	n/a	GF	chromosome_3	2045071	6	7.367	6.992	n/a	n/a	n/a	7.514	7.179	n/a	n/a	n/a
EBI 320	SNP	EST	GFSSContig5486_299-0_B_R_1890482125	n/a	UN	chromosome_3	1569586	6	13.788	n/a	12.614	n/a	9.081	13.674	n/a	12.445	n/a	79.57
EBI 321	SNP	EST	GFSSContig6820_1179-1_T_F_1863899019	n/a	GF	chromosome_8	54468172	6	14.05	14.286	n/a	n/a	n/a	14.165	14.474	n/a	n/a	n/a
EBI 322	SNP	EST	GFSSContig16256_300-1_B_F_1863899696	n/a	GF	chromosome_3	5530709	6	14.887	15.199	n/a	n/a	n/a	14.998	15.387	n/a	n/a	n/a
EBI 323	SSR	Genomic	GSSR_073	137	UN	n/a	n/a	6	16.336	n/a	14.929	n/a	n/a	16.238	n/a	14.76	n/a	n/a
EBI 324	SSR	EST	ESSR_029	142	GF	chromosome_3	6451647	6	17.444	17.991	n/a	n/a	n/a	17.543	18.179	n/a	53.364	n/a
EBI 325	SSR	EST	ESSR_029	140	GF	chromosome_3	6451647	6	17.861	18.445	n/a	n/a	n/a	17.958	18.633	n/a	n/a	n/a
EBI 326	SSR	Genomic	GSSR_073	129	GF and UN	n/a	n/a	6	19.871	20.64	18.141	n/a	11.93	19.965	20.835	18.126	n/a	76.193
EBI 327	SSR	Genomic	GSSR_001	114	UN	chromosome_3	3189839	6	22.337	n/a	21.965	n/a	n/a	22.46	n/a	22.043	n/a	n/a
EBI 328	SNP	EST	GFSSmeganGI_1-1_T_R_1865994569	n/a	UN	chromosome_3	3882998	6	23.224	n/a	23.341	n/a	12.817	23.337	n/a	23.419	n/a	75.889
EBI 329	SNP	EST	GFSSContig14090_244-1_T_F_1863898235	n/a	UN	chromosome_3	4592253	6	24.112	n/a	24.717	n/a	14.117	24.214	n/a	24.795	n/a	74.632
EBI 330	SNP	EST	GFSSContig11465_504-0_T_F_1890480245	n/a	GF	chromosome_3	6683212	6	24.662	22.792	n/a	n/a	n/a	24.237	22.674	n/a	41.32	n/a
EBI 331	SNP	EST	GFk50ctg173656_119-0_T_R_1890480238	n/a	UN	chromosome_3	4644784	6	24.405	n/a	25.172	n/a	14.579	24.503	n/a	25.25	n/a	74.172
EBI 332	SNP	EST	GFSSContig2206_214-0_B_R_1890482227	n/a	UN	chromosome_3	4722332	6	24.405	n/a	25.172	n/a	n/a	24.503	n/a	25.25	n/a	74.365
EBI 333	SNP	EST	GFSSContig5850_1144-0_B_R_1890482224	n/a	UN	chromosome_3	5092690	6	24.698	n/a	25.626	n/a	14.825	24.793	n/a	25.704	n/a	73.897
EBI 334	SSR	EST	ESSR_029	149	GF and UN	chromosome_3	6451647	6	30.833	25.564	35.139	15.944	23.297	30.828	25.51	35.176	59.359	64.842
EBI 335	SNP	EST	GFSSContig18966_1301-1_T_F_1863898570	n/a	UN	chromosome_3	7445111	6	37.019	n/a	41.326	n/a	25.096	37.06	n/a	41.437	n/a	63.619
EBI 336	SSR	Genomic	GSSR_054	174	GF	n/a	n/a	6	40.497	35.228	n/a	n/a	n/a	40.494	35.133	n/a	49.696	n/a
EBI 337	SNP	EST	GFSSContig17769_257-1_B_F_1863900951	n/a	GF and UN	chromosome_3	9679319	6	43.289	38.02	47.597	25.811	32.726	43.298	37.925	47.703	50.742	55.488
EBI 338	SNP	EST	GFSSContig12794_648-1_B_F_1863900047	n/a	GF and UN	chromosome_3	10087181	6	43.516	38.02	48.051	25.999	32.929	43.525	37.925	48.158	50.596	55.28
EBI 339	SNP	EST	GFSSContig19553_1853-1_B_R_1863898599	n/a	UN	chromosome_3	10878198	6	46.326	n/a	51.809	n/a	34.87	46.335	n/a	51.915	n/a	53.591
EBI 340	SNP	EST	GFSSContig19896_719-0_B_R_1890480212	n/a	GF and UN	chromosome_3	12193211	6	47.009	40.335	52.722	29.373	36.64	47.018	40.24	52.829	47.321	51.526
EBI 341	SNP	EST	GFSSContig20060_2192-0_T_F_1890482276	n/a	GF and UN	chromosome_3	14371311	6	48.405	40.335	55.514	30.623	38.176	48.414	40.24	55.62	46.164	49.948
EBI 342	SNP	EST	GFSSContig13835_1414-1_T_F_1863900531	n/a	GF and UN	chromosome_3	14374949	6	48.405	40.335	55.514	30.623	38.176	48.414	40.24	55.62	46.164	49.948
EBI 343	SNP	EST	GFSSContig19149_1889-1_T_F_1863898220	n/a	UN	chromosome_3	18192846	6	51.96	n/a	61.772	n/a	n/a	51.969	n/a	61.878	n/a	44.528
EBI 344	SNP	EST	GFSSContig18785_295-0_T_U_1890482555	n/a	GF	chromosome_3	48512334	6	52.218	41.248	n/a	31.841	n/a	52.227	41.153	n/a	n/a	n/a
EBI 345	SNP	EST	GFSSContig16263_552-1_T_F_1863898541	n/a	UN	chromosome_3	19965065	6	52.218	n/a	62.226	n/a	43.697	52.227	n/a	62.333	n/a	n/a
EBI 346	SNP	EST	GFSSContig17760_1517-1_B_R_1863899214	n/a	GF	chromosome_3	19964030	6	52.218	41.248	n/a	31.84	n/a	52.227	41.153	n/a	n/a	n/a
EBI 347	SNP	EST	GFSSContig17760_1991-1_T_F_1863899629	n/a	GF	chromosome_3	28482311	6	52.218	41.248	n/a	n/a	n/a	52.227	41.153	n/a	n/a	n/a
EBI 348	SNP	EST	GFSSContig10593_69-1_T_R_1863900201	n/a	UN	chromosome_3	20393360	6	52.218	n/a	62.226	n/a	n/a	52.227	n/a	62.333	n/a	44.293
EBI 349	SNP	EST	GFSSContig13202_231-0_T_R_1890480168	n/a	GF and UN	chromosome_3	20829053	6	52.218	41.248	62.226	n/a	42.067	52.227	41.153	62.333	n/a	45.852
EBI 350	SNP	EST	GFSSContig14674_1096-0_T_F_1890480247	n/a	GF	n/a	n/a	6	52.218	41.248	n/a	31.841	n/a	52.227	41.153	n/a	n/a	n/a
EBI 351	SNP	EST	GFSSContig11107_370-0_B_U_1890482529	n/a	GF	chromosome_8	12619523	6	52.218	41.248	n/a	n/a	n/a	52.227	41.153	n/a	n/a	n/a
EBI 352	SNP	EST	GFSSContig10620_391-1_T_R_1863898268	n/a	UN	chromosome_3	52815399	6	52.971	n/a	63.14	n/a	44.611	52.98	n/a	63.246	n/a	43.378
EBI 353	SNP	EST	GFSSContig10620_634-0_B_F_1890480156	n/a	GF	chromosome_3	52816333	6	53.378	42.161	n/a	32.833	n/a	53.388	42.066	n/a	n/a	n/a
EBI 354	SNP	EST	GFSSContig18265_294-1_T_R_1863899416	n/a	GF	chromosome_3	54801988	6	54.539	43.075	n/a	33.787	n/a	54.548	42.98	n/a	n/a	n/a
EBI 355	SNP	EST	GFSSContig18486_678-1_B_R_1863899455	n/a	GF and UN	chromosome_3	56944557	6	56.881	44.918	67.883	38.3	46.773	56.89	44.823	67.989	n/a	41.019
EBI 356	SSR	EST	ESSR_015	178	UN	chromosome_3	57050317	6	56.881	n/a	67.883	n/a	n/a	56.89	n/a	67.989	n/a	n/a
EBI 357	SNP	EST	GFSSContig473-1_B_F_1863901167	n/a	UN	chromosome_3	58592304	6	61.664	n/a	70.674	n/a	51.128	61.673	n/a	70.78	n/a	36.663
EBI 358	SNP	EST	GFSSContig14160_179-0_B_U_1890482414	n/a	GF and UN	chromosome_3	58594809	6	61.664	51.692	70.674	42.926	51.075	61.673	51.597	70.78	n/a	36.744
EBI 359	SNP	EST	GFSSContig14160_962-1_B_R_1863901004	n/a	GF and UN	chromosome_3	57928133	6	61.664	51.692	70.674	42.926	51.075	61.673	51.597	70.78	n/a	n/a
EBI 360	SNP	EST	GFSSContig20360_172-0_T_R_1890480226	n/a	GF	chromosome_3	59642734	6	63.767	54.007	n/a	n/a	n/a	63.776	53.912	n/a	n/a	n/a
EBI 361	SNP	EST	GFSSContig17612_773-1_T_R_1863899432	n/a	GF	chromosome_3	61136834	6	65.441	55.85	n/a	n/a	n/a	65.45	55.756	n/a	n/a	n/a
EBI 362	SSR	Genomic	GSSR_070	99	GF	chromosome_3	62169154	6	67.977	58.642	n/a	n/a	n/a	67.986	58.547	n/a	n/a	n/a
EBI 363	SNP	EST	GFSSContig20049_828-1_B_R_1863898669	n/a	UN	chromosome_3	62134316	6	68.624	n/a	76.932	n/a	57.118	68.633	n/a	77.038	n/a	30.647
EBI 364	SNP	EST	GFSSContig12968_306-0_T_R_1890482156	n/a	GF	chromosome_3	62638623	6	69.227	60.018	n/a	n/a	n/a	69.236	59.923	n/a	n/a	n/a
EBI 365	SNP	EST	GFSSContig5557_72-0_B_R_1890480665	n/a	GF and UN	chromosome_4	5341233	6	69.64	60.473	77.845	n/a	58.595	69.649	60.378	77.952	n/a	29.162
EBI 366	SNP	EST	GFSSContig12527_197-1_B_F_1863900123	n/a	GF and UN	chromosome_3	63680821	6	70.702	61.686	78.756	n/a	59.248	70.722	61.608	78.867	n/a	28.497
EBI 367	SNP	EST	SSk50ctg79047_102-0_T_F_1890480141	n/a	UN	chromosome_3	64879875	6	72.056	n/a	81.074	n/a	60.758	72.069	n/a	81.185	n/a	26.942
EBI 368	SSR	Genomic	GSSR_072	154	UN	chromosome_3	15902206	6	72.589	n/a	81.987	n/a	n/a	72.6	n/a	82.098	n/a	n/a
EBI 369	SNP	EST	GFSSContig4458_856-0_T_R_1890480176	n/a	GF and UN	chromosome_3	65267691	6	72.855	62.306	82.442	n/a	61.147	72.864	62.206	82.553	n/a	26.576
EBI 370	SNP	EST	GFSSContig16442_299-1_T_R_1863899921	n/a	UN	chromosome_3	65390410	6	72.855	n/a	82.442	n/a	61.278	72.864	n/a	82.553	n/a	26.431
EBI 371	SNP	EST	GFSSContig19880_1376-1_B_F_1863900719	n/a	GF and UN	chromosome_3	67059176	6	77.35	67.048	86.69	n/a	65.119	77.359	66.949	86.8	n/a	22.63
EBI 372	SNP	EST	GFSSContig19818_1869-1_B_R_1863900932	n/a	GF and UN	chromosome_3	67612011	6	78.265	67.503	88.066	n/a	66.007	78.275	67.404	88.177	n/a	21.731
EBI 373	SNP	EST	GFSSContig20112_1572-1_B_F_1863899440	n/a	GF	chromosome_3	69100803	6	78.644	67.958	n/a	n/a	n/a	78.653	67.858	n/a	n/a	n/a
EBI 374	SNP	EST	GFSSContig12326_159-1_T_R_1863898389	n/a	UN	chromosome_3	68955686	6	78.834	n/a	88.52	n/a	66.703	78.844	n/a	88.631	n/a	20.796
EBI 375	SNP	EST	GFSSContig5829_249-0_B_F_1890480197	n/a	GF and UN	chromosome_3	69180672	6	79.406	68.873	88.977	n/a	67.228	79.413	68.772	89.086	n/a	20.503
EBI 376	SNP	EST	GFSSContig11128_893-1_T_R_1863899936	n/a	GF and UN	chromosome_3	69750788	6	81.25	70.719	90.818	60.567	69.21	81.256	70.615	90.929	n/a	18.512
EBI 377	SNP	EST	GFSSContig18985_1909-1_T_R_1863898628	n/a	UN	chromosome_3	69865284	6	81.505	n/a	91.273	n/a	69.265	81.511	n/a	91.384	n/a	18.198
EBI 378	SNP	EST	GFSSContig10511_296-1_T_F_1863900768	n/a	GF and UN	chromosome_3	70432267	6	83.34	71.174	94.545	n/a	71.508	83.347	71.07	94.656	n/a	16.178
EBI 379	SNP	EST	GFk25ctg2201346_85-0_B_F_1893112195	n/a	UN	chromosome_3	70779614	6	83.34	n/a	94.545	n/a	71.655	83.347	n/a	94.656	n/a	15.766
EBI 380	SNP	EST	GFSSContig18141_379-1_T_F_1863899850	n/a	GF	chromosome_3	70526375	6	83.875	71.628	n/a	n/a	n/a	83.876	71.524	n/a	n/a	n/a
EBI 381	SNP	EST	GFSSContig2778_326-1_B_F_1863899107	n/a	GF and UN	chromosome_3	74007056	6	102.089	87.104	116.112	79.531	87.683	101.947	87.056	115.869	n/a	0
EBI 382	SNP	EST	GFSSContig14223_306-1_B_R_1863899063	n/a	GF	chromosome_3	73701987	6	102.143	87.158	n/a	79.668	n/a	102.071	87.18	n/a	n/a	n/a
EBI 383	SNP	EST	GFSSContig19151_2029-1_T_F_1863899376	n/a	GF	chromosome_4	841374	7	0	0	n/a	87.433	n/a	0	0	n/a	87.968	n/a
EBI 384	SNP	EST	GFSSContig18290_1509-1_T_F_1863900172	n/a	GF and UN	chromosome_4	1000853	7	0.858	0.858	0	86.29	0	0.849	0.849	0	86.92	100.648
EBI 385	SNP	EST	GFSSContig19333_2734-0_T_R_1890480666	n/a	GF	chromosome_4	3246047	7	5.228	5.73	n/a	81.891	n/a	5.245	5.721	n/a	82.486	n/a
EBI 386	SNP	EST	GFSSContig14712_247-1_T_F_1863900861	n/a	GF and UN	chromosome_4	3745016	7	6.184	6.796	4.713	81.138	5.163	6.173	6.75	4.748	81.781	95.48
EBI 387	SNP	EST	GFSSContig10422_857-0_B_R_1890480622	n/a	UN	chromosome_4	5466281	7	9.752	n/a	9.623	n/a	10.008	9.735	n/a	9.62	n/a	90.687
EBI 388	SNP	EST	GFSSContig20589_1320-1_T_R_1863899408	n/a	GF and UN	chromosome_4	5961562	7	10.418	9.439	10.538	n/a	10.614	10.402	9.422	10.534	77.877	90.081
EBI 389	SNP	EST	GFSSContig2648_373-0_B_R_1890480681	n/a	GF	chromosome_4	5621401	7	10.895	9.894	n/a	78.376	n/a	10.879	9.876	n/a	79.091	n/a
EBI 390	SNP	EST	GFSSContig13121_533-0_T_U_1890482488	n/a	UN	chromosome_4	7888139	7	13.09	n/a	13.335	n/a	13.399	13.068	n/a	13.325	n/a	87.302
EBI 391	SNP	EST	GFSSContig18581_227-0_B_F_1890480656	n/a	GF	chromosome_4	7533782	7	13.323	12.209	n/a	76.097	n/a	13.308	12.192	n/a	76.828	n/a
EBI 392	SNP	EST	GFSSContig20368_1365-1_B_R_1863899249	n/a	GF	chromosome_4	8980437	7	15.257	14.053	n/a	74.155	n/a	15.243	14.035	n/a	n/a	n/a
EBI 393	SNP	EST	GFSSContig20368_1202-1_B_R_1863899475	n/a	GF	chromosome_4	8980600	7	15.257	14.053	n/a	74.155	n/a	15.243	14.035	n/a	74.953	n/a
EBI 394	SNP	EST	GFSSContig15381_363-1_B_F_1863898183	n/a	UN	chromosome_4	15759507	7	17.148	n/a	17.582	n/a	17.546	17.126	n/a	17.573	n/a	83.156
EBI 395	SNP	EST	GFSSContig12613_658-0_T_F_1890480654	n/a	GF	chromosome_4	11295522	7	18.689	17.325	n/a	70.97	n/a	18.676	17.307	n/a	71.698	n/a
EBI 396	SNP	EST	GFSSContig15134_690-0_B_U_1890482522	n/a	GF	chromosome_4	11650129	7	19.166	17.779	n/a	70.484	n/a	19.153	17.762	n/a	71.22	n/a
EBI 397	SNP	EST	GFSSContig19297_2392-1_T_R_1863899758	n/a	GF	chromosome_4	16413935	7	19.166	17.779	n/a	n/a	n/a	19.153	17.762	n/a	71.252	n/a
EBI 398	SNP	EST	GFSSContig18221_1150-1_T_R_1863898594	n/a	UN	chromosome_7	5431400	7	26.687	n/a	27.566	n/a	27.222	26.661	n/a	27.556	n/a	73.479
EBI 399	SNP	EST	GFSSContig5034_412-0_B_F_1890481325	n/a	GF	chromosome_7	5138627	7	29.061	27.213	n/a	n/a	n/a	29.052	27.196	n/a	62.077	n/a
EBI 400	SNP	EST	GFSSContig18858_1415-0_T_F_1890481337	n/a	GF	chromosome_7	5138101	7	29.061	27.213	n/a	61.159	n/a	29.052	27.196	n/a	62.077	n/a
EBI 401	SSR	EST	ESSR_026	180	UN	chromosome_7	1762632	7	33.656	n/a	34.86	n/a	n/a	33.628	n/a	34.851	n/a	n/a
EBI 402	SSR	EST	ESSR_020	129	UN	n/a	n/a	7	35.418	n/a	36.704	n/a	n/a	35.389	n/a	36.694	n/a	n/a
EBI 403	SSR	EST	ESSR_026	176	GF and UN	chromosome_7	1762632	7	36.704	34.5	38.05	n/a	37.871	36.719	34.503	38.087	53.243	57.27
EBI 404	SSR	EST	ESSR_020	125	GF and UN	n/a	n/a	7	39.042	35.388	41.839	n/a	n/a	39.103	35.479	41.878	51.654	n/a
EBI 405	SSR	EST	ESSR_026	168	GF	chromosome_7	1762632	7	41.044	37.96	n/a	54.734	n/a	41.022	37.941	n/a	55.129	n/a
EBI 406	SSR	EST	ESSR_020	117	GF	n/a	n/a	7	42.845	40.275	n/a	53.439	n/a	42.826	40.256	n/a	55.804	n/a
EBI 407	SNP	EST	GFSSContig11870_389-1_T_R_1863898355	n/a	UN	chromosome_7	63919952	7	48.294	n/a	48.452	n/a	40.532	48.288	n/a	48.463	n/a	60.399
EBI 408	SNP	EST	GFSSContig18384_1020-0_B_F_1890481289	n/a	UN	chromosome_7	63329978	7	48.93	n/a	48.907	n/a	40.949	48.922	n/a	48.918	n/a	59.992
EBI 409	SNP	EST	GFSSContig4757_256-0_T_R_1890481254	n/a	GF and UN	chromosome_7	63556087	7	48.93	48.096	48.907	n/a	41.193	48.922	48.077	48.918	50.278	60.1
EBI 410	SNP	EST	GFSSContig17337_2234-1_T_R_1863900852	n/a	GF and UN	chromosome_7	63617802	7	48.93	48.096	48.907	47.928	41.699	48.922	48.077	48.918	48.532	60.218
EBI 411	SNP	EST	GFSSContig19910_1112-0_B_U_1890482297	n/a	GF	n/a	n/a	7	52.879	50.887	n/a	n/a	n/a	52.871	50.869	n/a	n/a	n/a
EBI 412	SNP	EST	GFSSContig16441_703-1_B_F_1863899359	n/a	GF	chromosome_7	60132867	7	53.522	51.342	n/a	n/a	n/a	53.513	51.323	n/a	46.016	n/a
EBI 413	SNP	EST	GFSSContig18052_1167-1_B_R_1863898815	n/a	UN	chromosome_7	58647500	7	55.39	n/a	57.26	n/a	48.459	55.381	n/a	57.271	n/a	52.346
EBI 414	SNP	EST	GFSSContig12698_1019-1_B_R_1863898535	n/a	UN	chromosome_7	57312732	7	57.549	n/a	60.051	n/a	50.823	57.54	n/a	60.062	n/a	49.976
EBI 415	SNP	EST	GFSSContig14927_421-0_B_U_1890482305	n/a	GF and UN	n/a	n/a	7	62.396	57.615	66.319	38.729	54.618	62.388	57.597	66.33	39.797	46.28
EBI 416	SSR	Genomic	GSSR_027	101	GF	n/a	n/a	7	63.444	58.982	n/a	n/a	n/a	63.44	58.968	n/a	n/a	n/a
EBI 417	SNP	EST	GFk45ctg179201_418-0_B_F_1890480703	n/a	GF	chromosome_7	54271124	7	64.499	60.358	n/a	n/a	n/a	64.495	60.344	n/a	n/a	n/a
EBI 418	SNP	EST	GFSSContig18047_927-0_B_U_1890482501	n/a	GF	chromosome_4	22009606	7	64.499	60.358	n/a	n/a	n/a	64.495	60.344	n/a	n/a	n/a
EBI 419	SNP	EST	GFSSContig18484_975-1_B_F_1863899179	n/a	GF	chromosome_4	50114278	7	65.912	62.202	n/a	n/a	n/a	65.909	62.188	n/a	n/a	n/a
EBI 420	SNP	EST	GFSSContig1697_227-1_T_F_1863899348	n/a	GF	chromosome_4	47795542	7	66.261	62.656	n/a	36.393	n/a	66.258	62.642	n/a	37.769	n/a
EBI 421	SNP	EST	GFSSContig16978_83-1_T_R_1863899528	n/a	GF	chromosome_4	54400269	7	69.896	67.399	n/a	31.965	n/a	69.895	67.385	n/a	32.628	n/a
EBI 422	SNP	EST	GFk45ctg296738_328-0_B_R_1890480662	n/a	UN	chromosome_4	48582424	7	69.956	n/a	71.577	n/a	60.404	69.934	n/a	71.583	n/a	40.346
EBI 423	SNP	EST	GFSSContig19043-1_T_R_1863901151	n/a	GF	chromosome_4	54790571	7	70.245	67.854	n/a	31.534	n/a	70.244	67.84	n/a	n/a	n/a
EBI 424	SNP	EST	GFSSContig20419_877-0_T_U_1890482518	n/a	UN	n/a	n/a	7	71.27	n/a	72.491	n/a	61.136	71.246	n/a	72.497	n/a	39.613
EBI 425	SSR	Genomic	GSSR_042	135	GF	chromosome_4	55292017	7	72.753	71.126	n/a	n/a	n/a	72.753	71.112	n/a	29.379	n/a
EBI 426	SNP	EST	GFSSContig10781_370-1_T_F_1863898643	n/a	UN	chromosome_4	53740181	7	73.248	n/a	73.867	n/a	62.591	73.224	n/a	73.873	n/a	38.143
EBI 427	SNP	EST	GFSSContig14361_1337-0_B_F_1890482259	n/a	GF	chromosome_4	55637032	7	75.262	74.398	n/a	n/a	n/a	75.263	74.384	n/a	32.323	n/a
EBI 428	SNP	EST	GFSSContig19730_2443-1_B_F_1863899043	n/a	GF	chromosome_4	55630914	7	75.262	74.398	n/a	31.532	n/a	75.263	74.384	n/a	32.34	n/a
EBI 429	SNP	EST	GFSSContig19306_1342-0_B_U_1890482486	n/a	UN	chromosome_3	67500595	7	76.577	n/a	76.182	n/a	64.846	76.55	n/a	76.188	n/a	35.868
EBI 430	SSR	Genomic	GSSR_042	130	GF	chromosome_4	55292017	7	77.401	77.19	n/a	30.301	n/a	77.403	77.176	n/a	30.758	n/a
EBI 431	SNP	EST	GFSSContig14798_161-0_B_F_1890480595	n/a	GF	chromosome_4	56909879	7	80.282	80.947	n/a	n/a	n/a	80.285	80.933	n/a	32.968	n/a
EBI 432	SNP	EST	GFSSContig20291_500-1_T_R_1863899511	n/a	GF	chromosome_4	63328619	7	81.695	82.791	n/a	28.246	n/a	81.699	82.777	n/a	33.647	n/a
EBI 433	SNP	EST	GFSSContig6638_165-1_B_F_1863899208	n/a	GF and UN	chromosome_4	63070853	7	82.522	83.87	80.317	28.165	67.927	82.522	83.849	80.345	n/a	32.42
EBI 434	SNP	EST	GFSSContig17394_1831-0_T_F_1890480592	n/a	GF	chromosome_4	60372048	7	92.036	90.468	n/a	20.545	n/a	92.028	90.465	n/a	21.859	n/a
EBI 435	SNP	EST	GFSSContig20426_150-1_B_R_1863899551	n/a	GF and UN	chromosome_4	60288910	7	92.036	90.468	92.746	n/a	76.477	92.028	90.465	92.742	22.798	23.846
EBI 436	SNP	EST	GFSSContig3341_337-0_T_F_1890480706	n/a	GF	chromosome_4	59643950	7	92.852	90.922	n/a	n/a	n/a	92.568	90.924	n/a	21.552	n/a
EBI 437	SNP	EST	GFSSContig12763_195-1_T_F_1863899985	n/a	GF and UN	chromosome_6	52537823	7	95.323	92.299	97.489	17.862	79.487	95.296	93.244	96.499	20.031	20.851
EBI 438	SNP	EST	GFSSContig20528_2057-1_B_F_1863899767	n/a	GF and UN	chromosome_4	58000598	7	96.946	92.753	100.28	16.582	80.782	96.912	94.158	98.817	18.808	19.505
EBI 439	SNP	EST	GFSSContig18559_621-1_B_R_1863901035	n/a	GF and UN	chromosome_4	63871359	7	98.556	94.597	101.656	n/a	n/a	98.523	96.001	100.196	17.214	17.821
EBI 440	SNP	EST	GFSSContig19131_53-0_B_F_1890480449	n/a	GF and UN	chromosome_4	63977438	7	98.556	94.597	101.656	14.975	82.458	98.523	96.001	100.196	17.228	17.833
EBI 441	SNP	EST	GFSSContig20159_1535-1_B_F_1863899238	n/a	GF and UN	chromosome_4	65843969	7	106.648	103.487	108.951	7.319	90.12	106.615	104.891	107.49	n/a	n/a
EBI 442	SNP	EST	GFSSContig20159_876-1_B_F_1863899662	n/a	GF and UN	chromosome_4	65842476	7	106.648	103.487	108.951	7.319	90.12	106.615	104.891	107.49	9.669	10.138
EBI 443	SSR	EST	ESSR_025	120	GF and UN	chromosome_4	67286071	7	114.286	107.453	120.261	0.486	97.087	114.392	111.541	116.394	2.172	2.419
EBI 444	SNP	EST	GFSSContig4516_624-0_B_F_1890482652	n/a	GF and UN	super_169	20121	7	115.632	108.479	121.926	0	97.574	115.62	111.959	118.433	2.758	2.956
EBI 445	SNP	EST	GFSSContig16380_877-1_B_F_1863900973	n/a	GF and UN	chromosome_4	67583451	7	118.475	109.321	126.771	n/a	100.287	118.48	112.886	123.225	0	0
EBI 446	SNP	EST	GFSSContig17930_1907-1_B_R_1863898400	n/a	UN	chromosome_4	188615	8	0	n/a	0	n/a	0	0	n/a	0	n/a	0
EBI 447	SNP	EST	GFSSContig14681_1706-0_B_U_1890482348	n/a	GF and UN	n/a	n/a	8	7.294	0	7.294	0	5.722	7.295	0	7.295	0.487	5.734
EBI 448	SNP	EST	GFSSContig10458_110-0_T_F_1890480692	n/a	GF and UN	chromosome_4	1665582	8	7.751	0.914	7.294	n/a	n/a	7.752	0.913	7.295	0	5.255
EBI 449	SNP	EST	GFSSContig14681_1156-0_T_U_1890482361	n/a	GF and UN	n/a	n/a	8	8.205	1.368	7.749	0	5.722	8.206	1.368	7.749	n/a	n/a
EBI 450	SNP	EST	GFSSContig16982_1242-1_T_F_1863900239	n/a	GF and UN	chromosome_4	2801758	8	11.515	2.744	12.992	3.307	9.094	11.516	2.744	12.992	3.794	9.101
EBI 451	SNP	EST	GFSSContig15731_814-1_B_F_1863900350	n/a	GF and UN	chromosome_4	2809730	8	11.515	2.744	12.992	3.307	9.094	11.516	2.744	12.992	n/a	n/a
EBI 452	SNP	EST	GFSSContig15731_268-0_T_R_1890480586	n/a	GF and UN	chromosome_4	2809192	8	11.515	2.744	12.992	3.307	9.094	11.516	2.744	12.992	3.794	9.101
EBI 453	SNP	EST	GFSSContig20076_2471-1_T_R_1863900546	n/a	GF and UN	chromosome_4	3483054	8	12.433	3.662	13.91	4.173	9.969	12.431	3.662	13.905	4.671	9.986
EBI 454	SNP	EST	GFSSContig15080_288-1_T_R_1863899582	n/a	GF	chromosome_4	5624974	8	19.048	8.9	n/a	9.897	n/a	18.303	8.91	n/a	10.171	n/a
EBI 455	SNP	EST	GFSSContig15044_1090-0_B_R_1890480538	n/a	GF and UN	chromosome_4	7207664	8	22.591	11.706	26.182	13.296	19.397	21.963	12.182	24.45	13.859	19.501
EBI 456	SNP	EST	GFSSContig17278_2352-0_T_F_1890482189	n/a	GF and UN	chromosome_4	8350554	8	24.443	14.495	27.098	15.173	21.191	23.818	14.973	25.368	15.748	21.305
EBI 457	SNP	EST	GFSSContig8400_100-0_B_R_1890480684	n/a	GF	chromosome_4	8708401	8	25.221	14.97	n/a	15.616	n/a	25.014	15.882	n/a	15.883	n/a
EBI 458	SNP	EST	GFSSContig18658_1829-0_T_F_1890480609	n/a	UN	chromosome_4	10025938	8	27.147	n/a	30.853	n/a	23.719	26.46	n/a	28.645	n/a	23.914
EBI 459	SNP	EST	GFSSContig19193_773-1_T_R_1863900143	n/a	GF and UN	chromosome_4	10118087	8	27.474	16.346	31.307	17.806	23.778	26.826	17.258	29.099	18.397	23.885
EBI 460	SSR	Genomic	GSSR_048	183	UN	chromosome_4	10027365	8	27.766	n/a	31.762	n/a	n/a	27.118	n/a	29.554	n/a	n/a
EBI 461	SNP	EST	GFSSContig16496_346-1_T_R_1863898263	n/a	UN	chromosome_4	11395435	8	28.95	n/a	33.605	n/a	25.523	28.302	n/a	31.397	n/a	25.835
EBI 462	SNP	EST	GFSSContig2301_308-0_B_R_1890480638	n/a	GF and UN	chromosome_4	13081476	8	29.536	17.26	34.519	19.461	25.545	28.889	18.172	32.311	20.058	25.599
EBI 463	SNP	EST	GFSSContig18299_1838-0_T_F_1890480690	n/a	UN	chromosome_4	12304551	8	29.536	n/a	34.519	n/a	n/a	28.889	n/a	32.311	n/a	26.751
EBI 464	SNP	EST	GFSSContig26_215-0_T_R_1890480576	n/a	GF and UN	chromosome_4	16571044	8	30.22	18.173	34.973	20.083	26.1	29.573	19.085	32.765	20.687	26.175
EBI 465	SNP	EST	GFSSContig16567_1127-0_B_R_1890480633	n/a	UN	chromosome_4	47795269	8	30.22	n/a	34.973	n/a	26.896	29.573	n/a	32.765	n/a	27.094
EBI 466	SNP	EST	GFSSContig18309_474-0_B_U_1890482655	n/a	GF	chromosome_4	50906248	8	32.481	20.714	n/a	20.769	n/a	31.769	21.552	n/a	21.025	n/a
EBI 467	SNP	EST	GFSSContig19061_572-1_B_F_1863900637	n/a	GF and UN	chromosome_4	52556085	8	35.632	24.255	39.716	24.217	30.055	34.981	25.159	37.508	24.853	30.105
EBI 468	SNP	EST	GFSSContig7525_157-0_T_R_1890480618	n/a	GF and UN	chromosome_4	52866469	8	36.089	24.255	40.629	24.671	30.566	35.438	25.159	38.421	25.302	30.61
EBI 469	SNP	EST	GFSSContig18921_2242-0_B_U_1890482512	n/a	GF	chromosome_4	53313817	8	36.872	25.168	n/a	24.674	n/a	36.221	26.072	n/a	24.637	n/a
EBI 470	SSR	Genomic	GSSR_032	160	GF	chromosome_4	53532974	8	39.679	28.44	n/a	27.481	n/a	39.028	29.344	n/a	26.947	n/a
EBI 471	SNP	EST	GFSSContig15964_682-1_T_R_1863898144	n/a	UN	chromosome_4	56876778	8	44.208	n/a	47.403	n/a	38.285	43.557	n/a	45.195	n/a	38.336
EBI 472	SNP	EST	GFSSContig12142_295-0_T_F_1890480596	n/a	UN	chromosome_4	57073132	8	44.208	n/a	47.403	n/a	38.285	43.557	n/a	45.195	n/a	n/a
EBI 473	SNP	EST	GFSSContig11905_521-1_T_F_1863898454	n/a	UN	chromosome_4	63565813	8	45.858	n/a	48.779	n/a	39.707	45.207	n/a	46.571	n/a	39.814
EBI 474	SNP	EST	GFSSContig11762_328-1_B_R_1863899222	n/a	GF	chromosome_4	63230328	8	48.243	38.423	n/a	n/a	n/a	47.592	39.327	n/a	31.927	n/a
EBI 475	SNP	EST	GFSSContig16463_305-0_B_R_1890480611	n/a	GF and UN	chromosome_4	62928686	8	48.633	38.878	51.094	33.627	39.837	47.982	39.782	48.886	34.078	39.725
EBI 476	SNP	EST	GFSSContig14803_557-0_T_R_1890480637	n/a	UN	chromosome_4	62991082	8	48.633	n/a	51.094	n/a	41.98	47.982	n/a	48.886	n/a	42.016
EBI 477	SSR	Genomic	GSSR_066	148	UN	chromosome_4	60470563	8	56.529	n/a	59.447	n/a	n/a	55.879	n/a	57.239	n/a	n/a
EBI 478	SNP	EST	GFSSContig19044_1678-0_B_F_1890480564	n/a	GF	chromosome_4	59650176	8	57.502	47.233	n/a	40.488	n/a	56.852	48.14	n/a	40.401	n/a
EBI 479	SNP	EST	GFSSContig18829_1142-1_T_F_1863898584	n/a	UN	chromosome_4	59776751	8	57.83	n/a	60.823	n/a	50.367	57.18	n/a	58.615	n/a	n/a
EBI 480	SNP	EST	GFSSContig9551_264-0_B_F_1890482250	n/a	UN	chromosome_4	59601882	8	57.83	n/a	60.823	n/a	50.367	57.18	n/a	58.615	n/a	50.301
EBI 481	SNP	EST	GFSSContig11593_662-0_B_R_1890480688	n/a	GF	chromosome_4	59108101	8	60.467	50.027	n/a	43.281	n/a	59.819	50.936	n/a	43.165	n/a
EBI 482	SSR	Genomic	GSSR_055	156	GF	chromosome_4	58992839	8	60.95	50.482	n/a	n/a	n/a	60.302	51.391	n/a	43.617	n/a
EBI 483	SSR	Genomic	GSSR_068	159	UN	chromosome_4	58891195	8	61.845	n/a	65.071	n/a	n/a	61.196	n/a	62.863	n/a	n/a
EBI 484	SNP	EST	GFSSContig18615_2488-1_B_R_1863898868	n/a	GF and UN	chromosome_4	58811382	8	64.938	54.239	68.343	n/a	n/a	64.289	55.148	66.135	46.612	52.009
EBI 485	SNP	EST	GFSSContig18947_1253-0_T_R_1890480542	n/a	UN	chromosome_4	57930654	8	64.938	n/a	68.343	n/a	52.708	64.289	n/a	66.135	n/a	52.045
EBI 486	SNP	EST	GFSSContig16654_1653-0_B_F_1890480580	n/a	UN	chromosome_4	65210644	8	69.186	n/a	72.591	n/a	56.686	68.537	n/a	70.383	n/a	56.565
EBI 487	SNP	EST	GFk45ctg332805_406-0_B_R_1890480676	n/a	UN	chromosome_4	65769886	8	70.1	n/a	73.505	n/a	57.591	69.451	n/a	71.297	n/a	57.446
EBI 488	SNP	EST	GFSSContig4839_373-1_T_R_1863899535	n/a	GF	chromosome_4	66338298	8	74.372	63.673	n/a	n/a	n/a	73.723	64.582	n/a	56.327	n/a
EBI 489	SSR	Genomic	GSSR_063	160	UN	chromosome_2	74672759	8	76.358	n/a	79.763	n/a	n/a	75.709	n/a	77.555	n/a	n/a
EBI 490	SSR	EST	ESSR_018	141	GF	n/a	n/a	8	78.62	67.921	n/a	n/a	n/a	77.971	68.83	n/a	60.6	n/a
EBI 491	SNP	EST	GFSSContig14161_1141-0_T_F_1890480629	n/a	UN	chromosome_4	67352063	8	78.673	n/a	82.078	n/a	62.532	78.024	n/a	79.87	n/a	62.375
EBI 492	SSR	EST	ESSR_025	133	UN	chromosome_4	67286071	8	79.127	n/a	82.532	n/a	n/a	78.478	n/a	80.324	n/a	n/a
EBI 493	SSR	EST	ESSR_001	83	UN	chromosome_4	67597911	8	80.971	n/a	84.376	n/a	n/a	80.322	n/a	82.168	n/a	n/a
EBI 494	SSR	EST	ESSR_001	84	UN	chromosome_4	67597911	8	80.971	n/a	84.376	n/a	n/a	80.322	n/a	82.168	n/a	n/a
EBI 495	SNP	EST	GFSSContig19830_1349-1_B_R_1863898788	n/a	UN	chromosome_5	1924293	9	0	n/a	0	n/a	0	0	n/a	0	n/a	0
EBI 496	SNP	EST	GFSSContig12058_504-0_T_U_1890482374	n/a	GF and UN	chromosome_5	2268079	9	5.319	0	5.319	0	6.84	5.371	0	5.371	37.918	7.051
EBI 497	SNP	EST	GFSSContig20565_566-0_T_U_1890482407	n/a	GF and UN	n/a	n/a	9	11.247	3.364	13.811	5.039	12.77	11.309	3.328	13.92	33.021	13.057
EBI 498	SNP	EST	GFSSContig15624_913-0_B_R_1890480764	n/a	GF	chromosome_5	8108879	9	19.879	10.795	n/a	8.368	n/a	20.008	10.565	n/a	28.325	n/a
EBI 499	SNP	EST	GFSSContig2688_68-0_B_U_1890482627	n/a	GF and UN	chromosome_5	8383127	9	19.879	10.795	23.645	n/a	n/a	20.008	10.565	24.08	28.372	22.591
EBI 500	SNP	EST	GFSSContig13803_476-0_T_R_1890482239	n/a	GF	chromosome_2	63981189	9	20.814	11.708	n/a	9.253	n/a	20.941	11.478	n/a	27.394	n/a
EBI 501	SNP	EST	GFSSContig12176_444-0_T_F_1890480805	n/a	GF	chromosome_5	12638276	9	25.16	15.956	n/a	13.34	n/a	25.281	15.726	n/a	19.495	n/a
EBI 502	SSR	Genomic	GSSR_061	133	UN	n/a	n/a	9	25.999	n/a	29.903	n/a	n/a	26.136	n/a	30.338	n/a	n/a
EBI 503	SSR	Genomic	GSSR_067	171	GF	chromosome_5	16844850	9	31.04	21.704	n/a	n/a	n/a	31.153	21.474	n/a	23.274	n/a
EBI 504	SNP	EST	GFSSContig20120_2590-0_T_R_1890480787	n/a	UN	chromosome_5	27354914	9	33.145	n/a	37.211	n/a	27.03	33.282	n/a	37.635	n/a	26.39
EBI 505	SNP	EST	GFSSContig15036_326-1_B_R_1863899770	n/a	GF	chromosome_5	17033274	9	34.388	24.976	n/a	15.651	n/a	34.497	24.746	n/a	20.243	n/a
EBI 506	SNP	EST	GFSSContig16952_694-0_T_R_1890480775	n/a	GF and UN	chromosome_5	21387771	9	35.372	25.938	39.488	n/a	n/a	35.491	25.72	39.891	20.585	28.995
EBI 507	SNP	EST	GFSSContig12293_137-0_T_U_1890482515	n/a	GF	n/a	n/a	9	35.434	25.985	n/a	16.589	n/a	35.567	25.778	n/a	20.466	n/a
EBI 508	SSR	Genomic	GSSR_045	128	GF	chromosome_5	41780698	9	35.434	25.985	n/a	16.589	n/a	35.567	25.778	n/a	n/a	n/a
EBI 509	SNP	EST	GFSSContig18633_1798-1_T_F_1863901143	n/a	UN	chromosome_5	30675921	9	35.703	n/a	39.895	n/a	28.869	35.813	n/a	40.286	n/a	28.121
EBI 510	SNP	EST	GFSSContig12382_358-1_B_R_1863899880	n/a	GF	chromosome_5	42711198	9	36.024	26.44	n/a	17.026	n/a	36.156	26.233	n/a	20.614	n/a
EBI 511	SNP	EST	GFSSContig11759_1658-1_B_R_1863898471	n/a	UN	chromosome_5	47876393	9	37.202	n/a	41.738	n/a	30.712	37.313	n/a	42.13	n/a	29.91
EBI 512	SNP	EST	GFSSContig13634_134-0_T_R_1890480809	n/a	GF	chromosome_5	53366032	9	42.181	31.183	n/a	21.607	n/a	42.304	30.976	n/a	14.706	n/a
EBI 513	SNP	EST	GFSSContig12684_677-0_B_U_1890482382	n/a	GF and UN	chromosome_5	56937872	9	49.667	36.949	57.066	27.256	44.811	49.79	36.752	57.458	8.589	43.387
EBI 514	SNP	EST	GFSSContig19404_144-0_B_U_1890482478	n/a	UN	chromosome_5	58848905	9	56.38	n/a	63.378	n/a	51.576	56.52	n/a	63.791	n/a	50.317
EBI 515	SNP	EST	GFSSContig18919_2493-1_T_F_1863900565	n/a	GF and UN	chromosome_5	59846450	9	57.99	45.769	64.892	35.186	52.809	58.131	45.585	65.307	0.601	51.499
EBI 516	SNP	EST	GFSSContig17062_813-0_T_F_1890480784	n/a	GF and UN	chromosome_5	60010433	9	58.774	46.825	65.404	35.8	53.567	58.903	46.644	65.791	0	52.255
EBI 517	SNP	EST	GFSSContig11847_520-0_T_F_1890480790	n/a	UN	chromosome_5	61159307	9	61.393	n/a	68.023	n/a	56.432	61.539	n/a	68.427	n/a	n/a
EBI 518	SNP	EST	GFSSContig11847_583-0_B_F_1890480778	n/a	UN	chromosome_5	61159244	9	61.393	n/a	68.023	n/a	56.432	61.539	n/a	68.427	n/a	55.193
EBI 519	SSR	Genomic	GSSR_044	121	GF and UN	n/a	n/a	10	0	0	0	0	0	0	0	0	53.877	43.523
EBI 520	SNP	EST	GFSSContig901_90-1_T_R_1863899326	n/a	GF and UN	chromosome_8	222624	10	7.908	6.909	8.907	7.115	7.464	7.923	7.276	8.57	46.722	36.059
EBI 521	SNP	EST	GFSSContig11521_372-0_T_R_1890480795	n/a	UN	chromosome_5	1912700	10	16.196	n/a	14.855	n/a	12.023	16.269	n/a	14.577	n/a	31.5
EBI 522	SNP	EST	GFSSContig12774_2120-1_T_R_1863899303	n/a	GF	chromosome_5	1900377	10	16.367	17.756	n/a	17.418	n/a	16.337	18.047	n/a	36.182	n/a
EBI 523	SNP	EST	GFSSContig14516_517-0_T_F_1890481495	n/a	GF	chromosome_5	2202238	10	18.173	20.071	n/a	19.769	n/a	18.145	20.363	n/a	33.815	n/a
EBI 524	SSR	Genomic	GSSR_012	173	UN	chromosome_5	8492377	10	27.621	n/a	23.056	n/a	n/a	27.636	n/a	22.759	n/a	n/a
EBI 525	SNP	EST	GFSSContig15901_981-1_T_R_1863900339	n/a	UN	chromosome_5	10628579	10	28.894	n/a	23.969	n/a	20.214	28.905	n/a	23.672	n/a	23.309
EBI 526	SSR	Genomic	GSSR_012	182	GF	chromosome_5	8492377	10	30.524	35.909	n/a	31.979	n/a	30.516	36.201	n/a	21.517	n/a
EBI 527	SSR	Genomic	GSSR_012	185	GF and UN	chromosome_5	8492377	10	32.623	38.6	26.646	32.268	23.874	32.684	38.975	26.392	22.117	19.649
EBI 528	SNP	EST	GFSSContig19837-1_T_R_1863901156	n/a	GF	chromosome_5	13722869	10	36.009	41.319	n/a	35.973	n/a	36.082	41.702	n/a	16.38	n/a
EBI 529	SNP	EST	GFSSContig7126_188-0_T_R_1890482621	n/a	GF	super_10	5711849	10	37.145	42.233	n/a	36.877	n/a	37.22	42.615	n/a	n/a	n/a
EBI 530	SNP	EST	GFSSContig7126_382-0_T_F_1890482608	n/a	GF	chromosome_5	42148253	10	37.145	42.233	n/a	36.877	n/a	37.22	42.615	n/a	16.801	n/a
EBI 531	SNP	EST	GFSSContig8931_556-0_T_F_1890480800	n/a	GF	super_10	5711151	10	37.145	42.233	n/a	n/a	n/a	37.22	42.615	n/a	16.761	n/a
EBI 532	SNP	EST	GFSSContig18253_1408-1_T_R_1863899939	n/a	GF	chromosome_5	45707101	10	38.282	43.146	n/a	37.764	n/a	38.358	43.529	n/a	17.236	n/a
EBI 533	SNP	EST	GFk40ctg430575_109-0_B_F_1893112196	n/a	UN	chromosome_5	48528506	10	38.74	n/a	33.967	n/a	26.227	38.788	n/a	33.702	n/a	17.296
EBI 534	SNP	EST	GFSSContig17563_2056-0_T_F_1890480770	n/a	GF and UN	chromosome_5	53149204	10	42.812	46.784	38.839	40.744	33.116	42.877	47.155	38.6	13.14	10.407
EBI 535	SNP	EST	GFSSContig9022_360-1_T_R_1863899203	n/a	GF	chromosome_5	55411325	10	47.154	50.72	n/a	45.081	n/a	47.227	51.113	n/a	8.701	n/a
EBI 536	SNP	EST	GFSSContig10844_1430-0_B_U_1890482354	n/a	GF and UN	n/a	n/a	10	53.911	56.845	50.976	50.905	43.523	53.923	57.205	50.641	3.02	0
EBI 537	SNP	EST	GFSSContig14816_413-0_T_U_1890482317	n/a	GF	chromosome_5	59122797	10	57.004	59.939	n/a	53.781	n/a	57.118	60.399	n/a	0	n/a
EBI 538	SNP	EST	GFk50ctg277349_159-0_B_R_1893112218	n/a	UN	chromosome_6	2662703	11	0	n/a	0	n/a	n/a	0	n/a	0	n/a	0
EBI 539	SNP	EST	GFSSContig15833_725-1_B_R_1863899448	n/a	GF	chromosome_6	11425717	11	0.913	0	n/a	0	n/a	0.913	0	n/a	0	n/a
EBI 540	SNP	EST	GFSSContig18408_1087-1_T_R_1863898314	n/a	UN	chromosome_6	377030	11	0.913	n/a	0.913	n/a	0	0.913	n/a	0.913	n/a	0.865
EBI 541	SNP	EST	GFSSContig18771_265-0_B_R_1890481084	n/a	GF and UN	chromosome_6	38333670	11	1.368	0.455	1.368	n/a	0.919	1.368	0.455	1.368	1.35	1.485
EBI 542	SNP	EST	GFSSContig15074_620-0_T_R_1890481101	n/a	GF	chromosome_6	38711414	11	1.368	0.455	n/a	0.46	n/a	1.368	0.455	n/a	0.432	n/a
EBI 543	SNP	EST	GFSSContig18860_1155-1_B_F_1863899566	n/a	GF	chromosome_6	40407843	11	1.891	0.909	n/a	0.916	n/a	1.896	0.909	n/a	0.813	n/a
EBI 544	SSR	Genomic	GSSR_021	376	UN	chromosome_6	48602423	11	9.224	n/a	10.258	n/a	n/a	9.167	n/a	10.258	n/a	n/a
EBI 545	SSR	Genomic	GSSR_074	407	GF	chromosome_6	46619421	11	9.098	7.167	n/a	6.364	n/a	9.173	7.167	n/a	6.185	n/a
EBI 546	SNP	EST	GFSSContig16289_1017-1_T_R_1863899283	n/a	GF	chromosome_6	49174455	11	15.139	12.413	n/a	10.806	n/a	15.269	12.41	n/a	10.548	n/a
EBI 547	SNP	EST	GFSSContig9469_436-0_T_F_1890481142	n/a	UN	chromosome_6	53148094	11	20.043	n/a	22.502	n/a	n/a	19.907	n/a	22.502	n/a	16.239
EBI 548	SNP	EST	GFSSContig9469_613-0_B_R_1890481123	n/a	UN	chromosome_6	53147886	11	20.043	n/a	22.502	n/a	15.322	19.907	n/a	22.502	n/a	16.212
EBI 549	SNP	EST	GFSSContig9469_821-0_T_R_1890482214	n/a	UN	chromosome_6	53147719	11	20.043	n/a	22.502	n/a	15.32	19.907	n/a	22.502	n/a	n/a
EBI 550	SNP	EST	GFSSContig17265_1038-1_T_R_1863899539	n/a	GF	chromosome_6	50847616	11	22.348	18.673	n/a	n/a	n/a	22.546	18.668	n/a	16.88	n/a
EBI 551	SNP	EST	GFSSContig17265_575-1_T_F_1863899606	n/a	GF	chromosome_6	50847044	11	22.348	18.673	n/a	17.423	n/a	22.546	18.668	n/a	17.012	n/a
EBI 552	SSR	EST	ESSR_011	174	UN	chromosome_6	55544369	11	27.9	n/a	31.392	n/a	n/a	27.706	n/a	31.392	n/a	n/a
EBI 553	SNP	EST	GFSSContig9469_488-0_B_R_1890481105	n/a	GF	chromosome_6	53147771	11	28.979	24.431	n/a	23.137	n/a	29.232	24.419	n/a	22.663	n/a
EBI 554	SNP	EST	GFSSContig7996_485-1_T_F_1863898980	n/a	GF	chromosome_6	55296845	11	39.849	33.871	n/a	32.558	n/a	40.204	33.855	n/a	31.996	n/a
EBI 555	SSR	EST	ESSR_023	144	UN	n/a	n/a	11	44.147	n/a	49.778	n/a	n/a	43.835	n/a	49.778	n/a	n/a
EBI 556	SNP	EST	GFSSContig17173_502-1_B_R_1863899026	n/a	GF	chromosome_6	56441152	11	45.317	38.619	n/a	37.144	n/a	45.719	38.598	n/a	36.71	n/a
EBI 557	SNP	EST	GFSSContig13400_323-1_B_R_1863899761	n/a	GF	chromosome_6	56462968	11	45.317	38.619	n/a	37.158	n/a	45.719	38.598	n/a	36.723	n/a
EBI 558	SNP	EST	GFSSContig12512_154-1_T_R_1863898900	n/a	GF	chromosome_6	56933712	11	47.44	40.462	n/a	38.822	n/a	47.863	40.442	n/a	38.374	n/a
EBI 559	SSR	EST	ESSR_023	117	GF and UN	n/a	n/a	11	49.932	42.626	56.324	n/a	33.293	50.321	42.556	57.172	40.534	35.803
EBI 560	SNP	EST	GFSSContig14158_427-1_B_R_1863900355	n/a	GF and UN	chromosome_6	57253680	11	52.326	42.857	60.881	39.949	34.239	52.338	42.91	60.852	39.476	34.597
EBI 561	SSR	EST	ESSR_023	120	UN	n/a	n/a	11	55.339	n/a	62.507	n/a	n/a	55.316	n/a	62.391	n/a	n/a
EBI 562	SSR	EST	ESSR_023	141	GF and UN	n/a	n/a	11	57.349	50.194	63.591	n/a	n/a	57.417	50.443	63.478	34.097	39.533
EBI 563	SNP	EST	SSk45ctg267941_175-0_B_R_1890481107	n/a	UN	chromosome_6	58122576	11	60.387	n/a	65.531	n/a	36.281	60.406	n/a	65.387	n/a	37.12
EBI 564	SSR	EST	ESSR_023	151	GF	n/a	n/a	11	62.78	57.588	n/a	42.675	n/a	62.792	57.759	n/a	43.078	n/a
EBI 565	SSR	EST	ESSR_023	126	GF	n/a	n/a	11	64.48	59.903	n/a	43.188	n/a	64.492	60.074	n/a	41.994	n/a
EBI 566	SNP	EST	GFSSContig16264_1406-1_T_R_1863899318	n/a	GF	chromosome_6	58347567	11	67.964	64.646	n/a	46.208	n/a	67.977	64.817	n/a	45.637	n/a
EBI 567	SNP	EST	GFSSContig15573_1143-1_B_R_1863898572	n/a	UN	chromosome_6	60406942	11	71.815	n/a	72.828	n/a	43.199	71.829	n/a	72.684	n/a	44.233
EBI 568	SNP	EST	GFSSContig15573_1429-1_T_F_1863901033	n/a	GF and UN	chromosome_6	60406656	11	71.815	69.889	72.828	49.506	n/a	71.829	70.06	72.684	48.997	44.899
EBI 569	SSR	Genomic	GSSR_019	194	GF	chromosome_6	60977534	11	74.606	72.68	n/a	53.676	n/a	74.62	72.851	n/a	53.111	n/a
EBI 570	SNP	EST	GFSSContig17839_594-0_B_U_1890482551	n/a	GF	chromosome_8	55144546	11	77.879	75.952	n/a	55.914	n/a	77.892	76.123	n/a	55.322	n/a
EBI 571	SNP	EST	GFSSContig19719_251-1_T_R_1863898636	n/a	UN	chromosome_6	62045851	11	80.315	n/a	81.328	n/a	51.288	80.286	n/a	81.141	n/a	52.185
EBI 572	SSR	Genomic	GSSR_038	161	GF	n/a	n/a	12	0	0	n/a	n/a	0	0	0	n/a	48.193	n/a
EBI 573	SNP	EST	GFSSContig3155_328-1_B_R_1863899856	n/a	GF	chromosome_6	3509617	12	3.272	3.272	n/a	n/a	n/a	3.272	3.272	n/a	46.659	n/a
EBI 574	SSR	Genomic	GSSR_038	164	UN	n/a	n/a	12	3.744	n/a	0	n/a	n/a	3.744	n/a	0	n/a	n/a
EBI 575	SNP	EST	GFSSContig15446_474-1_B_F_1863898251	n/a	UN	chromosome_9	51757397	12	5.587	n/a	1.843	n/a	n/a	5.588	n/a	1.844	n/a	47.528
EBI 576	SNP	EST	GFSSContig8054_340-1_T_R_1863899673	n/a	GF and UN	chromosome_6	39906339	12	5.587	5.587	1.843	0	n/a	5.588	5.587	1.844	42.078	49.352
EBI 577	SNP	EST	GFSSContig16407_724-1_T_R_1863898359	n/a	UN	chromosome_6	30264069	12	5.587	n/a	1.843	n/a	1.816	5.588	n/a	1.844	n/a	47.509
EBI 578	SNP	EST	GFSSContig17750_1212-1_B_F_1863901041	n/a	GF	chromosome_6	42610199	12	6.346	6.5	n/a	n/a	n/a	6.347	6.501	n/a	44.92	n/a
EBI 579	SNP	EST	GFSSContig17986_981-1_T_R_1863898328	n/a	UN	chromosome_8	7737343	12	7.313	n/a	3.219	n/a	n/a	7.314	n/a	3.22	n/a	48.629
EBI 580	SNP	EST	GFSSContig18151_375-1_B_F_1863898205	n/a	UN	chromosome_6	42436531	12	12.026	n/a	6.977	n/a	4.083	12.026	n/a	6.978	n/a	45.332
EBI 581	SNP	EST	GFSSContig12235_573-1_T_R_1863899315	n/a	GF	chromosome_6	48760411	12	12.412	13.795	n/a	n/a	n/a	12.412	13.795	n/a	37.842	n/a
EBI 582	SNP	EST	GFSSContig1362_140-0_T_F_1890481109	n/a	UN	chromosome_6	49960123	12	13.171	n/a	7.89	n/a	n/a	13.172	n/a	7.891	n/a	n/a
EBI 583	SNP	EST	GFSSContig12441_604-1_B_R_1863898150	n/a	UN	chromosome_6	48887495	12	13.171	n/a	7.89	n/a	5.008	13.172	n/a	7.891	n/a	n/a
EBI 584	SNP	EST	GFSSContig7649_1236-1_T_R_1863899573	n/a	GF and UN	chromosome_6	46044287	12	13.171	14.708	7.89	5.656	n/a	13.172	14.708	7.891	36.051	44.223
EBI 585	SNP	EST	GFSSContig13754_1668-0_B_R_1890481121	n/a	UN	chromosome_6	49212265	12	13.171	n/a	7.89	n/a	5.008	13.172	n/a	7.891	n/a	n/a
EBI 586	SNP	EST	GFSSContig17942_483-0_B_U_1890482384	n/a	GF and UN	chromosome_6	49592234	12	13.398	15.163	7.89	5.848	n/a	13.399	15.163	7.891	35.844	44.07
EBI 587	SNP	EST	GFSSContig17884_1449-1_B_F_1863898843	n/a	UN	chromosome_6	48357754	12	13.398	n/a	7.89	n/a	5.008	13.399	n/a	7.891	n/a	44.173
EBI 588	SNP	EST	GFSSContig7101_528-0_B_F_1890481072	n/a	UN	chromosome_6	48234201	12	13.398	n/a	7.89	n/a	5.008	13.399	n/a	7.891	n/a	44.172
EBI 589	SNP	EST	GFSSContig7101_918-0_T_R_1890481021	n/a	UN	chromosome_6	48357364	12	13.398	n/a	7.89	n/a	5.008	13.399	n/a	7.891	n/a	n/a
EBI 590	SNP	EST	GFSSContig1840_351-0_B_R_1890481113	n/a	GF and UN	n/a	n/a	12	13.398	15.163	7.89	5.848	n/a	13.399	15.163	7.891	35.844	44.07
EBI 591	SNP	EST	GFSSContig14725_908-0_B_U_1890482391	n/a	UN	chromosome_6	50722227	12	14.779	n/a	9.267	n/a	n/a	14.78	n/a	9.267	n/a	44.411
EBI 592	SNP	EST	GFSSContig12810_225-1_T_R_1863899015	n/a	GF	chromosome_6	50967961	12	15.236	17.006	n/a	7.737	n/a	15.236	17.006	n/a	34.423	n/a
EBI 593	SNP	EST	GFk40ctg9752_150-0_B_R_1890481093	n/a	GF and UN	chromosome_6	50812497	12	15.236	17.006	9.721	7.698	7.524	15.236	17.006	9.722	33.981	42.097
EBI 594	SNP	EST	GFSSContig17871_1009-1_B_R_1863898237	n/a	UN	chromosome_6	51715535	12	17.182	n/a	11.565	n/a	8.695	17.176	n/a	11.565	n/a	40.703
EBI 595	SSR	EST	ESSR_008	99	GF	chromosome_6	50814989	12	17.435	19.321	n/a	9.867	n/a	17.441	19.322	n/a	32.798	n/a
EBI 596	SNP	EST	GFSSContig13900_299-0_T_F_1890480763	n/a	GF and UN	chromosome_5	45152706	12	20.351	22.391	14.567	11.051	n/a	20.354	22.379	14.585	30.656	38.721
EBI 597	SNP	EST	GFSSContig6121_100-0_T_F_1890481131	n/a	GF	chromosome_6	53546746	12	24.199	27.343	n/a	n/a	n/a	24.215	27.354	n/a	27.422	n/a
EBI 598	SNP	EST	GFk35ctg340610_63-0_B_R_1893112220	n/a	GF and UN	chromosome_6	55047642	12	30.275	35.164	21.642	20.235	n/a	30.285	35.175	21.652	n/a	n/a
EBI 599	SNP	EST	GFSSContig10367_393-1_T_F_1863900216	n/a	GF and UN	chromosome_6	55049847	12	30.275	35.164	21.642	20.235	n/a	30.285	35.175	21.652	21.25	30.115
EBI 600	SNP	EST	GFSSContig16360_390-1_T_F_1863900630	n/a	GF and UN	chromosome_6	55594981	12	32.125	37.486	23.021	22.173	n/a	32.408	38.242	22.831	19.27	28.211
EBI 601	SNP	EST	GFSSContig15766_351-0_T_F_1890481119	n/a	UN	chromosome_6	55760018	12	32.659	n/a	23.473	n/a	20.577	33.18	n/a	23.484	n/a	28.866
EBI 602	SNP	EST	GFSSContig13208_795-1_T_R_1863899735	n/a	GF	chromosome_6	56404903	12	35.82	41.742	n/a	n/a	n/a	36.277	42.705	n/a	12.978	n/a
EBI 603	SNP	EST	GFSSContig14690_690-0_B_R_1890481103	n/a	GF	chromosome_6	57160241	12	39.509	45.99	n/a	n/a	n/a	39.96	46.953	n/a	9.102	n/a
EBI 604	SNP	EST	GFSSContig14923_586-0_B_F_1890481047	n/a	GF and UN	chromosome_6	59145596	12	45.811	53.247	34.63	35.09	32.369	46.196	54.145	34.503	5.702	15.62
EBI 605	SNP	EST	GFSSContig5092_390-0_T_U_1890482420	n/a	GF and UN	chromosome_6	60362521	12	51.477	57.51	41.7	40.702	37.859	51.877	58.536	41.474	0	9.921
EBI 606	SNP	EST	GFSSContig19690_2175-1_B_F_1863899708	n/a	UN	chromosome_6	62202181	12	63.461	n/a	53.684	n/a	48.224	63.864	n/a	53.461	n/a	0
EBI 607	SSR	Genomic	GSSR_041	144	GF	chromosome_7	1187098	13	0	0	n/a	n/a	n/a	0	0	n/a	48.546	n/a
EBI 608	SSR	Genomic	GSSR_050	121	GF	n/a	n/a	13	6.773	6.773	n/a	n/a	n/a	6.774	6.774	n/a	51.551	n/a
EBI 609	SSR	Genomic	GSSR_050	128	GF and UN	n/a	n/a	13	7.429	7.429	0	0	n/a	7.066	7.067	0	52.967	51.076
EBI 610	SNP	EST	GFSSContig15887_1200-0_T_U_1890482365	n/a	UN	chromosome_10	54238449	13	11.893	n/a	6.481	n/a	0	11.667	n/a	6.59	n/a	51.486
EBI 611	SNP	EST	GFk35ctg307257_202-0_B_F_1890481321	n/a	UN	chromosome_7	458231	13	12.21	n/a	6.943	n/a	0.514	11.984	n/a	7.045	n/a	50.93
EBI 612	SNP	EST	GFk50ctg33951_379-0_B_F_1890481347	n/a	UN	chromosome_7	856608	13	12.523	n/a	7.397	n/a	0.976	12.301	n/a	7.499	n/a	50.45
EBI 613	SSR	Genomic	GSSR_041	171	GF and UN	chromosome_7	1187098	13	18.77	13.641	16.469	6.454	n/a	18.606	13.615	16.53	43.527	n/a
EBI 614	SSR	Genomic	GSSR_034	150	GF and UN	n/a	n/a	13	23.706	17.71	22.273	n/a	n/a	23.547	17.605	22.423	n/a	n/a
EBI 615	SNP	EST	GFSSContig11513_84-0_B_R_1890479334	n/a	GF and UN	chromosome_7	1907642	13	26.581	20.255	25.478	8.278	n/a	26.372	20.053	25.625	44.641	43.003
EBI 616	SSR	Genomic	GSSR_034	153	UN	n/a	n/a	13	28.931	n/a	29.669	n/a	n/a	28.706	n/a	29.804	n/a	n/a
EBI 617	SNP	EST	GFSSContig12104_510-1_T_F_1863901026	n/a	GF and UN	chromosome_7	2468184	13	33.239	21.694	37.355	10.573	11.684	33.011	21.441	37.514	42.243	40.363
EBI 618	SNP	EST	GFSSContig18784_1884-0_B_R_1890481275	n/a	UN	chromosome_7	35630986	13	38.169	n/a	40.998	n/a	15.261	37.976	n/a	41.174	n/a	36.171
EBI 619	SNP	EST	GFSSContig18909_129-0_T_U_1890482473	n/a	UN	chromosome_7	3840122	13	38.169	n/a	40.998	n/a	15.073	37.976	n/a	41.174	n/a	36.385
EBI 620	SSR	Genomic	GSSR_056	299	GF	n/a	n/a	13	39.16	29.159	n/a	n/a	n/a	38.916	28.898	n/a	39.724	n/a
EBI 621	SNP	EST	GFSSContig19414_135-0_T_R_1890482246	n/a	UN	chromosome_7	13311641	13	50.932	n/a	50.432	n/a	24.033	50.773	n/a	50.608	n/a	27.477
EBI 622	SNP	EST	GFSSContig16458_1714-1_B_R_1863898111	n/a	UN	chromosome_7	13309964	13	50.932	n/a	50.432	n/a	24.033	50.773	n/a	50.608	n/a	n/a
EBI 623	SNP	EST	GFSSContig2952_216-0_T_R_1890481279	n/a	UN	chromosome_3	55633219	13	52.168	n/a	51.345	n/a	n/a	52.012	n/a	51.521	n/a	26.559
EBI 624	SNP	EST	GFSSContig19005_876-1_B_F_1863898510	n/a	UN	chromosome_7	18758813	13	52.168	n/a	51.345	n/a	n/a	52.012	n/a	51.521	n/a	n/a
EBI 625	SNP	EST	GFSSContig12567_692-0_T_R_1890481268	n/a	UN	chromosome_7	18751957	13	52.168	n/a	51.345	n/a	n/a	52.012	n/a	51.521	n/a	n/a
EBI 626	SNP	EST	GFSSContig15693_898-1_B_R_1863899086	n/a	UN	chromosome_7	41597618	13	52.168	n/a	51.345	n/a	25.177	52.012	n/a	51.521	n/a	26.393
EBI 627	SNP	EST	GFSSContig16422_1031-1_B_R_1863899231	n/a	GF	chromosome_7	9143282	13	53.742	47.545	n/a	20.533	n/a	53.475	47.285	n/a	30.554	n/a
EBI 628	SNP	EST	GFSSContig6639_712-1_T_F_1863899658	n/a	UN	chromosome_7	18758696	13	54.03	n/a	52.721	n/a	25.416	53.882	n/a	52.9	n/a	25.874
EBI 629	SSR	Genomic	GSSR_027	112	GF	n/a	n/a	13	55.956	50.337	n/a	23.165	n/a	55.686	50.076	n/a	28.028	n/a
EBI 630	SNP	EST	GFSSContig16049_1267-0_T_R_1890481318	n/a	UN	chromosome_7	53516823	13	57.807	n/a	55.513	n/a	27.415	57.671	n/a	55.694	n/a	24.144
EBI 631	SNP	EST	GFSSContig1966_308-1_B_R_1863898944	n/a	GF and UN	chromosome_7	55941422	13	59.461	54.757	56.736	25.723	29.688	59.239	54.563	56.85	25.934	21.993
EBI 632	SNP	EST	GFSSContig14117_827-1_B_F_1863898152	n/a	UN	chromosome_7	58043595	13	62.522	n/a	59.796	n/a	31.534	62.331	n/a	59.941	n/a	20.033
EBI 633	SNP	EST	GFk35ctg648025_353-0_B_R_1890481331	n/a	UN	chromosome_7	58207132	13	62.976	n/a	60.25	n/a	31.983	62.785	n/a	60.396	n/a	19.583
EBI 634	SNP	EST	GFSSContig12459_346-1_B_R_1863898281	n/a	UN	chromosome_7	59012738	13	63.431	n/a	60.705	n/a	32.457	63.24	n/a	60.85	n/a	n/a
EBI 635	SNP	EST	GFSSContig18799_764-1_T_F_1863898613	n/a	UN	chromosome_7	59651795	13	63.431	n/a	60.705	n/a	32.457	63.24	n/a	60.85	n/a	n/a
EBI 636	SNP	EST	GFSSContig18994_311-1_B_F_1863900892	n/a	UN	chromosome_7	59460069	13	63.431	n/a	60.705	n/a	32.457	63.24	n/a	60.85	n/a	19.109
EBI 637	SNP	EST	GFSSContig13596_312-0_B_R_1890481296	n/a	UN	chromosome_7	60170363	13	63.885	n/a	61.159	n/a	32.906	63.694	n/a	61.305	n/a	18.659
EBI 638	SNP	EST	GFSSContig8643_492-0_T_R_1890481266	n/a	UN	chromosome_7	60495814	13	64.798	n/a	62.073	n/a	33.849	64.608	n/a	62.218	n/a	17.715
EBI 639	SNP	EST	GFSSContig16609_920-1_B_F_1863898307	n/a	UN	chromosome_7	61108065	13	65.253	n/a	62.527	n/a	34.301	65.062	n/a	62.672	n/a	17.262
EBI 640	SNP	EST	GFSSContig18109_864-0_T_F_1890481322	n/a	UN	chromosome_7	62510040	13	71.001	n/a	68.275	n/a	39.866	70.81	n/a	68.42	n/a	11.674
EBI 641	SSR	EST	ESSR_010	155	GF	chromosome_7	58894028	13	71.388	66.684	n/a	36.888	n/a	71.14	66.464	n/a	n/a	n/a
EBI 642	SSR	EST	ESSR_010	154	GF	chromosome_7	58894028	13	71.388	66.684	n/a	36.888	n/a	71.14	66.464	n/a	14.118	n/a
EBI 643	SNP	EST	GFSSContig13612_465-1_B_F_1863898177	n/a	UN	chromosome_7	62997760	13	75.744	n/a	73.018	n/a	44.65	75.553	n/a	73.163	n/a	6.861
EBI 644	SNP	EST	GFSSContig10709_686-1_T_R_1863898303	n/a	UN	chromosome_7	64135545	13	82.554	n/a	79.828	n/a	51.453	82.358	n/a	79.968	n/a	0
EBI 645	SNP	EST	GFSSContig1405_481-0_B_U_1890482542	n/a	GF	chromosome_7	62930700	13	87.851	83.147	n/a	51	n/a	87.603	82.927	n/a	0	n/a
EBI 646	SSR	Genomic	GSSR_075	131	GF and UN	chromosome_8	1214741	14	0	0	0	0	n/a	0	0	0	41.316	49.943
EBI 647	SNP	EST	GFSSContig15832_1407-0_T_U_1890482386	n/a	GF and UN	n/a	n/a	14	8.65	8.782	8.519	n/a	0	8.791	6.8	10.782	50.477	56.546
EBI 648	SNP	EST	GFSSContig15832_782-0_B_U_1890482342	n/a	GF and UN	chromosome_8	16168782	14	8.65	8.782	8.519	n/a	0	8.791	6.8	10.782	n/a	n/a
EBI 649	SNP	EST	GFSSContig19372_585-0_B_R_1890481508	n/a	GF and UN	chromosome_8	3643181	14	16.81	18.069	15.552	2.801	7.788	17.097	13.706	20.487	43.122	48.396
EBI 650	SSR	Genomic	GSSR_075	166	GF and UN	chromosome_8	1214741	14	19.554	20.406	18.704	n/a	10.899	19.856	16.658	23.054	n/a	n/a
EBI 651	SNP	EST	GFk40ctg229781_98-0_T_R_1893112184	n/a	GF	chromosome_8	9179075	14	43.537	37.863	n/a	19.201	n/a	48.372	42.21	n/a	24.286	n/a
EBI 652	SNP	EST	GFSSContig17577_1399-1_B_R_1863898262	n/a	UN	chromosome_8	10778664	14	46.296	n/a	52.723	n/a	31.767	50.25	n/a	56.606	n/a	23.485
EBI 653	SNP	EST	GFk50ctg97419_270-0_B_R_1890482600	n/a	UN	super_11	984549	14	46.654	n/a	53.177	n/a	32.273	50.662	n/a	57.061	n/a	23.689
EBI 654	SNP	EST	GFSSContig11408_475-0_B_U_1890482525	n/a	GF and UN	chromosome_8	27419916	14	47.372	40.654	54.091	23.636	33.161	51.489	45.004	57.974	19.91	24.114
EBI 655	SNP	EST	GFSSContig16447_152-1_B_F_1863899396	n/a	GF	n/a	n/a	14	47.372	40.654	n/a	22.096	n/a	51.489	45.004	n/a	21.387	n/a
EBI 656	SNP	EST	GFSSContig16591_1287-0_B_U_1890482309	n/a	GF	n/a	n/a	14	50.87	44.412	n/a	25.374	n/a	54.986	48.762	n/a	18.107	n/a
EBI 657	SSR	Genomic	GSSR_023	110	UN	n/a	n/a	14	50.905	n/a	57.363	n/a	n/a	55.026	n/a	61.246	n/a	n/a
EBI 658	SNP	EST	GFSSContig20268_1567-1_T_F_1863899602	n/a	GF	chromosome_8	51246827	14	56.697	50.67	n/a	30.968	n/a	60.809	55.02	n/a	n/a	n/a
EBI 659	SNP	EST	GFSSContig20268_1121-1_T_R_1863898913	n/a	GF	chromosome_8	51247273	14	56.697	50.67	n/a	30.968	n/a	60.809	55.02	n/a	12.519	n/a
EBI 660	SNP	EST	GFSSContig12422_501-0_B_F_1890479231	n/a	UN	chromosome_1	1541464	14	68.026	n/a	73.216	n/a	49.669	72.167	n/a	77.106	n/a	6.259
EBI 661	SNP	EST	GFSSContig20436_3127-1_T_R_1863899006	n/a	GF and UN	chromosome_8	54748793	14	69.56	64.484	74.637	43.516	52.327	73.684	68.858	78.51	0	3.872
EBI 662	SSR	EST	ESSR_022	179	UN	chromosome_8	55394631	14	74.863	n/a	79.94	n/a	n/a	78.985	n/a	83.811	n/a	n/a
EBI 663	SSR	Genomic	GSSR_077	115	GF and UN	chromosome_3	69859226	15	0	0	0	n/a	0	0	0	0	22.856	54.478
EBI 664	SSR	Genomic	GSSR_077	109	GF	chromosome_3	69859226	15	0.405	0.259	n/a	0	n/a	0.322	0.204	n/a	23.5	n/a
EBI 665	SSR	Genomic	GSSR_004	177	GF	n/a	n/a	15	16.028	10.242	n/a	4.029	n/a	16.058	10.187	n/a	19.415	n/a
EBI 666	SNP	EST	GFSSContig19668_777-1_B_R_1863898324	n/a	UN	chromosome_8	2948949	15	17.926	n/a	24.397	n/a	7.24	18.166	n/a	24.808	n/a	48.491
EBI 667	SSR	Genomic	GSSR_014	128	GF	chromosome_8	6042880	15	25.822	16.5	n/a	9.218	n/a	25.923	16.445	n/a	14.309	n/a
EBI 668	SNP	EST	GFk45ctg342913_247-0_T_F_1893112180	n/a	UN	chromosome_8	7977535	15	29.285	n/a	39.857	n/a	20.443	29.449	n/a	40.216	n/a	35.156
EBI 669	SNP	EST	GFk45ctg342913_370-0_B_R_1893112193	n/a	GF and UN	chromosome_8	7977658	15	29.285	18.713	39.857	9.739	n/a	29.449	18.683	40.216	13.777	35.184
EBI 670	SNP	EST	GFSSContig11743_1004-1_T_R_1863899878	n/a	GF	chromosome_8	44857739	15	29.702	19.266	n/a	11.519	n/a	29.854	19.213	n/a	n/a	n/a
EBI 671	SNP	EST	GFSSContig12706_492-1_B_R_1863899729	n/a	GF	super_11	982006	15	29.702	19.266	n/a	11.519	n/a	29.854	19.213	n/a	11.676	n/a
EBI 672	SNP	EST	GFSSContig2033_278-0_B_R_1890481481	n/a	UN	chromosome_8	37504427	15	29.959	n/a	40.312	n/a	20.619	30.112	n/a	40.673	n/a	34.573
EBI 673	SNP	EST	GFSSContig19900_1921-1_B_F_1863899997	n/a	UN	chromosome_8	38958928	15	30.634	n/a	40.766	n/a	20.974	30.774	n/a	41.129	n/a	34.744
EBI 674	SNP	EST	GFSSContig12663_1010-1_T_F_1863898371	n/a	UN	chromosome_8	33994953	15	30.634	n/a	40.766	n/a	20.974	30.774	n/a	41.129	n/a	n/a
EBI 675	SNP	EST	GFSSContig19170_462-1_B_F_1863898827	n/a	UN	chromosome_8	38537152	15	30.634	n/a	40.766	n/a	20.974	30.774	n/a	41.129	n/a	n/a
EBI 676	SNP	EST	GFSSContig16134_534-1_B_F_1863899321	n/a	GF	chromosome_8	38959691	15	30.862	20.803	n/a	11.817	n/a	31.009	20.726	n/a	12.476	n/a
EBI 677	SSR	Genomic	GSSR_023	180	GF and UN	n/a	n/a	15	33.235	23.95	42.521	13.551	n/a	33.285	23.709	42.86	9.873	39.627
EBI 678	SNP	EST	GFSSContig10135_1021-0_T_U_1890482357	n/a	UN	chromosome_8	41761255	15	34.137	n/a	43.688	n/a	21.819	34.196	n/a	44.037	n/a	33.776
EBI 679	SSR	Genomic	GSSR_057	145	UN	chromosome_8	44547440	15	36.293	n/a	46.48	n/a	n/a	36.359	n/a	46.828	n/a	n/a
EBI 680	SNP	EST	GFk50ctg123202_445-0_T_F_1890481500	n/a	GF	chromosome_8	49763305	15	37.734	27.123	n/a	14.188	n/a	38.011	27.061	n/a	9.362	n/a
EBI 681	SNP	EST	GFSSContig18942_2100-0_B_U_1890482530	n/a	GF	n/a	n/a	15	43.757	31.371	n/a	18.251	n/a	43.999	31.309	n/a	5.327	n/a
EBI 682	SNP	EST	GFSSContig18942_2573-0_B_U_1890482549	n/a	GF	n/a	n/a	15	44.401	31.826	n/a	18.427	n/a	44.64	31.764	n/a	5.154	n/a
EBI 683	SSR	Genomic	GSSR_009	170	GF	n/a	n/a	15	47.684	34.141	n/a	19.876	n/a	47.904	34.079	n/a	3.712	n/a
EBI 684	SSR	Genomic	GSSR_009	166	UN	n/a	n/a	15	49.993	n/a	64.216	n/a	n/a	50.101	n/a	64.565	n/a	n/a
EBI 685	SSR	Genomic	GSSR_009	153	GF	n/a	n/a	15	51.641	36.932	n/a	20.796	n/a	51.839	36.87	n/a	2.786	n/a
EBI 686	SSR	Genomic	GSSR_009	176	UN	n/a	n/a	15	52.521	n/a	67.489	n/a	n/a	52.637	n/a	67.837	n/a	n/a
EBI 687	SNP	EST	GFSSContig18297_1609-1_T_R_1863900293	n/a	GF and UN	chromosome_8	53137669	15	59.74	42.645	76.835	23.546	45.611	59.893	42.583	77.203	0	12.718
EBI 688	SSR	EST	ESSR_014	154	UN	chromosome_8	55394919	15	69.69	n/a	86.785	n/a	n/a	69.912	n/a	87.222	n/a	n/a
EBI 689	SSR	EST	ESSR_022	163	UN	chromosome_8	55394631	15	72.005	n/a	89.101	n/a	n/a	72.227	n/a	89.537	n/a	n/a
EBI 690	SSR	Genomic	GSSR_047	177	GF	n/a	n/a	16	0	0	n/a	n/a	n/a	0	0	n/a	53.874	n/a
EBI 691	SNP	EST	GFSSContig20039_958-1_T_F_1863901063	n/a	GF and UN	chromosome_9	1318926	16	7.457	7.457	0	47.868	n/a	7.457	7.457	0	47.977	n/a
EBI 692	SNP	EST	GFSSContig14673_1168-0_T_R_1890481757	n/a	GF and UN	chromosome_9	2125698	16	8.877	9.406	0.89	45.748	0	8.878	9.437	0.863	46.245	37.248
EBI 693	SNP	EST	GFSSContig13472_457-0_B_R_1890481753	n/a	GF	chromosome_9	2669340	16	13.471	12.214	n/a	42.418	n/a	13.494	12.262	n/a	n/a	n/a
EBI 694	SNP	EST	GFSSContig16376_214-0_B_R_1890481755	n/a	GF and UN	chromosome_9	6664433	16	22.05	17.457	19.185	36.248	n/a	22.06	17.505	19.157	36.008	27.932
EBI 695	SNP	EST	GFSSContig12642_472-0_B_F_1890481797	n/a	GF	chromosome_9	6672742	16	22.05	17.457	n/a	n/a	n/a	22.06	17.505	n/a	n/a	n/a
EBI 696	SSR	Genomic	GSSR_005	119	UN	chromosome_9	7047146	16	23.719	n/a	21.029	n/a	n/a	23.729	n/a	21.001	n/a	n/a
EBI 697	SNP	EST	GFSSContig6209_276-0_T_F_1890481789	n/a	UN	chromosome_9	12846903	16	26.246	n/a	23.82	n/a	11.731	26.256	n/a	23.792	n/a	24.691
EBI 698	SNP	EST	GFSSContig8210_372-1_B_F_1863899609	n/a	GF and UN	chromosome_9	22931677	16	26.246	21.215	23.82	32.41	10.846	26.256	21.262	23.792	32.459	25.801
EBI 699	SNP	EST	GFSSContig16329_1454-1_B_R_1863900979	n/a	GF	chromosome_9	22931488	16	26.246	21.215	n/a	n/a	n/a	26.256	21.262	n/a	n/a	n/a
EBI 700	SNP	EST	GFSSContig16329_1265-1_B_F_1863900206	n/a	GF	chromosome_9	10750460	16	26.246	21.215	n/a	n/a	n/a	26.256	21.262	n/a	n/a	n/a
EBI 701	SNP	EST	GFk40ctg144164_473-0_T_F_1890481775	n/a	UN	chromosome_9	42428597	16	26.246	n/a	23.82	n/a	11.75	26.256	n/a	23.792	n/a	24.666
EBI 702	SNP	EST	GFSSContig19243_2791-1_T_F_1863898270	n/a	UN	chromosome_9	26650465	16	26.246	n/a	23.82	n/a	11.75	26.256	n/a	23.792	n/a	24.666
EBI 703	SNP	EST	GFSSContig11849_357-0_T_R_1890481760	n/a	UN	chromosome_9	48023744	16	28.174	n/a	24.275	n/a	12.226	28.183	n/a	24.247	n/a	24.19
EBI 704	SSR	Genomic	GSSR_018	116	GF	n/a	n/a	16	28.934	25.958	n/a	n/a	n/a	28.944	26.005	n/a	38.318	n/a
EBI 705	SNP	EST	GFSSContig18320_993-0_T_F_1890481689	n/a	UN	chromosome_9	48979028	16	32.046	n/a	25.188	n/a	13.143	32.056	n/a	25.16	n/a	n/a
EBI 706	SNP	EST	GFSSContig4481_255-0_B_R_1890481787	n/a	UN	chromosome_9	48692464	16	32.046	n/a	25.188	n/a	13.143	32.056	n/a	25.16	n/a	23.239
EBI 707	SNP	EST	GFSSContig18335_922-1_B_R_1863900601	n/a	GF and UN	chromosome_9	52112939	16	33.974	34.848	25.642	29.529	n/a	33.984	34.896	25.615	29.564	23.55
EBI 708	SNP	EST	GFSSContig12435_596-1_B_F_1863898326	n/a	UN	chromosome_9	50343610	16	33.974	n/a	25.642	n/a	13.59	33.984	n/a	25.615	n/a	22.823
EBI 709	SNP	EST	GFSSContig18202_1355-1_B_F_1863899741	n/a	GF	chromosome_9	50807789	16	34.602	35.762	n/a	29.5	n/a	34.612	35.809	n/a	29.519	n/a
EBI 710	SNP	EST	GFSSContig20092_371-1_T_R_1863899857	n/a	GF	chromosome_9	50806686	16	34.602	35.762	n/a	29.51	n/a	34.612	35.809	n/a	29.526	n/a
EBI 711	SNP	EST	GFSSContig4096_351-0_B_F_1890481784	n/a	GF	chromosome_9	51331309	16	35.548	37.138	n/a	28.102	n/a	35.558	37.185	n/a	26.612	n/a
EBI 712	SNP	EST	GFSSContig19578_877-0_B_R_1890482275	n/a	GF and UN	chromosome_9	52935259	16	36.495	38.514	27.019	26.867	n/a	36.505	38.561	26.991	26.806	21.48
EBI 713	SNP	EST	GFSSContig18701_2097-1_T_F_1863900617	n/a	UN	chromosome_9	52784637	16	36.495	n/a	27.019	n/a	14.994	36.505	n/a	26.991	n/a	n/a
EBI 714	SNP	EST	GFSSContig16774_1273-1_T_F_1863898259	n/a	UN	chromosome_9	52710724	16	36.495	n/a	27.019	n/a	14.994	36.505	n/a	26.991	n/a	n/a
EBI 715	SNP	EST	GFSSContig16774_1572-1_T_R_1863898208	n/a	UN	chromosome_9	52934960	16	36.495	n/a	27.019	n/a	14.994	36.505	n/a	26.991	n/a	21.358
EBI 716	SSR	Genomic	GSSR_071	124	GF	chromosome_9	52552246	16	37.251	39.89	n/a	26.591	n/a	37.261	39.938	n/a	26.845	n/a
EBI 717	SNP	EST	GFSSContig14866_659-0_B_F_1890481793	n/a	GF	chromosome_9	52399520	16	38.008	41.266	n/a	26.458	n/a	38.018	41.314	n/a	26.655	n/a
EBI 718	SNP	EST	GFSSContig2426_408-1_T_F_1863899428	n/a	GF	chromosome_9	53272693	16	38.51	42.18	n/a	25.567	n/a	38.519	42.227	n/a	27.133	n/a
EBI 719	SNP	EST	GFSSmeganDLF1_1-1_T_R_1865994566	n/a	GF and UN	chromosome_9	53537862	16	39.012	43.093	27.473	25.491	15.581	39.021	43.14	27.446	25.522	20.601
EBI 720	SSR	Genomic	GSSR_040	130	UN	n/a	n/a	16	43.222	n/a	33.221	n/a	n/a	43.232	n/a	33.193	n/a	n/a
EBI 721	SNP	EST	GFSSContig18986_1716-0_B_F_1890482088	n/a	GF	chromosome_10	48867712	16	43.409	45.884	n/a	21.975	n/a	43.419	45.932	n/a	n/a	n/a
EBI 722	SNP	EST	GFSSContig10339_597-0_B_F_1890482194	n/a	GF and UN	chromosome_9	54827462	16	47.806	48.676	39.479	21.478	n/a	47.816	48.723	39.452	21.568	17.507
EBI 723	SNP	EST	GFSSContig14196_195-0_B_U_1890482599	n/a	UN	n/a	n/a	16	47.806	n/a	39.479	n/a	n/a	47.816	n/a	39.452	n/a	18.277
EBI 724	SSR	Genomic	GSSR_040	125	GF and UN	n/a	n/a	16	53.85	58.676	41.568	n/a	n/a	53.812	58.626	41.54	n/a	n/a
EBI 725	SNP	EST	GFSSContig18315_975-1_B_R_1863898380	n/a	UN	chromosome_9	54163883	16	56.652	n/a	43.095	n/a	16.387	56.694	n/a	43.119	n/a	19.92
EBI 726	SSR	Genomic	GSSR_076	138	GF	chromosome_9	56619762	16	62.702	71.553	n/a	n/a	n/a	62.657	71.472	n/a	n/a	n/a
EBI 727	SSR	Genomic	GSSR_076	142	GF and UN	chromosome_9	56619762	16	63.585	72.839	46.875	n/a	19.526	63.562	72.785	46.881	15.987	15.574
EBI 728	SNP	EST	GFk40ctg123299_208-0_T_R_1890481791	n/a	UN	chromosome_9	56100690	16	66.731	n/a	51.019	n/a	20.524	66.7	n/a	51.009	n/a	15.524
EBI 729	SNP	EST	GFSSContig20074_483-0_B_R_1890481681	n/a	GF and UN	chromosome_9	56181374	16	66.731	74.986	51.019	19.162	20.772	66.7	74.935	51.009	19.289	14.974
EBI 730	SNP	EST	GFSSContig18465_599-0_T_F_1890481715	n/a	UN	chromosome_3	71880554	16	67.451	n/a	51.932	n/a	21.569	67.42	n/a	51.922	n/a	14.497
EBI 731	SSR	Genomic	GSSR_064	118	UN	chromosome_9	57056340	16	68.535	n/a	53.309	n/a	n/a	68.505	n/a	53.298	n/a	n/a
EBI 732	SNP	EST	GFSSContig5277_533-0_B_R_1890482282	n/a	UN	chromosome_9	57416084	16	69.254	n/a	54.222	n/a	n/a	69.225	n/a	54.211	n/a	13.073
EBI 733	SNP	EST	GFSSContig16921_511-1_T_F_1863898249	n/a	UN	chromosome_9	57285472	16	69.254	n/a	54.222	n/a	n/a	69.225	n/a	54.211	n/a	13.174
EBI 734	SNP	EST	GFSSContig16921_632-1_B_R_1863898588	n/a	UN	chromosome_9	57300580	16	69.254	n/a	54.222	n/a	22.915	69.225	n/a	54.211	n/a	13.133
EBI 735	SNP	EST	GFSSContig17637_692-1_T_F_1863900964	n/a	GF and UN	chromosome_9	57300459	16	69.254	76.83	54.222	17.318	n/a	69.225	76.781	54.211	17.5	13.14
EBI 736	SNP	EST	GFSSContig16226_576-1_B_F_1863898518	n/a	UN	chromosome_9	58335619	16	72.905	n/a	57.494	n/a	26.036	72.87	n/a	57.484	n/a	9.897
EBI 737	SSR	Genomic	GSSR_008	75	GF	chromosome_9	57639580	16	74.004	82.073	n/a	9.673	n/a	73.981	82.024	n/a	9.815	n/a
EBI 738	SSR	Genomic	GSSR_053	160	UN	n/a	n/a	16	74.962	n/a	59.338	n/a	n/a	74.923	n/a	59.327	n/a	n/a
EBI 739	SNP	EST	GFSSContig3933_570-0_T_F_1890481710	n/a	GF and UN	chromosome_9	59196167	16	86.361	95.711	69.554	4.659	33.929	86.408	95.722	69.637	4.465	0
EBI 740	SSR	Genomic	GSSR_053	167	GF and UN	n/a	n/a	16	101.25	114.3	80.742	0	36.747	101.617	113.127	82.65	0	2.023
EBI 741	SNP	EST	GFSSContig9146_190-0_T_R_1890481744	n/a	GF and UN	chromosome_9	1611605	17	0	0	0	0	0	0	0	0	0	0.859
EBI 742	SNP	EST	GFk25ctg2814516_120-0_T_R_1893112188	n/a	UN	chromosome_9	2128307	17	1.438	n/a	1.53	n/a	0.34	1.412	n/a	1.495	n/a	0
EBI 743	SNP	EST	GFSSContig17529_775-0_B_R_1890482272	n/a	GF	chromosome_9	4622519	17	11.876	11.118	n/a	11.228	n/a	11.891	11.194	n/a	11.583	n/a
EBI 744	SNP	EST	GFSSContig19603_1415-0_B_U_1890482376	n/a	GF and UN	chromosome_4	60492701	17	12.385	11.595	13.176	11.777	11.918	12.405	11.679	13.133	11.951	12.508
EBI 745	SSR	Genomic	GSSR_005	140	GF and UN	chromosome_9	7047146	17	13.144	12.203	14.085	12.197	12.946	13.14	12.254	14.027	12.425	13.522
EBI 746	SNP	EST	GFSSContig15761_607-0_B_R_1890481684	n/a	UN	chromosome_9	5916238	17	13.31	n/a	14.112	n/a	n/a	13.397	n/a	14.07	n/a	12.868
EBI 747	SSR	Genomic	GSSR_005	143	GF	chromosome_9	7047146	17	14.835	15.308	n/a	n/a	n/a	14.85	15.387	n/a	n/a	n/a
EBI 748	SNP	EST	GFSSContig9297_330-1_B_F_1863898921	n/a	GF	chromosome_9	7382853	17	16.095	17.624	n/a	13.167	n/a	16.113	17.702	n/a	13.154	n/a
EBI 749	SNP	EST	GFSSContig18477_812-1_B_R_1863900107	n/a	GF and UN	chromosome_9	8901159	17	16.095	17.624	14.566	13.174	13.369	16.113	17.702	14.525	13.314	13.869
EBI 750	SSR	Genomic	GSSR_005	147	UN	chromosome_9	7047146	17	16.933	n/a	15.943	n/a	n/a	16.951	n/a	15.901	n/a	n/a
EBI 751	SNP	EST	GFSSContig8648_564-0_T_F_1890481768	n/a	GF	chromosome_9	48738773	17	17.364	18.078	n/a	13.667	n/a	17.382	18.156	n/a	13.649	n/a
EBI 752	SNP	EST	GFSSContig16403_979-0_B_R_1890481709	n/a	GF and UN	chromosome_9	49719912	17	18.633	18.533	18.734	14.264	14.439	18.651	18.611	18.693	14.396	14.977
EBI 753	SNP	EST	GFSSContig9415_98-0_T_R_1890481698	n/a	UN	chromosome_9	49707845	17	18.633	n/a	18.734	n/a	13.76	18.651	n/a	18.693	n/a	14.274
EBI 754	SNP	EST	GFSSContig19882_825-1_B_F_1863899567	n/a	GF	chromosome_9	50579186	17	19.628	19.446	n/a	14.956	n/a	19.646	19.524	n/a	14.956	n/a
EBI 755	SNP	EST	GFSSContig18701_954-1_T_R_1863899126	n/a	GF	chromosome_9	52782097	17	25.341	24.689	n/a	20.144	n/a	25.357	24.767	n/a	20.141	n/a
EBI 756	SNP	EST	GFSSContig9550_549-0_B_R_1890481721	n/a	GF	chromosome_9	53798708	17	27.864	27.004	n/a	22.396	n/a	27.879	27.082	n/a	22.414	n/a
EBI 757	SNP	EST	GFSSContig12456_129-0_B_R_1890481770	n/a	GF and UN	chromosome_9	54298586	17	27.864	27.004	28.723	22.89	23.129	27.879	27.082	28.676	22.996	23.689
EBI 758	SNP	EST	GFSSContig15868_1101-1_T_R_1863899637	n/a	GF	chromosome_9	54920682	17	29.258	28.38	n/a	23.793	n/a	29.058	28.459	n/a	23.815	n/a
EBI 759	SNP	EST	GFSSContig9387_726-0_B_R_1890481706	n/a	UN	chromosome_9	55414507	17	29.687	n/a	30.571	n/a	24.946	30.091	n/a	30.519	n/a	25.319
EBI 760	SNP	EST	GFSSContig12826_321-1_T_F_1863901043	n/a	GF and UN	chromosome_9	55655605	17	30.623	29.726	31.519	25.61	25.79	30.642	30.307	30.979	25.722	26.332
EBI 761	SNP	EST	GFk45ctg85679_197-0_B_R_1890481703	n/a	GF and UN	chromosome_9	56612780	17	33.667	33.918	33.416	28.652	28.719	33.659	34.476	32.843	28.769	29.263
EBI 762	SSR	Genomic	GSSR_064	124	GF and UN	chromosome_9	57056340	17	35.783	35.231	36.335	30.243	30.296	35.818	35.873	35.764	30.368	30.865
EBI 763	SNP	EST	GFSSContig20403_1940-1_B_R_1863899229	n/a	GF and UN	chromosome_9	58044029	17	39.006	37.834	40.178	32.66	32.809	39.032	38.426	39.639	32.775	33.364
EBI 764	SNP	EST	GFSSContig18763_1001-1_B_R_1863898803	n/a	UN	chromosome_9	58365210	17	43.687	n/a	43.853	n/a	35.436	43.948	n/a	43.791	n/a	36.055
EBI 765	SNP	EST	GFSSContig15563_263-1_B_R_1863901099	n/a	GF and UN	chromosome_9	59102798	17	49.944	51.123	48.765	42.719	42.396	49.806	50.875	48.738	n/a	42.949
EBI 766	SSR	Genomic	GSSR_058	188	UN	chromosome_10	615825	18	0	n/a	0	n/a	n/a	0	n/a	0	n/a	n/a
EBI 767	SNP	EST	GFk50ctg317996_319-0_B_R_1890482142	n/a	GF	chromosome_10	180868	18	1.717	0	n/a	n/a	n/a	1.732	0	n/a	59.867	n/a
EBI 768	SNP	EST	GFSSContig13484_518-0_T_R_1890482079	n/a	UN	chromosome_10	292574	18	2.791	n/a	2.792	n/a	n/a	2.792	n/a	2.792	n/a	2.36
EBI 769	SNP	EST	GFSSContig11810_723-1_B_R_1863898417	n/a	UN	chromosome_10	658457	18	3.246	n/a	3.246	n/a	0	3.246	n/a	3.246	n/a	2.65
EBI 770	SSR	Genomic	GSSR_022	167	UN	n/a	n/a	18	5.09	n/a	5.09	n/a	n/a	5.09	n/a	5.09	n/a	n/a
EBI 771	SSR	Genomic	GSSR_013	98	GF	chromosome_10	613250	18	5.965	4.248	n/a	0	n/a	5.98	4.248	n/a	57.97	n/a
EBI 772	SSR	Genomic	GSSR_022	164	UN	n/a	n/a	18	7.881	n/a	7.881	n/a	n/a	7.881	n/a	7.881	n/a	n/a
EBI 773	SNP	EST	GFSSContig11329_172-0_B_U_1890482303	n/a	GF	chromosome_10	2475626	18	10.213	8.496	n/a	4.092	n/a	10.228	8.496	n/a	54.552	n/a
EBI 774	SSR	EST	ESSR_005	98	UN	chromosome_10	1281398	18	11.153	n/a	11.153	n/a	n/a	11.153	n/a	11.153	n/a	n/a
EBI 775	SNP	EST	GFSSContig16029_183-0_B_U_1890482483	n/a	UN	chromosome_10	1296420	18	12.066	n/a	12.067	n/a	n/a	12.066	n/a	12.067	n/a	6.151
EBI 776	SNP	EST	GFSSContig16121_677-0_B_R_1890482091	n/a	GF	chromosome_10	1520945	18	13.005	11.287	n/a	n/a	n/a	13.019	11.287	n/a	51.696	n/a
EBI 777	SNP	EST	GFSSContig20421_1653-1_T_F_1863899785	n/a	GF and UN	chromosome_10	1924546	18	14.586	12.869	14.586	8.666	n/a	14.612	12.88	14.612	49.569	10.292
EBI 778	SSR	EST	ESSR_016	133	UN	chromosome_10	3185180	18	20.316	n/a	23.255	n/a	n/a	20.354	n/a	23.268	n/a	n/a
EBI 779	SSR	EST	ESSR_028	133	UN	chromosome_10	3185173	18	22.8	n/a	27.013	n/a	n/a	22.847	n/a	27.026	n/a	n/a
EBI 780	SSR	EST	ESSR_028	130	UN	chromosome_10	3185173	18	24.645	n/a	29.804	n/a	n/a	24.699	n/a	29.817	n/a	n/a
EBI 781	SSR	EST	ESSR_016	140	GF and UN	chromosome_10	3185180	18	27.814	19.312	34.6	n/a	n/a	27.816	19.385	34.515	n/a	20.504
EBI 782	SSR	EST	ESSR_028	136	GF and UN	chromosome_10	3185173	18	31.108	22.797	37.703	n/a	n/a	31.022	22.754	37.558	n/a	18.113
EBI 783	SSR	EST	ESSR_016	127	GF	chromosome_10	3185180	18	33.332	27.198	n/a	13.57	n/a	33.269	27.197	n/a	45.799	n/a
EBI 784	SSR	EST	ESSR_028	127	GF	chromosome_10	3185173	18	34.502	29.513	n/a	n/a	n/a	34.44	29.512	n/a	44.428	n/a
EBI 785	SSR	EST	ESSR_028	140	GF and UN	chromosome_10	3185173	18	34.916	30.332	37.782	14.785	n/a	34.826	30.276	37.644	43.607	17.576
EBI 786	SNP	EST	GFSSContig20177_2650-1_T_R_1863898986	n/a	GF	chromosome_10	3600733	18	38.033	32.314	n/a	n/a	n/a	38.03	32.291	n/a	41.809	n/a
EBI 787	SSR	EST	ESSR_004	251	UN	chromosome_10	11094388	18	46.426	n/a	53.484	n/a	n/a	46.516	n/a	53.672	n/a	n/a
EBI 788	SNP	EST	GFSSContig18577_871-1_T_R_1863898993	n/a	GF	chromosome_10	5972378	18	48.685	39.088	n/a	24.684	n/a	48.8	39.064	n/a	35.009	n/a
EBI 789	SNP	EST	GFSSContig18577_709-1_B_R_1863899881	n/a	GF	chromosome_10	5972216	18	48.685	39.088	n/a	24.683	n/a	48.8	39.064	n/a	35.001	n/a
EBI 790	SSR	EST	ESSR_004	243	UN	chromosome_10	11094388	18	50.64	n/a	59.232	n/a	n/a	50.708	n/a	59.42	n/a	n/a
EBI 791	SNP	EST	GFk40ctg349904_126-0_B_F_1890482044	n/a	GF	chromosome_10	20423246	18	53.074	41.879	n/a	27.399	n/a	53.238	41.856	n/a	32.248	n/a
EBI 792	SSR	EST	ESSR_004	249	GF and UN	chromosome_10	11094388	18	58.505	45.333	69.961	n/a	n/a	58.641	45.254	70.295	n/a	n/a
EBI 793	SNP	EST	GFSSContig12432_263-0_B_U_1890482363	n/a	GF and UN	n/a	n/a	18	63.167	48.794	75.823	28.879	n/a	63.295	48.652	76.206	30.799	31.592
EBI 794	SNP	EST	GFSSContig13376_1381-1_T_R_1863898854	n/a	UN	chromosome_10	43146070	18	63.212	n/a	75.852	n/a	29.56	63.295	n/a	76.206	n/a	32.134
EBI 795	SNP	EST	GFSSContig19122_1111-1_T_F_1863898202	n/a	UN	chromosome_10	11008887	18	63.212	n/a	75.852	n/a	29.56	63.295	n/a	76.206	n/a	32.155
EBI 796	SNP	EST	GFSSContig19084_575-0_T_F_1890482141	n/a	UN	chromosome_1	1042529	18	65.324	n/a	77.229	n/a	30.944	65.41	n/a	77.582	n/a	33.57
EBI 797	SNP	EST	GFSSContig451_367-0_T_U_1890482307	n/a	UN	n/a	n/a	18	66.726	n/a	78.142	n/a	31.866	66.814	n/a	78.495	n/a	34.492
EBI 798	SNP	EST	GFk50ctg18383_265-0_B_F_1893112201	n/a	UN	chromosome_10	52518354	18	68.837	n/a	79.518	n/a	33.245	68.93	n/a	79.872	n/a	35.859
EBI 799	SNP	EST	GFSSContig17758_3271-0_T_R_1890482019	n/a	UN	chromosome_10	53737433	18	71.667	n/a	81.362	n/a	35.074	71.764	n/a	81.715	n/a	37.65
EBI 800	SSR	EST	ESSR_004	266	GF	chromosome_10	11094388	18	71.793	60.425	n/a	33.797	n/a	71.942	60.321	n/a	25.498	n/a
EBI 801	SNP	EST	GFSSContig19588_253-1_B_F_1863898830	n/a	UN	chromosome_10	53951554	18	73.779	n/a	82.738	n/a	36.466	73.879	n/a	83.091	n/a	39.055
EBI 802	SNP	EST	GFSSContig16218_668-1_B_R_1863899387	n/a	GF	chromosome_10	58153817	18	88.442	82.874	n/a	45.289	n/a	88.582	82.777	n/a	14.308	n/a
EBI 803	SNP	EST	GFSSContig5387_711-1_B_R_1863899834	n/a	GF	chromosome_10	57825659	18	89.13	83.801	n/a	45.69	n/a	89.266	83.699	n/a	13.911	n/a
EBI 804	SNP	EST	GFSSContig13073_887-0_B_R_1890482073	n/a	GF	chromosome_10	58265680	18	90.497	85.645	n/a	47.146	n/a	90.632	85.543	n/a	12.444	n/a
EBI 805	SNP	EST	GFSSContig15126_309-0_B_U_1890482381	n/a	GF and UN	chromosome_10	58765827	18	92.567	88.436	94.982	47.837	n/a	92.7	88.334	95.335	11.744	49.455
EBI 806	SNP	EST	GFSSContig17936_728-1_B_F_1863900879	n/a	GF and UN	chromosome_10	58642427	18	92.795	88.436	95.436	48.046	n/a	92.928	88.334	95.79	11.535	49.715
EBI 807	SNP	EST	GFSSContig17419_591-0_B_F_1890482261	n/a	GF and UN	chromosome_10	59433072	18	95.2	90.374	98.309	50.432	n/a	95.366	90.3	98.701	9.15	52.11
EBI 808	SNP	EST	GFSSContig19145_875-0_T_F_1890482093	n/a	GF and UN	chromosome_10	60084282	18	99.552	94.978	102.409	54.314	n/a	99.726	94.906	102.813	5.268	55.885
EBI 809	SNP	EST	GFSSContig20549_800-1_B_F_1863899060	n/a	GF and UN	chromosome_10	60421852	18	101.227	97.355	103.382	55.723	n/a	101.366	97.252	103.747	3.859	57.305
EBI 810	SNP	EST	GFSSContig11177_263-1_T_F_1863898487	n/a	UN	chromosome_10	60531159	18	101.227	n/a	103.382	n/a	n/a	101.366	n/a	103.747	n/a	56.757
EBI 811	SSR	Genomic	GSSR_060	250	GF and UN	n/a	n/a	18	105.019	100.523	107.798	59.583	n/a	105.19	101.367	107.281	0	60.892
EBI 812	SNP	EST	SSk50ctg157713_198-0_B_R_1890482082	n/a	UN	chromosome_10	723372	19	0	n/a	0	n/a	0	0	n/a	0	n/a	0
EBI 813	SNP	EST	GFSSContig16519_974-1_T_F_1863898241	n/a	UN	chromosome_10	953541	19	0.913	n/a	0.914	n/a	0.951	0.913	n/a	0.914	n/a	n/a
EBI 814	SNP	EST	GFSSContig18533_925-1_B_R_1863898348	n/a	UN	chromosome_10	953256	19	0.913	n/a	0.914	n/a	0.951	0.913	n/a	0.914	n/a	0.97
EBI 815	SSR	Genomic	GSSR_039	109	UN	n/a	n/a	19	2.29	n/a	2.29	n/a	n/a	2.289	n/a	2.29	n/a	n/a
EBI 816	SSR	EST	ESSR_003	177	GF	chromosome_10	1281404	19	3.945	0	n/a	0	n/a	3.979	0	n/a	4.227	n/a
EBI 817	SSR	EST	ESSR_003	227	UN	chromosome_10	1281404	19	5.081	n/a	5.081	n/a	n/a	5.081	n/a	5.081	n/a	n/a
EBI 818	SSR	EST	ESSR_005	116	UN	chromosome_10	1281398	19	7.396	n/a	7.397	n/a	n/a	7.396	n/a	7.396	n/a	n/a
EBI 819	SNP	EST	GFSSContig16519_1139-1_B_R_1863899530	n/a	GF	chromosome_10	953421	19	8.193	4.247	n/a	2.483	n/a	8.227	4.247	n/a	0	n/a
EBI 820	SNP	EST	GFSSContig18205_893-1_B_F_1863899516	n/a	GF	chromosome_10	1663452	19	10.508	6.563	n/a	3.747	n/a	10.542	6.563	n/a	2.317	n/a
EBI 821	SNP	EST	GFSSContig18342_909-0_B_R_1890482015	n/a	GF and UN	chromosome_10	3193258	19	14.874	10.929	14.875	n/a	n/a	14.877	10.897	14.877	9.432	9.378
EBI 822	SSR	EST	ESSR_013	138	UN	chromosome_10	4217850	19	19.321	n/a	18.906	n/a	n/a	19.311	n/a	18.931	n/a	n/a
EBI 823	SNP	EST	GFSSContig12758_758-0_T_R_1890481998	n/a	GF and UN	chromosome_10	5010303	19	22.826	19.622	22.084	n/a	13.089	22.828	19.531	22.145	15.673	15.059
EBI 824	SNP	EST	GFSSContig11002_434-0_B_R_1890482002	n/a	GF and UN	chromosome_10	7176784	19	28.04	26.101	26.032	23.949	17.877	28.049	26.059	26.059	20.922	20.139
EBI 825	SSR	EST	ESSR_004	265	GF and UN	chromosome_10	11094388	19	33.889	32.055	31.778	n/a	n/a	33.984	32.115	31.873	32.809	31.999
EBI 826	SNP	EST	GFSSContig16813_522-1_T_R_1863900161	n/a	GF and UN	chromosome_10	9594269	19	39.629	38.876	36.436	28.944	22.727	39.649	38.847	36.472	25.75	24.977
EBI 827	SNP	EST	GFSSContig19339_897-0_T_U_1890482412	n/a	GF and UN	chromosome_10	13600500	19	39.856	39.33	36.436	29.186	22.951	39.876	39.302	36.472	25.99	25.193
EBI 828	SNP	EST	GFSSContig19948_1337-0_T_R_1890482023	n/a	GF and UN	chromosome_10	42913416	19	39.856	39.33	36.436	29.186	22.953	39.876	39.302	36.472	25.984	25.198
EBI 829	SNP	EST	GFSSContig4510_767-1_B_F_1863898969	n/a	GF and UN	chromosome_10	22838144	19	39.856	39.33	36.436	29.186	22.953	39.876	39.302	36.472	25.984	25.198
EBI 830	SNP	EST	GFSSContig17031_663-0_T_F_1890482291	n/a	GF and UN	chromosome_4	64898820	19	39.858	39.33	36.441	29.261	23.066	39.876	39.302	36.472	26.048	25.252
EBI 831	SNP	EST	GFSSContig7988_209-0_T_U_1890482373	n/a	GF and UN	n/a	n/a	19	41.005	39.785	38.28	30.292	24.039	41.026	39.756	38.315	26.989	26.191
EBI 832	SNP	EST	GFSSContig7223_314-1_B_F_1863899524	n/a	GF and UN	chromosome_10	51063423	19	42.619	42.1	39.193	31.861	25.588	42.64	42.072	39.229	28.497	27.632
EBI 833	SNP	EST	GFSSContig8083_743-1_T_F_1863899554	n/a	GF	chromosome_10	50564913	19	42.619	42.1	n/a	31.729	n/a	42.64	42.072	n/a	28.146	n/a
EBI 834	SNP	EST	GFSSContig17850_1447-1_T_F_1863898691	n/a	UN	chromosome_10	51803309	19	43.692	n/a	40.569	n/a	25.801	43.713	n/a	40.605	n/a	22.873
EBI 835	SSR	EST	ESSR_024	199	UN	chromosome_10	52427360	19	45.13	n/a	42.413	n/a	n/a	45.151	n/a	42.448	n/a	n/a
EBI 836	SNP	EST	GFSSContig15433_398-1_T_F_1863899320	n/a	GF	chromosome_10	53671077	19	46.509	44.891	n/a	35.156	n/a	46.529	44.863	n/a	n/a	n/a
EBI 837	SNP	EST	GFSSContig19796_1004-1_B_F_1863899636	n/a	GF	chromosome_10	54852853	19	51.068	48.164	n/a	n/a	n/a	51.088	48.135	n/a	n/a	n/a
EBI 838	SNP	EST	GFSSContig14898_1144-1_T_F_1863900718	n/a	GF and UN	chromosome_10	55937140	19	54.397	50.552	54.296	n/a	36.026	54.425	50.531	54.341	n/a	n/a
EBI 839	SNP	EST	GFSSContig20611_1874-0_T_R_1890479654	n/a	GF and UN	chromosome_10	57808477	19	63.502	59.932	63.127	51.149	44.909	63.536	59.894	63.198	47.462	47.194
EBI 840	SNP	EST	GFSSContig20006_1334-1_T_F_1863898131	n/a	UN	chromosome_10	57906816	19	63.512	n/a	63.138	n/a	46.554	63.536	n/a	63.198	n/a	47.716
EBI 841	SNP	EST	GFSSContig13679_522-0_T_F_1890482064	n/a	GF	chromosome_10	58061396	19	65.118	61.296	n/a	n/a	n/a	65.153	61.27	n/a	46.9	n/a
EBI 842	SNP	EST	GFSSContig10353_511-1_T_R_1863899640	n/a	GF	chromosome_10	58249300	19	65.657	61.751	n/a	n/a	n/a	65.688	61.725	n/a	47.304	n/a
EBI 843	SNP	EST	GFSSContig20378_1618-1_T_R_1863899655	n/a	GF and UN	chromosome_10	58642342	19	67.81	63.568	68.106	55.65	49.32	67.824	63.542	68.126	n/a	51.571
EBI 844	SNP	EST	GFSSContig9994_671-0_B_F_1890482071	n/a	GF	chromosome_10	58909642	19	68.289	64.048	n/a	n/a	n/a	68.303	64.022	n/a	49.571	n/a
EBI 845	SSR	Genomic	GSSR_060	135	GF	n/a	n/a	19	78.828	74.587	n/a	n/a	n/a	78.842	74.561	n/a	59.41	n/a
EBI 846	SSR	Genomic	GSSR_060	130	UN	n/a	n/a	19	81.615	n/a	81.911	n/a	n/a	81.635	n/a	81.937	n/a	n/a
