# Supplementary material for: A framework genetic map for Miscanthus sinensis from RNAseq-based markers shows recent tetraploidy
Source: BMC Genomics. 2012 Apr 24;13:142. doi: 10.1186/1471-2164-13-142 (PMC3355032; doi:10.1186/1471-2164-13-142)
Supplement: Additional file 12 — Table S6. Genotype scores and marker statistics including segregation distortion for markers and mapping statistics for the integrated map shown in Figure 3. [file 1471-2164-13-142-S12.XLSX]

## Sheet: ML map Stats
																			* = 0.1
																			** = 0.05
																			*** = 0.01
																			**** = 0.005
																			***** = 0.001
																			****** = 0.0005
							Joinmap CP code												******* = 0.0001
Marker name	Sorghum chromosome	Position on Sorghum chromosome	Miscanthus Linkage Group	Final Integrated ML map	Classification	Phase	hh	hk	kk	h-	k-	ll	lm	nn	np	missing data	Chi squared goodness of fit test (X2)	Degrees of freedom (Df)	Significance	Comments
EBI 001	n/a	n/a	1	0	[hh:hk:kk]	{10}	0	0	62	159	0	0	0	0	0	0	1.1	1	-	-
EBI 002	chromosome_6	47492846	1	2.987	[ll:lm]	{1-}	0	0	0	0	0	105	116	0	0	0	0.55	1	-	-
EBI 003	n/a	n/a	1	3.785	[nn:np]	{-0}	0	0	0	0	0	0	0	119	102	0	1.31	1	-	-
EBI 004	chromosome_1	599499	1	5.663	[nn:np]	{-0}	0	0	0	0	0	0	0	121	100	0	2	1	-	-
EBI 005	chromosome_1	599499	1	5.663	[nn:np]	{-0}	0	0	0	0	0	0	0	121	100	0	2	1	-	-
EBI 006	chromosome_1	1489040	1	7.852	[nn:np]	{-0}	0	0	0	0	0	0	0	116	104	1	0.65	1	-	-
EBI 007	chromosome_1	1964891	1	8.947	[nn:np]	{-0}	0	0	0	0	0	0	0	114	107	0	0.22	1	-	-
EBI 008	chromosome_3	10275756	1	12.252	[ll:lm]	{1-}	0	0	0	0	0	106	115	0	0	0	0.37	1	-	-
EBI 009	chromosome_1	2259391	1	12.777	[nn:np]	{-0}	0	0	0	0	0	0	0	114	103	4	0.56	1	-	-
EBI 010	chromosome_1	2772128	1	15.622	[nn:np]	{-0}	0	0	0	0	0	0	0	120	100	1	1.82	1	-	-
EBI 011	chromosome_1	3550832	1	20.962	[nn:np]	{-0}	0	0	0	0	0	0	0	115	106	0	0.37	1	-	-
EBI 012	chromosome_1	3626641	1	21.425	[nn:np]	{-0}	0	0	0	0	0	0	0	114	107	0	0.22	1	-	-
EBI 013	chromosome_1	3634344	1	21.425	[nn:np]	{-0}	0	0	0	0	0	0	0	114	107	0	0.22	1	-	-
EBI 014	chromosome_1	4423066	1	23.303	[nn:np]	{-0}	0	0	0	0	0	0	0	116	105	0	0.55	1	-	-
EBI 015	chromosome_1	4622525	1	24.233	[nn:np]	{-0}	0	0	0	0	0	0	0	116	105	0	0.55	1	-	-
EBI 016	chromosome_1	4625260	1	24.233	[nn:np]	{-0}	0	0	0	0	0	0	0	116	105	0	0.55	1	-	-
EBI 017	chromosome_1	4994897	1	25.163	[nn:np]	{-0}	0	0	0	0	0	0	0	116	105	0	0.55	1	-	-
EBI 018	chromosome_1	5084866	1	25.163	[nn:np]	{-0}	0	0	0	0	0	0	0	115	105	1	0.45	1	-	-
EBI 019	chromosome_1	5910275	1	26.565	[nn:np]	{-0}	0	0	0	0	0	0	0	117	104	0	0.76	1	-	-
EBI 020	chromosome_1	6533235	1	27.028	[nn:np]	{-0}	0	0	0	0	0	0	0	112	102	7	0.47	1	-	-
EBI 021	chromosome_1	6686861	1	27.491	[nn:np]	{-0}	0	0	0	0	0	0	0	115	106	0	0.37	1	-	-
EBI 022	chromosome_1	7040436	1	28.421	[nn:np]	{-0}	0	0	0	0	0	0	0	116	104	1	0.65	1	-	-
EBI 023	chromosome_1	7174542	1	28.421	[nn:np]	{-0}	0	0	0	0	0	0	0	117	104	0	0.76	1	-	-
EBI 024	chromosome_1	7174622	1	28.421	[hh:hk:kk]	{10}	60	110	51	0	0	0	0	0	0	0	0.74	2	-	-
EBI 025	chromosome_1	7270411	1	29.105	[nn:np]	{-0}	0	0	0	0	0	0	0	115	105	1	0.45	1	-	-
EBI 026	chromosome_1	7833570	1	29.105	[hh:hk:kk]	{01}	51	111	59	0	0	0	0	0	0	0	0.58	2	-	-
EBI 027	chromosome_1	7824749	1	31.204	[nn:np]	{-0}	0	0	0	0	0	0	0	116	105	0	0.55	1	-	-
EBI 028	chromosome_1	8270134	1	34.383	[nn:np]	{-0}	0	0	0	0	0	0	0	116	105	0	0.55	1	-	-
EBI 029	chromosome_1	8879871	1	36.483	[nn:np]	{-0}	0	0	0	0	0	0	0	118	103	0	1.02	1	-	-
EBI 030	chromosome_1	12017508	1	38.498	[ll:lm]	{1-}	0	0	0	0	0	106	115	0	0	0	0.37	1	-	-
EBI 031	chromosome_1	14076523	1	51.089	[nn:np]	{-0}	0	0	0	0	0	0	0	121	100	0	2	1	-	-
EBI 032	n/a	n/a	1	65.595	[hh:hk:kk]	{10}	54	120	47	0	0	0	0	0	0	0	2.08	2	-	-
EBI 033	chromosome_1	24003332	1	67.365	[hh:hk:kk]	{01}	48	110	57	0	0	0	0	0	0	6	0.87	2	-	-
EBI 034	chromosome_1	24015487	1	67.681	[hh:hk:kk]	{10}	57	117	47	0	0	0	0	0	0	0	1.67	2	-	-
EBI 035	chromosome_1	25616336	1	67.681	[hh:hk:kk]	{01}	47	117	57	0	0	0	0	0	0	0	1.67	2	-	-
EBI 036	chromosome_1	27141973	1	68.369	[hh:hk:kk]	{01}	47	118	56	0	0	0	0	0	0	0	1.75	2	-	-
EBI 037	chromosome_1	46829813	1	68.596	[hh:hk:kk]	{01}	47	117	57	0	0	0	0	0	0	0	1.67	2	-	-
EBI 038	chromosome_1	40253353	1	68.596	[hh:hk:kk]	{01}	47	117	57	0	0	0	0	0	0	0	1.67	2	-	-
EBI 039	chromosome_1	49537879	1	69.285	[hh:hk:kk]	{10}	56	118	47	0	0	0	0	0	0	0	1.75	2	-	-
EBI 040	chromosome_1	50297728	1	69.512	[hh:hk:kk]	{10}	55	119	47	0	0	0	0	0	0	0	1.89	2	-	-
EBI 041	chromosome_1	54707213	1	71.591	[hh:hk:kk]	{01}	43	120	58	0	0	0	0	0	0	0	3.67	2	-	-
EBI 042	chromosome_1	54706743	1	71.591	[hh:hk:kk]	{01}	43	120	58	0	0	0	0	0	0	0	3.67	2	-	-
EBI 043	chromosome_1	59507628	1	83.041	[hh:hk:kk]	{10}	67	107	47	0	0	0	0	0	0	0	3.84	2	-	-
EBI 044	chromosome_1	59508082	1	83.041	[hh:hk:kk]	{01}	47	107	67	0	0	0	0	0	0	0	3.84	2	-	-
EBI 045	chromosome_1	65605356	1	91.759	[nn:np]	{-1}	0	0	0	0	0	0	0	101	117	3	1.17	1	-	-
EBI 046	chromosome_1	64997428	1	93.035	[nn:np]	{-0}	0	0	0	0	0	0	0	120	101	0	1.63	1	-	-
EBI 047	n/a	n/a	1	93.035	[nn:np]	{-1}	0	0	0	0	0	0	0	101	120	0	1.63	1	-	-
EBI 048	chromosome_1	65416282	1	95.613	[nn:np]	{-1}	0	0	0	0	0	0	0	103	118	0	1.02	1	-	-
EBI 049	chromosome_1	64629127	1	95.761	[ll:lm]	{0-}	0	0	0	0	0	105	116	0	0	0	0.55	1	-	-
EBI 050	chromosome_1	65976913	1	97.76	[hh:hk:kk]	{01}	48	108	64	0	0	0	0	0	0	1	2.4	2	-	-
EBI 051	chromosome_1	67724596	1	101.78	[hh:hk:kk]	{00}	57	109	55	0	0	0	0	0	0	0	0.08	2	-	-
EBI 052	chromosome_5	62143822	1	103.43	[hh:hk:kk]	{10}	64	111	46	0	0	0	0	0	0	0	2.94	2	-	-
EBI 053	chromosome_1	70053618	1	108.482	[ll:lm]	{1-}	0	0	0	0	0	122	99	0	0	0	2.39	1	-	-
EBI 054	chromosome_1	69787914	1	109.231	[nn:np]	{-1}	0	0	0	0	0	0	0	102	110	9	0.3	1	-	-
EBI 055	chromosome_1	70232982	1	110.969	[nn:np]	{-0}	0	0	0	0	0	0	0	114	106	1	0.29	1	-	-
EBI 056	chromosome_1	71522376	1	114.044	[nn:np]	{-0}	0	0	0	0	0	0	0	120	101	0	1.63	1	-	-
EBI 057	chromosome_1	72118428	1	117.274	[nn:np]	{-1}	0	0	0	0	0	0	0	101	120	0	1.63	1	-	-
EBI 058	chromosome_1	72378262	1	117.664	[nn:np]	{-0}	0	0	0	0	0	0	0	119	102	0	1.31	1	-	-
EBI 059	n/a	n/a	1	117.831	[ll:lm]	{0-}	0	0	0	0	0	101	120	0	0	0	1.63	1	-	-
EBI 060	chromosome_1	72525141	1	118.879	[hh:hk:kk]	{01}	49	106	66	0	0	0	0	0	0	0	2.98	2	-	-
EBI 061	chromosome_1	72843445	1	123.201	[ll:lm]	{0-}	0	0	0	0	0	112	109	0	0	0	0.04	1	-	-
EBI 062	chromosome_9	53735	2	0	[ll:lm]	{0-}	0	0	0	0	0	118	95	0	0	8	2.48	1	-	-
EBI 063	chromosome_9	64316	2	0	[ll:lm]	{0-}	0	0	0	0	0	118	103	0	0	0	1.02	1	-	-
EBI 064	chromosome_1	3149279	2	5.895	[hh:hk:kk]	{00}	49	113	49	0	0	0	0	0	0	10	1.07	2	-	-
EBI 065	chromosome_1	3630084	2	7.715	[ll:lm]	{1-}	0	0	0	0	0	106	113	0	0	2	0.22	1	-	-
EBI 066	chromosome_1	5566986	2	12.315	[hh:hk:kk]	{00}	51	113	57	0	0	0	0	0	0	0	0.44	2	-	-
EBI 067	chromosome_1	8909983	2	17.043	[hh:hk:kk]	{00}	56	112	53	0	0	0	0	0	0	0	0.12	2	-	-
EBI 068	chromosome_1	9710866	2	18.197	[hh:hk:kk]	{11}	52	113	56	0	0	0	0	0	0	0	0.26	2	-	-
EBI 069	chromosome_1	9729690	2	18.197	[hh:hk:kk]	{00}	56	113	52	0	0	0	0	0	0	0	0.26	2	-	-
EBI 070	chromosome_1	11513716	2	21.551	[ll:lm]	{1-}	0	0	0	0	0	106	113	0	0	2	0.22	1	-	-
EBI 071	chromosome_2	203689	2	23.617	[ll:lm]	{1-}	0	0	0	0	0	105	116	0	0	0	0.55	1	-	-
EBI 072	chromosome_1	12464770	2	25.312	[nn:np]	{-1}	0	0	0	0	0	0	0	106	115	0	0.37	1	-	-
EBI 073	chromosome_1	14568981	2	33.011	[hh:hk:kk]	{11}	45	130	46	0	0	0	0	0	0	0	6.89	2	**	-
EBI 074	chromosome_1	15953401	2	34.403	[nn:np]	{-1}	0	0	0	0	0	0	0	108	113	0	0.11	1	-	-
EBI 075	chromosome_1	16461417	2	34.403	[nn:np]	{-1}	0	0	0	0	0	0	0	108	113	0	0.11	1	-	-
EBI 076	chromosome_1	15954027	2	34.403	[nn:np]	{-1}	0	0	0	0	0	0	0	108	113	0	0.11	1	-	-
EBI 077	chromosome_1	15953535	2	34.403	[hh:hk:kk]	{00}	46	132	43	0	0	0	0	0	0	0	8.45	2	**	-
EBI 078	chromosome_1	17106872	2	34.801	[ll:lm]	{1-}	0	0	0	0	0	109	111	0	0	1	0.02	1	-	-
EBI 079	chromosome_1	17032984	2	34.857	[hh:hk:kk]	{11}	43	130	48	0	0	0	0	0	0	0	7.11	2	**	-
EBI 080	chromosome_1	17063499	2	34.857	[hh:hk:kk]	{11}	43	130	48	0	0	0	0	0	0	0	7.11	2	**	-
EBI 081	chromosome_1	17065308	2	34.857	[hh:hk:kk]	{00}	48	130	43	0	0	0	0	0	0	0	7.11	2	**	-
EBI 082	chromosome_1	20871031	2	41.139	[hh:hk:kk]	{11}	47	126	48	0	0	0	0	0	0	0	4.36	2	-	-
EBI 083	chromosome_1	21270733	2	41.139	[ll:lm]	{1-}	0	0	0	0	0	113	107	0	0	1	0.16	1	-	-
EBI 084	chromosome_1	20887413	2	41.367	[hh:hk:kk]	{11}	46	127	48	0	0	0	0	0	0	0	4.96	2	*	-
EBI 085	chromosome_1	21022213	2	41.367	[hh:hk:kk]	{11}	46	127	48	0	0	0	0	0	0	0	4.96	2	*	-
EBI 086	chromosome_1	22280230	2	42.05	[hh:hk:kk]	{00}	48	128	45	0	0	0	0	0	0	0	5.62	2	*	-
EBI 087	n/a	n/a	2	42.658	[nn:np]	{-1}	0	0	0	0	0	0	0	105	116	0	0.55	1	-	-
EBI 088	chromosome_1	23936426	2	42.964	[ll:lm]	{1-}	0	0	0	0	0	112	109	0	0	0	0.04	1	-	-
EBI 089	chromosome_1	25170761	2	43.574	[nn:np]	{-1}	0	0	0	0	0	0	0	106	115	0	0.37	1	-	-
EBI 090	chromosome_1	25951154	2	43.877	[ll:lm]	{1-}	0	0	0	0	0	111	110	0	0	0	0	1	-	-
EBI 091	super_12	4495641	2	43.877	[ll:lm]	{1-}	0	0	0	0	0	111	110	0	0	0	0	1	-	-
EBI 092	chromosome_1	26686745	2	43.877	[hh:hk:kk]	{00}	48	127	44	0	0	0	0	0	0	2	5.74	2	*	-
EBI 093	super_12	4495319	2	44.639	[nn:np]	{-1}	0	0	0	0	0	0	0	107	114	0	0.22	1	-	-
EBI 094	chromosome_8	44978726	2	44.639	[nn:np]	{-1}	0	0	0	0	0	0	0	107	114	0	0.22	1	-	-
EBI 095	chromosome_1	49673720	2	45.018	[hh:hk:kk]	{00}	51	125	45	0	0	0	0	0	0	0	4.13	2	-	-
EBI 096	chromosome_1	49703657	2	45.018	[ll:lm]	{1-}	0	0	0	0	0	109	112	0	0	0	0.04	1	-	-
EBI 097	chromosome_1	50094825	2	45.935	[hh:hk:kk]	{11}	46	127	48	0	0	0	0	0	0	0	4.96	2	*	-
EBI 098	chromosome_1	51877860	2	46.619	[hh:hk:kk]	{11}	45	128	48	0	0	0	0	0	0	0	5.62	2	*	-
EBI 099	chromosome_1	51246562	2	46.619	[ll:lm]	{1-}	0	0	0	0	0	109	112	0	0	0	0.04	1	-	-
EBI 100	chromosome_1	52963470	2	48.992	[hh:hk:kk]	{11}	44	128	48	0	0	0	0	0	0	1	6.04	2	**	-
EBI 101	chromosome_1	54126459	2	50.258	[ll:lm]	{1-}	0	0	0	0	0	109	112	0	0	0	0.04	1	-	-
EBI 102	chromosome_1	56116719	2	55.11	[nn:np]	{-1}	0	0	0	0	0	0	0	101	120	0	1.63	1	-	-
EBI 103	chromosome_1	56428774	2	55.469	[hh:hk:kk]	{00}	55	125	41	0	0	0	0	0	0	0	5.58	2	*	-
EBI 104	chromosome_1	58009546	2	58.503	[hh:hk:kk]	{00}	59	122	38	0	0	0	0	0	0	2	6.88	2	**	-
EBI 105	chromosome_1	58090993	2	58.957	[nn:np]	{-1}	0	0	0	0	0	0	0	96	125	0	3.81	1	*	-
EBI 106	n/a	n/a	2	59.879	[ll:lm]	{1-}	0	0	0	0	0	102	116	0	0	3	0.9	1	-	-
EBI 107	super_598	7891	2	60.801	[nn:np]	{-1}	0	0	0	0	0	0	0	96	124	1	3.56	1	*	-
EBI 108	chromosome_1	59404513	2	61.29	[hh:hk:kk]	{11}	37	124	60	0	0	0	0	0	0	0	8.09	2	**	-
EBI 109	chromosome_1	59979912	2	62.534	[hh:hk:kk]	{11}	36	127	58	0	0	0	0	0	0	0	9.31	2	***	-
EBI 110	chromosome_1	60250091	2	62.761	[hh:hk:kk]	{11}	35	128	58	0	0	0	0	0	0	0	10.33	2	***	-
EBI 111	chromosome_2	77647679	2	65.145	[hh:hk:kk]	{11}	33	125	62	0	0	0	0	0	0	1	11.74	2	****	-
EBI 112	chromosome_1	62430005	2	66.909	[hh:hk:kk]	{00}	63	124	34	0	0	0	0	0	0	0	10.91	2	****	-
EBI 113	chromosome_1	62822153	2	67.609	[hh:hk:kk]	{11}	34	123	64	0	0	0	0	0	0	0	10.97	2	****	-
EBI 114	chromosome_1	63281920	2	68.831	[hh:hk:kk]	{11}	34	120	67	0	0	0	0	0	0	0	11.49	2	****	-
EBI 115	chromosome_1	64057697	2	71.319	[ll:lm]	{1-}	0	0	0	0	0	92	129	0	0	0	6.19	1	**	-
EBI 116	chromosome_1	64059214	2	71.319	[ll:lm]	{1-}	0	0	0	0	0	92	126	0	0	3	5.3	1	**	-
EBI 117	chromosome_1	64379416	2	71.319	[ll:lm]	{1-}	0	0	0	0	0	91	127	0	0	3	5.94	1	**	-
EBI 118	super_186	9044	2	71.319	[ll:lm]	{0-}	0	0	0	0	0	129	92	0	0	0	6.19	1	**	-
EBI 119	chromosome_1	64246391	2	71.963	[nn:np]	{-0}	0	0	0	0	0	0	0	128	93	0	5.54	1	**	-
EBI 120	chromosome_1	65095536	2	73.999	[ll:lm]	{1-}	0	0	0	0	0	92	126	0	0	3	5.3	1	**	-
EBI 121	chromosome_1	65161268	2	74.66	[ll:lm]	{1-}	0	0	0	0	0	93	128	0	0	0	5.54	1	**	-
EBI 122	chromosome_1	65309889	2	75.321	[ll:lm]	{0-}	0	0	0	0	0	129	92	0	0	0	6.19	1	**	-
EBI 123	chromosome_1	66841447	2	77.854	[hh:hk:kk]	{11}	34	119	68	0	0	0	0	0	0	0	11.77	2	****	-
EBI 124	n/a	n/a	2	80.753	[ll:lm]	{0-}	0	0	0	0	0	129	92	0	0	0	6.19	1	**	-
EBI 125	chromosome_1	69191307	2	81.666	[ll:lm]	{0-}	0	0	0	0	0	129	92	0	0	0	6.19	1	**	-
EBI 126	chromosome_1	69014234	2	84.227	[nn:np]	{-0}	0	0	0	0	0	0	0	121	100	0	2	1	-	-
EBI 127	chromosome_1	70438239	2	85.424	[ll:lm]	{0-}	0	0	0	0	0	131	90	0	0	0	7.61	1	***	-
EBI 128	chromosome_9	1722376	2	86.8	[ll:lm]	{0-}	0	0	0	0	0	132	89	0	0	0	8.37	1	****	-
EBI 129	chromosome_1	72097242	2	90.072	[ll:lm]	{0-}	0	0	0	0	0	129	92	0	0	0	6.19	1	**	-
EBI 130	chromosome_1	73247705	2	100.065	[nn:np]	{-1}	0	0	0	0	0	0	0	102	119	0	1.31	1	-	-
EBI 131	n/a	n/a	2	103.823	[nn:np]	{-0}	0	0	0	0	0	0	0	113	108	0	0.11	1	-	-
EBI 132	chromosome_2	613145	3	0	[hh:hk:kk]	{10}	70	110	41	0	0	0	0	0	0	0	7.62	2	**	-
EBI 133	chromosome_2	2291736	3	8.388	[hh:hk:kk]	{01}	42	111	67	0	0	0	0	0	0	1	5.7	2	*	-
EBI 134	chromosome_2	2409894	3	8.398	[nn:np]	{-1}	0	0	0	0	0	0	0	105	116	0	0.55	1	-	-
EBI 135	chromosome_2	3991673	3	13.699	[nn:np]	{-1}	0	0	0	0	0	0	0	110	110	1	0	1	-	-
EBI 136	chromosome_2	6395670	3	20.46	[hh:hk:kk]	{00}	0	0	73	148	0	0	0	0	0	0	7.6	1	***	-
EBI 137	chromosome_2	11583438	3	21.069	[ll:lm]	{0-}	0	0	0	0	0	91	130	0	0	0	6.88	1	***	-
EBI 138	chromosome_2	6395670	3	22.801	[ll:lm]	{0-}	0	0	0	0	0	96	125	0	0	0	3.81	1	*	-
EBI 139	n/a	n/a	3	23.049	[nn:np]	{-1}	0	0	0	0	0	0	0	120	101	0	1.63	1	-	-
EBI 140	chromosome_2	6713420	3	27.258	[nn:np]	{-1}	0	0	0	0	0	0	0	118	103	0	1.02	1	-	-
EBI 141	n/a	n/a	3	27.482	[ll:lm]	{0-}	0	0	0	0	0	91	130	0	0	0	6.88	1	***	-
EBI 142	chromosome_2	6395670	3	29.333	[nn:np]	{-0}	0	0	0	0	0	0	0	104	117	0	0.76	1	-	-
EBI 143	chromosome_2	8732472	3	31.408	[hh:hk:kk]	{10}	59	110	52	0	0	0	0	0	0	0	0.45	2	-	-
EBI 144	chromosome_7	8225380	3	31.721	[nn:np]	{-0}	0	0	0	0	0	0	0	102	119	0	1.31	1	-	-
EBI 145	chromosome_2	9279580	3	31.721	[nn:np]	{-0}	0	0	0	0	0	0	0	102	119	0	1.31	1	-	-
EBI 146	n/a	n/a	3	31.721	[nn:np]	{-1}	0	0	0	0	0	0	0	119	102	0	1.31	1	-	-
EBI 147	chromosome_2	13073677	3	33.933	[ll:lm]	{0-}	0	0	0	0	0	91	130	0	0	0	6.88	1	***	-
EBI 148	chromosome_2	12301307	3	33.973	[nn:np]	{-1}	0	0	0	0	0	0	0	120	101	0	1.63	1	-	-
EBI 149	chromosome_2	49758905	3	35.602	[ll:lm]	{0-}	0	0	0	0	0	93	128	0	0	0	5.54	1	**	-
EBI 150	chromosome_2	16940397	3	40.706	[ll:lm]	{1-}	0	0	0	0	0	132	89	0	0	0	8.37	1	****	-
EBI 151	n/a	n/a	3	44.872	[nn:np]	{-0}	0	0	0	0	0	0	0	77	144	0	20.31	1	*******	-
EBI 152	chromosome_2	49755539	3	45.81	[ll:lm]	{0-}	0	0	0	0	0	93	128	0	0	0	5.54	1	**	-
EBI 153	chromosome_2	16940397	3	51.365	[nn:np]	{-0}	0	0	0	0	0	0	0	82	139	0	14.7	1	******	-
EBI 154	chromosome_2	16940397	3	56.319	[ll:lm]	{0-}	0	0	0	0	0	101	120	0	0	0	1.63	1	-	-
EBI 155	chromosome_2	17104859	3	66.829	[hh:hk:kk]	{00}	42	111	68	0	0	0	0	0	0	0	6.12	2	**	-
EBI 156	chromosome_2	17325216	3	66.829	[nn:np]	{-0}	0	0	0	0	0	0	0	102	119	0	1.31	1	-	-
EBI 157	chromosome_2	57164257	3	68.344	[ll:lm]	{0-}	0	0	0	0	0	94	125	0	0	2	4.39	1	**	-
EBI 158	chromosome_1	53801899	3	68.344	[ll:lm]	{0-}	0	0	0	0	0	94	126	0	0	1	4.65	1	**	-
EBI 159	chromosome_2	16940397	3	68.949	[nn:np]	{-1}	0	0	0	0	0	0	0	124	97	0	3.3	1	*	-
EBI 160	chromosome_2	37109270	3	71.947	[nn:np]	{-1}	0	0	0	0	0	0	0	121	100	0	2	1	-	-
EBI 161	chromosome_2	59000454	3	71.947	[hh:hk:kk]	{11}	73	101	47	0	0	0	0	0	0	0	7.75	2	**	-
EBI 162	chromosome_2	59003882	3	71.947	[nn:np]	{-1}	0	0	0	0	0	0	0	121	100	0	2	1	-	-
EBI 163	chromosome_2	58999396	3	71.947	[nn:np]	{-1}	0	0	0	0	0	0	0	121	100	0	2	1	-	-
EBI 164	chromosome_2	60452753	3	74.096	[nn:np]	{-1}	0	0	0	0	0	0	0	120	101	0	1.63	1	-	-
EBI 165	chromosome_2	60418412	3	76.246	[nn:np]	{-0}	0	0	0	0	0	0	0	106	115	0	0.37	1	-	-
EBI 166	chromosome_2	60418412	3	78.175	[ll:lm]	{0-}	0	0	0	0	0	101	120	0	0	0	1.63	1	-	-
EBI 167	chromosome_2	60418412	3	78.837	[nn:np]	{-0}	0	0	0	0	0	0	0	112	109	0	0.04	1	-	-
EBI 168	chromosome_2	61388698	3	84.648	[nn:np]	{-0}	0	0	0	0	0	0	0	102	118	1	1.16	1	-	-
EBI 169	chromosome_10	52217039	3	84.955	[ll:lm]	{1-}	0	0	0	0	0	129	92	0	0	0	6.19	1	**	-
EBI 170	chromosome_7	63994698	3	86.797	[nn:np]	{-0}	0	0	0	0	0	0	0	102	119	0	1.31	1	-	-
EBI 171	chromosome_2	62428827	3	86.953	[ll:lm]	{1-}	0	0	0	0	0	131	90	0	0	0	7.61	1	***	-
EBI 172	chromosome_7	63995142	3	87.238	[nn:np]	{-0}	0	0	0	0	0	0	0	98	116	7	1.51	1	-	-
EBI 173	chromosome_2	62856905	3	87.445	[ll:lm]	{1-}	0	0	0	0	0	132	89	0	0	0	8.37	1	****	-
EBI 174	chromosome_2	64832242	3	92.048	[ll:lm]	{0-}	0	0	0	0	0	90	131	0	0	0	7.61	1	***	-
EBI 175	n/a	n/a	3	96.651	[ll:lm]	{0-}	0	0	0	0	0	89	132	0	0	0	8.37	1	****	-
EBI 176	chromosome_2	66957713	3	99.995	[hh:hk:kk]	{01}	42	121	58	0	0	0	0	0	0	0	4.31	2	-	-
EBI 177	n/a	n/a	3	103.232	[nn:np]	{-1}	0	0	0	0	0	0	0	114	107	0	0.22	1	-	-
EBI 178	n/a	n/a	3	103.774	[nn:np]	{-1}	0	0	0	0	0	0	0	116	105	0	0.55	1	-	-
EBI 179	n/a	n/a	3	103.774	[nn:np]	{-1}	0	0	0	0	0	0	0	116	105	0	0.55	1	-	-
EBI 180	n/a	n/a	3	105.716	[hh:hk:kk]	{01}	0	0	63	158	0	0	0	0	0	0	1.45	1	-	-
EBI 181	n/a	n/a	3	105.972	[hh:hk:kk]	{01}	0	0	62	159	0	0	0	0	0	0	1.1	1	-	-
EBI 182	n/a	n/a	3	105.972	[nn:np]	{-0}	0	0	0	0	0	0	0	112	109	0	0.04	1	-	-
EBI 183	chromosome_2	68655608	3	107.962	[hh:hk:kk]	{10}	57	122	42	0	0	0	0	0	0	0	4.43	2	-	-
EBI 184	chromosome_2	68775145	3	108.375	[ll:lm]	{0-}	0	0	0	0	0	94	127	0	0	0	4.93	1	**	-
EBI 185	n/a	n/a	3	110.041	[ll:lm]	{0-}	0	0	0	0	0	98	123	0	0	0	2.83	1	*	-
EBI 186	n/a	n/a	3	110.041	[ll:lm]	{0-}	0	0	0	0	0	98	123	0	0	0	2.83	1	*	-
EBI 187	chromosome_1	50563125	3	117.59	[ll:lm]	{0-}	0	0	0	0	0	97	124	0	0	0	3.3	1	*	-
EBI 188	chromosome_2	74320446	3	124.658	[ll:lm]	{0-}	0	0	0	0	0	103	118	0	0	0	1.02	1	-	-
EBI 189	chromosome_2	74828443	3	125.484	[ll:lm]	{0-}	0	0	0	0	0	103	118	0	0	0	1.02	1	-	-
EBI 190	chromosome_2	75401700	3	128.006	[ll:lm]	{0-}	0	0	0	0	0	109	112	0	0	0	0.04	1	-	-
EBI 191	chromosome_2	75485266	3	131.548	[nn:np]	{-0}	0	0	0	0	0	0	0	108	113	0	0.11	1	-	-
EBI 192	chromosome_2	75391608	3	131.548	[nn:np]	{-0}	0	0	0	0	0	0	0	108	113	0	0.11	1	-	-
EBI 193	chromosome_2	75401700	3	132.57	[nn:np]	{-0}	0	0	0	0	0	0	0	110	111	0	0	1	-	-
EBI 194	chromosome_2	76234210	3	133.662	[ll:lm]	{0-}	0	0	0	0	0	104	117	0	0	0	0.76	1	-	-
EBI 195	chromosome_2	76234210	3	134.11	[nn:np]	{-0}	0	0	0	0	0	0	0	109	112	0	0.04	1	-	-
EBI 196	chromosome_2	75401700	3	139.318	[ll:lm]	{1-}	0	0	0	0	0	118	103	0	0	0	1.02	1	-	-
EBI 197	chromosome_2	76234210	3	141.595	[hh:hk:kk]	{00}	0	0	61	160	0	0	0	0	0	0	0.8	1	-	-
EBI 198	n/a	n/a	3	153.885	[ll:lm]	{1-}	0	0	0	0	0	101	120	0	0	0	1.63	1	-	-
EBI 199	n/a	n/a	4	0	[hh:hk:kk]	{00}	0	0	50	171	0	0	0	0	0	0	0.67	1	-	-
EBI 200	chromosome_2	633506	4	4.201	[ll:lm]	{0-}	0	0	0	0	0	99	122	0	0	0	2.39	1	-	-
EBI 201	chromosome_2	633506	4	4.549	[nn:np]	{-0}	0	0	0	0	0	0	0	147	74	0	24.11	1	*******	removed from framework map
EBI 202	chromosome_2	766164	4	5.109	[hh:hk:kk]	{00}	67	111	42	0	0	0	0	0	0	1	5.7	2	*	-
EBI 203	chromosome_1	36683	4	8.87	[hh:hk:kk]	{11}	38	112	70	0	0	0	0	0	0	1	9.38	2	***	-
EBI 204	chromosome_1	34690	4	8.87	[nn:np]	{-0}	0	0	0	0	0	0	0	152	69	0	31.17	1	*******	removed from framework map
EBI 205	chromosome_1	35558	4	8.87	[hh:hk:kk]	{00}	70	113	38	0	0	0	0	0	0	0	9.38	2	***	-
EBI 206	chromosome_2	2833060	4	14.686	[ll:lm]	{0-}	0	0	0	0	0	101	120	0	0	0	1.63	1	-	-
EBI 207	chromosome_8	48573625	4	22.883	[ll:lm]	{0-}	0	0	0	0	0	104	109	0	0	8	0.12	1	-	-
EBI 208	chromosome_2	6395670	4	32.221	[hh:hk:kk]	{11}	0	0	73	148	0	0	0	0	0	0	7.6	1	***	-
EBI 209	n/a	n/a	4	38.625	[hh:hk:kk]	{11}	0	0	76	145	0	0	0	0	0	0	10.39	1	****	-
EBI 210	chromosome_2	56554016	4	44.1	[ll:lm]	{0-}	0	0	0	0	0	95	126	0	0	0	4.35	1	**	-
EBI 211	n/a	n/a	4	48.092	[hh:hk:kk]	{00}	0	0	37	184	0	0	0	0	0	0	8.04	1	****	-
EBI 212	chromosome_2	56234180	4	51.174	[hh:hk:kk]	{00}	74	110	36	0	0	0	0	0	0	1	13.13	2	****	-
EBI 213	chromosome_2	18592697	4	51.174	[nn:np]	{-0}	0	0	0	0	0	0	0	159	62	0	42.57	1	*******	removed from framework map
EBI 214	chromosome_2	55698402	4	51.736	[nn:np]	{-0}	0	0	0	0	0	0	0	158	63	0	40.84	1	*******	removed from framework map
EBI 215	chromosome_2	55732893	4	51.736	[nn:np]	{-0}	0	0	0	0	0	0	0	158	63	0	40.84	1	*******	removed from framework map
EBI 216	chromosome_2	65744046	4	52.297	[nn:np]	{-0}	0	0	0	0	0	0	0	156	64	1	38.47	1	*******	removed from framework map
EBI 217	chromosome_2	58003834	4	52.297	[nn:np]	{-0}	0	0	0	0	0	0	0	157	64	0	39.14	1	*******	removed from framework map
EBI 218	chromosome_2	59048398	4	52.859	[nn:np]	{-0}	0	0	0	0	0	0	0	156	64	1	38.47	1	*******	removed from framework map
EBI 219	chromosome_2	59047923	4	52.859	[nn:np]	{-0}	0	0	0	0	0	0	0	156	65	0	37.47	1	*******	removed from framework map
EBI 220	chromosome_2	60431545	4	54.559	[nn:np]	{-0}	0	0	0	0	0	0	0	155	66	0	35.84	1	*******	removed from framework map
EBI 221	chromosome_2	60988069	4	55.121	[nn:np]	{-0}	0	0	0	0	0	0	0	154	67	0	34.25	1	*******	removed from framework map
EBI 222	chromosome_2	62305422	4	57.398	[nn:np]	{-1}	0	0	0	0	0	0	0	69	152	0	31.17	1	*******	removed from framework map
EBI 223	chromosome_2	62507988	4	58.527	[nn:np]	{-0}	0	0	0	0	0	0	0	152	69	0	31.17	1	*******	removed from framework map
EBI 224	chromosome_2	63250873	4	58.527	[nn:np]	{-0}	0	0	0	0	0	0	0	152	69	0	31.17	1	*******	removed from framework map
EBI 225	chromosome_2	62336662	4	61.462	[ll:lm]	{1-}	0	0	0	0	0	121	100	0	0	0	2	1	-	-
EBI 226	chromosome_2	62304350	4	61.462	[ll:lm]	{0-}	0	0	0	0	0	100	121	0	0	0	2	1	-	-
EBI 227	chromosome_2	62856926	4	61.844	[ll:lm]	{1-}	0	0	0	0	0	116	99	0	0	6	1.34	1	-	-
EBI 228	chromosome_2	62857202	4	61.844	[ll:lm]	{1-}	0	0	0	0	0	120	101	0	0	0	1.63	1	-	-
EBI 229	chromosome_2	63706529	4	63.393	[ll:lm]	{1-}	0	0	0	0	0	120	101	0	0	0	1.63	1	-	-
EBI 230	chromosome_2	66101587	4	65.004	[nn:np]	{-1}	0	0	0	0	0	0	0	66	155	0	35.84	1	*******	removed from framework map
EBI 231	chromosome_2	65861904	4	65.337	[ll:lm]	{0-}	0	0	0	0	0	100	121	0	0	0	2	1	-	-
EBI 232	chromosome_2	66891104	4	67.282	[hh:hk:kk]	{11}	36	116	69	0	0	0	0	0	0	0	10.4	2	***	-
EBI 233	chromosome_2	67072885	4	67.282	[nn:np]	{-1}	0	0	0	0	0	0	0	64	157	0	39.14	1	*******	removed from framework map
EBI 234	chromosome_2	66893779	4	67.282	[nn:np]	{-1}	0	0	0	0	0	0	0	64	156	1	38.47	1	*******	removed from framework map
EBI 235	chromosome_2	68053499	4	68.658	[ll:lm]	{0-}	0	0	0	0	0	100	121	0	0	0	2	1	-	-
EBI 236	chromosome_2	70369661	4	71.93	[ll:lm]	{1-}	0	0	0	0	0	116	105	0	0	0	0.55	1	-	-
EBI 237	chromosome_2	69030163	4	71.93	[ll:lm]	{1-}	0	0	0	0	0	115	102	0	0	4	0.78	1	-	-
EBI 238	chromosome_2	70624701	4	73.774	[ll:lm]	{1-}	0	0	0	0	0	114	107	0	0	0	0.22	1	-	-
EBI 239	chromosome_2	71360146	4	75.15	[ll:lm]	{1-}	0	0	0	0	0	117	104	0	0	0	0.76	1	-	-
EBI 240	chromosome_2	69907286	4	78.388	[nn:np]	{-1}	0	0	0	0	0	0	0	77	143	1	19.8	1	*******	-
EBI 241	chromosome_2	72580676	4	78.422	[ll:lm]	{0-}	0	0	0	0	0	106	114	0	0	1	0.29	1	-	-
EBI 242	chromosome_2	72592814	4	78.422	[ll:lm]	{0-}	0	0	0	0	0	106	114	0	0	1	0.29	1	-	-
EBI 243	chromosome_2	74081417	4	82.18	[ll:lm]	{1-}	0	0	0	0	0	112	109	0	0	0	0.04	1	-	-
EBI 244	chromosome_2	71944583	4	86.214	[nn:np]	{-0}	0	0	0	0	0	0	0	137	84	0	12.71	1	******	-
EBI 245	chromosome_2	75401700	4	86.923	[ll:lm]	{0-}	0	0	0	0	0	113	108	0	0	0	0.11	1	-	-
EBI 246	chromosome_2	75636190	4	89.238	[ll:lm]	{1-}	0	0	0	0	0	109	112	0	0	0	0.04	1	-	-
EBI 247	chromosome_2	73079176	4	90.957	[nn:np]	{-1}	0	0	0	0	0	0	0	88	133	0	9.16	1	****	-
EBI 248	chromosome_2	75401700	4	92.995	[ll:lm]	{1-}	0	0	0	0	0	107	114	0	0	0	0.22	1	-	-
EBI 249	chromosome_2	75401700	4	100.94	[nn:np]	{-1}	0	0	0	0	0	0	0	96	125	0	3.81	1	*	-
EBI 250	chromosome_2	75401700	4	104.212	[nn:np]	{-0}	0	0	0	0	0	0	0	130	91	0	6.88	1	***	-
EBI 251	chromosome_2	76032738	4	107.485	[nn:np]	{-0}	0	0	0	0	0	0	0	125	96	0	3.81	1	*	-
EBI 252	chromosome_2	77801818	4	116.375	[nn:np]	{-1}	0	0	0	0	0	0	0	102	118	1	1.16	1	-	-
EBI 253	chromosome_2	77441080	4	116.375	[nn:np]	{-1}	0	0	0	0	0	0	0	102	119	0	1.31	1	-	-
EBI 254	chromosome_3	420723	5	0	[nn:np]	{-1}	0	0	0	0	0	0	0	111	110	0	0	1	-	-
EBI 255	chromosome_3	219836	5	0.715	[ll:lm]	{1-}	0	0	0	0	0	108	113	0	0	0	0.11	1	-	-
EBI 256	chromosome_3	637355	5	1.3	[hh:hk:kk]	{00}	50	121	48	0	0	0	0	0	0	2	2.45	2	-	-
EBI 257	chromosome_5	21095766	5	9.166	[nn:np]	{-1}	0	0	0	0	0	0	0	117	104	0	0.76	1	-	-
EBI 258	chromosome_3	2814495	5	12.15	[ll:lm]	{1-}	0	0	0	0	0	116	105	0	0	0	0.55	1	-	-
EBI 259	chromosome_3	3189839	5	13.448	[ll:lm]	{1-}	0	0	0	0	0	115	106	0	0	0	0.37	1	-	-
EBI 260	n/a	n/a	5	14.747	[nn:np]	{-1}	0	0	0	0	0	0	0	110	111	0	0	1	-	-
EBI 261	chromosome_3	3189839	5	15.186	[ll:lm]	{0-}	0	0	0	0	0	108	113	0	0	0	0.11	1	-	-
EBI 262	chromosome_3	70564120	5	21.664	[nn:np]	{-1}	0	0	0	0	0	0	0	116	104	1	0.65	1	-	-
EBI 263	chromosome_3	6451647	5	27.28	[ll:lm]	{1-}	0	0	0	0	0	130	91	0	0	0	6.88	1	***	-
EBI 264	chromosome_3	3189839	5	27.529	[nn:np]	{-0}	0	0	0	0	0	0	0	108	113	0	0.11	1	-	-
EBI 265	chromosome_3	6451647	5	36.89	[hh:hk:kk]	{10}	0	0	57	164	0	0	0	0	0	0	0.07	1	-	-
EBI 266	chromosome_3	5068331	5	41.236	[nn:np]	{-0}	0	0	0	0	0	0	0	105	116	0	0.55	1	-	-
EBI 267	chromosome_3	7500246	5	45.975	[nn:np]	{-0}	0	0	0	0	0	0	0	101	116	4	1.04	1	-	-
EBI 268	chromosome_3	11822178	5	52.415	[nn:np]	{-0}	0	0	0	0	0	0	0	104	117	0	0.76	1	-	-
EBI 269	n/a	n/a	5	55.83	[ll:lm]	{0-}	0	0	0	0	0	93	128	0	0	0	5.54	1	**	-
EBI 270	chromosome_3	46625313	5	57.371	[nn:np]	{-1}	0	0	0	0	0	0	0	118	103	0	1.02	1	-	-
EBI 271	chromosome_3	23695200	5	57.371	[nn:np]	{-1}	0	0	0	0	0	0	0	118	103	0	1.02	1	-	-
EBI 272	n/a	n/a	5	58.094	[nn:np]	{-0}	0	0	0	0	0	0	0	105	116	0	0.55	1	-	-
EBI 273	chromosome_3	18805885	5	58.817	[nn:np]	{-0}	0	0	0	0	0	0	0	103	118	0	1.02	1	-	-
EBI 274	n/a	n/a	5	59.177	[nn:np]	{-1}	0	0	0	0	0	0	0	117	104	0	0.76	1	-	-
EBI 275	chromosome_3	50909092	5	61.592	[ll:lm]	{0-}	0	0	0	0	0	92	129	0	0	0	6.19	1	**	-
EBI 276	n/a	n/a	5	64.092	[ll:lm]	{0-}	0	0	0	0	0	96	125	0	0	0	3.81	1	*	-
EBI 277	chromosome_3	50909092	5	64.542	[nn:np]	{-1}	0	0	0	0	0	0	0	129	92	0	6.19	1	**	-
EBI 278	chromosome_3	49752585	5	64.709	[ll:lm]	{0-}	0	0	0	0	0	95	126	0	0	0	4.35	1	**	-
EBI 279	chromosome_3	18258981	5	64.709	[ll:lm]	{0-}	0	0	0	0	0	95	126	0	0	0	4.35	1	**	-
EBI 280	chromosome_3	19176478	5	64.709	[ll:lm]	{0-}	0	0	0	0	0	95	126	0	0	0	4.35	1	**	-
EBI 281	chromosome_3	50909092	5	65.947	[ll:lm]	{1-}	0	0	0	0	0	124	97	0	0	0	3.3	1	*	-
EBI 282	chromosome_3	57050317	5	67.814	[ll:lm]	{1-}	0	0	0	0	0	127	94	0	0	0	4.93	1	**	-
EBI 283	chromosome_3	52007506	5	70.318	[nn:np]	{-0}	0	0	0	0	0	0	0	101	120	0	1.63	1	-	-
EBI 284	chromosome_3	53643413	5	71.042	[nn:np]	{-1}	0	0	0	0	0	0	0	120	101	0	1.63	1	-	-
EBI 285	chromosome_3	54629654	5	71.401	[nn:np]	{-0}	0	0	0	0	0	0	0	100	121	0	2	1	-	-
EBI 286	chromosome_3	55380139	5	73.235	[nn:np]	{-1}	0	0	0	0	0	0	0	122	99	0	2.39	1	-	-
EBI 287	chromosome_3	58049292	5	76.211	[nn:np]	{-1}	0	0	0	0	0	0	0	122	99	0	2.39	1	-	-
EBI 288	chromosome_3	57810718	5	76.571	[nn:np]	{-0}	0	0	0	0	0	0	0	98	123	0	2.83	1	*	-
EBI 289	chromosome_3	61682675	5	82.87	[ll:lm]	{0-}	0	0	0	0	0	96	125	0	0	0	3.81	1	*	-
EBI 290	chromosome_3	63773120	5	86.267	[nn:np]	{-1}	0	0	0	0	0	0	0	125	96	0	3.81	1	*	-
EBI 291	chromosome_3	15902206	5	96.389	[hh:hk:kk]	{01}	0	0	62	159	0	0	0	0	0	0	1.1	1	-	-
EBI 292	chromosome_3	63611637	5	102.456	[ll:lm]	{1-}	0	0	0	0	0	125	96	0	0	0	3.81	1	*	-
EBI 293	chromosome_3	64907138	5	104.213	[ll:lm]	{0-}	0	0	0	0	0	98	123	0	0	0	2.83	1	*	-
EBI 294	chromosome_3	65811906	5	106.55	[nn:np]	{-1}	0	0	0	0	0	0	0	131	90	0	7.61	1	***	-
EBI 295	chromosome_3	65967548	5	106.874	[ll:lm]	{0-}	0	0	0	0	0	100	121	0	0	0	2	1	-	-
EBI 296	chromosome_3	66948126	5	110.002	[hh:hk:kk]	{10}	54	109	56	0	0	0	0	0	0	2	0.04	2	-	-
EBI 297	chromosome_3	67695970	5	111.616	[ll:lm]	{0-}	0	0	0	0	0	94	127	0	0	0	4.93	1	**	-
EBI 298	chromosome_3	67658158	5	111.616	[hh:hk:kk]	{10}	56	110	55	0	0	0	0	0	0	0	0.01	2	-	-
EBI 299	chromosome_3	68906493	5	113.351	[nn:np]	{-1}	0	0	0	0	0	0	0	123	98	0	2.83	1	*	-
EBI 300	chromosome_3	70355036	5	113.924	[nn:np]	{-1}	0	0	0	0	0	0	0	124	97	0	3.3	1	*	-
EBI 301	chromosome_3	68814100	5	115.546	[ll:lm]	{0-}	0	0	0	0	0	90	131	0	0	0	7.61	1	***	-
EBI 302	chromosome_3	70563897	5	118.66	[hh:hk:kk]	{01}	53	110	58	0	0	0	0	0	0	0	0.23	2	-	-
EBI 303	chromosome_3	71054299	5	120.1	[nn:np]	{-1}	0	0	0	0	0	0	0	127	94	0	4.93	1	**	-
EBI 304	chromosome_3	71053730	5	120.1	[nn:np]	{-1}	0	0	0	0	0	0	0	127	94	0	4.93	1	**	-
EBI 305	chromosome_3	71898563	5	123.361	[ll:lm]	{0-}	0	0	0	0	0	92	129	0	0	0	6.19	1	**	-
EBI 306	chromosome_3	72353041	5	123.361	[hh:hk:kk]	{10}	55	112	54	0	0	0	0	0	0	0	0.05	2	-	-
EBI 307	chromosome_3	71879733	5	125.614	[hh:hk:kk]	{01}	0	0	63	158	0	0	0	0	0	0	1.45	1	-	-
EBI 308	chromosome_3	71879733	5	125.889	[hh:hk:kk]	{01}	0	0	64	157	0	0	0	0	0	0	1.85	1	-	-
EBI 309	chromosome_3	73209186	5	128.772	[nn:np]	{-1}	0	0	0	0	0	0	0	126	94	1	4.65	1	**	-
EBI 310	chromosome_10	760902	5	128.796	[hh:hk:kk]	{01}	54	113	54	0	0	0	0	0	0	0	0.11	2	-	-
EBI 311	chromosome_3	73321181	5	131.599	[ll:lm]	{0-}	0	0	0	0	0	97	124	0	0	0	3.3	1	*	-
EBI 312	chromosome_3	71879733	5	132.056	[nn:np]	{-1}	0	0	0	0	0	0	0	131	90	0	7.61	1	***	-
EBI 313	chromosome_3	74016719	5	139.952	[ll:lm]	{0-}	0	0	0	0	0	96	125	0	0	0	3.81	1	*	-
EBI 314	chromosome_3	10275756	5	143.724	[nn:np]	{-1}	0	0	0	0	0	0	0	114	107	0	0.22	1	-	-
EBI 315	chromosome_3	63567	6	0	[nn:np]	{-1}	0	0	0	0	0	0	0	123	94	4	3.88	1	**	-
EBI 316	chromosome_3	406901	6	0.969	[hh:hk:kk]	{00}	51	111	59	0	0	0	0	0	0	0	0.58	2	-	-
EBI 317	chromosome_5	21095766	6	5.269	[nn:np]	{-1}	0	0	0	0	0	0	0	121	100	0	2	1	-	-
EBI 318	chromosome_3	1324469	6	7.311	[nn:np]	{-1}	0	0	0	0	0	0	0	119	102	0	1.31	1	-	-
EBI 319	chromosome_3	2045071	6	7.514	[ll:lm]	{1-}	0	0	0	0	0	107	114	0	0	0	0.22	1	-	-
EBI 320	chromosome_3	1569586	6	13.674	[nn:np]	{-1}	0	0	0	0	0	0	0	117	104	0	0.76	1	-	-
EBI 321	chromosome_8	54468172	6	14.165	[ll:lm]	{1-}	0	0	0	0	0	106	115	0	0	0	0.37	1	-	-
EBI 322	chromosome_3	5530709	6	14.998	[ll:lm]	{1-}	0	0	0	0	0	106	114	0	0	1	0.29	1	-	-
EBI 323	n/a	n/a	6	16.238	[nn:np]	{-1}	0	0	0	0	0	0	0	116	105	0	0.55	1	-	-
EBI 324	chromosome_3	6451647	6	17.543	[ll:lm]	{1-}	0	0	0	0	0	110	111	0	0	0	0	1	-	-
EBI 325	chromosome_3	6451647	6	17.958	[ll:lm]	{1-}	0	0	0	0	0	111	110	0	0	0	0	1	-	-
EBI 326	n/a	n/a	6	19.965	[hh:hk:kk]	{11}	0	0	51	170	0	0	0	0	0	0	0.44	1	-	-
EBI 327	chromosome_3	3189839	6	22.46	[nn:np]	{-1}	0	0	0	0	0	0	0	115	106	0	0.37	1	-	-
EBI 328	chromosome_3	3882998	6	23.337	[nn:np]	{-1}	0	0	0	0	0	0	0	112	109	0	0.04	1	-	-
EBI 329	chromosome_3	4592253	6	24.214	[nn:np]	{-1}	0	0	0	0	0	0	0	109	112	0	0.04	1	-	-
EBI 330	chromosome_3	6683212	6	24.237	[ll:lm]	{1-}	0	0	0	0	0	106	115	0	0	0	0.37	1	-	-
EBI 331	chromosome_3	4644784	6	24.503	[nn:np]	{-1}	0	0	0	0	0	0	0	108	113	0	0.11	1	-	-
EBI 332	chromosome_3	4722332	6	24.503	[nn:np]	{-1}	0	0	0	0	0	0	0	108	112	1	0.07	1	-	-
EBI 333	chromosome_3	5092690	6	24.793	[nn:np]	{-1}	0	0	0	0	0	0	0	107	113	1	0.16	1	-	-
EBI 334	chromosome_3	6451647	6	30.828	[hh:hk:kk]	{11}	0	0	73	148	0	0	0	0	0	0	7.6	1	***	-
EBI 335	chromosome_3	7445111	6	37.06	[nn:np]	{-1}	0	0	0	0	0	0	0	101	116	4	1.04	1	-	-
EBI 336	n/a	n/a	6	40.494	[ll:lm]	{1-}	0	0	0	0	0	107	114	0	0	0	0.22	1	-	-
EBI 337	chromosome_3	9679319	6	43.298	[hh:hk:kk]	{00}	66	106	47	0	0	0	0	0	0	2	3.52	2	-	-
EBI 338	chromosome_3	10087181	6	43.525	[hh:hk:kk]	{00}	65	107	49	0	0	0	0	0	0	0	2.54	2	-	-
EBI 339	chromosome_3	10878198	6	46.335	[nn:np]	{-1}	0	0	0	0	0	0	0	104	117	0	0.76	1	-	-
EBI 340	chromosome_3	12193211	6	47.018	[hh:hk:kk]	{11}	52	106	63	0	0	0	0	0	0	0	1.46	2	-	-
EBI 341	chromosome_3	14371311	6	48.414	[hh:hk:kk]	{00}	63	108	50	0	0	0	0	0	0	0	1.64	2	-	-
EBI 342	chromosome_3	14374949	6	48.414	[hh:hk:kk]	{11}	50	108	63	0	0	0	0	0	0	0	1.64	2	-	-
EBI 343	chromosome_3	18192846	6	51.969	[nn:np]	{-1}	0	0	0	0	0	0	0	103	118	0	1.02	1	-	-
EBI 344	chromosome_3	48512334	6	52.227	[ll:lm]	{1-}	0	0	0	0	0	106	115	0	0	0	0.37	1	-	-
EBI 345	chromosome_3	19965065	6	52.227	[nn:np]	{-1}	0	0	0	0	0	0	0	102	119	0	1.31	1	-	-
EBI 346	chromosome_3	19964030	6	52.227	[ll:lm]	{1-}	0	0	0	0	0	105	115	0	0	1	0.45	1	-	-
EBI 347	chromosome_3	28482311	6	52.227	[ll:lm]	{1-}	0	0	0	0	0	106	115	0	0	0	0.37	1	-	-
EBI 348	chromosome_3	20393360	6	52.227	[nn:np]	{-1}	0	0	0	0	0	0	0	102	119	0	1.31	1	-	-
EBI 349	chromosome_3	20829053	6	52.227	[hh:hk:kk]	{11}	47	114	59	0	0	0	0	0	0	1	1.6	2	-	-
EBI 350	n/a	n/a	6	52.227	[ll:lm]	{1-}	0	0	0	0	0	106	115	0	0	0	0.37	1	-	-
EBI 351	chromosome_8	12619523	6	52.227	[ll:lm]	{1-}	0	0	0	0	0	106	115	0	0	0	0.37	1	-	-
EBI 352	chromosome_3	52815399	6	52.98	[nn:np]	{-1}	0	0	0	0	0	0	0	102	119	0	1.31	1	-	-
EBI 353	chromosome_3	52816333	6	53.388	[ll:lm]	{1-}	0	0	0	0	0	106	115	0	0	0	0.37	1	-	-
EBI 354	chromosome_3	54801988	6	54.548	[ll:lm]	{1-}	0	0	0	0	0	106	115	0	0	0	0.37	1	-	-
EBI 355	chromosome_3	56944557	6	56.89	[hh:hk:kk]	{11}	46	116	59	0	0	0	0	0	0	0	2.08	2	-	-
EBI 356	chromosome_3	57050317	6	56.89	[nn:np]	{-1}	0	0	0	0	0	0	0	100	121	0	2	1	-	-
EBI 357	chromosome_3	58592304	6	61.673	[nn:np]	{-1}	0	0	0	0	0	0	0	102	119	0	1.31	1	-	-
EBI 358	chromosome_3	58594809	6	61.673	[hh:hk:kk]	{00}	64	110	47	0	0	0	0	0	0	0	2.62	2	-	-
EBI 359	chromosome_3	57928133	6	61.673	[hh:hk:kk]	{00}	64	110	47	0	0	0	0	0	0	0	2.62	2	-	-
EBI 360	chromosome_3	59642734	6	63.776	[ll:lm]	{1-}	0	0	0	0	0	99	121	0	0	1	2.2	1	-	-
EBI 361	chromosome_3	61136834	6	65.45	[ll:lm]	{1-}	0	0	0	0	0	99	122	0	0	0	2.39	1	-	-
EBI 362	chromosome_3	62169154	6	67.986	[ll:lm]	{1-}	0	0	0	0	0	95	126	0	0	0	4.35	1	**	-
EBI 363	chromosome_3	62134316	6	68.633	[nn:np]	{-1}	0	0	0	0	0	0	0	105	116	0	0.55	1	-	-
EBI 364	chromosome_3	62638623	6	69.236	[ll:lm]	{1-}	0	0	0	0	0	96	119	0	0	6	2.46	1	-	-
EBI 365	chromosome_4	5341233	6	69.649	[hh:hk:kk]	{11}	46	108	67	0	0	0	0	0	0	0	4.1	2	-	-
EBI 366	chromosome_3	63680821	6	70.722	[hh:hk:kk]	{00}	63	103	47	0	0	0	0	0	0	8	2.63	2	-	-
EBI 367	chromosome_3	64879875	6	72.069	[nn:np]	{-1}	0	0	0	0	0	0	0	100	121	0	2	1	-	-
EBI 368	chromosome_3	15902206	6	72.6	[nn:np]	{-1}	0	0	0	0	0	0	0	100	121	0	2	1	-	-
EBI 369	chromosome_3	65267691	6	72.864	[hh:hk:kk]	{00}	71	104	46	0	0	0	0	0	0	0	6.42	2	**	-
EBI 370	chromosome_3	65390410	6	72.864	[nn:np]	{-1}	0	0	0	0	0	0	0	99	122	0	2.39	1	-	-
EBI 371	chromosome_3	67059176	6	77.359	[hh:hk:kk]	{00}	66	111	44	0	0	0	0	0	0	0	4.38	2	-	-
EBI 372	chromosome_3	67612011	6	78.275	[hh:hk:kk]	{11}	45	113	63	0	0	0	0	0	0	0	3.05	2	-	-
EBI 373	chromosome_3	69100803	6	78.653	[ll:lm]	{1-}	0	0	0	0	0	103	118	0	0	0	1.02	1	-	-
EBI 374	chromosome_3	68955686	6	78.844	[nn:np]	{-1}	0	0	0	0	0	0	0	102	119	0	1.31	1	-	-
EBI 375	chromosome_3	69180672	6	79.413	[hh:hk:kk]	{00}	61	116	44	0	0	0	0	0	0	0	3.16	2	-	-
EBI 376	chromosome_3	69750788	6	81.256	[hh:hk:kk]	{11}	45	114	59	0	0	0	0	0	0	3	2.26	2	-	-
EBI 377	chromosome_3	69865284	6	81.511	[nn:np]	{-1}	0	0	0	0	0	0	0	100	121	0	2	1	-	-
EBI 378	chromosome_3	70432267	6	83.347	[hh:hk:kk]	{11}	49	105	67	0	0	0	0	0	0	0	3.48	2	-	-
EBI 379	chromosome_3	70779614	6	83.347	[nn:np]	{-1}	0	0	0	0	0	0	0	97	124	0	3.3	1	*	-
EBI 380	chromosome_3	70526375	6	83.876	[ll:lm]	{1-}	0	0	0	0	0	107	114	0	0	0	0.22	1	-	-
EBI 381	chromosome_3	74007056	6	101.947	[hh:hk:kk]	{00}	62	112	47	0	0	0	0	0	0	0	2.08	2	-	-
EBI 382	chromosome_3	73701987	6	102.071	[ll:lm]S/n	{1-}	0	0	0	0	0	104	110	0	0	7	0.17	1	-	-
EBI 383	chromosome_4	841374	7	0	[ll:lm]	{0-}	0	0	0	0	0	102	119	0	0	0	1.31	1	-	-
EBI 384	chromosome_4	1000853	7	0.849	[hh:hk:kk]	{01}	56	105	60	0	0	0	0	0	0	0	0.69	2	-	-
EBI 385	chromosome_4	3246047	7	5.245	[ll:lm]	{0-}	0	0	0	0	0	104	117	0	0	0	0.76	1	-	-
EBI 386	chromosome_4	3745016	7	6.173	[hh:hk:kk]	{01}	58	103	60	0	0	0	0	0	0	0	1.05	2	-	-
EBI 387	chromosome_4	5466281	7	9.735	[nn:np]	{-1}	0	0	0	0	0	0	0	105	115	1	0.45	1	-	-
EBI 388	chromosome_4	5961562	7	10.402	[hh:hk:kk]	{00}	52	114	54	0	0	0	0	0	0	1	0.33	2	-	-
EBI 389	chromosome_4	5621401	7	10.879	[ll:lm]	{1-}	0	0	0	0	0	105	98	0	0	18	0.24	1	-	-
EBI 390	chromosome_4	7888139	7	13.068	[nn:np]	{-0}	0	0	0	0	0	0	0	112	109	0	0.04	1	-	-
EBI 391	chromosome_4	7533782	7	13.308	[ll:lm]	{0-}	0	0	0	0	0	106	115	0	0	0	0.37	1	-	-
EBI 392	chromosome_4	8980437	7	15.243	[ll:lm]	{0-}	0	0	0	0	0	108	113	0	0	0	0.11	1	-	-
EBI 393	chromosome_4	8980600	7	15.243	[ll:lm]	{0-}	0	0	0	0	0	108	113	0	0	0	0.11	1	-	-
EBI 394	chromosome_4	15759507	7	17.126	[nn:np]	{-0}	0	0	0	0	0	0	0	109	112	0	0.04	1	-	-
EBI 395	chromosome_4	11295522	7	18.676	[ll:lm]	{0-}	0	0	0	0	0	109	112	0	0	0	0.04	1	-	-
EBI 396	chromosome_4	11650129	7	19.153	[ll:lm]	{1-}	0	0	0	0	0	113	108	0	0	0	0.11	1	-	-
EBI 397	chromosome_4	16413935	7	19.153	[ll:lm]	{0-}	0	0	0	0	0	108	112	0	0	1	0.07	1	-	-
EBI 398	chromosome_7	5431400	7	26.661	[nn:np]	{-1}	0	0	0	0	0	0	0	114	107	0	0.22	1	-	-
EBI 399	chromosome_7	5138627	7	29.052	[ll:lm]	{1-}	0	0	0	0	0	112	109	0	0	0	0.04	1	-	-
EBI 400	chromosome_7	5138101	7	29.052	[ll:lm]	{0-}	0	0	0	0	0	109	112	0	0	0	0.04	1	-	-
EBI 401	chromosome_7	1762632	7	33.628	[nn:np]	{-0}	0	0	0	0	0	0	0	106	115	0	0.37	1	-	-
EBI 402	n/a	n/a	7	35.389	[nn:np]	{-0}	0	0	0	0	0	0	0	104	117	0	0.76	1	-	-
EBI 403	chromosome_7	1762632	7	36.719	[hh:hk:kk]	{10}	0	0	59	162	0	0	0	0	0	0	0.34	1	-	-
EBI 404	n/a	n/a	7	39.103	[hh:hk:kk]	{10}	0	0	64	157	0	0	0	0	0	0	1.85	1	-	-
EBI 405	chromosome_7	1762632	7	41.022	[ll:lm]	{1-}	0	0	0	0	0	108	113	0	0	0	0.11	1	-	-
EBI 406	n/a	n/a	7	42.826	[ll:lm]	{1-}	0	0	0	0	0	111	110	0	0	0	0	1	-	-
EBI 407	chromosome_7	63919952	7	48.288	[nn:np]	{-0}	0	0	0	0	0	0	0	100	120	1	1.82	1	-	-
EBI 408	chromosome_7	63329978	7	48.922	[nn:np]	{-1}	0	0	0	0	0	0	0	122	99	0	2.39	1	-	-
EBI 409	chromosome_7	63556087	7	48.922	[hh:hk:kk]	{00}	56	105	60	0	0	0	0	0	0	0	0.69	2	-	-
EBI 410	chromosome_7	63617802	7	48.922	[hh:hk:kk]	{10}	43	116	60	0	0	0	0	0	0	2	3.41	2	-	-
EBI 411	n/a	n/a	7	52.871	[ll:lm]	{1-}	0	0	0	0	0	103	117	0	0	1	0.89	1	-	-
EBI 412	chromosome_7	60132867	7	53.513	[ll:lm]	{0-}	0	0	0	0	0	117	104	0	0	0	0.76	1	-	-
EBI 413	chromosome_7	58647500	7	55.381	[nn:np]	{-1}	0	0	0	0	0	0	0	126	94	1	4.65	1	**	-
EBI 414	chromosome_7	57312732	7	57.54	[nn:np]	{-0}	0	0	0	0	0	0	0	92	129	0	6.19	1	**	-
EBI 415	n/a	n/a	7	62.388	[hh:hk:kk]	{11}	60	111	50	0	0	0	0	0	0	0	0.91	2	-	-
EBI 416	n/a	n/a	7	63.44	[ll:lm]	{1-}	0	0	0	0	0	102	119	0	0	0	1.31	1	-	-
EBI 417	chromosome_7	54271124	7	64.495	[ll:lm]	{1-}	0	0	0	0	0	101	120	0	0	0	1.63	1	-	-
EBI 418	chromosome_4	22009606	7	64.495	[ll:lm]	{1-}	0	0	0	0	0	101	120	0	0	0	1.63	1	-	-
EBI 419	chromosome_4	50114278	7	65.909	[ll:lm]	{1-}	0	0	0	0	0	103	118	0	0	0	1.02	1	-	-
EBI 420	chromosome_4	47795542	7	66.258	[ll:lm]	{0-}	0	0	0	0	0	117	104	0	0	0	0.76	1	-	-
EBI 421	chromosome_4	54400269	7	69.895	[ll:lm]	{1-}	0	0	0	0	0	104	117	0	0	0	0.76	1	-	-
EBI 422	chromosome_4	48582424	7	69.934	[nn:np]	{-1}	0	0	0	0	0	0	0	129	92	0	6.19	1	**	-
EBI 423	chromosome_4	54790571	7	70.244	[ll:lm]	{1-}	0	0	0	0	0	103	118	0	0	0	1.02	1	-	-
EBI 424	n/a	n/a	7	71.246	[nn:np]	{-1}	0	0	0	0	0	0	0	129	92	0	6.19	1	**	-
EBI 425	chromosome_4	55292017	7	72.753	[ll:lm]	{0-}	0	0	0	0	0	123	98	0	0	0	2.83	1	*	-
EBI 426	chromosome_4	53740181	7	73.224	[nn:np]	{-1}	0	0	0	0	0	0	0	128	93	0	5.54	1	**	-
EBI 427	chromosome_4	55637032	7	75.263	[ll:lm]	{1-}	0	0	0	0	0	103	118	0	0	0	1.02	1	-	-
EBI 428	chromosome_4	55630914	7	75.263	[ll:lm]	{1-}	0	0	0	0	0	102	117	0	0	2	1.03	1	-	-
EBI 429	chromosome_3	67500595	7	76.55	[nn:np]	{-0}	0	0	0	0	0	0	0	98	122	1	2.62	1	-	-
EBI 430	chromosome_4	55292017	7	77.403	[ll:lm]	{1-}	0	0	0	0	0	105	116	0	0	0	0.55	1	-	-
EBI 431	chromosome_4	56909879	7	80.285	[ll:lm]	{0-}	0	0	0	0	0	113	103	0	0	5	0.46	1	-	-
EBI 432	chromosome_4	63328619	7	81.699	[ll:lm]	{1-}	0	0	0	0	0	105	116	0	0	0	0.55	1	-	-
EBI 433	chromosome_4	63070853	7	82.522	[hh:hk:kk]	{10}	45	112	64	0	0	0	0	0	0	0	3.31	2	-	-
EBI 434	chromosome_4	60372048	7	92.028	[ll:lm]	{0-}	0	0	0	0	0	121	98	0	0	2	2.42	1	-	-
EBI 435	chromosome_4	60288910	7	92.028	[hh:hk:kk]	{10}	48	108	65	0	0	0	0	0	0	0	2.73	2	-	-
EBI 436	chromosome_4	59643950	7	92.568	[ll:lm]	{0-}	0	0	0	0	0	123	90	0	0	8	5.11	1	**	-
EBI 437	chromosome_6	52537823	7	95.296	[hh:hk:kk]	{10}	54	104	63	0	0	0	0	0	0	0	1.5	2	-	-
EBI 438	chromosome_4	58000598	7	96.912	[hh:hk:kk]	{10}	55	103	62	0	0	0	0	0	0	1	1.34	2	-	-
EBI 439	chromosome_4	63871359	7	98.523	[hh:hk:kk]	{01}	60	106	54	0	0	0	0	0	0	1	0.62	2	-	-
EBI 440	chromosome_4	63977438	7	98.523	[hh:hk:kk]	{10}	54	106	61	0	0	0	0	0	0	0	0.81	2	-	-
EBI 441	chromosome_4	65843969	7	106.615	[hh:hk:kk]	{10}	53	105	63	0	0	0	0	0	0	0	1.45	2	-	-
EBI 442	chromosome_4	65842476	7	106.615	[hh:hk:kk]	{10}	53	105	63	0	0	0	0	0	0	0	1.45	2	-	-
EBI 443	chromosome_4	67286071	7	114.392	[hh:hk:kk]	{10}	0	0	59	162	0	0	0	0	0	0	0.34	1	-	-
EBI 444	super_169	20121	7	115.62	[hh:hk:kk]	{01}	58	112	51	0	0	0	0	0	0	0	0.48	2	-	-
EBI 445	chromosome_4	67583451	7	118.48	[hh:hk:kk]S/n	{01}	58	110	53	0	0	0	0	0	0	0	0.23	2	-	-
EBI 446	chromosome_4	188615	8	0	[nn:np]	{-0}	0	0	0	0	0	0	0	111	110	0	0	1	-	-
EBI 447	n/a	n/a	8	7.295	[hh:hk:kk]	{11}	61	97	63	0	0	0	0	0	0	0	3.33	2	-	-
EBI 448	chromosome_4	1665582	8	7.752	[hh:hk:kk]	{00}	65	95	60	0	0	0	0	0	0	1	4.32	2	-	-
EBI 449	n/a	n/a	8	8.206	[hh:hk:kk]	{11}	61	97	63	0	0	0	0	0	0	0	3.33	2	-	-
EBI 450	chromosome_4	2801758	8	11.516	[hh:hk:kk]	{00}	57	101	63	0	0	0	0	0	0	0	1.96	2	-	-
EBI 451	chromosome_4	2809730	8	11.516	[hh:hk:kk]	{00}	57	101	63	0	0	0	0	0	0	0	1.96	2	-	-
EBI 452	chromosome_4	2809192	8	11.516	[hh:hk:kk]	{11}	63	101	57	0	0	0	0	0	0	0	1.96	2	-	-
EBI 453	chromosome_4	3483054	8	12.431	[hh:hk:kk]	{00}	58	98	64	0	0	0	0	0	0	1	2.95	2	-	-
EBI 454	chromosome_4	5624974	8	18.303	[ll:lm]	{0-}	0	0	0	0	0	116	105	0	0	0	0.55	1	-	-
EBI 455	chromosome_4	7207664	8	21.963	[hh:hk:kk]	{11}	58	112	51	0	0	0	0	0	0	0	0.48	2	-	-
EBI 456	chromosome_4	8350554	8	23.818	[hh:hk:kk]	{00}	50	116	55	0	0	0	0	0	0	0	0.77	2	-	-
EBI 457	chromosome_4	8708401	8	25.014	[ll:lm]	{0-}	0	0	0	0	0	117	104	0	0	0	0.76	1	-	-
EBI 458	chromosome_4	10025938	8	26.46	[nn:np]	{-0}	0	0	0	0	0	0	0	97	121	3	2.64	1	-	-
EBI 459	chromosome_4	10118087	8	26.826	[hh:hk:kk]	{00}	53	109	59	0	0	0	0	0	0	0	0.37	2	-	-
EBI 460	chromosome_4	10027365	8	27.118	[nn:np]	{-0}	0	0	0	0	0	0	0	100	121	0	2	1	-	-
EBI 461	chromosome_4	11395435	8	28.302	[nn:np]	{-0}	0	0	0	0	0	0	0	100	118	3	1.49	1	-	-
EBI 462	chromosome_4	13081476	8	28.889	[hh:hk:kk]	{11}	60	108	53	0	0	0	0	0	0	0	0.56	2	-	-
EBI 463	chromosome_4	12304551	8	28.889	[nn:np]	{-0}	0	0	0	0	0	0	0	98	123	0	2.83	1	*	-
EBI 464	chromosome_4	16571044	8	29.573	[hh:hk:kk]	{11}	59	109	53	0	0	0	0	0	0	0	0.37	2	-	-
EBI 465	chromosome_4	47795269	8	29.573	[nn:np]	{-0}	0	0	0	0	0	0	0	99	122	0	2.39	1	-	-
EBI 466	chromosome_4	50906248	8	31.769	[ll:lm]	{0-}	0	0	0	0	0	105	104	0	0	12	0	1	-	-
EBI 467	chromosome_4	52556085	8	34.981	[hh:hk:kk]	{00}	51	110	60	0	0	0	0	0	0	0	0.74	2	-	-
EBI 468	chromosome_4	52866469	8	35.438	[hh:hk:kk]	{00}	49	112	60	0	0	0	0	0	0	0	1.14	2	-	-
EBI 469	chromosome_4	53313817	8	36.221	[ll:lm]	{0-}	0	0	0	0	0	115	106	0	0	0	0.37	1	-	-
EBI 470	chromosome_4	53532974	8	39.028	[ll:lm]	{0-}	0	0	0	0	0	118	103	0	0	0	1.02	1	-	-
EBI 471	chromosome_4	56876778	8	43.557	[nn:np]	{-0}	0	0	0	0	0	0	0	97	124	0	3.3	1	*	-
EBI 472	chromosome_4	57073132	8	43.557	[nn:np]	{-0}	0	0	0	0	0	0	0	97	124	0	3.3	1	*	-
EBI 473	chromosome_4	63565813	8	45.207	[nn:np]	{-0}	0	0	0	0	0	0	0	96	125	0	3.81	1	*	-
EBI 474	chromosome_4	63230328	8	47.592	[ll:lm]	{0-}	0	0	0	0	0	114	107	0	0	0	0.22	1	-	-
EBI 475	chromosome_4	62928686	8	47.982	[hh:hk:kk]	{00}	46	114	61	0	0	0	0	0	0	0	2.26	2	-	-
EBI 476	chromosome_4	62991082	8	47.982	[nn:np]	{-0}	0	0	0	0	0	0	0	91	130	0	6.88	1	***	-
EBI 477	chromosome_4	60470563	8	55.879	[nn:np]	{-1}	0	0	0	0	0	0	0	127	94	0	4.93	1	**	-
EBI 478	chromosome_4	59650176	8	56.852	[ll:lm]	{0-}	0	0	0	0	0	110	109	0	0	2	0	1	-	-
EBI 479	chromosome_4	59776751	8	57.18	[nn:np]	{-0}	0	0	0	0	0	0	0	95	126	0	4.35	1	**	-
EBI 480	chromosome_4	59601882	8	57.18	[nn:np]	{-0}	0	0	0	0	0	0	0	95	126	0	4.35	1	**	-
EBI 481	chromosome_4	59108101	8	59.819	[ll:lm]	{1-}	0	0	0	0	0	111	110	0	0	0	0	1	-	-
EBI 482	chromosome_4	58992839	8	60.302	[ll:lm]	{0-}	0	0	0	0	0	109	112	0	0	0	0.04	1	-	-
EBI 483	chromosome_4	58891195	8	61.196	[nn:np]	{-0}	0	0	0	0	0	0	0	102	119	0	1.31	1	-	-
EBI 484	chromosome_4	58811382	8	64.289	[hh:hk:kk]	{00}	45	118	58	0	0	0	0	0	0	0	2.55	2	-	-
EBI 485	chromosome_4	57930654	8	64.289	[nn:np]	{-0}	0	0	0	0	0	0	0	95	126	0	4.35	1	**	-
EBI 486	chromosome_4	65210644	8	68.537	[nn:np]	{-1}	0	0	0	0	0	0	0	123	98	0	2.83	1	*	-
EBI 487	chromosome_4	65769886	8	69.451	[nn:np]	{-0}	0	0	0	0	0	0	0	100	121	0	2	1	-	-
EBI 488	chromosome_4	66338298	8	73.723	[ll:lm]	{0-}	0	0	0	0	0	114	107	0	0	0	0.22	1	-	-
EBI 489	chromosome_2	74672759	8	75.709	[nn:np]	{-0}	0	0	0	0	0	0	0	105	116	0	0.55	1	-	-
EBI 490	n/a	n/a	8	77.971	[ll:lm]	{1-}	0	0	0	0	0	102	119	0	0	0	1.31	1	-	-
EBI 491	chromosome_4	67352063	8	78.024	[nn:np]	{-0}	0	0	0	0	0	0	0	100	121	0	2	1	-	-
EBI 492	chromosome_4	67286071	8	78.478	[nn:np]	{-0}	0	0	0	0	0	0	0	101	120	0	1.63	1	-	-
EBI 493	chromosome_4	67597911	8	80.322	[nn:np]	{-0}	0	0	0	0	0	0	0	101	120	0	1.63	1	-	-
EBI 494	chromosome_4	67597911	8	80.322	[nn:np]S/n	{-0}	0	0	0	0	0	0	0	101	120	0	1.63	1	-	-
EBI 495	chromosome_5	1924293	9	0	[nn:np]	{-1}	0	0	0	0	0	0	0	94	127	0	4.93	1	**	-
EBI 496	chromosome_5	2268079	9	5.371	[hh:hk:kk]	{11}	48	122	51	0	0	0	0	0	0	0	2.48	2	-	-
EBI 497	n/a	n/a	9	11.309	[hh:hk:kk]	{00}	49	122	50	0	0	0	0	0	0	0	2.4	2	-	-
EBI 498	chromosome_5	8108879	9	20.008	[ll:lm]	{1-}	0	0	0	0	0	114	107	0	0	0	0.22	1	-	-
EBI 499	chromosome_5	8383127	9	20.008	[hh:hk:kk]	{10}	63	109	49	0	0	0	0	0	0	0	1.81	2	-	-
EBI 500	chromosome_2	63981189	9	20.941	[ll:lm]	{1-}	0	0	0	0	0	114	107	0	0	0	0.22	1	-	-
EBI 501	chromosome_5	12638276	9	25.281	[ll:lm]	{1-}	0	0	0	0	0	117	104	0	0	0	0.76	1	-	-
EBI 502	n/a	n/a	9	26.136	[nn:np]	{-1}	0	0	0	0	0	0	0	107	114	0	0.22	1	-	-
EBI 503	chromosome_5	16844850	9	31.153	[ll:lm]	{1-}	0	0	0	0	0	117	104	0	0	0	0.76	1	-	-
EBI 504	chromosome_5	27354914	9	33.282	[nn:np]	{-1}	0	0	0	0	0	0	0	98	118	5	1.85	1	-	-
EBI 505	chromosome_5	17033274	9	34.497	[ll:lm]	{1-}	0	0	0	0	0	118	102	0	0	1	1.16	1	-	-
EBI 506	chromosome_5	21387771	9	35.491	[hh:hk:kk]	{11}	56	108	56	0	0	0	0	0	0	1	0.07	2	-	-
EBI 507	n/a	n/a	9	35.567	[ll:lm]	{0-}	0	0	0	0	0	105	116	0	0	0	0.55	1	-	-
EBI 508	chromosome_5	41780698	9	35.567	[ll:lm]	{0-}	0	0	0	0	0	105	116	0	0	0	0.55	1	-	-
EBI 509	chromosome_5	30675921	9	35.813	[nn:np]	{-1}	0	0	0	0	0	0	0	104	117	0	0.76	1	-	-
EBI 510	chromosome_5	42711198	9	36.156	[ll:lm]	{1-}	0	0	0	0	0	115	106	0	0	0	0.37	1	-	-
EBI 511	chromosome_5	47876393	9	37.313	[nn:np]	{-0}	0	0	0	0	0	0	0	117	104	0	0.76	1	-	-
EBI 512	chromosome_5	53366032	9	42.304	[ll:lm]	{0-}	0	0	0	0	0	104	117	0	0	0	0.76	1	-	-
EBI 513	chromosome_5	56937872	9	49.79	[hh:hk:kk]	{00}	64	94	63	0	0	0	0	0	0	0	4.94	2	*	-
EBI 514	chromosome_5	58848905	9	56.52	[nn:np]	{-0}	0	0	0	0	0	0	0	111	110	0	0	1	-	-
EBI 515	chromosome_5	59846450	9	58.131	[hh:hk:kk]	{11}	65	100	56	0	0	0	0	0	0	0	2.73	2	-	-
EBI 516	chromosome_5	60010433	9	58.903	[hh:hk:kk]	{00}	56	97	62	0	0	0	0	0	0	6	2.39	2	-	-
EBI 517	chromosome_5	61159307	9	61.539	[nn:np]	{-0}	0	0	0	0	0	0	0	113	108	0	0.11	1	-	-
EBI 518	chromosome_5	61159244	9	61.539	[nn:np]	{-0}	0	0	0	0	0	0	0	113	108	0	0.11	1	-	-
EBI 519	n/a	n/a	10	0	[hh:hk:kk]	{00}	0	0	49	172	0	0	0	0	0	0	0.94	1	-	-
EBI 520	chromosome_8	222624	10	7.923	[hh:hk:kk]	{11}	47	115	58	0	0	0	0	0	0	1	1.55	2	-	-
EBI 521	chromosome_5	1912700	10	16.269	[nn:np]	{-0}	0	0	0	0	0	0	0	114	102	5	0.67	1	-	-
EBI 522	chromosome_5	1900377	10	16.337	[ll:lm]	{0-}	0	0	0	0	0	119	102	0	0	0	1.31	1	-	-
EBI 523	chromosome_5	2202238	10	18.145	[ll:lm]	{0-}	0	0	0	0	0	116	105	0	0	0	0.55	1	-	-
EBI 524	chromosome_5	8492377	10	27.636	[nn:np]	{-0}	0	0	0	0	0	0	0	114	107	0	0.22	1	-	-
EBI 525	chromosome_5	10628579	10	28.905	[nn:np]	{-0}	0	0	0	0	0	0	0	112	109	0	0.04	1	-	-
EBI 526	chromosome_5	8492377	10	30.516	[ll:lm]	{0-}	0	0	0	0	0	108	113	0	0	0	0.11	1	-	-
EBI 527	chromosome_5	8492377	10	32.684	[hh:hk:kk]	{00}	0	0	60	161	0	0	0	0	0	0	0.54	1	-	-
EBI 528	chromosome_5	13722869	10	36.082	[ll:lm]	{0-}	0	0	0	0	0	105	114	0	0	2	0.37	1	-	-
EBI 529	super_10	5711849	10	37.22	[ll:lm]	{0-}	0	0	0	0	0	107	114	0	0	0	0.22	1	-	-
EBI 530	chromosome_5	42148253	10	37.22	[ll:lm]	{0-}	0	0	0	0	0	107	114	0	0	0	0.22	1	-	-
EBI 531	super_10	5711151	10	37.22	[ll:lm]	{0-}	0	0	0	0	0	106	113	0	0	2	0.22	1	-	-
EBI 532	chromosome_5	45707101	10	38.358	[ll:lm]	{0-}	0	0	0	0	0	107	114	0	0	0	0.22	1	-	-
EBI 533	chromosome_5	48528506	10	38.788	[nn:np]	{-0}	0	0	0	0	0	0	0	113	108	0	0.11	1	-	-
EBI 534	chromosome_5	53149204	10	42.877	[hh:hk:kk]	{00}	57	98	64	0	0	0	0	0	0	2	2.86	2	-	-
EBI 535	chromosome_5	55411325	10	47.227	[ll:lm]	{0-}	0	0	0	0	0	105	116	0	0	0	0.55	1	-	-
EBI 536	n/a	n/a	10	53.923	[hh:hk:kk]	{00}	50	103	67	0	0	0	0	0	0	1	3.52	2	-	-
EBI 537	chromosome_5	59122797	10	57.118	[ll:lm]S/n	{1-}	0	0	0	0	0	119	100	0	0	2	1.65	1	-	-
EBI 538	chromosome_6	2662703	11	0	[nn:np]	{-0}	0	0	0	0	0	0	0	121	100	0	2	1	-	-
EBI 539	chromosome_6	11425717	11	0.913	[ll:lm]	{1-}	0	0	0	0	0	101	120	0	0	0	1.63	1	-	-
EBI 540	chromosome_6	377030	11	0.913	[nn:np]	{-0}	0	0	0	0	0	0	0	121	100	0	2	1	-	-
EBI 541	chromosome_6	38333670	11	1.368	[hh:hk:kk]	{00}	63	114	43	0	0	0	0	0	0	1	3.93	2	-	-
EBI 542	chromosome_6	38711414	11	1.368	[ll:lm]	{1-}	0	0	0	0	0	100	121	0	0	0	2	1	-	-
EBI 543	chromosome_6	40407843	11	1.896	[ll:lm]	{0-}	0	0	0	0	0	120	100	0	0	1	1.82	1	-	-
EBI 544	chromosome_6	48602423	11	9.167	[nn:np]	{-1}	0	0	0	0	0	0	0	107	114	0	0.22	1	-	-
EBI 545	chromosome_6	46619421	11	9.173	[ll:lm]	{1-}	0	0	0	0	0	104	117	0	0	0	0.76	1	-	-
EBI 546	chromosome_6	49174455	11	15.269	[ll:lm]	{0-}	0	0	0	0	0	120	100	0	0	1	1.82	1	-	-
EBI 547	chromosome_6	53148094	11	19.907	[nn:np]	{-0}	0	0	0	0	0	0	0	108	113	0	0.11	1	-	-
EBI 548	chromosome_6	53147886	11	19.907	[nn:np]	{-0}	0	0	0	0	0	0	0	108	110	3	0.02	1	-	-
EBI 549	chromosome_6	53147719	11	19.907	[nn:np]	{-0}	0	0	0	0	0	0	0	108	113	0	0.11	1	-	-
EBI 550	chromosome_6	50847616	11	22.546	[ll:lm]	{1-}	0	0	0	0	0	96	125	0	0	0	3.81	1	*	-
EBI 551	chromosome_6	50847044	11	22.546	[ll:lm]	{1-}	0	0	0	0	0	94	124	0	0	3	4.13	1	**	-
EBI 552	chromosome_6	55544369	11	27.706	[nn:np]	{-0}	0	0	0	0	0	0	0	108	113	0	0.11	1	-	-
EBI 553	chromosome_6	53147771	11	29.232	[ll:lm]	{0-}	0	0	0	0	0	125	94	0	0	2	4.39	1	**	-
EBI 554	chromosome_6	55296845	11	40.204	[ll:lm]	{0-}	0	0	0	0	0	126	94	0	0	1	4.65	1	**	-
EBI 555	n/a	n/a	11	43.835	[nn:np]	{-0}	0	0	0	0	0	0	0	116	105	0	0.55	1	-	-
EBI 556	chromosome_6	56441152	11	45.719	[ll:lm]	{0-}	0	0	0	0	0	128	92	0	0	1	5.89	1	**	-
EBI 557	chromosome_6	56462968	11	45.719	[ll:lm]	{0-}	0	0	0	0	0	128	93	0	0	0	5.54	1	**	-
EBI 558	chromosome_6	56933712	11	47.863	[ll:lm]	{0-}	0	0	0	0	0	128	93	0	0	0	5.54	1	**	-
EBI 559	n/a	n/a	11	50.321	[hh:hk:kk]	{00}	0	0	53	168	0	0	0	0	0	0	0.12	1	-	-
EBI 560	chromosome_6	57253680	11	52.338	[hh:hk:kk]	{00}	62	104	53	0	0	0	0	0	0	2	1.29	2	-	-
EBI 561	n/a	n/a	11	55.316	[nn:np]	{-0}	0	0	0	0	0	0	0	100	121	0	2	1	-	-
EBI 562	n/a	n/a	11	57.417	[hh:hk:kk]	{00}	0	0	50	171	0	0	0	0	0	0	0.67	1	-	-
EBI 563	chromosome_6	58122576	11	60.406	[nn:np]	{-0}	0	0	0	0	0	0	0	101	118	2	1.32	1	-	-
EBI 564	n/a	n/a	11	62.792	[ll:lm]	{0-}	0	0	0	0	0	127	94	0	0	0	4.93	1	**	-
EBI 565	n/a	n/a	11	64.492	[ll:lm]	{0-}	0	0	0	0	0	124	97	0	0	0	3.3	1	*	-
EBI 566	chromosome_6	58347567	11	67.977	[ll:lm]	{0-}	0	0	0	0	0	124	97	0	0	0	3.3	1	*	-
EBI 567	chromosome_6	60406942	11	71.829	[nn:np]	{-0}	0	0	0	0	0	0	0	109	111	1	0.02	1	-	-
EBI 568	chromosome_6	60406656	11	71.829	[hh:hk:kk]	{00}	60	108	53	0	0	0	0	0	0	0	0.56	2	-	-
EBI 569	chromosome_6	60977534	11	74.62	[ll:lm]	{0-}	0	0	0	0	0	121	100	0	0	0	2	1	-	-
EBI 570	chromosome_8	55144546	11	77.892	[ll:lm]	{0-}	0	0	0	0	0	118	103	0	0	0	1.02	1	-	-
EBI 571	chromosome_6	62045851	11	80.286	[nn:np]S/n	{-0}	0	0	0	0	0	0	0	112	106	3	0.17	1	-	-
EBI 572	n/a	n/a	12	0	[ll:lm]	{1-}	0	0	0	0	0	99	122	0	0	0	2.39	1	-	-
EBI 573	chromosome_6	3509617	12	3.272	[ll:lm]	{1-}	0	0	0	0	0	96	125	0	0	0	3.81	1	*	-
EBI 574	n/a	n/a	12	3.744	[nn:np]	{-1}	0	0	0	0	0	0	0	93	128	0	5.54	1	**	-
EBI 575	chromosome_9	51757397	12	5.588	[nn:np]	{-1}	0	0	0	0	0	0	0	93	125	3	4.7	1	**	-
EBI 576	chromosome_6	39906339	12	5.588	[hh:hk:kk]	{11}	36	120	65	0	0	0	0	0	0	0	9.24	2	***	-
EBI 577	chromosome_6	30264069	12	5.588	[nn:np]	{-1}	0	0	0	0	0	0	0	93	127	1	5.25	1	**	-
EBI 578	chromosome_6	42610199	12	6.347	[ll:lm]	{1-}	0	0	0	0	0	98	122	0	0	1	2.62	1	-	-
EBI 579	chromosome_8	7737343	12	7.314	[nn:np]	{-1}	0	0	0	0	0	0	0	94	127	0	4.93	1	**	-
EBI 580	chromosome_6	42436531	12	12.026	[nn:np]	{-1}	0	0	0	0	0	0	0	94	127	0	4.93	1	**	-
EBI 581	chromosome_6	48760411	12	12.412	[ll:lm]	{1-}	0	0	0	0	0	90	131	0	0	0	7.61	1	***	-
EBI 582	chromosome_6	49960123	12	13.172	[nn:np]	{-1}	0	0	0	0	0	0	0	93	127	1	5.25	1	**	-
EBI 583	chromosome_6	48887495	12	13.172	[nn:np]	{-1}	0	0	0	0	0	0	0	94	127	0	4.93	1	**	-
EBI 584	chromosome_6	46044287	12	13.172	[hh:hk:kk]	{11}	35	114	72	0	0	0	0	0	0	0	12.61	2	****	-
EBI 585	chromosome_6	49212265	12	13.172	[nn:np]	{-1}	0	0	0	0	0	0	0	94	127	0	4.93	1	**	-
EBI 586	chromosome_6	49592234	12	13.399	[hh:hk:kk]	{11}	36	113	72	0	0	0	0	0	0	0	11.84	2	****	-
EBI 587	chromosome_6	48357754	12	13.399	[nn:np]	{-1}	0	0	0	0	0	0	0	94	127	0	4.93	1	**	-
EBI 588	chromosome_6	48234201	12	13.399	[nn:np]	{-1}	0	0	0	0	0	0	0	93	127	1	5.25	1	**	-
EBI 589	chromosome_6	48357364	12	13.399	[nn:np]	{-1}	0	0	0	0	0	0	0	94	127	0	4.93	1	**	-
EBI 590	n/a	n/a	12	13.399	[hh:hk:kk]	{00}	72	113	36	0	0	0	0	0	0	0	11.84	2	****	-
EBI 591	chromosome_6	50722227	12	14.78	[nn:np]	{-1}	0	0	0	0	0	0	0	93	128	0	5.54	1	**	-
EBI 592	chromosome_6	50967961	12	15.236	[ll:lm]	{1-}	0	0	0	0	0	91	130	0	0	0	6.88	1	***	-
EBI 593	chromosome_6	50812497	12	15.236	[hh:hk:kk]	{11}	37	111	73	0	0	0	0	0	0	0	11.73	2	****	-
EBI 594	chromosome_6	51715535	12	17.176	[nn:np]	{-1}	0	0	0	0	0	0	0	92	129	0	6.19	1	**	-
EBI 595	chromosome_6	50814989	12	17.441	[ll:lm]	{1-}	0	0	0	0	0	96	125	0	0	0	3.81	1	*	-
EBI 596	chromosome_5	45152706	12	20.354	[hh:hk:kk]	{11}	34	115	72	0	0	0	0	0	0	0	13.43	2	****	-
EBI 597	chromosome_6	53546746	12	24.215	[ll:lm]	{1-}	0	0	0	0	0	93	128	0	0	0	5.54	1	**	-
EBI 598	chromosome_6	55047642	12	30.285	[hh:hk:kk]	{11}	38	108	75	0	0	0	0	0	0	0	12.5	2	****	-
EBI 599	chromosome_6	55049847	12	30.285	[hh:hk:kk]	{11}	38	108	75	0	0	0	0	0	0	0	12.5	2	****	-
EBI 600	chromosome_6	55594981	12	32.408	[hh:hk:kk]	{00}	72	110	39	0	0	0	0	0	0	0	9.86	2	***	-
EBI 601	chromosome_6	55760018	12	33.18	[nn:np]	{-1}	0	0	0	0	0	0	0	95	126	0	4.35	1	**	-
EBI 602	chromosome_6	56404903	12	36.277	[ll:lm]	{1-}	0	0	0	0	0	97	124	0	0	0	3.3	1	*	-
EBI 603	chromosome_6	57160241	12	39.96	[ll:lm]	{1-}	0	0	0	0	0	98	123	0	0	0	2.83	1	*	-
EBI 604	chromosome_6	59145596	12	46.196	[hh:hk:kk]	{11}	44	114	63	0	0	0	0	0	0	0	3.49	2	-	-
EBI 605	chromosome_6	60362521	12	51.877	[hh:hk:kk]	{11}	44	109	68	0	0	0	0	0	0	0	5.25	2	*	-
EBI 606	chromosome_6	62202181	12	63.864	[nn:np]S/n	{-0}	0	0	0	0	0	0	0	125	96	0	3.81	1	*	-
EBI 607	chromosome_7	1187098	13	0	[ll:lm]	{0-}	0	0	0	0	0	97	124	0	0	0	3.3	1	*	-
EBI 608	n/a	n/a	13	6.774	[ll:lm]	{0-}	0	0	0	0	0	95	126	0	0	0	4.35	1	**	-
EBI 609	n/a	n/a	13	7.066	[hh:hk:kk]	{01}	0	0	63	158	0	0	0	0	0	0	1.45	1	-	-
EBI 610	chromosome_10	54238449	13	11.667	[nn:np]	{-1}	0	0	0	0	0	0	0	106	114	1	0.29	1	-	-
EBI 611	chromosome_7	458231	13	11.984	[nn:np]	{-1}	0	0	0	0	0	0	0	106	115	0	0.37	1	-	-
EBI 612	chromosome_7	856608	13	12.301	[nn:np]	{-1}	0	0	0	0	0	0	0	107	114	0	0.22	1	-	-
EBI 613	chromosome_7	1187098	13	18.606	[hh:hk:kk]	{00}	0	0	61	160	0	0	0	0	0	0	0.8	1	-	-
EBI 614	n/a	n/a	13	23.547	[hh:hk:kk]	{00}	0	0	62	159	0	0	0	0	0	0	1.1	1	-	-
EBI 615	chromosome_7	1907642	13	26.372	[hh:hk:kk]	{01}	51	102	65	0	0	0	0	0	0	3	2.7	2	-	-
EBI 616	n/a	n/a	13	28.706	[nn:np]	{-0}	0	0	0	0	0	0	0	117	104	0	0.76	1	-	-
EBI 617	chromosome_7	2468184	13	33.011	[hh:hk:kk]	{01}	53	104	64	0	0	0	0	0	0	0	1.86	2	-	-
EBI 618	chromosome_7	35630986	13	37.976	[nn:np]	{-1}	0	0	0	0	0	0	0	114	105	2	0.37	1	-	-
EBI 619	chromosome_7	3840122	13	37.976	[nn:np]	{-1}	0	0	0	0	0	0	0	114	107	0	0.22	1	-	-
EBI 620	n/a	n/a	13	38.916	[ll:lm]	{0-}	0	0	0	0	0	111	110	0	0	0	0	1	-	-
EBI 621	chromosome_7	13311641	13	50.773	[nn:np]	{-1}	0	0	0	0	0	0	0	121	100	0	2	1	-	-
EBI 622	chromosome_7	13309964	13	50.773	[nn:np]	{-1}	0	0	0	0	0	0	0	121	100	0	2	1	-	-
EBI 623	chromosome_3	55633219	13	52.012	[nn:np]	{-1}	0	0	0	0	0	0	0	121	100	0	2	1	-	-
EBI 624	chromosome_7	18758813	13	52.012	[nn:np]	{-1}	0	0	0	0	0	0	0	121	100	0	2	1	-	-
EBI 625	chromosome_7	18751957	13	52.012	[nn:np]	{-1}	0	0	0	0	0	0	0	121	100	0	2	1	-	-
EBI 626	chromosome_7	41597618	13	52.012	[nn:np]	{-1}	0	0	0	0	0	0	0	120	99	2	2.01	1	-	-
EBI 627	chromosome_7	9143282	13	53.475	[ll:lm]	{0-}	0	0	0	0	0	105	116	0	0	0	0.55	1	-	-
EBI 628	chromosome_7	18758696	13	53.882	[nn:np]	{-1}	0	0	0	0	0	0	0	124	96	1	3.56	1	*	-
EBI 629	n/a	n/a	13	55.686	[ll:lm]	{0-}	0	0	0	0	0	107	114	0	0	0	0.22	1	-	-
EBI 630	chromosome_7	53516823	13	57.671	[nn:np]	{-1}	0	0	0	0	0	0	0	124	97	0	3.3	1	*	-
EBI 631	chromosome_7	55941422	13	59.239	[hh:hk:kk]	{01}	61	109	51	0	0	0	0	0	0	0	0.95	2	-	-
EBI 632	chromosome_7	58043595	13	62.331	[nn:np]	{-1}	0	0	0	0	0	0	0	127	94	0	4.93	1	**	-
EBI 633	chromosome_7	58207132	13	62.785	[nn:np]	{-1}	0	0	0	0	0	0	0	126	95	0	4.35	1	**	-
EBI 634	chromosome_7	59012738	13	63.24	[nn:np]	{-1}	0	0	0	0	0	0	0	125	96	0	3.81	1	*	-
EBI 635	chromosome_7	59651795	13	63.24	[nn:np]	{-1}	0	0	0	0	0	0	0	125	96	0	3.81	1	*	-
EBI 636	chromosome_7	59460069	13	63.24	[nn:np]	{-1}	0	0	0	0	0	0	0	125	96	0	3.81	1	*	-
EBI 637	chromosome_7	60170363	13	63.694	[nn:np]	{-1}	0	0	0	0	0	0	0	126	95	0	4.35	1	**	-
EBI 638	chromosome_7	60495814	13	64.608	[nn:np]	{-1}	0	0	0	0	0	0	0	128	93	0	5.54	1	**	-
EBI 639	chromosome_7	61108065	13	65.062	[nn:np]	{-1}	0	0	0	0	0	0	0	129	92	0	6.19	1	**	-
EBI 640	chromosome_7	62510040	13	70.81	[nn:np]	{-1}	0	0	0	0	0	0	0	133	88	0	9.16	1	****	-
EBI 641	chromosome_7	58894028	13	71.14	[ll:lm]	{0-}	0	0	0	0	0	104	117	0	0	0	0.76	1	-	-
EBI 642	chromosome_7	58894028	13	71.14	[ll:lm]	{0-}	0	0	0	0	0	104	117	0	0	0	0.76	1	-	-
EBI 643	chromosome_7	62997760	13	75.553	[nn:np]	{-1}	0	0	0	0	0	0	0	133	88	0	9.16	1	****	-
EBI 644	chromosome_7	64135545	13	82.358	[nn:np]	{-0}	0	0	0	0	0	0	0	90	130	1	7.27	1	***	-
EBI 645	chromosome_7	62930700	13	87.603	[ll:lm]S/n	{0-}	0	0	0	0	0	99	122	0	0	0	2.39	1	-	-
EBI 646	chromosome_8	1214741	14	0	[hh:hk:kk]	{00}	0	0	59	162	0	0	0	0	0	0	0.34	1	-	-
EBI 647	n/a	n/a	14	8.791	[hh:hk:kk]	{00}	51	111	59	0	0	0	0	0	0	0	0.58	2	-	-
EBI 648	chromosome_8	16168782	14	8.791	[hh:hk:kk]	{00}	51	111	59	0	0	0	0	0	0	0	0.58	2	-	-
EBI 649	chromosome_8	3643181	14	17.097	[hh:hk:kk]	{00}	45	121	55	0	0	0	0	0	0	0	2.9	2	-	-
EBI 650	chromosome_8	1214741	14	19.856	[hh:hk:kk]	{11}	0	0	50	171	0	0	0	0	0	0	0.67	1	-	-
EBI 651	chromosome_8	9179075	14	48.372	[ll:lm]	{0-}	0	0	0	0	0	110	110	0	0	1	0	1	-	-
EBI 652	chromosome_8	10778664	14	50.25	[nn:np]	{-0}	0	0	0	0	0	0	0	111	110	0	0	1	-	-
EBI 653	super_11	984549	14	50.662	[nn:np]	{-0}	0	0	0	0	0	0	0	109	111	1	0.02	1	-	-
EBI 654	chromosome_8	27419916	14	51.489	[hh:hk:kk]	{11}	51	118	50	0	0	0	0	0	0	2	1.33	2	-	-
EBI 655	n/a	n/a	14	51.489	[ll:lm]	{0-}	0	0	0	0	0	109	112	0	0	0	0.04	1	-	-
EBI 656	n/a	n/a	14	54.986	[ll:lm]	{0-}	0	0	0	0	0	109	112	0	0	0	0.04	1	-	-
EBI 657	n/a	n/a	14	55.026	[nn:np]	{-0}	0	0	0	0	0	0	0	115	106	0	0.37	1	-	-
EBI 658	chromosome_8	51246827	14	60.809	[ll:lm]	{0-}	0	0	0	0	0	106	115	0	0	0	0.37	1	-	-
EBI 659	chromosome_8	51247273	14	60.809	[ll:lm]	{0-}	0	0	0	0	0	106	115	0	0	0	0.37	1	-	-
EBI 660	chromosome_1	1541464	14	72.167	[nn:np]	{-0}	0	0	0	0	0	0	0	110	105	6	0.12	1	-	-
EBI 661	chromosome_8	54748793	14	73.684	[hh:hk:kk]	{00}	55	107	58	0	0	0	0	0	0	1	0.25	2	-	-
EBI 662	chromosome_8	55394631	14	78.985	[nn:np]S/n	{-0}	0	0	0	0	0	0	0	115	106	0	0.37	1	-	-
EBI 663	chromosome_3	69859226	15	0	[hh:hk:kk]	{00}	0	0	55	166	0	0	0	0	0	0	0	1	-	-
EBI 664	chromosome_3	69859226	15	0.322	[ll:lm]	{0-}	0	0	0	0	0	113	108	0	0	0	0.11	1	-	-
EBI 665	n/a	n/a	15	16.058	[ll:lm]	{0-}	0	0	0	0	0	127	94	0	0	0	4.93	1	**	-
EBI 666	chromosome_8	2948949	15	18.166	[nn:np]	{-0}	0	0	0	0	0	0	0	119	99	3	1.83	1	-	-
EBI 667	chromosome_8	6042880	15	25.923	[ll:lm]	{0-}	0	0	0	0	0	128	93	0	0	0	5.54	1	**	-
EBI 668	chromosome_8	7977535	15	29.449	[nn:np]	{-1}	0	0	0	0	0	0	0	105	115	1	0.45	1	-	-
EBI 669	chromosome_8	7977658	15	29.449	[hh:hk:kk]	{01}	62	107	51	0	0	0	0	0	0	1	1.26	2	-	-
EBI 670	chromosome_8	44857739	15	29.854	[ll:lm]	{1-}	0	0	0	0	0	95	126	0	0	0	4.35	1	**	-
EBI 671	super_11	982006	15	29.854	[ll:lm]	{1-}	0	0	0	0	0	95	126	0	0	0	4.35	1	**	-
EBI 672	chromosome_8	37504427	15	30.112	[nn:np]	{-0}	0	0	0	0	0	0	0	110	103	8	0.23	1	-	-
EBI 673	chromosome_8	38958928	15	30.774	[nn:np]	{-0}	0	0	0	0	0	0	0	115	106	0	0.37	1	-	-
EBI 674	chromosome_8	33994953	15	30.774	[nn:np]	{-0}	0	0	0	0	0	0	0	115	106	0	0.37	1	-	-
EBI 675	chromosome_8	38537152	15	30.774	[nn:np]	{-0}	0	0	0	0	0	0	0	115	106	0	0.37	1	-	-
EBI 676	chromosome_8	38959691	15	31.009	[ll:lm]	{0-}	0	0	0	0	0	122	96	0	0	3	3.1	1	*	-
EBI 677	n/a	n/a	15	33.285	[hh:hk:kk]	{00}	0	0	48	173	0	0	0	0	0	0	1.27	1	-	-
EBI 678	chromosome_8	41761255	15	34.196	[nn:np]	{-1}	0	0	0	0	0	0	0	106	114	1	0.29	1	-	-
EBI 679	chromosome_8	44547440	15	36.359	[nn:np]	{-0}	0	0	0	0	0	0	0	111	110	0	0	1	-	-
EBI 680	chromosome_8	49763305	15	38.011	[ll:lm]	{1-}	0	0	0	0	0	96	125	0	0	0	3.81	1	*	-
EBI 681	n/a	n/a	15	43.999	[ll:lm]	{1-}	0	0	0	0	0	95	126	0	0	0	4.35	1	**	-
EBI 682	n/a	n/a	15	44.64	[ll:lm]	{0-}	0	0	0	0	0	125	96	0	0	0	3.81	1	*	-
EBI 683	n/a	n/a	15	47.904	[ll:lm]	{1-}	0	0	0	0	0	97	124	0	0	0	3.3	1	*	-
EBI 684	n/a	n/a	15	50.101	[nn:np]	{-0}	0	0	0	0	0	0	0	114	107	0	0.22	1	-	-
EBI 685	n/a	n/a	15	51.839	[ll:lm]	{0-}	0	0	0	0	0	128	93	0	0	0	5.54	1	**	-
EBI 686	n/a	n/a	15	52.637	[nn:np]	{-1}	0	0	0	0	0	0	0	112	109	0	0.04	1	-	-
EBI 687	chromosome_8	53137669	15	59.893	[hh:hk:kk]	{01}	58	110	51	0	0	0	0	0	0	2	0.45	2	-	-
EBI 688	chromosome_8	55394919	15	69.912	[nn:np]	{-1}	0	0	0	0	0	0	0	99	122	0	2.39	1	-	-
EBI 689	chromosome_8	55394631	15	72.227	[nn:np]S/n	{-1}	0	0	0	0	0	0	0	96	125	0	3.81	1	*	-
EBI 690	n/a	n/a	16	0	[ll:lm]	{1-}	0	0	0	0	0	116	105	0	0	0	0.55	1	-	-
EBI 691	chromosome_9	1318926	16	7.457	[hh:hk:kk]	{11}	55	111	55	0	0	0	0	0	0	0	0	2	-	-
EBI 692	chromosome_9	2125698	16	8.878	[hh:hk:kk]	{10}	65	111	44	0	0	0	0	0	0	1	4.03	2	-	-
EBI 693	chromosome_9	2669340	16	13.494	[ll:lm]	{1-}	0	0	0	0	0	123	98	0	0	0	2.83	1	*	-
EBI 694	chromosome_9	6664433	16	22.06	[hh:hk:kk]	{10}	70	101	50	0	0	0	0	0	0	0	5.25	2	*	-
EBI 695	chromosome_9	6672742	16	22.06	[ll:lm]	{0-}	0	0	0	0	0	100	119	0	0	2	1.65	1	-	-
EBI 696	chromosome_9	7047146	16	23.729	[nn:np]	{-1}	0	0	0	0	0	0	0	104	117	0	0.76	1	-	-
EBI 697	chromosome_9	12846903	16	26.256	[nn:np]	{-0}	0	0	0	0	0	0	0	117	102	2	1.03	1	-	-
EBI 698	chromosome_9	22931677	16	26.256	[hh:hk:kk]	{00}	49	120	52	0	0	0	0	0	0	0	1.71	2	-	-
EBI 699	chromosome_9	22931488	16	26.256	[ll:lm]	{1-}	0	0	0	0	0	120	101	0	0	0	1.63	1	-	-
EBI 700	chromosome_9	10750460	16	26.256	[ll:lm]	{1-}	0	0	0	0	0	120	101	0	0	0	1.63	1	-	-
EBI 701	chromosome_9	42428597	16	26.256	[nn:np]	{-1}	0	0	0	0	0	0	0	104	117	0	0.76	1	-	-
EBI 702	chromosome_9	26650465	16	26.256	[nn:np]	{-0}	0	0	0	0	0	0	0	117	104	0	0.76	1	-	-
EBI 703	chromosome_9	48023744	16	28.183	[nn:np]	{-0}	0	0	0	0	0	0	0	118	103	0	1.02	1	-	-
EBI 704	n/a	n/a	16	28.944	[ll:lm]	{1-}	0	0	0	0	0	112	109	0	0	0	0.04	1	-	-
EBI 705	chromosome_9	48979028	16	32.056	[nn:np]	{-0}	0	0	0	0	0	0	0	118	103	0	1.02	1	-	-
EBI 706	chromosome_9	48692464	16	32.056	[nn:np]	{-0}	0	0	0	0	0	0	0	118	103	0	1.02	1	-	-
EBI 707	chromosome_9	52112939	16	33.984	[hh:hk:kk]	{00}	50	118	53	0	0	0	0	0	0	0	1.1	2	-	-
EBI 708	chromosome_9	50343610	16	33.984	[nn:np]	{-0}	0	0	0	0	0	0	0	119	102	0	1.31	1	-	-
EBI 709	chromosome_9	50807789	16	34.612	[ll:lm]	{0-}	0	0	0	0	0	97	124	0	0	0	3.3	1	*	-
EBI 710	chromosome_9	50806686	16	34.612	[ll:lm]	{0-}	0	0	0	0	0	97	123	0	0	1	3.07	1	*	-
EBI 711	chromosome_9	51331309	16	35.558	[ll:lm]	{0-}	0	0	0	0	0	100	121	0	0	0	2	1	-	-
EBI 712	chromosome_9	52935259	16	36.505	[hh:hk:kk]	{10}	69	102	50	0	0	0	0	0	0	0	4.57	2	-	-
EBI 713	chromosome_9	52784637	16	36.505	[nn:np]	{-0}	0	0	0	0	0	0	0	118	103	0	1.02	1	-	-
EBI 714	chromosome_9	52710724	16	36.505	[nn:np]	{-0}	0	0	0	0	0	0	0	118	103	0	1.02	1	-	-
EBI 715	chromosome_9	52934960	16	36.505	[nn:np]	{-0}	0	0	0	0	0	0	0	118	103	0	1.02	1	-	-
EBI 716	chromosome_9	52552246	16	37.261	[ll:lm]	{1-}	0	0	0	0	0	119	102	0	0	0	1.31	1	-	-
EBI 717	chromosome_9	52399520	16	38.018	[ll:lm]	{1-}	0	0	0	0	0	122	99	0	0	0	2.39	1	-	-
EBI 718	chromosome_9	53272693	16	38.519	[ll:lm]	{1-}	0	0	0	0	0	122	99	0	0	0	2.39	1	-	-
EBI 719	chromosome_9	53537862	16	39.021	[hh:hk:kk]	{01}	51	101	69	0	0	0	0	0	0	0	4.57	2	-	-
EBI 720	n/a	n/a	16	43.232	[nn:np]	{-0}	0	0	0	0	0	0	0	113	108	0	0.11	1	-	-
EBI 721	chromosome_10	48867712	16	43.419	[ll:lm]	{1-}	0	0	0	0	0	120	101	0	0	0	1.63	1	-	-
EBI 722	chromosome_9	54827462	16	47.816	[hh:hk:kk]	{10}	68	104	49	0	0	0	0	0	0	0	4.03	2	-	-
EBI 723	n/a	n/a	16	47.816	[nn:np]	{-0}	0	0	0	0	0	0	0	120	101	0	1.63	1	-	-
EBI 724	n/a	n/a	16	53.812	[hh:hk:kk]	{10}	0	0	41	180	0	0	0	0	0	0	4.9	1	**	-
EBI 725	chromosome_9	54163883	16	56.694	[nn:np]	{-0}	0	0	0	0	0	0	0	115	99	7	1.2	1	-	-
EBI 726	chromosome_9	56619762	16	62.657	[ll:lm]	{1-}	0	0	0	0	0	117	104	0	0	0	0.76	1	-	-
EBI 727	chromosome_9	56619762	16	63.562	[hh:hk:kk]	{10}	0	0	49	172	0	0	0	0	0	0	0.94	1	-	-
EBI 728	chromosome_9	56100690	16	66.7	[nn:np]	{-0}	0	0	0	0	0	0	0	118	103	0	1.02	1	-	-
EBI 729	chromosome_9	56181374	16	66.7	[hh:hk:kk]	{10}	66	103	49	0	0	0	0	0	0	3	3.31	2	-	-
EBI 730	chromosome_3	71880554	16	67.42	[nn:np]	{-0}	0	0	0	0	0	0	0	113	99	9	0.92	1	-	-
EBI 731	chromosome_9	57056340	16	68.505	[nn:np]	{-0}	0	0	0	0	0	0	0	117	104	0	0.76	1	-	-
EBI 732	chromosome_9	57416084	16	69.225	[nn:np]	{-0}	0	0	0	0	0	0	0	111	101	9	0.47	1	-	-
EBI 733	chromosome_9	57285472	16	69.225	[nn:np]	{-0}	0	0	0	0	0	0	0	116	93	12	2.53	1	-	-
EBI 734	chromosome_9	57300580	16	69.225	[nn:np]	{-0}	0	0	0	0	0	0	0	117	104	0	0.76	1	-	-
EBI 735	chromosome_9	57300459	16	69.225	[hh:hk:kk]	{10}	63	111	47	0	0	0	0	0	0	0	2.32	2	-	-
EBI 736	chromosome_9	58335619	16	72.87	[nn:np]	{-0}	0	0	0	0	0	0	0	118	103	0	1.02	1	-	-
EBI 737	chromosome_9	57639580	16	73.981	[ll:lm]	{1-}	0	0	0	0	0	115	106	0	0	0	0.37	1	-	-
EBI 738	n/a	n/a	16	74.923	[nn:np]	{-0}	0	0	0	0	0	0	0	118	103	0	1.02	1	-	-
EBI 739	chromosome_9	59196167	16	86.408	[hh:hk:kk]	{10}	52	127	42	0	0	0	0	0	0	0	5.83	2	*	-
EBI 740	n/a	n/a	16	101.617	[hh:hk:kk]S/n	{10}	0	0	52	169	0	0	0	0	0	0	0.25	1	-	-
EBI 741	chromosome_9	1611605	17	0	[hh:hk:kk]	{11}	53	109	59	0	0	0	0	0	0	0	0.37	2	-	-
EBI 742	chromosome_9	2128307	17	1.412	[nn:np]	{-0}	0	0	0	0	0	0	0	126	95	0	4.35	1	**	-
EBI 743	chromosome_9	4622519	17	11.891	[ll:lm]	{0-}	0	0	0	0	0	102	119	0	0	0	1.31	1	-	-
EBI 744	chromosome_4	60492701	17	12.405	[hh:hk:kk]	{00}	58	109	53	0	0	0	0	0	0	1	0.25	2	-	-
EBI 745	chromosome_9	7047146	17	13.14	[hh:hk:kk]	{00}	0	0	55	166	0	0	0	0	0	0	0	1	-	-
EBI 746	chromosome_9	5916238	17	13.397	[nn:np]	{-0}	0	0	0	0	0	0	0	121	99	1	2.2	1	-	-
EBI 747	chromosome_9	7047146	17	14.85	[ll:lm]	{0-}	0	0	0	0	0	109	112	0	0	0	0.04	1	-	-
EBI 748	chromosome_9	7382853	17	16.113	[ll:lm]	{0-}	0	0	0	0	0	106	113	0	0	2	0.22	1	-	-
EBI 749	chromosome_9	8901159	17	16.113	[hh:hk:kk]	{00}	58	110	53	0	0	0	0	0	0	0	0.23	2	-	-
EBI 750	chromosome_9	7047146	17	16.951	[nn:np]	{-0}	0	0	0	0	0	0	0	123	98	0	2.83	1	*	-
EBI 751	chromosome_9	48738773	17	17.382	[ll:lm]	{0-}	0	0	0	0	0	107	114	0	0	0	0.22	1	-	-
EBI 752	chromosome_9	49719912	17	18.651	[hh:hk:kk]	{11}	53	109	59	0	0	0	0	0	0	0	0.37	2	-	-
EBI 753	chromosome_9	49707845	17	18.651	[nn:np]	{-0}	0	0	0	0	0	0	0	119	102	0	1.31	1	-	-
EBI 754	chromosome_9	50579186	17	19.646	[ll:lm]	{0-}	0	0	0	0	0	108	111	0	0	2	0.04	1	-	-
EBI 755	chromosome_9	52782097	17	25.357	[ll:lm]	{0-}	0	0	0	0	0	109	112	0	0	0	0.04	1	-	-
EBI 756	chromosome_9	53798708	17	27.879	[ll:lm]	{0-}	0	0	0	0	0	107	113	0	0	1	0.16	1	-	-
EBI 757	chromosome_9	54298586	17	27.879	[hh:hk:kk]	{00}	56	105	59	0	0	0	0	0	0	1	0.54	2	-	-
EBI 758	chromosome_9	54920682	17	29.058	[ll:lm]	{0-}	0	0	0	0	0	111	110	0	0	0	0	1	-	-
EBI 759	chromosome_9	55414507	17	30.091	[nn:np]	{-0}	0	0	0	0	0	0	0	109	110	2	0	1	-	-
EBI 760	chromosome_9	55655605	17	30.642	[hh:hk:kk]	{00}	59	105	57	0	0	0	0	0	0	0	0.58	2	-	-
EBI 761	chromosome_9	56612780	17	33.659	[hh:hk:kk]	{00}	57	100	59	0	0	0	0	0	0	5	1.22	2	-	-
EBI 762	chromosome_9	57056340	17	35.818	[hh:hk:kk]	{00}	0	0	59	162	0	0	0	0	0	0	0.34	1	-	-
EBI 763	chromosome_9	58044029	17	39.032	[hh:hk:kk]	{00}	63	98	60	0	0	0	0	0	0	0	2.91	2	-	-
EBI 764	chromosome_9	58365210	17	43.948	[nn:np]	{-1}	0	0	0	0	0	0	0	107	114	0	0.22	1	-	-
EBI 765	chromosome_9	59102798	17	49.806	[hh:hk:kk]S/n	{00}	66	99	56	0	0	0	0	0	0	0	3.3	2	-	-
EBI 766	chromosome_10	615825	18	0	[nn:np]	{-0}	0	0	0	0	0	0	0	97	124	0	3.3	1	*	-
EBI 767	chromosome_10	180868	18	1.732	[ll:lm]	{1-}	0	0	0	0	0	130	91	0	0	0	6.88	1	***	-
EBI 768	chromosome_10	292574	18	2.792	[nn:np]	{-0}	0	0	0	0	0	0	0	94	122	5	3.63	1	*	-
EBI 769	chromosome_10	658457	18	3.246	[nn:np]	{-0}	0	0	0	0	0	0	0	98	123	0	2.83	1	*	-
EBI 770	n/a	n/a	18	5.09	[nn:np]	{-0}	0	0	0	0	0	0	0	98	123	0	2.83	1	*	-
EBI 771	chromosome_10	613250	18	5.98	[ll:lm]	{0-}	0	0	0	0	0	94	127	0	0	0	4.93	1	**	-
EBI 772	n/a	n/a	18	7.881	[nn:np]	{-1}	0	0	0	0	0	0	0	125	96	0	3.81	1	*	-
EBI 773	chromosome_10	2475626	18	10.228	[ll:lm]	{1-}	0	0	0	0	0	128	92	0	0	1	5.89	1	**	-
EBI 774	chromosome_10	1281398	18	11.153	[nn:np]	{-1}	0	0	0	0	0	0	0	126	95	0	4.35	1	**	-
EBI 775	chromosome_10	1296420	18	12.066	[nn:np]	{-1}	0	0	0	0	0	0	0	124	97	0	3.3	1	*	-
EBI 776	chromosome_10	1520945	18	13.019	[ll:lm]	{1-}	0	0	0	0	0	126	95	0	0	0	4.35	1	**	-
EBI 777	chromosome_10	1924546	18	14.612	[hh:hk:kk]	{01}	49	121	51	0	0	0	0	0	0	0	2.03	2	-	-
EBI 778	chromosome_10	3185180	18	20.354	[nn:np]	{-1}	0	0	0	0	0	0	0	125	96	0	3.81	1	*	-
EBI 779	chromosome_10	3185173	18	22.847	[nn:np]	{-1}	0	0	0	0	0	0	0	117	104	0	0.76	1	-	-
EBI 780	chromosome_10	3185173	18	24.699	[nn:np]	{-1}	0	0	0	0	0	0	0	121	100	0	2	1	-	-
EBI 781	chromosome_10	3185180	18	27.816	[hh:hk:kk]	{01}	0	0	62	159	0	0	0	0	0	0	1.1	1	-	-
EBI 782	chromosome_10	3185173	18	31.022	[hh:hk:kk]	{01}	0	0	59	162	0	0	0	0	0	0	0.34	1	-	-
EBI 783	chromosome_10	3185180	18	33.269	[ll:lm]	{0-}	0	0	0	0	0	107	114	0	0	0	0.22	1	-	-
EBI 784	chromosome_10	3185173	18	34.44	[ll:lm]	{0-}	0	0	0	0	0	102	119	0	0	0	1.31	1	-	-
EBI 785	chromosome_10	3185173	18	34.826	[hh:hk:kk]	{01}	0	0	57	164	0	0	0	0	0	0	0.07	1	-	-
EBI 786	chromosome_10	3600733	18	38.03	[ll:lm]	{1-}	0	0	0	0	0	121	100	0	0	0	2	1	-	-
EBI 787	chromosome_10	11094388	18	46.516	[nn:np]	{-0}	0	0	0	0	0	0	0	110	111	0	0	1	-	-
EBI 788	chromosome_10	5972378	18	48.8	[ll:lm]	{0-}	0	0	0	0	0	104	117	0	0	0	0.76	1	-	-
EBI 789	chromosome_10	5972216	18	48.8	[ll:lm]	{0-}	0	0	0	0	0	104	116	0	0	1	0.65	1	-	-
EBI 790	chromosome_10	11094388	18	50.708	[nn:np]	{-0}	0	0	0	0	0	0	0	122	99	0	2.39	1	-	-
EBI 791	chromosome_10	20423246	18	53.238	[ll:lm]	{0-}	0	0	0	0	0	104	117	0	0	0	0.76	1	-	-
EBI 792	chromosome_10	11094388	18	58.641	[hh:hk:kk]	{00}	0	0	66	155	0	0	0	0	0	0	2.79	1	*	-
EBI 793	n/a	n/a	18	63.295	[hh:hk:kk]	{11}	59	115	47	0	0	0	0	0	0	0	1.67	2	-	-
EBI 794	chromosome_10	43146070	18	63.295	[nn:np]	{-0}	0	0	0	0	0	0	0	105	116	0	0.55	1	-	-
EBI 795	chromosome_10	11008887	18	63.295	[nn:np]	{-0}	0	0	0	0	0	0	0	104	114	3	0.46	1	-	-
EBI 796	chromosome_1	1042529	18	65.41	[nn:np]	{-0}	0	0	0	0	0	0	0	104	117	0	0.76	1	-	-
EBI 797	n/a	n/a	18	66.814	[nn:np]	{-0}	0	0	0	0	0	0	0	102	119	0	1.31	1	-	-
EBI 798	chromosome_10	52518354	18	68.93	[nn:np]	{-0}	0	0	0	0	0	0	0	105	116	0	0.55	1	-	-
EBI 799	chromosome_10	53737433	18	71.764	[nn:np]	{-0}	0	0	0	0	0	0	0	103	118	0	1.02	1	-	-
EBI 800	chromosome_10	11094388	18	71.942	[ll:lm]	{0-}	0	0	0	0	0	91	130	0	0	0	6.88	1	***	-
EBI 801	chromosome_10	53951554	18	73.879	[nn:np]	{-0}	0	0	0	0	0	0	0	101	119	1	1.47	1	-	-
EBI 802	chromosome_10	58153817	18	88.582	[ll:lm]	{0-}	0	0	0	0	0	104	115	0	0	2	0.55	1	-	-
EBI 803	chromosome_10	57825659	18	89.266	[ll:lm]	{0-}	0	0	0	0	0	102	116	0	0	3	0.9	1	-	-
EBI 804	chromosome_10	58265680	18	90.632	[ll:lm]	{0-}	0	0	0	0	0	109	112	0	0	0	0.04	1	-	-
EBI 805	chromosome_10	58765827	18	92.7	[hh:hk:kk]	{00}	55	111	55	0	0	0	0	0	0	0	0	2	-	-
EBI 806	chromosome_10	58642427	18	92.928	[hh:hk:kk]	{11}	56	110	55	0	0	0	0	0	0	0	0.01	2	-	-
EBI 807	chromosome_10	59433072	18	95.366	[hh:hk:kk]	{00}	58	108	55	0	0	0	0	0	0	0	0.19	2	-	-
EBI 808	chromosome_10	60084282	18	99.726	[hh:hk:kk]	{00}	62	105	54	0	0	0	0	0	0	0	1.13	2	-	-
EBI 809	chromosome_10	60421852	18	101.366	[hh:hk:kk]	{11}	55	108	58	0	0	0	0	0	0	0	0.19	2	-	-
EBI 810	chromosome_10	60531159	18	101.366	[nn:np]	{-1}	0	0	0	0	0	0	0	107	114	0	0.22	1	-	-
EBI 811	n/a	n/a	18	105.19	[hh:hk:kk]S/n	{11}	0	0	54	167	0	0	0	0	0	0	0.04	1	-	-
EBI 812	chromosome_10	723372	19	0	[nn:np]	{-0}	0	0	0	0	0	0	0	105	116	0	0.55	1	-	-
EBI 813	chromosome_10	953541	19	0.913	[nn:np]	{-1}	0	0	0	0	0	0	0	116	105	0	0.55	1	-	-
EBI 814	chromosome_10	953256	19	0.913	[nn:np]	{-1}	0	0	0	0	0	0	0	116	105	0	0.55	1	-	-
EBI 815	n/a	n/a	19	2.289	[nn:np]	{-0}	0	0	0	0	0	0	0	106	115	0	0.37	1	-	-
EBI 816	chromosome_10	1281404	19	3.979	[ll:lm]	{0-}	0	0	0	0	0	108	113	0	0	0	0.11	1	-	-
EBI 817	chromosome_10	1281404	19	5.081	[nn:np]	{-0}	0	0	0	0	0	0	0	106	115	0	0.37	1	-	-
EBI 818	chromosome_10	1281398	19	7.396	[nn:np]	{-0}	0	0	0	0	0	0	0	109	112	0	0.04	1	-	-
EBI 819	chromosome_10	953421	19	8.227	[ll:lm]	{1-}	0	0	0	0	0	114	107	0	0	0	0.22	1	-	-
EBI 820	chromosome_10	1663452	19	10.542	[ll:lm]	{0-}	0	0	0	0	0	106	115	0	0	0	0.37	1	-	-
EBI 821	chromosome_10	3193258	19	14.877	[hh:hk:kk]	{11}	55	122	44	0	0	0	0	0	0	0	3.49	2	-	-
EBI 822	chromosome_10	4217850	19	19.311	[nn:np]	{-0}	0	0	0	0	0	0	0	106	115	0	0.37	1	-	-
EBI 823	chromosome_10	5010303	19	22.828	[hh:hk:kk]	{11}	58	114	49	0	0	0	0	0	0	0	0.95	2	-	-
EBI 824	chromosome_10	7176784	19	28.049	[hh:hk:kk]	{11}	61	110	49	0	0	0	0	0	0	1	1.31	2	-	-
EBI 825	chromosome_10	11094388	19	33.984	[hh:hk:kk]	{00}	0	0	72	149	0	0	0	0	0	0	6.77	1	***	-
EBI 826	chromosome_10	9594269	19	39.649	[hh:hk:kk]	{11}	64	109	48	0	0	0	0	0	0	0	2.36	2	-	-
EBI 827	chromosome_10	13600500	19	39.876	[hh:hk:kk]	{00}	46	110	63	0	0	0	0	0	0	2	2.64	2	-	-
EBI 828	chromosome_10	42913416	19	39.876	[hh:hk:kk]	{11}	64	110	47	0	0	0	0	0	0	0	2.62	2	-	-
EBI 829	chromosome_10	22838144	19	39.876	[hh:hk:kk]	{00}	47	110	64	0	0	0	0	0	0	0	2.62	2	-	-
EBI 830	chromosome_4	64898820	19	39.876	[hh:hk:kk]	{11}	62	110	47	0	0	0	0	0	0	2	2.06	2	-	-
EBI 831	n/a	n/a	19	41.026	[hh:hk:kk]	{11}	62	111	48	0	0	0	0	0	0	0	1.78	2	-	-
EBI 832	chromosome_10	51063423	19	42.64	[hh:hk:kk]	{00}	50	110	61	0	0	0	0	0	0	0	1.1	2	-	-
EBI 833	chromosome_10	50564913	19	42.64	[ll:lm]	{0-}	0	0	0	0	0	104	117	0	0	0	0.76	1	-	-
EBI 834	chromosome_10	51803309	19	43.713	[nn:np]	{-0}	0	0	0	0	0	0	0	107	114	0	0.22	1	-	-
EBI 835	chromosome_10	52427360	19	45.151	[nn:np]	{-0}	0	0	0	0	0	0	0	107	114	0	0.22	1	-	-
EBI 836	chromosome_10	53671077	19	46.529	[ll:lm]	{0-}	0	0	0	0	0	102	119	0	0	0	1.31	1	-	-
EBI 837	chromosome_10	54852853	19	51.088	[ll:lm]	{0-}	0	0	0	0	0	105	113	0	0	3	0.29	1	-	-
EBI 838	chromosome_10	55937140	19	54.425	[hh:hk:kk]	{11}	59	112	50	0	0	0	0	0	0	0	0.77	2	-	-
EBI 839	chromosome_10	57808477	19	63.536	[hh:hk:kk]	{11}	54	119	48	0	0	0	0	0	0	0	1.63	2	-	-
EBI 840	chromosome_10	57906816	19	63.536	[nn:np]	{-0}	0	0	0	0	0	0	0	112	107	2	0.11	1	-	-
EBI 841	chromosome_10	58061396	19	65.153	[ll:lm]	{0-}	0	0	0	0	0	104	117	0	0	0	0.76	1	-	-
EBI 842	chromosome_10	58249300	19	65.688	[ll:lm]	{0-}	0	0	0	0	0	103	118	0	0	0	1.02	1	-	-
EBI 843	chromosome_10	58642342	19	67.824	[hh:hk:kk]	{00}	46	119	54	0	0	0	0	0	0	2	2.23	2	-	-
EBI 844	chromosome_10	58909642	19	68.303	[ll:lm]	{0-}	0	0	0	0	0	102	119	0	0	0	1.31	1	-	-
EBI 845	n/a	n/a	19	78.842	[ll:lm]	{0-}	0	0	0	0	0	103	118	0	0	0	1.02	1	-	-
EBI 846	n/a	n/a	19	81.635	[nn:np]S/n	{-0}	0	0	0	0	0	0	0	109	112	0	0.04	1	-	-
