# Supplementary material for: A framework genetic map for Miscanthus sinensis from RNAseq-based markers shows recent tetraploidy
Source: BMC Genomics. 2012 Apr 24;13:142. doi: 10.1186/1471-2164-13-142 (PMC3355032; doi:10.1186/1471-2164-13-142)
Supplement: Additional file 13 — Table S7. Details of revised linkage groups 16 and 17 including two C4-PPDK markers. [file 1471-2164-13-142-S13.XLSX]

## Sheet: Placing PPDK on the map
																					* = 0.1
																					** = 0.05
																					*** = 0.01
																					**** = 0.005
																					***** = 0.001
																					****** = 0.0005
									Joinmap CP code												******* = 0.0001
Marker name	Sorghum chromosome number	Position on Sorghum chromosome	Group	Position on integrated map	Position on Grosse Fontaine map	Position on Undine map	Genotype Classification	Phase	hh	hk	kk	h-	k-	ll	lm	nn	np	missing data	Chi squared goodness of fit test (X2)	Degrees of freedom (Df)	Significance
EBI 690	n/a	n/a	16	0	0	n/a	[ll:lm]	{1-}	0	0	0	0	0	116	105	0	0	0	0.55	1	-
EBI 691	chromosome_9	1318926	16	7.465	7.465	0	[hh:hk:kk]	{11}	55	111	55	0	0	0	0	0	0	0	0	2	-
EBI 692	chromosome_9	2125698	16	8.887	9.414	0.895	[hh:hk:kk]	{10}	65	111	44	0	0	0	0	0	0	1	4.03	2	-
EBI 693	chromosome_9	2669340	16	13.498	12.239	n/a	[ll:lm]	{1-}	0	0	0	0	0	123	98	0	0	0	2.83	1	*
EBI 694	chromosome_9	6664433	16	22.057	17.482	19.167	[hh:hk:kk]	{10}	70	101	50	0	0	0	0	0	0	0	5.25	2	*
EBI 695	chromosome_9	6672742	16	22.057	17.482	n/a	[ll:lm]	{0-}	0	0	0	0	0	100	119	0	0	2	1.65	1	-
EBI 696	chromosome_9	7047146	16	23.726	n/a	21.01	[nn:np]	{-1}	0	0	0	0	0	0	0	104	117	0	0.76	1	-
EBI 697	chromosome_9	10750460	16	26.253	n/a	23.802	[nn:np]	{-0}	0	0	0	0	0	0	0	117	102	2	1.03	1	-
EBI 698	chromosome_9	12846903	16	26.253	21.24	23.802	[hh:hk:kk]	{00}	49	120	52	0	0	0	0	0	0	0	1.71	2	-
EBI 699	chromosome_9	22931488	16	26.253	21.24	n/a	[ll:lm]	{1-}	0	0	0	0	0	120	101	0	0	0	1.63	1	-
EBI 700	chromosome_9	22931677	16	26.253	21.24	n/a	[ll:lm]	{1-}	0	0	0	0	0	120	101	0	0	0	1.63	1	-
EBI 701	chromosome_9	26650465	16	26.253	n/a	23.802	[nn:np]	{-1}	0	0	0	0	0	0	0	104	117	0	0.76	1	-
EBI 702	chromosome_9	42428597	16	26.253	n/a	23.802	[nn:np]	{-0}	0	0	0	0	0	0	0	117	104	0	0.76	1	-
EBI 704	n/a	n/a	16	28.752	25.983	n/a	[ll:lm]	{1-}	0	0	0	0	0	112	109	0	0	0	0.04	1	-
EBI 703	chromosome_9	48023744	16	30.717	n/a	24.256	[nn:np]	{-0}	0	0	0	0	0	0	0	118	103	0	1.02	1	-
EBI 847	chromosome_9	48945206	16	36.77	41.203	n/a	[ll:lm]	{0-}	0	0	0	0	0	120	101	0	0	0	1.63	1	-
EBI 705	chromosome_9	48692464	16	39.686	n/a	25.17	[nn:np]	{-0}	0	0	0	0	0	0	0	118	103	0	1.02	1	-
EBI 706	chromosome_9	48979028	16	39.686	n/a	25.17	[nn:np]	{-0}	0	0	0	0	0	0	0	118	103	0	1.02	1	-
EBI 707	chromosome_9	50343610	16	44.15	55.212	25.624	[hh:hk:kk]	{00}	50	118	53	0	0	0	0	0	0	0	1.1	2	-
EBI 708	chromosome_9	52112939	16	44.15	n/a	25.624	[nn:np]	{-0}	0	0	0	0	0	0	0	119	102	0	1.31	1	-
EBI 709	chromosome_9	50806686	16	44.778	56.125	n/a	[ll:lm]	{0-}	0	0	0	0	0	97	124	0	0	0	3.3	1	*
EBI 710	chromosome_9	50807789	16	44.778	56.125	n/a	[ll:lm]	{0-}	0	0	0	0	0	97	123	0	0	1	3.07	1	*
EBI 711	chromosome_9	51331309	16	45.725	57.501	n/a	[ll:lm]	{0-}	0	0	0	0	0	100	121	0	0	0	2	1	-
EBI 712	chromosome_9	52710724	16	46.671	58.877	27	[hh:hk:kk]	{10}	69	102	50	0	0	0	0	0	0	0	4.57	2	-
EBI 713	chromosome_9	52784637	16	46.671	n/a	27	[nn:np]	{-0}	0	0	0	0	0	0	0	118	103	0	1.02	1	-
EBI 714	chromosome_9	52934960	16	46.671	n/a	27	[nn:np]	{-0}	0	0	0	0	0	0	0	118	103	0	1.02	1	-
EBI 715	chromosome_9	52935259	16	46.671	n/a	27	[nn:np]	{-0}	0	0	0	0	0	0	0	118	103	0	1.02	1	-
EBI 716	chromosome_9	52552246	16	47.428	60.254	n/a	[ll:lm]	{1-}	0	0	0	0	0	119	102	0	0	0	1.31	1	-
EBI 717	chromosome_9	52399520	16	48.184	61.63	n/a	[ll:lm]	{1-}	0	0	0	0	0	122	99	0	0	0	2.39	1	-
EBI 718	chromosome_9	53272693	16	48.686	62.543	n/a	[ll:lm]	{1-}	0	0	0	0	0	122	99	0	0	0	2.39	1	-
EBI 719	chromosome_9	53537862	16	49.188	63.456	27.455	[hh:hk:kk]	{01}	51	101	69	0	0	0	0	0	0	0	4.57	2	-
EBI 720	n/a	n/a	16	53.398	n/a	33.203	[nn:np]	{-0}	0	0	0	0	0	0	0	113	108	0	0.11	1	-
EBI 721	chromosome_10	48867712	16	53.585	66.248	n/a	[ll:lm]	{1-}	0	0	0	0	0	120	101	0	0	0	1.63	1	-
EBI 722	n/a	n/a	16	57.983	69.039	39.461	[hh:hk:kk]	{10}	68	104	49	0	0	0	0	0	0	0	4.03	2	-
EBI 723	chromosome_9	54827462	16	57.983	n/a	39.461	[nn:np]	{-0}	0	0	0	0	0	0	0	120	101	0	1.63	1	-
EBI 724	n/a	n/a	16	64.058	79.081	41.571	[hh:hk:kk]	{10}	0	0	41	180	0	0	0	0	0	0	4.9	1	**
EBI 725	chromosome_9	54163883	16	66.768	n/a	43.07	[nn:np]	{-0}	0	0	0	0	0	0	0	115	99	7	1.2	1	-
EBI 726	chromosome_9	56619762	16	72.856	91.809	n/a	[ll:lm]	{1-}	0	0	0	0	0	117	104	0	0	0	0.76	1	-
EBI 727	chromosome_9	56619762	16	73.719	93.058	46.916	[hh:hk:kk]	{10}	0	0	49	172	0	0	0	0	0	0	0.94	1	-
EBI 728	chromosome_9	56100690	16	76.847	n/a	51.031	[nn:np]	{-0}	0	0	0	0	0	0	0	118	103	0	1.02	1	-
EBI 729	chromosome_9	56181374	16	76.847	95.198	51.031	[hh:hk:kk]	{10}	66	103	49	0	0	0	0	0	0	3	3.31	2	-
EBI 730	chromosome_3	71880554	16	77.566	n/a	51.944	[nn:np]	{-0}	0	0	0	0	0	0	0	113	99	9	0.92	1	-
EBI 731	n/a	n/a	16	78.651	n/a	53.32	[nn:np]	{-0}	0	0	0	0	0	0	0	117	104	0	0.76	1	-
EBI 732	chromosome_9	57285472	16	79.371	n/a	54.233	[nn:np]	{-0}	0	0	0	0	0	0	0	111	101	9	0.47	1	-
EBI 733	chromosome_9	57300459	16	79.371	n/a	54.233	[nn:np]	{-0}	0	0	0	0	0	0	0	116	93	12	2.53	1	-
EBI 734	chromosome_9	57300580	16	79.371	n/a	54.233	[nn:np]	{-0}	0	0	0	0	0	0	0	117	104	0	0.76	1	-
EBI 735	chromosome_9	57416084	16	79.371	97.044	54.233	[hh:hk:kk]	{10}	63	111	47	0	0	0	0	0	0	0	2.32	2	-
EBI 736	chromosome_9	58335619	16	83.015	n/a	57.506	[nn:np]	{-0}	0	0	0	0	0	0	0	118	103	0	1.02	1	-
EBI 737	chromosome_9	57639580	16	84.129	102.287	n/a	[ll:lm]	{1-}	0	0	0	0	0	115	106	0	0	0	0.37	1	-
EBI 738	n/a	n/a	16	85.068	n/a	59.349	[nn:np]	{-0}	0	0	0	0	0	0	0	118	103	0	1.02	1	-
EBI 739	chromosome_9	59196167	16	96.41	115.821	69.535	[hh:hk:kk]	{10}	52	127	42	0	0	0	0	0	0	0	5.83	2	*
EBI 740	n/a	n/a	16	111.59	134.26	81.455	[hh:hk:kk]S/n	{10}	0	0	52	169	0	0	0	0	0	0	0.25	1	-
EBI 741	chromosome_9	1611605	17	0	0	0	[hh:hk:kk]	{11}	53	109	59	0	0	0	0	0	0	0	0.37	2	-
EBI 742	chromosome_9	2128307	17	1.394	n/a	1.474	[nn:np]	{-0}	0	0	0	0	0	0	0	126	95	0	4.35	1	**
EBI 743	chromosome_9	4622519	17	11.88	11.197	n/a	[ll:lm]	{0-}	0	0	0	0	0	102	119	0	0	0	1.31	1	-
EBI 744	chromosome_4	60492701	17	12.394	11.681	13.106	[hh:hk:kk]	{00}	58	109	53	0	0	0	0	0	0	1	0.25	2	-
EBI 745	chromosome_9	7047146	17	13.144	12.266	14.022	[hh:hk:kk]	{00}	0	0	55	166	0	0	0	0	0	0	0	1	-
EBI 746	chromosome_9	5916238	17	13.311	n/a	14.049	[nn:np]	{-0}	0	0	0	0	0	0	0	121	99	1	2.2	1	-
EBI 747	chromosome_9	7047146	17	14.846	15.393	n/a	[ll:lm]	{0-}	0	0	0	0	0	109	112	0	0	0	0.04	1	-
EBI 748	chromosome_9	7382853	17	16.106	17.708	n/a	[ll:lm]	{0-}	0	0	0	0	0	106	113	0	0	2	0.22	1	-
EBI 749	chromosome_9	8901159	17	16.106	17.708	14.503	[hh:hk:kk]	{00}	58	110	53	0	0	0	0	0	0	0	0.23	2	-
EBI 750	n/a	n/a	17	16.864	n/a	15.88	[nn:np]	{-0}	0	0	0	0	0	0	0	123	98	0	2.83	1	*
EBI 751	chromosome_9	48738773	17	18.557	18.163	n/a	[ll:lm]	{0-}	0	0	0	0	0	107	114	0	0	0	0.22	1	-
EBI 848	chromosome_9	48944480	17	19.205	n/a	20.128	[nn:np]	{-0}	0	0	0	0	0	0	0	116	105	0	0.55	1	-
EBI 752	chromosome_9	49707845	17	21.009	18.618	23.4	[hh:hk:kk]	{11}	53	109	59	0	0	0	0	0	0	0	0.37	2	-
EBI 753	chromosome_9	49719912	17	21.009	n/a	23.4	[nn:np]	{-0}	0	0	0	0	0	0	0	119	102	0	1.31	1	-
EBI 754	chromosome_9	50579186	17	22.003	19.531	n/a	[ll:lm]	{0-}	0	0	0	0	0	108	111	0	0	2	0.04	1	-
EBI 755	chromosome_9	52782097	17	27.714	24.774	n/a	[ll:lm]	{0-}	0	0	0	0	0	109	112	0	0	0	0.04	1	-
EBI 756	chromosome_9	53798708	17	30.236	27.089	n/a	[ll:lm]	{0-}	0	0	0	0	0	107	113	0	0	1	0.16	1	-
EBI 757	chromosome_9	54298586	17	30.236	27.089	33.383	[hh:hk:kk]	{00}	56	105	59	0	0	0	0	0	0	1	0.54	2	-
EBI 758	chromosome_9	54920682	17	31.565	28.465	n/a	[ll:lm]	{0-}	0	0	0	0	0	111	110	0	0	0	0	1	-
EBI 759	chromosome_9	55414507	17	32.147	n/a	35.227	[nn:np]	{-0}	0	0	0	0	0	0	0	109	110	2	0	1	-
EBI 760	chromosome_9	55655605	17	33.005	29.955	36.055	[hh:hk:kk]	{00}	59	105	57	0	0	0	0	0	0	0	0.58	2	-
EBI 761	chromosome_9	56612780	17	36.042	34.125	37.959	[hh:hk:kk]	{00}	57	100	59	0	0	0	0	0	0	5	1.22	2	-
EBI 762	chromosome_9	57056340	17	38.185	35.494	40.875	[hh:hk:kk]	{00}	0	0	59	162	0	0	0	0	0	0	0.34	1	-
EBI 763	chromosome_9	58044029	17	41.456	38.182	44.731	[hh:hk:kk]	{00}	63	98	60	0	0	0	0	0	0	0	2.91	2	-
EBI 764	chromosome_9	58365210	17	46.038	n/a	48.408	[nn:np]	{-1}	0	0	0	0	0	0	0	107	114	0	0.22	1	-
EBI 765	chromosome_9	59102798	17	52.214	51.063	53.365	[hh:hk:kk]S/n	{00}	66	99	56	0	0	0	0	0	0	0	3.3	2	-
